# Supplementary material for: Identification and characterization of roles for Puf1 and Puf2 proteins in the yeast response to high calcium
Source: Sci Rep. 2017 Jun 8;7:3037. doi: 10.1038/s41598-017-02873-z (PMC5465220; doi:10.1038/s41598-017-02873-z)
Supplement: Supplementary file 2 — Supplementary Table S1 [file 41598_2017_2873_MOESM2_ESM.xls]

## Sheet: notes
Legend
Media		L	Liquid: Automated measurments in liquid medium
		S	Solid:growth on agar plates					++	Grows similar to the 'No treatment'
								+	Grows less than 'No treatment'
								-	Almost no growth, or not growing at all
Treatment		The type of treatment used
Relative doubling time		The growth rate calculated based on the logarithmic growth phase (see materials and methods) using the formula: growth rate=ODstart *2^(time/generation time)+ODbackground. Generation time calculated using MATLAB best fit. Relative doubling time=Average(1/growth rate)treatment/average(1/growth rate)no-treatment. NG - No Growth.
n		Number of samples

## Sheet: Supplementary Table S1
Supplementary Table S1 List of conditions and the relative doubling time (relative to 'No treatment')
#	Media	Treatment	Relative doubling time			n
			Wild type	puf1Δ	puf2Δ
1	L	0.5mM NaF	1.02805	0.988461	1.00343	3
2	L	5mM NaF	1.01454	0.984731	0.980968	3
3	L	1.5M Sorbitol	0.843164	0.855952	0.869507	3
4	L	1M NaCl	0.257827	0.265139	0.242653	3
5	L	0.05M CaCl2	0.894794	0.814951	0.854257	3
6	L	0.075M CaCl2	0.800756	0.767145	0.8	3
7	L	0.1M CaCl2	0.736423	0.724662	0.737546	3
8	L	0.2M CaCl2	0.533449	0.503277	0.517665	3
9	L	0.3M CaCl2	0.367747	0.279512	0.343919	3
10	L	0.4M CaCl2	0.314466	NG	0.227477	3
11	L	0.5M CaCl2	NG	NG	NG	3
12	L	Zn acetate 0.1mM	1.07133	1.01981	0.98802	3
13	L	Zn acetate 1mM	1.05319	0.895465	0.901677	3
14	L	ZnSO4 0.1mM	1.02805	0.973455	0.980535	3
15	L	ZnSO4 1mM	1.04947	0.850986	0.851123	3
16	L	ZnCl2 0.5mM	1.04947	0.962518	0.965817	3
17	L	Copper chloride 0.1mM	0.975516	1.04898	1.06121	3
18	L	Arsenite 50 mM	0.933186	0.928177	0.922637	3
19	L	CoCl2 0.5mM	0.656859	NG	NG	3
20	L	Cadmium chloride 0.1mM	NG	NG	NG	3
21	L	DTT 2mM	1.02034	1.00571	1.01227	3
22	L	DTT 4mM	1.00383	1.0493	1.00922	3
23	L	DTT 8mM	1	0.947711	0.962841	2
24	L	DTT 16mM	0.811404	0.831177	0.835144	3
25	L	DTT 20mM	0.886134	0.84508	0.910458	3
26	L	DTT 22.6mM	NG	NG	NG	3
27	L	DTT 32mM	NG	NG	NG	3
28	L	DTT 45.25mM	NG	NG	NG	3
29	L	DTT 64mM	NG	NG	NG	3
30	L	Diamide 0.5mM	0.524855	1.09019	1.11646	3
31	L	h2o2 0.5mM	1.17405	1.16878	0.995351	2
32	L	H2O2 0.6mM	1.00494	0.97602	0.968726	3
33	L	H2O2 1mM	0.860489	0.872768	0.964994	3
34	L	H2O2 2mM	0.990084	0.933981	0.89959	3
35	L	H2O2 4mM	NG	NG	NG	3
36	L	h2o2 5.66mM	NG	NG	NG	3
37	L	h2o2 8mM	NG	NG	NG	3
38	L	h2o2 11.3mM	NG	NG	NG	3
39	L	h2o2 16mM	NG	NG	NG	3
40	L	h2o2 20mM	NG	NG	NG	3
41	L	Glucose 0.02%	1.04055	1.02125	1.03144	3
42	L	Glucose 0.5%	1.01644	1.00956	1.03144	3
43	L	glucose 0.02% + h2o2 0.6mM	1.05737	1.01339	1.0395	3
44	L	glucose 0.5% + h2o2 20mM	NG	NG	NG	3
45	L	Phenantroline 0.1mg/ml	1.00508	1.09639	1.14226	3
46	L	CCCP 10µM	0.625745	0.973455	0.984278	3
47	L	Imidazole 0.1mM	0.997811	0.988461	0.995679	3
48	L	Imidazole 1mM	1.06761	1.01991	0.999599	3
49	L	Imidazole 10mM	0.970242	0.843272	0.835014	3
50	L	Imidazole 100mM	NG	NG	NG	3
51	L	Caffeine 2mM	0.916137	0.940867	0.952009	3
52	L	Caffeine 4mM	0.761003	0.729769	0.649488	3
53	L	Caffeine 8mM	0.410759	0.375409	0.545622	1
54	L	Caffeine 10mM	0.34483	0.293942	0.271373	3
55	L	Caffeine 16mM	NG	NG	NG	3
56	L	Caffeine 22.6mM	NG	NG	NG	3
57	L	Caffeine 32mM	NG	NG	NG	3
58	L	Caffeine 45.3mM	NG	NG	NG	3
59	L	Caulcoflour white 250 µg/ml	0.867247	0.852848	0.889146	3
60	L	Spermidine 10mM	NG	0.407924	0.423896	1
61	L	Hydroxiurea 200mM	0.616616	0.411491	0.416015	2
62	L	DMSO 6%	0.30664	0.270675	0.215619	1
63	S	KCl 0.1 M	+	+	+
64	S	NaCl 0.5 M	+	+	+
65	S	CaNO3 0.1 M	++	++	++
66	S	CaNO3 0.5 M	+	+	+
67	S	Curcumin 75 µM	++	++	++
68	S	Curcumin 150 µM	++	++	++
69	S	Curcumin 300 µM	+	+	+
70	S	Caffeine 1 mM	++	++	++
71	S	YPGal	+	+	+
72	S	DMSO 5%	+	+	+
73	S	Fe2SO4 50 µM	+	+	+
74	S	Fe2SO4 150 µM	+	+	+
75	S	Fe2SO4 50 µm + CaCl2 0.3 M	+	+	+
76	S	Fe2SO4 150 µM + CaCl2 0.3 M	+	+	+
77	S	Fe2SO4 50 µm + CaCl2 0.5 M	-	-	-
78	S	Fe2SO4 150 µM + CaCl2 0.5 M	-	-	-
79	S	Congo red 50 µg/ml	++	++	++
80	S	Congo red 100 µg/ml	++	++	++
81	S	Caffeine 5 mM	++	++	++
82	S	Caffeine 10 mM + Sorbitol 0.5 M	+	+	+
83	S	SDS 0.01%	+	+	+
84	S	Caulcoflour white 5 µg/ml	++	++	++
85	S	Caulcoflour white 50 µg/ml	++	++	++
86	S	Caulcoflour white 100 µg/ml	+	+	+
