# Supplementary material for: Identification and characterization of roles for Puf1 and Puf2 proteins in the yeast response to high calcium
Source: Sci Rep. 2017 Jun 8;7:3037. doi: 10.1038/s41598-017-02873-z (PMC5465220; doi:10.1038/s41598-017-02873-z)
Supplement: Supplementary file 3 — Supplementary Table S2 [file 41598_2017_2873_MOESM3_ESM.xls]

## Sheet: ReadMe
Supplementary Table S2: Raw data (reads) for RNA-seq analyses. Each tab present results from a biological replicate. Cells of the following strains were grown to mid log phase in YPD pH 5.5. 0.3 M CaCl2 added to the cells and RNA extracted from the cells before addition of CaCl2 (T0), 45 min after addition (T45) and after ~8 hr (Tend). Normalization of the data was conducted using DESeq2 R packag…
Strains:	WT_a - wild type mating type a
	WT_α - wild type mating type α
	puf1Δ_α - Puf1 knockout mating type α
	puf2Δ_a -Puf2 knockout mating type a
	puf1Δpuf2Δ_α - Double knockout of Puf1 and Puf2 mating type α

## Sheet: RNA-seq experiment 1
Gene ID	WT_a_T0	WT_a_T45	WT_a_Tend	WT_α_T0	WT_α_T45	WT_α_Tend	puf1Δ_α_T0	puf1Δ_α_T45	puf1Δ_α_Tend	puf2Δ_a_T0	puf2Δ_a_T45	puf2Δ_a_Tend	puf1Δpuf2Δ_α_T0	puf1Δpuf2Δ_α_T45	puf1Δpuf2Δ_α_Tend
YFL026W	3575.48	1901.29	1092.99	83.37	117.46	103.68	111.48	92.95	115.79	4479.5	1996.57	1341.2	86.7	116.09	132.26
YHR096C	747.99	20752.3	13768.5	371.39	6442.27	14273.7	577.38	17422	17742.8	372.39	17079.3	13456	453.89	23042.8	19393.4
YGR032W	1797.53	28772.9	41444	2054.95	29676.7	75112.2	1852.04	29082.8	37395.5	1778.78	31953.2	47431	1960.07	28116.1	45548.2
YMR304C-A	478.75	1533.14	5781.54	495.5	2357.99	12432.3	562.66	1973.8	5655.9	478.14	1774.1	6947.68	501.49	1514.45	5105.93
YOL084W	1688.86	27461.2	14281.9	738.99	13284.3	15773.6	1676.41	29054.2	15747.2	807.14	30251.4	15500.2	674.89	33415.3	14846.9
YKR097W	253.57	1157.43	9756.05	222.64	724.47	4285.57	268.18	1605.93	8242.89	187.1	786.7	6961.96	186.15	866.66	9855.51
YHR143W	782.26	1118.63	4647.64	491.71	895.23	8977.57	1557.57	1329.05	3735.48	894.82	1220.19	5112.17	1360.83	1279.61	1705.06
YML123C	462.11	4800.06	16492.2	420.65	1858.56	7285.46	430.15	4711.01	12962.1	541.41	6894.55	15877	478.54	7223.09	7859.81
YPL223C	108.67	5465.37	2452.89	124.11	360.26	2128.96	178.79	4532.02	3534.16	107.56	3928.93	4423.45	132.6	6914.7	7013.17
YOL014W	2007.05	121.14	25.33	2615.82	449.09	47	1849.94	275.9	23.99	2415.1	230.51	59.32	1594.58	266.73	43.81
YMR305C	11523.4	33897.6	118272	13654.2	53961.3	234080	13843.5	47395.8	110615	12490.4	37939.5	131573	11857.3	33754.7	100005
YDL222C	923.24	19117.9	5549.69	251.07	4212.6	4151.47	916.03	14890.5	7408.38	366.96	14576.9	6162.29	355.29	17513.2	8264.17
YGR213C	169.38	1459.32	1647.28	171.48	2160.58	2561.66	125.15	1919.41	1510.47	190.71	1880.75	1668.54	170	3688.2	1352.09
YJL116C	1074.02	6153.39	20347.9	1331.12	6476.82	19256	1732.15	8985.92	20381.9	1270.82	7728.27	22537.9	1699.97	8922.74	20127.2
YLR286C	3037.01	5193.76	18126.9	2371.39	5338.78	31669	4568.58	6102.36	16112.3	2926.68	5871.6	20413.5	3390.6	6078.17	7282.75
YKL217W	405.33	4177.34	8920.23	270.01	948.53	3601.26	385.97	1970.83	4091.19	277.48	1173.17	3307.43	269.45	825.9	2332.67
YPR042C	1850.4	1774.47	1049.15	1591.66	1495.33	1151.57	1852.04	1656.37	1008.72	0.9	3.44	3.3	2.55	5.32	0.84
YMR096W	243.78	2301.61	3524.45	323.07	3916.49	3906.78	261.87	1801.73	1573.05	249.46	2185.8	2876.83	266.9	4418.39	1864.28
YLR121C	2379.09	9496.96	21856.9	2094.74	10551.2	22994.1	2439.94	9811.63	18087	2053.56	11144.6	20927.6	1572.48	11925	17493.8
YLR411W	1383.4	31.23	532.86	1049.74	168.78	131.33	1377.73	207.66	210.71	1461.53	30.96	251.54	1583.53	96.59	160.9
YKR053C	420.01	567.83	4902.86	593.08	1011.69	6236.19	428.04	626.95	3242.08	440.18	550.46	4766.16	498.94	491.82	2640.15
YNL145W	1236.54	435.34	166.58	57.79	59.22	62.21	51.53	59.33	35.47	1301.55	432.34	146.09	39.1	52.28	39.59
YFL014W	1698.65	49454.2	7481.42	241.59	7284.2	2445.54	2985.77	32374.8	11284.7	772.8	49836.4	7777.01	1310.68	54719.5	13408
YJL133C-A	254.55	876.35	953.69	108.01	246.75	1032.68	205.08	497.4	662.39	143.71	730.51	776.6	136	242.81	529.88
YJR073C	1057.37	8030.07	4731.41	834.68	7659.27	7534.3	1354.59	7994.08	5666.34	893.01	11348.7	5417.54	789.64	12917.5	4287.94
YGR138C	4387.12	6297.24	11213.4	645.19	1077.82	5728.84	6263.92	9729.55	7564.85	4414.42	10892.3	10036.5	3324.3	14944.2	11501.6
YNL208W	3508.91	31400.1	26845.4	3567.03	30390.3	31592.9	3660.97	27769.6	25403.6	3195.12	36765.2	27254.7	2855.11	35832.8	27607.9
YEL039C	960.45	353	32.15	325.91	127.33	40.09	497.45	403.46	69.89	588.41	362.39	42.84	784.54	311.93	64.87
YCL064C	2358.53	458.05	5731.86	563.71	153.97	4837.16	1209.45	399.51	3171.15	2190.94	260.32	4716.73	1475.58	122.29	1964.53
YOR247W	5501.27	3154.3	14494.3	5785.88	8046.18	47726	7808.87	4655.63	15153.7	6342.34	3209.89	18330.9	5700.86	2215.4	11000.4
YFL030W	693.17	3111.71	2732.47	416.86	1719.39	3192.06	790.88	2380.23	2909.32	498.93	2567.68	2914.18	460.69	1977.91	3027.67
YPR157W	952.61	247.95	46.76	170.54	110.55	52.53	970.72	502.35	59.46	879.45	440.37	67.01	662.14	503.34	60.65
YIL015W	817.51	133.44	289.32	42.63	65.14	38.71	39.96	67.24	55.29	792.68	114.68	366.88	39.95	46.08	58.13
YOR315W	584.49	23.66	36.04	1073.42	38.49	111.98	800.34	32.63	50.07	1057.51	27.52	119.73	1070.98	22.15	20.22
YOL101C	554.14	571.62	77.93	608.24	372.11	98.15	626.81	353.03	100.14	658.01	387.62	94.47	589.89	204.7	85.08
YOL124C	511.06	95.58	370.17	590.24	254.65	340.08	531.11	195.8	431.86	689.64	121.56	501.99	745.44	181.66	446.48
YDL241W	439.59	34.07	28.25	423.5	60.21	48.39	234.53	52.41	8.35	413.06	36.7	30.76	283.05	42.54	16.01
YHR216W	379.87	106	95.47	599.72	296.11	175.57	343.91	145.36	61.55	619.14	235.09	202.11	481.94	105.45	53.92
YBR104W	366.16	91.8	228.92	510.66	207.27	229.49	422.78	166.13	243.05	613.72	177.75	242.76	657.04	327.88	284.74
YGR043C	337.77	6642.67	2431.46	90	1396.63	1045.13	214.55	4695.18	3396.46	144.62	6347.52	2457.23	186.15	8105.7	3653.59
YHR169W	321.13	99.37	360.43	539.08	248.73	374.64	478.52	156.24	373.44	582.99	151.38	374.57	690.19	194.96	517.25
YBR147W	315.25	595.28	176.32	133.59	172.73	176.95	240.84	348.08	209.67	155.46	448.4	233.97	88.4	215.34	156.69
YPR027C	304.48	247.95	166.58	261.49	266.5	197.69	277.65	221.51	145	216.92	211.01	165.87	249.05	157.74	96.04
YGL263W	304.48	168.46	46.76	278.54	213.2	74.65	321.82	191.84	41.73	348.89	225.92	74.69	359.54	171.03	47.18
YER066C-A	289.8	250.79	96.44	150.64	191.48	111.98	89.39	201.73	82.41	78.64	130.73	93.37	91.8	84.19	100.25
YOR004W	285.88	57.73	242.56	365.7	158.91	240.54	330.23	98.89	294.17	460.06	79.13	286.69	495.54	111.66	290.64
YKL078W	283.92	46.37	223.08	407.39	109.56	239.16	377.56	85.04	235.75	470	57.34	304.27	535.49	103.68	253.57
YMR032W	281.97	130.6	187.04	423.5	217.14	308.28	493.25	170.09	194.02	439.27	135.32	293.29	549.94	145.33	96.04
YDR449C	279.03	81.39	341.92	386.55	247.74	291.7	402.8	115.7	353.62	497.12	135.32	410.82	599.24	205.59	359.71
YHR148W	278.05	88.96	166.58	304.12	140.16	170.04	197.72	123.61	190.89	324.48	106.65	251.54	387.59	142.67	172.7
YLL055W	277.07	181.71	95.47	268.12	123.38	95.39	301.84	211.62	125.18	227.77	162.85	96.66	143.65	193.18	98.56
YDR016C	276.09	166.56	128.59	284.23	165.82	88.48	251.36	169.1	137.69	238.62	149.08	108.75	252.45	140.9	126.36
YDL037C	274.13	127.76	941.02	710.56	729.41	1092.13	73.62	211.62	428.73	366.96	161.7	614.03	140.25	159.51	245.99
YPL186C	262.38	558.37	344.85	92.85	182.6	164.51	177.74	440.05	540.35	131.96	410.55	357	199.75	448.4	438.9
YOR264W	244.76	92.75	238.67	250.12	112.52	211.51	265.03	108.78	187.77	291.94	80.28	235.07	339.99	96.59	193.76
YOL015W	241.82	107.89	92.54	251.07	132.26	62.21	149.34	131.52	78.24	220.54	122.71	91.17	135.15	148.87	91.82
YDL227C	237.91	44.48	241.59	380.86	89.82	241.93	554.25	89	430.82	470	64.22	322.94	680.84	67.35	486.08
YPL072W	237.91	127.76	154.89	212.22	119.43	176.95	206.13	110.75	179.42	263.93	77.98	147.19	255	98.36	195.44
YLR112W	233.01	77.6	67.22	300.33	112.52	127.18	306.04	79.11	64.67	305.5	100.92	72.5	271.15	77.98	51.39
YPL166W	221.26	307.57	175.35	159.17	222.08	153.45	132.51	284.8	189.85	123.83	272.94	171.36	94.35	253.44	171.01
YMR003W	221.26	49.21	167.55	207.48	74.03	232.25	233.48	80.1	173.16	223.25	57.34	199.92	218.45	57.6	182.81
YIL029C	219.31	89.91	61.37	179.06	109.56	71.89	145.13	112.73	74.06	157.27	88.3	46.13	164.9	92.16	44.65
YJR150C	218.33	119.24	114.95	163.9	111.53	138.24	207.18	111.74	90.75	183.48	119.27	92.27	191.25	150.65	72.45
YHR210C	215.39	166.56	170.48	161.06	112.52	149.3	140.93	157.23	160.64	114.79	150.23	181.24	131.75	90.39	113.73
YJR094C	209.52	184.54	82.8	212.22	133.25	45.62	148.29	177.01	90.75	166.31	174.31	80.19	176.8	180.78	105.3
YJL106W	208.54	126.82	199.7	170.54	98.7	152.07	90.45	123.61	131.44	103.94	104.36	134.01	88.4	119.63	138.16
YDR515W	203.64	193.06	123.72	218.85	152.99	96.77	204.03	165.14	132.48	261.21	189.22	112.04	314.5	204.7	164.27
YER127W	198.75	91.8	215.29	306.96	144.1	181.1	288.17	96.91	230.53	421.2	104.36	226.28	467.49	198.5	284.74
YJL105W	197.77	98.42	108.13	224.54	135.22	103.68	286.06	114.71	136.65	240.43	163.99	145	266.9	203.82	119.62
YBR186W	196.79	84.23	71.11	229.28	129.3	55.3	254.51	112.73	97.01	195.23	107.8	99.96	238.85	127.61	86.77
YDR451C	196.79	96.53	136.38	288.02	121.4	211.51	303.94	114.71	124.13	334.43	122.71	112.04	410.54	137.35	76.66
YBL028C	195.81	57.73	222.1	249.17	101.66	196.31	164.07	79.11	236.79	295.56	74.54	314.16	300.9	100.14	170.17
YMR084W	193.85	222.4	443.24	196.12	194.44	193.54	115.69	257.11	286.86	126.54	250	257.04	91.8	327.88	303.27
YBL071W-A	193.85	99.37	166.58	224.54	154.96	120.27	198.77	124.6	208.63	223.25	135.32	172.46	215.05	116.97	238.41
YLR435W	193.85	66.25	218.21	228.33	128.31	182.48	194.56	99.88	176.29	299.18	82.57	210.9	330.64	147.1	192.91
YCR072C	193.85	74.76	425.7	384.65	128.31	342.85	393.34	110.75	372.4	526.04	91.74	383.36	616.24	134.7	395.94
YNL024C	192.87	91.8	123.72	169.59	71.07	106.45	160.91	108.78	118.92	225.96	107.8	132.91	181.05	118.75	128.05
YCL055W	190.91	208.2	123.72	139.27	167.79	78.8	85.19	161.19	143.95	169.92	188.07	134.01	155.55	169.26	165.96
YGR126W	190.91	245.11	126.64	105.16	169.77	89.86	156.7	265.02	162.73	155.46	221.33	152.68	107.1	254.33	180.28
YOL118C	190.91	206.31	73.06	269.07	172.73	111.98	179.84	178	63.63	200.66	212.16	64.81	160.65	300.41	53.07
YIL079C	189.94	57.73	219.18	245.38	118.44	175.57	216.65	95.92	219.06	372.39	105.51	212	435.19	128.49	242.62
YCR075W-A	187.98	148.58	122.74	156.32	164.83	66.36	163.01	169.1	136.65	152.75	181.19	97.76	129.2	143.56	197.13
YPR116W	187	175.08	70.14	154.43	229.98	78.8	158.81	181.95	69.89	155.46	139.91	109.84	108.8	208.25	78.35
YGL032C	181.12	78.55	107.16	1.89	1.97	0	3.16	4.94	1.04	175.35	94.04	180.15	0	0.89	5.9
YKL099C	181.12	88.96	330.23	263.38	173.72	381.55	240.84	186.9	368.23	335.33	141.06	442.67	422.44	209.13	347.92
YDL049C	181.12	106	156.84	144.95	143.12	223.96	150.39	124.6	181.51	156.37	95.18	162.57	141.95	106.34	226.61
YCR097W	180.14	229.02	146.12	0	0	0	0	0	1.04	140.1	207.57	136.21	0	0	0
YOR135C	178.19	183.6	93.52	135.48	147.07	80.18	204.03	125.59	108.49	141.91	201.84	104.35	188.7	176.35	85.08
YCL024W	178.19	131.55	72.09	313.6	211.22	186.63	293.42	139.43	104.31	250.37	165.14	92.27	287.3	146.22	117.1
YIL019W	177.21	62.46	249.38	222.64	89.82	190.78	183	98.89	218.02	272.06	58.49	275.71	303.45	99.25	215.66
YLR312C	175.25	505.37	435.44	70.11	216.16	355.29	117.79	377.75	472.54	105.75	450.69	442.67	133.45	404.09	518.93
YGR230W	174.27	77.6	51.63	111.8	42.44	58.06	143.03	95.92	71.98	169.92	72.25	69.2	202.3	66.46	47.18
YLR132C	172.31	179.81	113	153.48	177.66	128.57	136.72	178	132.48	153.66	162.85	97.76	113.9	134.7	97.72
YCL036W	171.33	82.34	536.75	289.91	118.44	394	371.25	106.8	679.08	367.87	86.01	581.08	390.99	114.31	849.16
YHL028W	171.33	110.73	137.35	157.27	102.65	248.84	385.97	142.4	119.96	133.77	110.09	140.6	150.45	86.84	176.91
YLR154C	170.35	116.41	76.96	160.11	129.3	64.97	138.82	133.5	114.75	170.83	106.65	85.68	195.5	112.54	95.19
YDR252W	170.35	111.67	85.72	163.9	142.13	102.3	220.86	104.82	92.84	160.89	136.47	99.96	169.15	123.18	99.41
YLR063W	169.38	42.59	115.92	240.64	78.96	131.33	232.43	72.19	149.17	310.93	47.02	166.96	308.55	71.78	164.27
YMR106C	169.38	172.24	96.44	180.01	174.7	102.3	195.62	174.04	128.31	197.04	182.34	99.96	192.1	193.18	90.98
YDR461W	168.4	100.32	37.02	2.84	2.96	1.38	0	0	3.13	195.23	80.28	38.45	0.85	1.77	7.58
YLR218C	168.4	88.01	71.11	190.43	149.04	105.07	216.65	82.08	102.23	189.81	106.65	50.53	185.3	122.29	96.88
YAL059W	167.42	59.62	179.24	173.38	78.96	197.69	151.44	82.08	228.45	233.19	63.07	249.35	200.6	65.58	168.48
YER058W	167.42	89.91	29.22	118.43	78.96	52.53	184.05	80.1	60.5	160.89	98.62	40.64	184.45	73.55	74.13
YGL204C	166.44	157.1	66.24	157.27	192.47	118.89	202.98	182.94	109.53	140.1	159.4	81.29	168.3	175.46	102.78
YGR030C	164.48	92.75	145.15	149.69	88.83	135.48	133.57	105.81	152.3	175.35	89.45	154.88	189.55	121.4	197.13
YGL240W	163.5	153.31	90.6	202.75	115.48	102.3	158.81	123.61	90.75	144.62	122.71	86.78	147.05	124.95	80.03
YGR081C	163.5	83.28	163.66	186.64	149.04	163.13	179.84	95.92	163.77	245.85	100.92	201.02	289.85	170.14	167.64
YJR067C	162.52	160.89	130.54	144.95	146.08	73.27	129.36	195.8	136.65	159.08	163.99	105.45	168.3	168.37	168.48
YGL121C	162.52	1064.68	828.02	84.32	243.79	445.15	144.08	812.86	1087.99	102.14	899.09	783.19	89.25	859.57	1295.65
YCR098C	162.52	496.85	81.83	180.96	284.26	98.15	180.89	220.52	53.2	168.12	699.55	93.37	136.85	272.94	79.19
YER066W	160.56	206.31	180.22	108.95	145.09	164.51	144.08	180.96	213.84	99.42	143.35	180.15	116.45	126.72	179.44
YLR329W	159.58	163.72	115.92	153.48	167.79	73.27	146.19	182.94	110.57	138.29	190.37	107.65	102.85	154.19	113.73
YGR169C-A	157.63	103.16	140.28	168.64	143.12	87.09	143.03	107.79	162.73	193.42	130.73	120.83	219.3	220.65	155.85
YKR024C	157.63	93.69	325.36	337.28	139.17	217.04	282.91	123.61	326.5	397.7	139.91	317.45	478.54	155.08	390.04
YLR128W	156.65	183.6	142.22	106.11	122.39	102.3	76.77	186.9	143.95	112.08	162.85	107.65	105.4	170.14	140.68
YJL049W	155.67	161.83	174.37	179.06	171.74	96.77	120.95	167.12	155.43	171.73	151.38	125.22	180.2	221.54	203.87
YOR226C	155.67	74.76	106.18	247.28	134.23	132.71	174.58	119.65	154.38	240.43	98.62	131.81	294.1	101.02	256.94
YMR112C	155.67	176.03	112.03	126.95	193.46	85.71	96.76	147.34	104.31	152.75	168.58	109.84	163.2	205.59	133.95
YER138W-A	154.69	106	58.45	122.22	113.51	66.36	88.34	79.11	55.29	134.67	107.8	53.82	140.25	83.3	80.03
YJR011C	153.71	169.4	171.45	164.85	165.82	143.77	84.14	186.9	179.42	145.52	147.94	130.72	135.15	173.69	152.48
YLL062C	153.71	165.62	77.93	188.54	78.96	64.97	129.36	93.94	97.01	178.96	198.4	64.81	182.75	224.2	117.1
YIR014W	153.71	156.15	152.94	152.53	196.42	114.74	118.84	149.32	168.99	94.9	134.18	99.96	84.15	123.18	120.47
YIL139C	152.73	177.92	111.05	139.27	175.69	88.48	132.51	169.1	125.18	138.29	199.54	108.75	136	180.78	149.95
YBL013W	152.73	91.8	73.06	134.53	124.36	82.95	155.65	108.78	76.15	116.6	76.84	51.63	94.35	70.01	47.18
YNL196C	152.73	114.51	113	144.01	93.77	182.48	164.07	136.46	109.53	137.39	147.94	136.21	136.85	124.95	114.57
YOR083W	151.75	125.87	80.85	149.69	151.01	89.86	186.15	132.51	87.62	145.52	121.56	72.5	140.25	83.3	75.82
YLR051C	149.79	94.64	211.39	140.22	125.35	134.1	188.25	106.8	239.92	212.41	125	206.51	272	148.87	264.52
YMR206W	149.79	445.75	168.53	63.48	171.74	128.57	92.55	246.23	168.99	82.25	247.71	195.52	70.55	187.87	245.15
YER185W	149.79	435.34	2185.98	119.37	494.5	1956.15	128.31	552.78	1780.64	140.1	424.32	2578.06	90.1	881.73	1841.54
YGL075C	148.82	121.14	115.92	152.53	95.74	89.86	95.7	123.61	129.35	141	123.85	147.19	148.75	118.75	147.42
YGR025W	148.82	154.26	110.08	114.64	141.14	157.6	178.79	152.29	116.83	113.89	166.29	142.8	119.85	183.44	83.4
YBR128C	147.84	137.23	107.16	90	121.4	114.74	125.15	144.38	148.13	127.44	162.85	113.14	135.15	196.73	149.11
YDL185C-A	145.88	114.51	102.29	128.85	127.33	105.07	156.7	145.36	89.71	125.64	135.32	88.97	118.15	123.18	71.61
YLR364W	144.9	147.64	109.1	143.06	123.38	111.98	205.08	136.46	102.23	148.23	160.55	97.76	157.25	149.76	82.56
YOL154W	144.9	162.78	131.51	143.06	176.68	175.57	169.32	163.16	99.1	168.12	189.22	162.57	168.3	199.39	86.77
YLR262C	143.92	128.71	137.35	143.06	151.01	87.09	112.53	153.28	157.51	159.98	157.11	124.12	225.25	198.5	140.68
YPR053C	142.94	107.89	110.08	115.58	112.52	219.81	200.87	111.74	91.8	165.41	119.27	124.12	171.7	113.43	87.61
YOR258W	141.96	160.89	132.48	131.69	103.64	98.15	85.19	146.35	135.61	101.23	143.35	135.11	105.4	149.76	122.99
YKR060W	141.96	71.93	166.58	192.33	84.88	172.81	138.82	79.11	179.42	236.81	89.45	204.31	276.25	126.72	202.18
YGL185C	141.96	267.83	349.72	86.22	207.27	287.55	118.84	254.14	353.62	110.27	317.66	339.42	104.55	324.33	402.68
YGL088W	141.96	83.28	70.14	109.9	70.08	106.45	125.15	77.13	46.94	99.42	69.95	82.38	129.2	58.49	44.65
YEL004W	140.98	197.79	134.43	120.32	168.78	100.92	147.24	217.55	125.18	124.73	178.9	97.76	114.75	149.76	125.52
YNL303W	140.98	87.07	106.18	113.69	86.86	117.51	123.05	96.91	118.92	129.25	75.69	137.31	153.85	74.44	91.82
YIL119C	140.98	25.55	26.3	85.27	33.56	42.86	271.34	66.25	39.64	158.17	28.67	21.97	138.55	23.04	11.79
YLR010C	140	147.64	105.21	171.48	112.52	66.36	125.15	125.59	152.3	149.14	112.39	85.68	149.6	139.13	138.16
YML118W	138.05	442.91	404.27	78.64	270.44	244.69	95.7	378.74	411	91.29	369.27	344.91	68.85	489.16	535.78
YDL085W	138.05	638.81	364.33	89.06	179.64	255.75	128.31	519.16	499.66	90.39	548.17	448.17	120.7	613.22	597.28
YPL038W	137.07	71.93	101.31	184.75	102.65	88.48	164.07	105.81	122.05	191.62	94.04	92.27	216.75	124.06	128.89
YMR025W	137.07	154.26	144.17	101.37	125.35	134.1	88.34	161.19	152.3	131.96	157.11	137.31	120.7	196.73	173.54
YDR009W	137.07	316.09	210.41	87.16	193.46	176.95	116.74	240.3	227.4	95.81	238.53	192.23	95.2	213.56	212.29
YPL054W	137.07	806.32	1088.12	59.69	452.05	584.77	130.41	598.27	1079.65	78.64	706.43	738.16	76.5	672.6	1321.76
YGL259W	137.07	80.44	17.53	60.63	83.9	73.27	118.84	76.14	26.08	84.96	77.98	34.05	71.4	54.06	22.75
YKL082C	136.09	83.28	206.52	258.65	130.29	153.45	212.44	108.78	209.67	368.77	102.06	273.51	373.99	192.3	212.29
YDR079C-A	136.09	118.3	126.64	129.8	129.3	117.51	96.76	136.46	142.91	144.62	135.32	138.4	144.5	138.24	133.1
YDR018C	136.09	520.51	245.48	68.21	224.05	145.16	85.19	431.15	280.6	61.46	464.45	228.48	58.65	523.72	361.4
YPR168W	136.09	118.3	130.54	148.74	140.16	99.54	124.1	135.48	118.92	131.06	131.88	107.65	129.2	178.12	189.55
YIL096C	135.11	57.73	152.94	144.01	106.6	132.71	164.07	89	216.97	209.69	73.4	204.31	212.5	78.87	220.71
YDR478W	135.11	101.26	102.29	141.17	107.59	99.54	123.05	118.67	114.75	145.52	108.95	131.81	149.6	136.47	135.63
YIR020C	134.13	154.26	59.42	92.85	125.35	85.71	118.84	136.46	69.89	83.15	121.56	59.32	63.75	92.16	63.18
YGR079W	133.15	41.64	368.23	624.35	208.26	499.06	343.91	129.54	525.74	411.25	63.07	444.87	489.59	119.63	590.54
YPL052W	132.17	142.9	264.97	148.74	171.74	199.07	90.45	127.57	249.31	143.71	167.43	225.18	132.6	168.37	215.66
YDL156W	132.17	101.26	116.9	166.75	190.49	99.54	201.93	110.75	139.78	201.56	133.03	115.34	208.25	127.61	134.79
YJL199C	132.17	199.69	147.1	95.69	153.97	121.65	127.26	156.24	138.74	106.65	191.52	99.96	73.95	173.69	129.73
YGR190C	132.17	96.53	138.33	146.85	146.08	226.72	226.12	135.48	131.44	156.37	141.06	164.77	147.9	116.97	90.98
YOR304C-A	131.19	88.01	134.43	131.69	93.77	99.54	110.43	115.7	116.83	136.48	94.04	152.68	144.5	120.52	122.99
YDR248C	129.23	337.86	213.34	86.22	133.25	161.75	130.41	174.04	243.05	122.92	340.6	168.06	138.55	192.3	289.79
YMR173W-A	127.28	602.85	212.36	71.06	362.24	190.78	73.62	567.61	304.6	85.87	823.4	260.33	88.4	638.92	429.64
YHR167W	127.28	85.17	108.13	138.32	90.81	135.48	132.51	78.12	146.04	168.12	104.36	112.04	193.8	105.45	137.32
YDR491C	127.28	143.85	98.39	159.17	98.7	188.01	212.44	144.38	127.26	173.54	153.67	181.24	187.85	147.99	119.62
YMR040W	126.3	617.99	339	102.32	423.43	178.33	105.17	362.92	416.21	107.56	639.91	302.07	93.5	561.83	545.89
YLR080W	126.3	364.36	254.25	92.85	259.59	182.48	135.67	255.13	220.1	105.75	361.24	235.07	85.85	443.97	270.42
YNL108C	125.32	86.12	110.08	144.95	111.53	105.07	106.22	120.64	127.26	161.79	111.24	104.35	161.5	105.45	114.57
YJL065C	125.32	112.62	74.03	138.32	78.96	85.71	108.33	106.8	101.18	97.62	105.51	64.81	108.8	111.66	112.88
YCR086W	125.32	132.49	110.08	102.32	160.88	91.24	123.05	132.51	131.44	121.12	138.76	98.86	147.05	159.51	152.48
YNL093W	125.32	757.11	920.57	77.69	459.95	597.21	106.22	718.91	960.73	80.44	829.13	775.5	78.2	1142.26	942.67
YLR275W	125.32	131.55	133.46	90.95	106.6	102.3	92.55	112.73	117.87	132.87	127.29	105.45	124.95	140.01	161.75
YJL011C	124.34	46.37	125.66	139.27	61.2	110.6	109.38	55.38	110.57	146.42	69.95	139.5	181.9	96.59	128.89
YOR103C	124.34	136.28	101.31	140.22	221.09	146.54	169.32	150.31	121	141	190.37	124.12	136	165.71	63.18
YAR031W	124.34	90.85	87.67	114.64	102.65	117.51	136.72	112.73	85.54	122.02	142.2	90.07	118.15	140.01	93.51
YER142C	123.36	311.36	149.04	123.16	174.7	145.16	95.7	211.62	147.08	134.67	266.06	109.84	103.7	247.24	160.06
YLR037C	123.36	172.24	136.38	74.85	143.12	153.45	88.34	136.46	111.62	80.44	145.64	118.63	70.55	112.54	139
YHR085W	122.38	73.82	191.91	225.49	117.46	147.92	205.08	109.77	206.54	244.04	106.65	173.55	331.49	117.86	176.07
YPR100W	122.38	81.39	60.4	86.22	64.16	58.06	127.26	68.23	71.98	114.79	60.78	60.41	116.45	75.32	99.41
YHR022C	122.38	310.41	24.35	54.95	66.13	49.77	79.93	105.81	31.29	116.6	404.82	19.77	70.55	127.61	22.75
YLR061W	121.4	63.41	92.54	155.38	78.96	71.89	144.08	71.2	83.45	138.29	49.31	93.37	153	57.6	109.52
YBR180W	121.4	105.05	41.89	133.59	98.7	47	108.33	84.05	38.6	112.98	96.33	47.23	112.2	93.93	51.39
YBL095W	121.4	190.22	139.3	90	180.62	153.45	116.74	149.32	146.04	105.75	192.66	148.29	98.6	158.62	127.21
YOR284W	120.42	121.14	106.18	136.43	154.96	118.89	114.64	108.78	152.3	116.6	133.03	123.03	157.25	129.38	96.04
YLR004C	120.42	145.74	169.5	124.11	126.34	156.22	87.29	180.96	165.86	100.33	135.32	147.19	119.85	130.27	176.91
YGR251W	120.42	95.58	137.35	121.27	68.1	163.13	124.1	110.75	176.29	146.42	68.81	157.08	134.3	109.88	195.44
YMR279C	120.42	190.22	186.06	99.48	139.17	171.42	151.44	178.99	185.68	135.58	232.8	182.34	124.1	213.56	222.4
YOR365C	119.44	88.01	109.1	126.95	83.9	89.86	88.34	94.93	118.92	100.33	79.13	125.22	129.2	138.24	139
YMR245W	119.44	45.43	37.99	138.32	94.75	34.56	109.38	52.41	45.9	102.14	58.49	40.64	91.8	34.56	42.96
YPR094W	119.44	104.1	79.88	96.64	97.71	58.06	86.24	89.99	82.41	100.33	86.01	68.1	101.15	77.1	112.88
YBR233W-A	119.44	75.71	122.74	140.22	72.05	116.13	126.2	88.01	110.57	145.52	80.28	91.17	153	77.1	129.73
YOR309C	119.44	68.14	182.16	116.53	84.88	164.51	113.58	86.03	161.69	168.12	51.61	175.75	146.2	55.83	109.52
YPL046C	119.44	114.51	119.82	101.37	97.71	103.68	106.22	124.6	107.44	121.12	125	113.14	102.85	114.31	106.15
YMR059W	118.46	98.42	106.18	133.59	92.78	80.18	99.91	103.83	99.1	118.4	87.16	101.06	108.8	85.07	80.03
YDR510C-A	118.46	85.17	104.23	75.79	97.71	85.71	71.52	91.97	125.18	102.14	100.92	94.47	98.6	95.71	140.68
YPL255W	118.46	86.12	117.87	179.06	136.21	118.89	130.41	77.13	117.87	103.04	86.01	104.35	130.9	88.62	117.1
YNL211C	118.46	98.42	40.91	88.11	81.92	42.86	89.39	91.97	58.42	98.52	65.37	40.64	111.35	70.01	60.65
YJL077C	118.46	135.33	196.78	143.06	169.77	241.93	126.2	118.67	177.33	94.9	138.76	208.7	103.7	116.09	206.39
YER147C-A	117.49	63.41	98.39	118.43	65.14	111.98	111.48	60.32	98.06	138.29	60.78	107.65	136	80.64	74.13
YER046W	116.51	273.51	394.53	115.58	213.2	282.02	94.65	207.66	433.95	112.08	233.95	280.1	114.75	249.01	502.93
YBR047W	116.51	79.5	41.89	144.95	47.38	41.47	70.46	80.1	36.51	112.08	56.19	39.54	159.8	71.78	91.82
YDL211C	116.51	99.37	100.34	158.22	161.87	109.21	82.03	97.9	95.97	75.02	81.42	58.22	66.3	54.94	54.76
YBL071C	115.53	53	105.21	175.27	94.75	123.04	133.57	87.02	137.69	177.16	82.57	137.31	167.45	93.93	167.64
YHL012W	115.53	98.42	215.29	158.22	163.85	236.4	145.13	115.7	236.79	160.89	145.64	282.3	194.65	155.08	343.71
YGR050C	115.53	106.94	111.05	105.16	92.78	141.01	125.15	108.78	131.44	103.04	105.51	103.25	102.85	109	117.94
YPR146C	115.53	159.94	172.42	92.85	167.79	228.1	125.15	155.25	173.16	121.12	191.52	184.54	103.7	164.83	170.17
YIR009W	114.55	99.37	126.64	80.53	98.7	111.98	88.34	100.87	110.57	97.62	113.53	105.45	99.45	108.11	138.16
YPR201W	114.55	196.85	142.22	76.74	141.14	106.45	110.43	166.13	134.57	103.94	160.55	118.63	77.35	114.31	139
YHR139C	113.57	5894.08	1925.88	69.16	663.28	884.76	125.15	6773.8	2935.4	89.48	6449.59	3638.06	107.95	13199.4	3566.82
YMR077C	113.57	140.06	115.92	114.64	122.39	117.51	79.93	117.68	140.82	120.21	119.27	139.5	145.35	174.57	155.01
YMR065W	113.57	134.39	119.82	123.16	88.83	95.39	115.69	125.59	146.04	113.89	122.71	105.45	114.75	124.06	112.04
YLR082C	113.57	152.37	149.04	124.11	148.05	103.68	145.13	121.63	167.95	151.85	134.18	119.73	130.9	135.58	94.35
YLR423C	113.57	313.25	157.81	90.95	336.57	129.95	112.53	240.3	160.64	113.89	315.37	128.52	125.8	347.37	143.21
YCR006C	113.57	138.17	101.31	105.16	141.14	74.65	104.12	143.39	65.72	78.64	115.83	69.2	59.5	101.91	66.55
YER039C	113.57	176.97	134.43	91.9	162.86	185.25	134.62	196.79	142.91	96.71	197.25	154.88	80.75	196.73	123.84
YAL055W	112.59	119.24	89.62	126.95	104.62	44.24	129.36	99.88	112.66	122.02	108.95	72.5	131.75	147.99	112.04
YPR046W	112.59	53	78.91	99.48	52.31	44.24	72.57	86.03	70.93	112.98	80.28	75.79	130.05	108.11	106.99
YMR294W	112.59	133.44	101.31	128.85	102.65	110.6	94.65	133.5	156.47	154.56	97.48	135.11	158.1	157.74	164.27
YEL048C	112.59	67.19	62.35	143.06	79.95	95.39	115.69	76.14	97.01	113.89	63.07	90.07	149.6	52.28	82.56
YHR063W-A	112.59	44.48	99.36	106.11	94.75	89.86	94.65	68.23	94.93	94.9	48.17	102.16	96.05	43.42	110.36
YMR132C	112.59	63.41	116.9	126.95	85.87	118.89	111.48	83.07	98.06	130.15	60.78	126.32	151.3	90.39	85.93
YOR389W	112.59	287.7	501.68	90.95	271.43	427.17	107.27	279.85	425.6	117.5	237.39	514.07	102.85	233.06	507.98
YNL113W	111.61	40.69	115.92	147.8	64.16	132.71	126.2	82.08	128.31	177.16	59.63	137.31	169.15	85.96	124.68
YNL117W	111.61	175.08	142.22	120.32	118.44	190.78	122	219.53	178.38	82.25	176.61	254.84	106.25	208.25	261.99
YBR213W	111.61	95.58	108.13	126.01	111.53	128.57	170.38	89.99	109.53	168.12	123.85	125.22	136.85	140.01	97.72
YHR035W	110.63	136.28	94.49	117.48	119.43	98.15	116.74	144.38	106.4	113.89	129.59	73.6	113.05	130.27	88.45
YPR186C	109.65	105.05	189.96	131.69	88.83	143.77	96.76	124.6	202.37	135.58	108.95	172.46	155.55	117.86	155.01
YLR284C	109.65	189.28	268.86	102.32	147.07	208.75	86.24	159.21	278.52	85.87	160.55	191.13	86.7	158.62	234.19
YLR269C	109.65	103.16	106.18	87.16	90.81	109.21	113.58	120.64	97.01	95.81	103.21	90.07	75.65	108.11	77.5
YLR145W	108.67	75.71	103.26	126.01	102.65	128.57	96.76	89	118.92	118.4	77.98	107.65	133.45	107.23	163.43
YHL042W	108.67	131.55	98.39	85.27	111.53	91.24	91.5	121.63	92.84	73.21	111.24	94.47	78.2	117.86	100.25
YHR049C-A	108.67	124.92	124.69	150.64	152	203.22	111.48	124.6	111.62	111.17	96.33	101.06	86.7	93.93	100.25
YPL272C	108.67	127.76	150.02	91.9	155.95	132.71	140.93	113.72	126.22	108.46	131.88	168.06	129.2	186.09	208.92
YMR239C	107.7	78.55	203.6	139.27	88.83	150.69	159.86	92.95	212.8	243.14	102.06	233.97	260.1	129.38	221.56
YMR138W	107.7	100.32	141.25	111.8	100.68	160.36	85.19	101.85	128.31	153.66	103.21	143.9	140.25	125.83	136.47
YOR114W	107.7	150.48	115.92	107.06	164.83	145.16	104.12	136.46	128.31	115.69	168.58	146.09	92.65	130.27	181.12
YAR033W	107.7	131.55	70.14	126.95	127.33	94.01	132.51	122.62	53.2	126.54	114.68	70.3	99.45	132.92	74.98
YLR254C	106.72	147.64	97.41	134.53	147.07	73.27	111.48	144.38	123.09	147.33	181.19	83.48	131.75	216.22	123.84
YGR271C-A	106.72	42.59	158.79	170.54	84.88	158.98	125.15	96.91	182.55	263.02	63.07	202.11	266.9	125.83	131.42
YGL162W	106.72	71.93	141.25	99.48	102.65	143.77	84.14	89.99	125.18	100.33	90.6	104.35	87.55	79.75	107.83
YPL264C	106.72	54.89	86.7	94.74	62.18	145.16	172.48	63.29	103.27	129.25	73.4	97.76	159.8	101.91	93.51
YGL258W-A	106.72	67.19	35.07	44.53	53.3	34.56	86.24	55.38	23.99	54.23	44.73	20.87	45.05	36.33	26.12
YIR028W	105.74	222.4	126.64	82.43	143.12	84.33	99.91	205.69	171.07	83.15	188.07	113.14	104.55	299.52	195.44
YFL003C	105.74	151.42	101.31	91.9	112.52	69.12	84.14	158.22	99.1	86.77	152.52	123.03	101.15	137.35	116.25
YGL146C	105.74	123.98	88.65	76.74	75.01	76.03	111.48	145.36	90.75	70.5	98.62	75.79	62.9	77.98	68.24
YLR326W	104.76	118.3	112.03	69.16	112.52	92.62	76.77	125.59	141.87	85.87	125	114.24	106.25	109	190.39
YIL028W	104.76	66.25	30.2	67.27	40.47	24.88	61	61.31	22.95	67.79	36.7	26.36	51.85	38.1	37.91
YAL037C-B	104.76	172.24	135.41	130.74	162.86	131.33	147.24	188.88	106.4	123.83	193.81	114.24	137.7	103.68	91.82
YLR081W	104.76	67.19	95.47	79.58	102.65	114.74	82.03	71.2	82.41	59.65	67.66	81.29	58.65	47.85	53.92
YGL052W	104.76	194.01	193.85	74.85	154.96	223.96	106.22	149.32	166.9	90.39	170.87	213.1	73.1	226.86	251.04
YNL184C	104.76	55.84	35.07	89.06	81.92	87.09	159.86	69.22	45.9	93.1	38.99	36.25	109.65	44.31	52.23
YEL057C	103.78	211.99	101.31	81.48	132.26	74.65	75.72	168.11	130.39	90.39	143.35	105.45	73.1	141.79	93.51
YNR056C	103.78	134.39	211.39	118.43	130.29	171.42	78.88	143.39	201.33	104.85	137.62	168.06	104.55	153.31	244.3
YNL227C	103.78	87.07	158.79	126.01	97.71	117.51	123.05	85.04	142.91	159.98	84.86	177.95	182.75	119.63	169.33
YER011W	102.8	13.25	10.72	184.75	20.73	31.8	103.07	17.8	18.78	99.42	19.5	24.17	107.1	19.5	19.38
YLR149C-A	102.8	88.01	160.73	69.16	132.26	217.04	88.34	112.73	212.8	91.29	120.41	187.83	90.95	126.72	156.69
YDR522C	102.8	97.48	33.12	98.53	68.1	47	100.96	108.78	35.47	103.94	113.53	39.54	84.15	86.84	26.12
YLR456W	101.82	75.71	50.66	101.37	68.1	33.18	67.31	89.99	50.07	108.46	63.07	40.64	85	77.98	58.13
YFL010W-A	101.82	142.9	138.33	76.74	178.65	153.45	77.83	158.22	127.26	84.96	168.58	128.52	74.8	165.71	162.59
YKR101W	100.84	145.74	223.08	97.58	167.79	141.01	100.96	158.22	195.07	100.33	190.37	152.68	133.45	190.52	182.81
YKL161C	100.84	136.28	191.91	98.53	115.48	176.95	80.98	121.63	181.51	103.04	135.32	127.42	96.9	148.87	176.91
YBR113W	100.84	53	49.68	92.85	81.92	31.8	97.81	69.22	38.6	84.96	48.17	24.17	68	65.58	37.07
YIL104C	100.84	85.17	250.35	169.59	116.47	219.81	156.7	115.7	220.1	226.87	104.36	219.69	246.5	181.66	239.25
YHL005C	100.84	44.48	38.97	107.06	56.26	45.62	138.82	47.47	52.16	103.94	27.52	46.13	105.4	36.33	60.65
YPL257W	100.84	117.35	97.41	81.48	105.61	87.09	111.48	130.53	92.84	73.21	127.29	92.27	91.8	138.24	101.09
YOR376W-A	99.86	137.23	60.4	96.64	80.94	51.15	91.5	132.51	61.55	75.92	89.45	35.15	71.4	88.62	42.96
YGR053C	98.88	117.35	66.24	49.27	96.73	44.24	65.21	116.69	123.09	60.56	138.76	112.04	95.2	215.34	224.08
YMR141C	98.88	181.71	177.29	95.69	152	129.95	73.62	163.16	181.51	66.89	188.07	154.88	75.65	163.94	177.75
YLL060C	98.88	131.55	151.97	86.22	133.25	125.8	74.67	109.77	176.29	85.87	173.17	159.27	88.4	141.79	177.75
YOL159C-A	98.88	98.42	53.58	90.95	101.66	47	100.96	83.07	73.02	84.96	89.45	70.3	92.65	106.34	67.39
YBR126W-B	98.88	114.51	65.27	94.74	137.2	47	120.95	121.63	81.36	103.04	153.67	56.02	73.1	126.72	70.76
YNL090W	98.88	76.66	59.42	114.64	85.87	80.18	87.29	86.03	64.67	115.69	82.57	67.01	97.75	84.19	69.92
YNL188W	98.88	82.34	159.76	134.53	91.79	154.83	108.33	89	130.39	162.69	91.74	145	187.85	109.88	128.05
YOR192C-C	98.88	133.44	110.08	80.53	126.34	117.51	88.34	146.35	122.05	76.83	149.08	116.44	83.3	151.53	146.58
YFL020C	98.88	193.06	169.5	79.58	171.74	164.51	110.43	169.1	189.85	74.12	199.54	180.15	74.8	168.37	200.5
YPL153C	98.88	85.17	115.92	134.53	131.27	160.36	125.15	78.12	121	126.54	100.92	76.89	198.05	85.96	100.25
YGR204C-A	97.9	63.41	38.97	51.16	55.27	47	43.12	56.37	37.55	37.96	61.93	25.26	49.3	53.17	32.01
YEL019C	97.9	76.66	82.8	104.22	78.96	59.44	93.6	66.25	64.67	90.39	68.81	62.61	75.65	80.64	95.19
YFR035C	97.9	107.89	185.09	101.37	106.6	175.57	115.69	105.81	189.85	105.75	112.39	171.36	83.3	112.54	207.24
YBR138C	97.9	134.39	164.63	96.64	139.17	193.54	94.65	153.28	176.29	103.94	130.73	161.47	144.5	163.05	126.36
YGR067C	96.93	214.83	240.61	59.69	93.77	95.39	68.36	188.88	212.8	45.19	146.79	183.44	75.65	120.52	224.93
YPL077C	96.93	103.16	98.39	118.43	117.46	102.3	94.65	93.94	121	99.42	127.29	106.55	109.65	150.65	125.52
YOR195W	96.93	125.87	177.29	163.9	145.09	186.63	175.63	149.32	213.84	162.69	152.52	217.49	226.95	159.51	228.3
YOR338W	95.95	327.45	1857.69	107.06	519.17	1527.6	103.07	554.76	2066.46	198.85	497.71	2423.17	204	864.01	3261.86
YKL108W	94.97	106	108.13	138.32	154.96	107.83	116.74	108.78	112.66	127.44	113.53	87.88	150.45	118.75	137.32
YLR068W	94.97	50.16	184.11	119.37	76	138.24	119.89	81.09	168.99	150.04	68.81	204.31	181.05	103.68	138.16
YPL205C	94.97	113.57	100.34	87.16	129.3	96.77	106.22	80.1	101.18	97.62	102.06	119.73	103.7	133.81	133.95
YDR532C	93.99	135.33	102.29	108.95	100.68	80.18	78.88	113.72	108.49	120.21	116.97	108.75	122.4	136.47	103.62
YMR179W	93.99	94.64	142.22	181.9	141.14	153.45	120.95	89.99	156.47	170.83	97.48	155.98	221.85	145.33	199.65
YPR120C	93.99	88.01	115.92	146.85	144.1	127.18	140.93	101.85	161.69	174.44	123.85	169.16	194.65	105.45	141.53
YLL042C	93.99	101.26	83.78	72.95	82.91	76.03	86.24	93.94	99.1	79.54	106.65	114.24	93.5	84.19	109.52
YBR066C	93.99	28.39	44.81	97.58	42.44	27.65	54.69	23.73	32.34	94	25.23	34.05	75.65	34.56	48.86
YCR100C	93.99	84.23	44.81	96.64	91.79	47	79.93	75.15	51.11	92.19	79.13	27.46	74.8	79.75	29.48
YPR044C	93.01	58.68	65.27	106.11	69.09	76.03	112.53	66.25	97.01	91.29	79.13	73.6	105.4	43.42	73.29
YLR263W	93.01	83.28	105.21	108.01	101.66	80.18	108.33	88.01	88.67	124.73	98.62	83.48	128.35	104.57	134.79
YIL024C	93.01	121.14	185.09	151.59	145.09	197.69	160.91	115.7	205.5	105.75	144.5	216.39	160.65	136.47	306.64
YLR031W	93.01	112.62	104.23	83.37	114.49	152.07	95.7	123.61	116.83	84.06	116.97	124.12	93.5	162.17	151.64
YLR341W	93.01	143.85	85.72	75.79	111.53	118.89	119.89	89.99	85.54	102.14	160.55	90.07	104.55	67.35	136.47
YIR005W	92.03	106	72.09	72.95	95.74	84.33	38.91	100.87	88.67	78.64	98.62	85.68	88.4	124.06	99.41
YIR042C	92.03	101.26	117.87	86.22	102.65	100.92	86.24	127.57	127.26	112.08	137.62	155.98	71.4	93.93	109.52
YIL132C	92.03	59.62	52.6	91.9	60.21	63.59	86.24	58.34	64.67	105.75	42.43	46.13	85	51.4	47.18
YER128W	92.03	96.53	94.49	81.48	81.92	81.56	103.07	89	101.18	90.39	121.56	71.4	113.9	144.44	117.94
YCR018C-A	92.03	96.53	138.33	84.32	107.59	175.57	66.26	94.93	110.57	84.06	114.68	153.78	96.9	129.38	151.64
YOR010C	92.03	141.01	133.46	88.11	170.75	197.69	100.96	145.36	116.83	96.71	149.08	146.09	101.15	184.32	160.9
YEL072W	91.05	65.3	72.09	106.11	56.26	40.09	64.15	72.19	74.06	85.87	72.25	48.33	109.65	88.62	65.71
YJL203W	91.05	105.05	103.26	108.95	91.79	95.39	91.5	93.94	103.27	103.94	102.06	99.96	123.25	137.35	101.93
YMR144W	91.05	85.17	129.56	124.11	135.22	123.04	151.44	111.74	174.2	140.1	110.09	153.78	165.75	87.73	151.64
YBR076W	91.05	101.26	150.99	86.22	121.4	371.88	72.57	117.68	153.34	83.15	150.23	170.26	79.9	163.94	105.3
YPR015C	90.07	131.55	162.68	107.06	105.61	141.01	56.79	136.46	190.89	96.71	119.27	162.57	69.7	116.09	351.29
YDL200C	90.07	145.74	141.25	72	117.46	111.98	57.84	140.42	141.87	106.65	150.23	145	109.65	152.42	181.12
YML037C	90.07	78.55	69.16	109.9	76	70.5	93.6	98.89	78.24	98.52	75.69	64.81	67.15	71.78	69.08
YOR100C	90.07	226.19	226.98	44.53	101.66	136.86	86.24	216.56	187.77	69.6	167.43	204.31	67.15	141.79	215.66
YKL089W	89.09	85.17	135.41	87.16	136.21	113.36	100.96	96.91	146.04	145.52	119.27	110.94	160.65	147.99	145.74
YBR184W	89.09	136.28	118.85	87.16	116.47	118.89	103.07	132.51	122.05	89.48	157.11	127.42	115.6	138.24	131.42
YHL006C	89.09	123.98	180.22	106.11	131.27	178.33	129.36	127.57	172.12	103.94	162.85	149.39	110.5	147.99	229.14
YDL158C	89.09	77.6	81.83	75.79	75.01	113.36	96.76	63.29	97.01	81.35	82.57	95.56	88.4	63.8	79.19
YMR269W	88.11	45.43	134.43	131.69	91.79	96.77	90.45	63.29	135.61	135.58	65.37	139.5	161.5	94.82	123.84
YJR135C	88.11	129.65	130.54	93.79	107.59	109.21	88.34	115.7	152.3	119.31	99.77	121.93	133.45	129.38	158.38
YIR030C	88.11	75.71	68.19	76.74	82.91	69.12	75.72	97.9	90.75	76.83	112.39	73.6	120.7	102.79	74.13
YAL034W-A	88.11	83.28	87.67	107.06	106.6	92.62	86.24	82.08	93.88	108.46	97.48	107.65	130.05	89.5	106.15
YJL025W	88.11	123.03	234.77	104.22	107.59	205.98	103.07	139.43	244.09	131.06	123.85	216.39	141.95	153.31	222.4
YHR160C	88.11	171.3	217.23	87.16	128.31	176.95	109.38	149.32	261.83	85.87	155.96	181.24	98.6	172.8	199.65
YNL103W-A	88.11	91.8	21.43	147.8	85.87	56.68	149.34	70.21	33.38	126.54	92.89	47.23	124.1	171.03	24.43
YLR146W-A	87.14	73.82	71.11	73.9	78.96	60.83	68.36	82.08	73.02	86.77	55.05	54.92	85	85.96	103.62
YGR139W	87.14	95.58	148.07	14.21	22.7	102.3	109.38	120.64	105.36	72.31	130.73	149.39	73.95	201.16	126.36
YBR217W	86.16	111.67	113	99.48	94.75	74.65	76.77	113.72	110.57	88.58	94.04	96.66	88.4	123.18	128.05
YKR005C	86.16	123.98	119.82	96.64	129.3	135.48	93.6	117.68	143.95	93.1	128.44	147.19	71.4	134.7	172.7
YHR007C-A	86.16	121.14	89.62	50.21	85.87	82.95	88.34	128.55	129.35	62.37	178.9	94.47	83.3	188.75	133.1
YIR020W-A	86.16	83.28	28.25	46.42	82.91	66.36	42.07	57.35	42.77	47.9	53.9	37.35	32.3	62.92	35.38
YMR052W	85.18	118.3	122.74	79.58	111.53	103.68	61	106.8	123.09	78.64	111.24	141.7	89.25	132.04	109.52
YIL161W	85.18	86.12	66.24	78.64	103.64	52.53	75.72	91.97	71.98	96.71	95.18	77.99	130.05	99.25	96.04
YJL170C	85.18	82.34	47.73	38.84	23.69	42.86	36.81	23.73	30.25	79.54	57.34	53.82	25.5	24.81	30.33
YKL055C	85.18	45.43	58.45	80.53	63.17	56.68	83.08	65.27	49.03	86.77	60.78	50.53	90.1	60.26	51.39
YDR504C	85.18	132.49	203.6	56.85	122.39	205.98	76.77	145.36	196.11	84.06	196.1	224.08	78.2	186.98	224.08
YHR140W	85.18	441.01	189.96	57.79	263.53	223.96	125.15	517.18	311.9	75.02	475.92	231.77	68.85	669.05	203.02
YGL153W	84.2	81.39	61.37	55.9	45.4	87.09	62.05	66.25	77.19	80.44	71.1	52.73	95.2	72.67	69.92
YGL108C	84.2	84.23	69.16	87.16	90.81	63.59	90.45	88.01	79.28	103.94	88.3	64.81	96.05	129.38	74.98
YOR073W	84.2	79.5	127.61	124.11	129.3	165.89	128.31	79.11	166.9	137.39	90.6	181.24	196.35	82.41	147.42
YOL085W-A	84.2	374.77	214.31	81.48	263.53	183.86	115.69	355.01	195.07	69.6	346.33	190.03	34	434.22	234.19
YNR064C	84.2	398.43	909.85	111.8	540.89	1209.64	92.55	350.06	612.32	93.1	431.2	944.66	101.15	467.89	403.52
YAR050W	84.2	126.82	119.82	97.58	132.26	176.95	107.27	99.88	94.93	89.48	154.82	155.98	77.35	146.22	139.84
YLR285C-A	84.2	82.34	262.04	59.69	77.97	547.45	78.88	96.91	257.66	67.79	108.95	369.08	68	93.93	113.73
YFR027W	83.22	123.98	140.28	90.95	159.9	124.42	70.46	116.69	102.23	95.81	155.96	108.75	93.5	177.23	184.49
YBL039W-B	82.24	133.44	84.75	57.79	79.95	84.33	58.9	124.6	85.54	69.6	127.29	74.69	35.7	97.48	80.87
YDR215C	82.24	77.6	84.75	94.74	183.59	91.24	76.77	94.93	69.89	62.37	79.13	63.71	57.8	78.87	85.93
YGL194C-A	82.24	53.94	48.71	68.21	87.84	58.06	88.34	68.23	67.8	65.98	82.57	68.1	62.9	80.64	70.76
YLR174W	81.26	294.33	435.44	82.43	110.55	203.22	102.01	212.61	394.31	80.44	181.19	285.6	96.05	174.57	578.74
YDL221W	81.26	249.85	302.96	85.27	237.87	239.16	91.5	249.2	231.58	84.96	219.04	251.54	75.65	242.81	344.55
YGL042C	81.26	106	98.39	71.06	107.59	113.36	92.55	84.05	92.84	102.14	106.65	123.03	119.85	122.29	102.78
YER179W	81.26	141.01	150.99	38.84	97.71	156.22	64.15	120.64	138.74	64.17	130.73	119.73	53.55	121.4	140.68
YML003W	80.28	120.19	73.06	61.58	91.79	42.86	72.57	146.35	67.8	65.08	97.48	51.63	57.8	100.14	59.81
YDL105W	80.28	73.82	73.06	87.16	86.86	82.95	77.83	80.1	87.62	88.58	61.93	84.58	127.5	91.27	86.77
YJL142C	80.28	94.64	46.76	63.48	63.17	87.09	69.41	68.23	77.19	59.65	81.42	95.56	62.05	53.17	99.41
YGL051W	80.28	122.08	117.87	64.42	144.1	118.89	77.83	141.41	121	63.27	138.76	102.16	56.95	155.08	165.96
YEL018W	80.28	53.94	82.8	78.64	77.97	45.62	83.08	50.43	60.5	81.35	57.34	46.13	69.7	62.92	76.66
YJL056C	79.3	139.12	140.28	75.79	118.44	174.19	92.55	159.21	171.07	85.87	138.76	181.24	81.6	207.36	256.1
YOL080C	78.32	35.96	88.65	108.01	53.3	51.15	102.01	45.49	81.36	153.66	58.49	129.62	166.6	62.92	107.83
YPL034W	78.32	82.34	122.74	87.16	85.87	74.65	84.14	75.15	92.84	75.02	96.33	114.24	73.95	112.54	75.82
YJR112W	78.32	51.1	93.52	226.43	124.36	158.98	131.46	69.22	110.57	121.12	44.73	102.16	124.1	79.75	117.94
YPR002W	78.32	147.64	295.17	94.74	128.31	223.96	83.08	136.46	224.28	106.65	143.35	230.67	113.9	199.39	303.27
YDR191W	78.32	71.93	87.67	79.58	80.94	105.07	76.77	72.19	74.06	93.1	105.51	77.99	76.5	93.93	53.92
YBR020W	78.32	139.12	132.48	102.32	143.12	117.51	161.96	120.64	131.44	106.65	147.94	135.11	140.25	164.83	133.95
YNL133C	77.34	86.12	87.67	58.74	97.71	96.77	50.48	95.92	113.7	88.58	110.09	93.37	73.95	136.47	103.62
YER107W-A	77.34	46.37	46.76	84.32	59.22	52.53	83.08	55.38	50.07	88.58	44.73	60.41	79.9	44.31	38.75
YJL214W	76.37	65.3	150.99	41.69	67.12	71.89	42.07	63.29	133.52	42.48	60.78	116.44	45.05	67.35	104.46
YER180C-A	76.37	77.6	66.24	72	64.16	55.3	45.22	56.37	71.98	75.02	74.54	69.2	62.05	69.12	68.24
YBR045C	76.37	132.49	46.76	51.16	133.25	34.56	80.98	131.52	54.24	71.4	157.11	49.43	76.5	192.3	98.56
YDR403W	76.37	107.89	81.83	105.16	146.08	141.01	92.55	112.73	101.18	65.98	110.09	90.07	77.35	133.81	106.99
YBR201C-A	76.37	110.73	103.26	74.85	99.69	208.75	70.46	105.81	127.26	59.65	111.24	114.24	46.75	92.16	76.66
YHR214W-A	76.37	87.07	69.16	96.64	114.49	118.89	75.72	86.03	55.29	93.1	91.74	81.29	71.4	84.19	96.88
YPL189W	76.37	61.51	72.09	65.37	87.84	87.09	77.83	64.28	51.11	87.67	48.17	72.5	87.55	67.35	50.55
YJR053W	75.39	68.14	111.05	97.58	106.6	121.65	71.52	86.03	133.52	111.17	83.72	143.9	102.85	118.75	155.85
YMR320W	75.39	60.57	65.27	109.9	82.91	55.3	97.81	52.41	67.8	98.52	77.98	70.3	102.85	93.05	76.66
YHL018W	75.39	67.19	51.63	95.69	91.79	82.95	74.67	89	65.72	66.89	79.13	47.23	56.95	56.71	58.97
YER188W	75.39	39.75	21.43	53.06	41.45	23.5	75.72	65.27	36.51	145.52	108.95	85.68	84.15	51.4	37.07
YJL194W	75.39	19.87	48.71	112.74	64.16	60.83	109.38	29.67	46.94	107.56	52.75	68.1	127.5	46.08	52.23
YMR194C-A	75.39	56.78	32.15	66.32	78.96	69.12	78.88	64.28	47.98	63.27	68.81	41.74	73.95	46.97	27.8
YEL050W-A	75.39	26.5	29.22	57.79	28.62	33.18	82.03	18.79	32.34	61.46	24.08	27.46	66.3	20.38	43.81
YBR085W	74.41	15.14	16.56	96.64	21.71	22.12	80.98	18.79	9.39	93.1	29.82	6.59	66.3	22.15	14.32
YAL044W-A	74.41	77.6	62.35	61.58	71.07	71.89	73.62	84.05	58.42	52.42	71.1	76.89	62.9	68.23	77.5
YPL113C	74.41	77.6	69.16	118.43	95.74	77.42	95.7	66.25	62.59	77.73	90.6	59.32	102.85	78.87	96.04
YKL170W	74.41	40.69	34.1	65.37	36.52	48.39	78.88	40.54	42.77	53.33	26.38	21.97	86.7	33.67	42.12
YMR086C-A	74.41	70.98	58.45	65.37	72.05	71.89	69.41	60.32	64.67	61.46	89.45	84.58	58.65	64.69	53.07
YDL209C	73.43	67.19	172.42	188.54	143.12	118.89	83.08	89	167.95	80.44	86.01	121.93	98.6	82.41	165.11
YJR055W	73.43	68.14	74.03	90	58.23	62.21	76.77	61.31	112.66	124.73	66.51	105.45	106.25	78.87	95.19
YGL029W	73.43	32.18	139.3	99.48	54.29	114.74	71.52	49.44	148.13	133.77	42.43	176.85	141.95	75.32	131.42
YFL041W-A	73.43	119.24	69.16	54	70.08	67.74	49.43	91.97	82.41	44.29	81.42	50.53	46.75	67.35	75.82
YEL014C	73.43	59.62	77.93	72	59.22	71.89	88.34	62.3	66.76	51.52	73.4	80.19	69.7	88.62	44.65
YFL040W	73.43	137.23	101.31	53.06	129.3	127.18	75.72	119.65	122.05	62.37	127.29	101.06	47.6	116.09	109.52
YJL009W	72.45	49.21	49.68	68.21	50.34	62.21	41.02	63.29	51.11	81.35	64.22	57.12	64.6	59.37	78.35
YGR240C-A	72.45	61.51	50.66	69.16	69.09	55.3	65.21	83.07	64.67	92.19	80.28	60.41	65.45	60.26	62.34
YJL156W-A	72.45	105.05	108.13	70.11	84.88	98.15	68.36	96.91	101.18	71.4	116.97	115.34	67.15	97.48	88.45
YIL160C	72.45	476.98	634.17	68.21	207.27	613.8	78.88	389.62	687.43	64.17	365.83	587.67	73.95	342.94	729.54
YCR020C	71.47	112.62	152.94	93.79	97.71	114.74	85.19	137.45	163.77	112.98	116.97	152.68	84.15	162.17	235.04
YPL197C	71.47	45.43	85.72	84.32	73.04	71.89	69.41	54.39	79.28	109.37	52.75	65.91	101.15	51.4	76.66
YKL107W	71.47	141.96	110.08	62.53	110.55	105.07	78.88	108.78	141.87	63.27	153.67	116.44	86.7	233.06	184.49
YLR408C	71.47	93.69	51.63	50.21	75.01	35.94	45.22	67.24	60.5	52.42	89.45	42.84	62.05	78.87	83.4
YLR402W	71.47	84.23	82.8	88.11	82.91	116.13	82.03	75.15	99.1	65.98	76.84	115.34	63.75	111.66	87.61
YMR007W	71.47	248.9	422.78	53.06	350.39	453.44	66.26	311.5	357.8	58.75	417.43	436.08	71.4	523.72	439.75
YGR188C	70.49	103.16	145.15	104.22	119.43	116.13	94.65	103.83	159.6	122.92	114.68	127.42	114.75	121.4	205.55
YPL142C	70.49	47.32	50.66	72.95	42.44	42.86	73.62	55.38	36.51	88.58	28.67	51.63	76.5	35.45	35.38
YLR457C	70.49	79.5	85.72	68.21	128.31	81.56	63.1	99.88	90.75	80.44	98.62	63.71	82.45	96.59	73.29
YGL175C	70.49	111.67	94.49	72.95	85.87	100.92	78.88	81.09	100.14	73.21	114.68	101.06	76.5	134.7	106.99
YDL023C	70.49	116.41	59.42	44.53	129.3	82.95	73.62	150.31	107.44	54.23	147.94	92.27	51.85	138.24	68.24
YOR390W	70.49	34.07	67.22	71.06	52.31	129.95	72.57	50.43	61.55	67.79	42.43	82.38	80.75	44.31	59.81
YPL249C-A	69.51	56.78	100.34	76.74	52.31	64.97	54.69	51.42	88.67	83.15	37.84	70.3	70.55	52.28	74.13
YCR020W-B	69.51	89.91	74.03	84.32	57.25	76.03	69.41	89.99	116.83	117.5	79.13	115.34	113.9	124.95	133.95
YPR123C	69.51	4.73	37.99	61.58	24.68	23.5	66.26	27.69	32.34	63.27	2.29	35.15	74.8	18.61	23.59
YNL128W	69.51	103.16	97.41	82.43	93.77	94.01	88.34	123.61	84.49	85.87	104.36	85.68	78.2	124.95	126.36
YER096W	69.51	925.56	549.42	55.9	711.64	512.89	96.76	853.4	641.53	50.62	938.08	665.66	67.15	1290.25	701.74
YBR092C	69.51	79.5	66.24	80.53	82.91	53.92	110.43	91.97	52.16	62.37	83.72	51.63	76.5	63.8	59.81
YCL001W-B	69.51	78.55	55.53	65.37	87.84	82.95	72.57	113.72	56.33	44.29	95.18	71.4	57.8	106.34	43.81
YPL124W	68.53	66.25	60.4	77.69	112.52	52.53	64.15	57.35	66.76	57.85	66.51	59.32	51	74.44	93.51
YPL119C-A	68.53	85.17	77.93	64.42	74.03	82.95	63.1	82.08	78.24	53.33	73.4	80.19	30.6	61.15	58.13
YBR258C	68.53	65.3	78.91	66.32	58.23	62.21	68.36	67.24	70.93	95.81	68.81	67.01	80.75	78.87	73.29
YAL016C-A	68.53	83.28	64.29	57.79	62.18	73.27	67.31	80.1	57.37	55.14	67.66	64.81	57.8	79.75	61.5
YCL027W	68.53	70.98	91.57	56.85	77.97	78.8	48.38	76.14	67.8	43.38	79.13	69.2	45.05	54.06	103.62
YER039C-A	68.53	103.16	79.88	54.95	93.77	98.15	59.95	96.91	88.67	54.23	125	81.29	52.7	90.39	69.92
YOR351C	68.53	65.3	69.16	63.48	77.97	81.56	85.19	62.3	86.58	70.5	107.8	72.5	75.65	102.79	91.82
YBR278W	68.53	83.28	105.21	66.32	89.82	89.86	68.36	80.1	73.02	80.44	108.95	80.19	86.7	87.73	128.05
YMR017W	68.53	84.23	109.1	52.11	58.23	105.07	77.83	83.07	83.45	73.21	126.15	90.07	76.5	103.68	126.36
YKR105C	67.55	72.87	67.22	60.63	66.13	56.68	61	60.32	60.5	60.56	45.87	51.63	56.95	50.51	58.97
YBR250W	67.55	110.73	103.26	86.22	94.75	109.21	116.74	97.9	131.44	100.33	122.71	130.72	107.95	132.04	106.15
YLR073C	66.58	32.18	140.28	91.9	63.17	174.19	147.24	48.45	199.24	146.42	57.34	181.24	178.5	62.92	184.49
YOR388C	66.58	75.71	172.42	53.06	58.23	203.22	90.45	78.12	185.68	68.69	114.68	174.65	86.7	110.77	137.32
YHR175W-A	66.58	101.26	146.12	60.63	115.48	250.22	83.08	98.89	129.35	79.54	135.32	210.9	49.3	124.06	106.99
YLR342W-A	66.58	133.44	220.16	62.53	154.96	493.53	75.72	146.35	194.02	66.89	172.02	273.51	58.65	101.91	261.15
YDR461C-A	65.6	213.88	107.16	25.58	98.7	41.47	28.4	110.75	77.19	85.87	286.7	71.4	39.1	139.13	106.15
YKR083C	65.6	91.8	65.27	84.32	81.92	59.44	63.1	65.27	70.93	96.71	77.98	73.6	102.85	78.87	80.03
YNL299W	65.6	73.82	183.14	158.22	109.56	188.01	150.39	89.99	174.2	211.5	100.92	170.26	253.3	125.83	257.78
YKL037W	65.6	27.45	25.33	66.32	68.1	45.62	67.31	32.63	23.99	41.58	25.23	21.97	41.65	14.18	25.27
YGL184C	64.62	132.49	72.09	82.43	62.18	45.62	93.6	180.96	103.27	59.65	298.17	101.06	95.2	883.5	133.95
YEL067C	64.62	73.82	47.73	58.74	50.34	53.92	55.74	79.11	60.5	56.04	79.13	43.94	61.2	75.32	48.86
YCL037C	64.62	32.18	45.78	90.95	37.51	55.3	103.07	52.41	67.8	117.5	32.11	60.41	108.8	49.62	50.55
YCR063W	64.62	36.91	55.53	74.85	53.3	58.06	74.67	46.48	65.72	66.89	38.99	52.73	73.1	44.31	39.59
YLR211C	64.62	113.57	140.28	54	118.44	113.36	93.6	90.98	166.9	81.35	129.59	148.29	96.9	162.17	157.53
YDL139C	64.62	73.82	73.06	45.48	62.18	47	50.48	59.33	64.67	76.83	60.78	79.09	64.6	75.32	74.98
YBL097W	64.62	72.87	83.78	93.79	104.62	84.33	102.01	70.21	63.63	87.67	76.84	79.09	113.05	96.59	64.87
YOR343C	64.62	95.58	70.14	46.42	63.17	113.36	45.22	84.05	67.8	47.9	81.42	68.1	33.15	59.37	61.5
YLR339C	64.62	47.32	91.57	57.79	78.96	142.39	65.21	64.28	95.97	75.02	56.19	101.06	58.65	61.15	60.65
YPL277C	63.64	450.48	403.3	69.16	346.44	423.03	47.33	421.26	451.68	42.48	411.7	361.39	48.45	394.34	395.1
YDL177C	63.64	41.64	71.11	73.9	41.45	35.94	72.57	51.42	77.19	77.73	66.51	46.13	91.8	69.12	85.93
YDR528W	63.64	53	54.55	122.22	155.95	67.74	79.93	66.25	50.07	103.04	66.51	41.74	133.45	72.67	58.13
YNL146W	63.64	91.8	31.17	72.95	97.71	38.71	91.5	91.97	47.98	63.27	108.95	29.66	70.55	77.98	42.96
YHL048W	63.64	101.26	122.74	47.37	97.71	132.71	58.9	74.17	103.27	37.06	105.51	127.42	49.3	107.23	65.71
YNL019C	62.66	61.51	21.43	54.95	59.22	23.5	52.58	68.23	19.82	41.58	50.46	18.67	31.45	52.28	19.38
YNL179C	62.66	69.09	38.97	55.9	55.27	31.8	52.58	62.3	62.59	58.75	49.31	42.84	58.65	69.12	43.81
YCR010C	62.66	208.2	142.22	61.58	117.46	110.6	68.36	122.62	109.53	43.38	205.28	159.27	51.85	119.63	128.89
YDR021W	61.68	34.07	84.75	107.06	55.27	70.5	86.24	57.35	112.66	122.92	37.84	97.76	159.8	61.15	116.25
YGR016W	61.68	50.16	75.01	68.21	64.16	49.77	58.9	89.99	70.93	55.14	67.66	58.22	47.6	80.64	56.44
YGR153W	61.68	77.6	100.34	78.64	100.68	69.12	82.03	79.11	121	77.73	111.24	115.34	90.1	109	250.2
YDR412W	61.68	35.96	65.27	65.37	49.35	52.53	72.57	51.42	63.63	67.79	44.73	80.19	99.45	52.28	69.08
YKR104W	61.68	95.58	68.19	73.9	133.25	128.57	82.03	89	78.24	84.06	135.32	149.39	81.6	110.77	96.04
YDL069C	60.7	79.5	63.32	87.16	63.17	81.56	42.07	71.2	89.71	67.79	66.51	69.2	49.3	78.87	87.61
YGR236C	60.7	894.33	266.92	17.05	184.57	156.22	23.14	601.24	455.85	29.83	395.65	387.75	36.55	437.76	958.68
YGR039W	60.7	36.91	34.1	77.69	51.32	45.62	59.95	38.57	27.12	58.75	36.7	34.05	56.95	24.81	30.33
YNR057C	60.7	93.69	109.1	63.48	93.77	127.18	73.62	91.97	127.26	84.96	91.74	130.72	73.95	116.97	139.84
YMR122C	60.7	26.5	35.07	59.69	41.45	38.71	56.79	32.63	21.91	71.4	41.28	29.66	48.45	31.9	10.11
YDR029W	60.7	46.37	59.42	55.9	53.3	60.83	67.31	51.42	57.37	58.75	64.22	70.3	56.95	62.03	65.71
YER124C	182.1	318.93	940.05	135.48	247.74	984.3	291.32	391.59	877.28	216.02	278.67	1032.54	302.6	350.92	419.53
YDL059C	60.7	91.8	78.91	42.63	86.86	84.33	59.95	70.21	84.49	56.04	98.62	83.48	43.35	115.2	102.78
YHR021W-A	60.7	153.31	23.38	42.63	40.47	16.59	39.96	56.37	10.43	59.65	153.67	16.48	45.9	54.94	10.95
YDL244W	60.7	133.44	104.23	47.37	126.34	127.18	61	109.77	84.49	59.65	143.35	113.14	56.95	107.23	98.56
YKR013W	4905.03	9993.82	36998	5986.73	16012.4	42655.2	6713	14789.6	39898	5636.43	10419.8	39232.2	4797.33	6321.86	48028.2
YDL021W	59.72	293.38	133.46	37.9	105.61	64.97	69.41	206.68	220.1	43.38	260.32	124.12	56.1	249.01	239.25
YBL048W	59.72	169.4	322.44	45.48	85.87	262.66	48.38	155.25	291.04	49.71	189.22	309.76	51.85	186.98	475.97
YDR344C	59.72	81.39	77.93	60.63	101.66	84.33	52.58	86.03	70.93	22.6	95.18	61.51	34.85	85.07	66.55
YNL200C	396.51	2008.23	1182.61	161.06	1044.27	1133.6	440.66	1856.12	1321.66	199.75	2021.8	1167.65	236.3	1942.46	1608.19
YDR178W	3621.5	7356.24	7567.15	2402.65	5380.24	15867.7	3949.13	6047.97	7669.16	2717.89	7279.87	8493.2	2540.61	5762.7	6103.36
YKR095W-A	59.72	59.62	49.68	74.85	87.84	34.56	58.9	65.27	55.29	82.25	61.93	39.54	85	84.19	64.87
YDR246W-A	59.72	51.1	45.78	56.85	63.17	59.44	47.33	49.44	22.95	49.71	61.93	49.43	34	46.08	48.86
YOR013W	59.72	35.02	41.89	54	55.27	69.12	61	49.44	36.51	55.14	65.37	36.25	56.95	54.94	52.23
YPR014C	58.74	55.84	33.12	54	54.29	13.82	34.71	63.29	27.12	56.94	47.02	30.76	44.2	48.74	26.96
YOL156W	58.74	125.87	31.17	54	154.96	38.71	68.36	93.94	47.98	59.65	121.56	26.36	66.3	140.01	34.54
YLL025W	58.74	88.96	42.86	46.42	105.61	73.27	49.43	85.04	68.85	58.75	89.45	53.82	48.45	105.45	64.87
YOL097W-A	58.74	46.37	46.76	43.58	42.44	31.8	57.84	41.53	46.94	62.37	50.46	57.12	47.6	50.51	42.96
YMR174C	57.76	494.01	174.37	34.11	178.65	117.51	35.76	500.37	245.14	42.48	513.77	244.95	48.45	653.1	501.24
YGL041W-A	57.76	70.98	50.66	49.27	50.34	59.44	43.12	67.24	42.77	56.04	59.63	50.53	52.7	81.53	56.44
YKR076W	183.08	1271.94	787.11	125.06	808.37	807.35	193.51	985.91	980.55	127.44	1094.04	727.17	128.35	1148.46	1112.84
YNL160W	16698.7	41123.2	19211.1	3517.76	8440.99	22696.9	20912	49507.1	26087.9	12889	40730.8	23793.5	14324	40468.2	11708
YGL089C	57.76	53	129.56	5054.47	179.64	143.77	3061.5	127.57	116.83	53.33	81.42	93.37	1938.82	116.97	128.05
YJL127W-A	57.76	56.78	12.66	50.21	51.32	23.5	53.64	42.52	22.95	51.52	36.7	19.77	43.35	44.31	23.59
YOR287C	56.78	30.28	92.54	107.06	62.18	80.18	83.08	61.31	105.36	144.62	34.4	123.03	167.45	66.46	113.73
YAR020C	56.78	69.09	78.91	38.84	64.16	76.03	38.91	61.31	76.15	29.83	82.57	90.07	39.95	91.27	103.62
YPR002C-A	56.78	62.46	65.27	48.32	76	78.8	41.02	61.31	61.55	48.81	53.9	85.68	49.3	50.51	65.71
YMR247W-A	56.78	60.57	28.25	33.16	47.38	24.88	52.58	65.27	34.42	35.25	59.63	43.94	39.95	45.19	26.96
YNL328C	56.78	38.8	26.3	77.69	55.27	44.24	73.62	38.57	46.94	69.6	43.58	28.56	75.65	45.19	30.33
YDR525W-A	373.02	1009.79	814.38	294.65	871.54	1873.21	308.15	820.77	715.59	266.64	1099.78	901.83	261.8	971.23	666.36
YDL098C	55.81	59.62	62.35	55.9	67.12	56.68	59.95	62.3	61.55	59.65	61.93	60.41	51	93.05	90.14
YGR035W-A	55.81	79.5	79.88	91.9	95.74	146.54	82.03	79.11	75.11	82.25	83.72	65.91	85	78.87	96.04
YGR269W	54.83	63.41	43.84	63.48	57.25	44.24	49.43	58.34	43.81	39.77	61.93	30.76	33.15	54.94	46.33
YNR075C-A	54.83	63.41	79.88	72.95	143.12	116.13	68.36	71.2	83.45	66.89	75.69	113.14	59.5	98.36	93.51
YCL058C	54.83	96.53	94.49	60.63	74.03	114.74	79.93	73.18	93.88	53.33	82.57	91.17	46.75	38.1	96.04
YCL054W-A	53.85	49.21	51.63	0	0	0	0	0	0	51.52	63.07	51.63	1.7	0	0
YPL267W	53.85	84.23	59.42	80.53	158.91	56.68	61	84.05	110.57	84.06	96.33	71.4	104.55	120.52	138.16
YHL022C	53.85	64.35	33.12	50.21	41.45	53.92	57.84	65.27	43.81	47	64.22	26.36	49.3	51.4	53.07
YPR012W	53.85	53	58.45	42.63	61.2	47	44.17	54.39	59.46	50.62	71.1	62.61	45.9	73.55	74.13
YOL106W	53.85	32.18	59.42	53.06	46.39	74.65	48.38	34.61	66.76	49.71	44.73	62.61	55.25	50.51	80.87
YPL192C	53.85	65.3	121.77	66.32	85.87	172.81	58.9	77.13	114.75	86.77	82.57	120.83	79.9	57.6	102.78
YOR012W	53.85	55.84	36.04	49.27	55.27	49.77	43.12	37.58	35.47	60.56	53.9	48.33	62.9	62.92	34.54
YBL043W	53.85	68.14	109.1	45.48	41.45	82.95	109.38	130.53	116.83	105.75	121.56	92.27	137.7	144.44	112.04
YNL043C	53.85	126.82	256.2	66.32	178.65	434.09	67.31	138.44	240.97	52.42	136.47	279.01	65.45	299.52	256.1
YER076W-A	53.85	46.37	39.94	33.16	51.32	49.77	42.07	43.51	30.25	33.44	44.73	32.95	28.05	50.51	32.85
YHR214W	52.87	55.84	40.91	61.58	59.22	77.42	45.22	54.39	31.29	57.85	61.93	39.54	61.2	55.83	55.6
YEL060C	11026	48905.3	67173	11076.3	38752.3	69305.9	9539.96	40590.4	58154	7900.59	54214.8	71720.9	7650.73	68658.8	63515.4
YOL157C	52.87	66.25	47.73	46.42	68.1	51.15	49.43	73.18	43.81	46.1	66.51	38.45	34.85	62.92	60.65
YDR241W	52.87	46.37	47.73	40.74	46.39	26.27	38.91	42.52	36.51	46.1	37.84	34.05	36.55	35.45	38.75
YPL108W	52.87	56.78	56.5	57.79	54.29	47	73.62	62.3	66.76	88.58	48.17	64.81	75.65	85.07	83.4
YMR151W	52.87	43.53	26.3	36	42.44	23.5	46.27	36.59	26.08	34.35	50.46	27.46	28.05	45.19	38.75
YIL058W	52.87	35.02	48.71	55.9	63.17	48.39	59.95	38.57	64.67	58.75	37.84	49.43	59.5	64.69	51.39
YLR136C	51.89	147.64	752.04	64.42	156.94	243.31	63.1	162.18	610.24	61.46	155.96	852.4	65.45	132.92	906.45
YLR376C	51.89	80.44	121.77	61.58	97.71	64.97	47.33	88.01	98.06	56.94	95.18	76.89	79.05	120.52	149.95
YBR240C	51.89	77.6	113	58.74	68.1	74.65	69.41	89.99	89.71	42.48	91.74	87.88	51	71.78	74.13
YDL071C	51.89	31.23	24.35	45.48	33.56	60.83	49.43	27.69	18.78	44.29	22.94	28.56	47.6	51.4	35.38
YMR095C	111.61	624.61	665.34	164.85	1290.03	1021.62	125.15	624.97	335.89	124.73	631.89	678.84	144.5	1175.05	375.72
YDL009C	50.91	171.3	347.77	80.53	161.87	264.05	54.69	156.24	387	70.5	222.48	339.42	69.7	275.6	456.59
YJL171C	5496.38	16502.1	18692.8	3807.67	10107.1	23049.4	3018.38	9667.25	11149.1	4417.14	20239.8	21192.3	1968.57	10691.5	9566.56
YOR077W	50.91	77.6	83.78	59.69	79.95	49.77	50.48	73.18	84.49	54.23	77.98	64.81	73.95	118.75	121.31
YOL083W	50.91	163.72	129.56	36.95	107.59	188.01	58.9	161.19	185.68	28.02	145.64	148.29	28.9	155.08	140.68
YJR108W	50.91	57.73	24.35	43.58	63.17	19.35	53.64	47.47	39.64	45.19	47.02	32.95	43.35	62.92	44.65
YPL279C	50.91	35.02	71.11	69.16	55.27	123.04	103.07	48.45	63.63	79.54	50.46	72.5	85.85	62.92	65.71
YNL289W	49.93	52.05	1673.58	284.23	937.67	1240.05	97.81	176.02	1920.42	89.48	176.61	893.04	151.3	240.15	3525.54
YKL163W	1026.04	4461.25	2419.77	226.43	722.5	1352.03	586.85	3364.16	2252.14	319.06	2378.46	1481.81	334.04	2253.5	1362.2
YMR011W	31429.4	57688.7	120687	24729.5	61708.4	147519	10138.4	49658.4	85531.2	16757.5	39514.1	101321	20491.5	40743.8	66399.8
YER121W	49.93	121.14	60.4	22.74	44.42	31.8	27.34	127.57	67.8	28.92	71.1	40.64	33.15	77.98	107.83
YPR078C	49.93	74.76	68.19	43.58	48.36	59.44	36.81	61.31	60.5	32.54	91.74	53.82	25.5	79.75	86.77
YKL221W	49.93	68.14	70.14	37.9	31.58	45.62	51.53	62.3	76.15	30.73	73.4	52.73	60.35	74.44	86.77
YJL079C	1977.68	2965.02	8589.02	1531.97	2427.08	9017.66	4385.59	3305.81	7197.67	1898.09	3990.86	10014.5	2216.77	2281.86	4302.26
YDR040C	167.42	703.16	1330.68	193.27	643.54	1123.92	154.6	771.32	898.14	154.56	848.63	1469.72	163.2	990.73	983.11
YGR256W	220.29	1340.08	1097.86	102.32	425.41	591.68	202.98	1356.74	1444.75	145.52	1305.06	1259.92	174.25	1897.27	2367.21
YDR034W-B	351.48	3540.42	2021.35	199.91	1715.44	1132.22	156.7	3032.88	1799.42	166.31	3603.24	1697.1	178.5	3687.31	1999.07
YBR191W-A	49.93	29.34	48.71	59.69	34.55	74.65	49.43	38.57	40.68	62.37	40.14	58.22	35.7	34.56	21.9
YDR077W	82725.7	179852	202752	58324	123876	320092	98698.8	191424	203668	67889.4	193992	223605	65115.8	189406	119380
YNL044W	2467.2	5845.81	10588.9	2752.25	8292.93	14994	3170.87	7086.29	11253.4	2664.56	6747.76	11510.6	2963.9	13849.8	10072.9
YHR070C-A	49.93	36.91	84.75	72.95	60.21	110.6	83.08	46.48	91.8	79.54	44.73	102.16	74.8	34.56	69.08
YKL044W	48.95	31.23	39.94	50.21	24.68	56.68	55.74	56.37	34.42	39.77	38.99	34.05	22.95	37.22	26.96
YGL028C	589.39	534.71	2336.97	471.81	575.43	2567.19	983.34	597.28	1914.16	779.12	521.79	2325.41	1111.78	482.96	1123.79
YKL096W-A	48407.1	19498.3	109763	40788.2	27197.3	217123	69064	39713.3	125965	47332.1	19050.6	126076	42986.4	11455.4	96842.5
YLR213C	48.95	78.55	149.04	62.53	125.35	105.07	69.41	87.02	141.87	68.69	94.04	136.21	62.05	179	136.47
YPR092W	48.95	28.39	38.97	40.74	33.56	67.74	45.22	40.54	20.86	35.25	34.4	34.05	39.1	21.27	30.33
YLR046C	353.44	583.92	1063.76	415.92	688.94	2184.26	412.27	538.94	927.35	375.1	614.68	1141.29	416.49	591.07	744.7
YGR066C	48.95	91.8	54.55	26.53	50.34	47	46.27	90.98	52.16	33.44	83.72	60.41	14.45	65.58	74.13
YER133W-A	48.95	74.76	39.94	37.9	58.23	42.86	35.76	55.38	44.86	48.81	67.66	52.73	31.45	44.31	42.12
YER146W	48.95	25.55	31.17	43.58	26.65	37.33	57.84	34.61	23.99	48.81	44.73	34.05	68	29.24	23.59
YDR540C	48.95	106.94	75.98	54	155.95	91.24	41.02	77.13	67.8	44.29	128.44	81.29	67.15	153.31	62.34
YJL077W-B	48.95	85.17	114.95	53.06	87.84	132.71	56.79	70.21	90.75	45.19	105.51	124.12	51.85	85.07	101.93
YJL152W	48.95	137.23	144.17	39.79	133.25	185.25	62.05	126.58	146.04	47.9	127.29	142.8	52.7	125.83	127.21
YOR248W	48.95	26.5	161.71	42.63	67.12	486.62	67.31	25.71	165.86	50.62	27.52	175.75	60.35	23.93	117.94
YHR173C	47.97	44.48	54.55	64.42	46.39	91.24	72.57	52.41	64.67	65.08	48.17	81.29	62.9	31.02	70.76
YLR053C	47.97	35.96	44.81	45.48	49.35	53.92	34.71	33.62	67.8	48.81	29.82	56.02	49.3	41.65	79.19
YKL065W-A	47.97	64.35	39.94	30.32	44.42	30.41	41.02	47.47	29.21	47	61.93	36.25	38.25	64.69	61.5
YPR200C	46.99	62.46	31.17	36	42.44	38.71	32.6	61.31	41.73	39.77	44.73	36.25	45.05	60.26	42.12
YIL101C	2470.14	5612.06	6214.06	851.73	3697.37	4459.75	2152.83	5427.94	5805.07	1305.17	4792.47	5451.59	1161.08	4763.99	6318.18
YMR069W	46.99	33.12	59.42	57.79	49.35	52.53	53.64	57.35	60.5	52.42	45.87	90.07	48.45	37.22	74.13
YDL210W	46.99	106	133.46	36	62.18	147.92	36.81	90.98	139.78	47.9	66.51	105.45	27.2	77.1	142.37
YBR117C	262.38	6970.12	1695.01	248.22	577.41	1267.7	350.22	5437.83	2707.99	257.6	5733.99	2503.36	277.1	6423.77	3380.65
YLR120W-A	46.99	240.38	633.19	31.26	209.25	656.66	31.55	246.23	490.28	31.63	269.5	581.08	36.55	249.01	596.44
YPR030W	902.68	3565.98	4069	591.19	2300.74	3005.43	511.13	2964.65	3332.83	443.79	2150.25	2804.34	454.74	1733.33	2802.74
YBR203W	857.65	3644.53	3830.33	770.25	3368.7	3872.22	492.2	3137.7	3499.73	468.2	3669.75	3759.99	352.74	3580.97	3710.88
YBR206W	46.02	25.55	41.89	48.32	34.55	66.36	43.12	41.53	37.55	44.29	38.99	49.43	26.35	24.81	33.7
YEL070W	46.02	87.07	53.58	3.79	23.69	30.41	13.67	71.2	54.24	11.75	48.17	45.04	10.2	30.13	45.49
YOR161C	1894.46	9524.41	2882.49	1312.17	5445.38	6576.27	1898.32	10690.7	3947.24	1013.22	10231.7	3328.3	1752.67	12965.4	3212.16
YHR153C	46.02	23.66	35.07	54.95	35.53	70.5	74.67	31.64	46.94	62.37	12.61	52.73	57.8	7.98	28.64
YDL094C	46.02	57.73	49.68	35.05	110.55	59.44	45.22	67.24	36.51	34.35	64.22	40.64	54.4	47.85	37.91
YPR170C	45.04	56.78	109.1	41.69	88.83	37.33	21.03	82.08	77.19	37.06	64.22	76.89	21.25	113.43	137.32
YLR062C	45.04	23.66	17.53	39.79	25.66	19.35	18.93	28.68	22.95	35.25	16.06	18.67	45.05	19.5	16.85
YFL059W	45.04	71.93	61.37	47.37	67.12	92.62	35.76	73.18	67.8	37.06	49.31	53.82	30.6	53.17	86.77
YGL006W	4512.43	9474.25	21433.1	3346.28	9739.9	16669.5	2936.34	11458.1	18364.5	3074.01	9191.58	21228.6	2918.86	10659.6	16833.3
YMR251W	150.77	930.3	823.15	162.01	669.2	801.82	190.36	747.59	702.03	141	982.81	795.28	143.65	1170.62	648.67
YKL223W	45.04	51.1	53.58	74.85	126.34	67.74	53.64	58.34	60.5	50.62	57.34	87.88	49.3	86.84	55.6
YAL067C	45.04	38.8	44.81	49.27	54.29	34.56	61	65.27	37.55	30.73	51.61	28.56	55.25	56.71	47.18
YDR345C	44612.3	58678.7	121158	37163.4	43498.9	182638	39551.2	66724.4	106375	32465.5	54677	125985	34358.2	49132.2	72253
YHR092C	20312.3	26643.5	27034.4	5204.17	5289.43	25268.2	12279.6	17969.9	28416.2	7405.28	11831.5	23384.8	8456.52	5801.69	15730.6
YBR021W	188.96	405.05	667.29	180.96	318.81	870.94	309.2	641.78	665.52	290.14	579.13	867.77	366.34	641.58	627.61
YPL095C	514	530.92	799.77	470.87	614.91	2240.94	576.33	571.57	996.2	470.91	508.03	723.88	456.44	439.54	521.46
YNL092W	230.08	794.96	722.81	156.32	741.25	742.37	147.24	726.82	750.02	150.94	860.1	713.99	145.35	1062.51	864.33
YOR050C	45.04	77.6	87.67	44.53	76	109.21	48.38	73.18	99.1	39.77	77.98	102.16	54.4	101.02	135.63
YGR144W	45.04	546.06	395.5	54	532.99	566.8	57.84	470.71	432.9	42.48	732.8	391.05	56.95	752.35	463.33
YGR011W	45.04	45.43	41.89	29.37	66.13	53.92	36.81	62.3	46.94	25.31	50.46	32.95	35.7	46.97	42.12
YBR219C	45.04	50.16	61.37	54	80.94	70.5	53.64	49.44	68.85	56.04	63.07	71.4	51.85	42.54	53.07
YBL049W	184.06	544.17	950.76	147.8	300.05	693.99	154.6	475.65	973.25	150.04	542.44	957.85	147.05	637.15	1227.41
YOL052C-A	3998.43	14937.7	6509.23	1258.17	3651.97	5856.02	3394.89	12916.7	8692.48	1875.5	12287.9	7328.84	2110.52	10438.1	7581.81
YJL158C	17707.1	15092.9	53006.1	19300.8	28289.9	88638	21780.7	23449.2	49367.6	18514.5	14576.9	57337.8	17194.4	10245.8	42481.7
YBR050C	44.06	78.55	92.54	66.32	49.35	51.15	34.71	83.07	91.8	37.06	67.66	88.97	45.9	74.44	101.93
YMR169C	957.51	13146.2	3898.52	450.02	2826.82	2039.1	769.84	10750.1	5383.65	488.08	9895.72	4292.73	578.84	11228.5	6597.86
YPL068C	44.06	45.43	111.05	62.53	51.32	60.83	46.27	51.42	101.18	82.25	45.87	101.06	103.7	57.6	162.59
YOR347C	1049.54	2831.58	1128.06	330.65	2005.62	1493.04	821.38	2268.48	1018.1	570.33	2135.34	977.62	464.09	1642.05	633.5
YNL042W-B	44.06	164.67	95.47	26.53	92.78	56.68	29.45	133.5	93.88	26.21	178.9	72.5	22.95	307.5	114.57
YPL036W	452.32	587.7	2225.92	426.34	453.04	1917.45	480.63	771.32	2860.29	447.41	605.51	2381.43	430.09	823.24	5812.72
YML116W-A	44.06	67.19	75.01	44.53	69.09	73.27	34.71	58.34	80.32	29.83	69.95	79.09	32.3	54.94	81.72
YDR033W	14179.6	5048.01	10256.8	5938.42	2405.36	26552.5	24166	9164.9	11056.2	12826.6	6157.16	15830.8	13312.5	4838.43	3128.76
YDL010W	140	312.31	738.4	132.64	332.63	593.07	163.01	384.67	813.65	144.62	391.06	712.89	143.65	621.2	930.88
YCR007C	384.77	1074.15	5723.09	396.97	1159.75	1757.08	280.8	1040.3	4465.68	355.21	965.6	4164.21	248.2	2028.42	5519.56
YJR071W	44.06	17.03	30.2	32.21	18.75	26.27	43.12	26.7	29.21	54.23	12.61	43.94	40.8	15.95	24.43
YLL020C	44.06	66.25	106.18	25.58	49.35	81.56	27.34	71.2	98.06	27.12	71.1	87.88	28.9	61.15	110.36
YCL042W	44.06	87.07	38.97	36	73.04	64.97	32.6	67.24	35.47	39.77	88.3	40.64	35.7	94.82	39.59
YMR008C	6896.42	12894.5	12495.3	4810.04	14619.7	21270.2	6263.92	15073.4	10446	5064.29	15626.3	14635.7	4392.73	19874.8	7698.07
YMR280C	212.45	716.41	785.16	129.8	405.66	570.95	140.93	513.23	639.44	124.73	410.55	447.07	120.7	324.33	491.98
YGR290W	44.06	36.91	13.64	27.48	42.44	23.5	21.03	30.66	21.91	13.56	41.28	29.66	15.3	23.04	17.69
YBR292C	44.06	28.39	43.84	30.32	19.74	45.62	43.12	11.87	43.81	35.25	32.11	39.54	33.15	22.15	45.49
YGR189C	5239.87	14729.5	24786.1	6371.39	20098.7	27838.2	7762.59	22186.4	27651.5	5966.34	15847.6	23205.8	6413.15	22605	38905.6
YER062C	2336.01	6870.75	6579.36	1266.7	5993.18	5515.94	2460.98	7777.51	7394.82	1893.57	8340.66	6982.83	2046.77	9339.24	8703.92
YKL159C	419.03	1247.33	2853.27	444.34	1524.94	1918.83	334.44	1372.56	2296.99	381.43	1583.73	2745.02	341.69	2831.28	2870.14
YDR157W	43.08	36.91	54.55	54	49.35	77.42	52.58	55.38	54.24	63.27	48.17	62.61	50.15	44.31	53.92
YNL300W	1293.32	1127.14	3394.89	1809.57	3158.46	7813.56	2035.04	2071.7	4730.64	1579.94	1208.72	4789.23	1581.83	680.57	7614.67
YMR251W-A	11765.2	27820.8	26342.8	6483.18	20381	27970.9	11256.3	32096.9	31414.2	8184.4	26772	23632	8922.31	36783.6	25373
YLR110C	131038	103446	196054	120727	117671	518291	149869	123506	181454	130666	117168	225774	124686	89835.3	133854
YER015W	392.6	815.78	1454.4	327.81	604.06	1396.27	359.68	707.05	1266.37	253.98	486.24	985.31	286.45	389.91	743.86
YOL165C	43.08	40.69	49.68	33.16	49.35	60.83	30.5	47.47	43.81	33.44	36.7	34.05	39.95	49.62	58.13
YOL114C	43.08	47.32	21.43	34.11	40.47	11.06	44.17	50.43	15.65	45.19	52.75	20.87	58.65	61.15	30.33
YOR121C	43.08	70.03	41.89	38.84	51.32	53.92	47.33	55.38	66.76	42.48	79.13	57.12	41.65	51.4	69.08
YPL222W	453.3	3087.1	1982.38	370.44	1890.14	1573.22	460.64	2409.89	1785.86	310.02	2551.62	1680.62	309.4	2813.56	2450.61
YHR032W-A	43.08	43.53	75.01	43.58	68.1	149.3	49.43	53.4	47.98	50.62	60.78	79.09	43.35	50.51	46.33
YBR076C-A	215.39	199.69	270.81	211.27	250.7	895.82	231.37	208.65	306.68	193.42	256.88	392.15	219.3	278.25	211.45
YLR054C	42.1	268.77	551.37	41.69	279.33	248.84	37.86	246.23	447.51	35.25	366.98	466.84	32.3	626.51	482.71
YHR215W	42.1	39.75	32.15	33.16	32.57	35.94	30.5	41.53	34.42	38.87	44.73	34.05	37.4	23.93	27.8
YER044C-A	42.1	45.43	47.73	46.42	40.47	44.24	42.07	46.48	58.42	48.81	49.31	35.15	43.35	57.6	79.19
YOR102W	42.1	40.69	43.84	30.32	48.36	40.09	31.55	47.47	28.16	35.25	45.87	42.84	35.7	54.94	24.43
YOL013W-A	42.1	26.5	20.46	29.37	26.65	56.68	34.71	29.67	17.73	30.73	30.96	21.97	26.35	29.24	23.59
YGR045C	42.1	27.45	36.04	26.53	28.62	38.71	36.81	35.6	41.73	33.44	32.11	39.54	28.9	40.76	48.02
YIR032C	42.1	62.46	67.22	28.42	44.42	88.48	39.96	54.39	87.62	42.48	60.78	75.79	46.75	77.1	96.04
YJL160C	42.1	39.75	23.38	54	50.34	33.18	59.95	47.47	38.6	36.15	67.66	35.15	52.7	80.64	28.64
YMR191W	1257.1	3576.39	3898.52	1103.74	3348.95	4676.8	1533.38	3020.03	3445.49	1251.84	3504.61	4002.74	1313.23	3110.42	3440.46
YBR196C-B	42.1	39.75	27.28	47.37	59.22	42.86	49.43	23.73	37.55	40.67	44.73	46.13	42.5	32.79	37.07
YBR013C	41.12	66.25	52.6	44.53	47.38	41.47	36.81	69.22	56.33	44.29	60.78	60.41	42.5	79.75	80.87
YDL169C	41.12	218.61	166.58	22.74	142.13	109.21	30.5	156.24	168.99	31.63	200.69	125.22	31.45	190.52	256.94
YLR194C	5745.06	9965.42	33787.2	5373.75	11006.2	22708	3246.6	11364.2	26367.5	3965.21	11810.9	31358.5	2779.46	18691.8	34308.5
YOR134W	555.12	2797.51	2201.56	245.38	898.19	1036.83	317.61	2572.07	2045.6	324.48	3403.7	2060.69	356.99	4700.19	2500.31
YDR106W	41.12	38.8	29.22	21.79	37.51	26.27	28.4	49.44	47.98	27.12	52.75	30.76	22.95	46.08	43.81
YBR241C	947.72	2192.77	1954.13	633.82	1421.31	2675.02	988.6	2013.35	2119.66	639.93	2426.62	2281.48	717.39	2249.07	2090.05
YEL074W	41.12	35.02	49.68	132.64	90.81	167.28	49.43	29.67	50.07	65.98	53.9	73.6	42.5	53.17	65.71
YNL143C	41.12	45.43	84.75	29.37	65.14	82.95	42.07	50.43	92.84	36.15	58.49	74.69	41.65	54.94	112.04
YLR356W	782.26	2162.49	1232.29	464.23	1162.71	1945.09	909.72	1826.45	1471.87	575.76	2344.05	1580.67	512.54	2185.27	1260.27
YGR282C	19336.2	23658.7	38319.9	18362.8	23531.5	76827.8	22875.5	23037.8	30387.7	18167.5	26114.9	43194.2	16924.9	21435.3	16905.8
YAR068W	121.4	185.49	479.28	198.01	325.72	825.32	171.43	262.05	417.26	188.91	244.27	585.47	189.55	222.43	501.24
YBR209W	41.12	70.98	41.89	47.37	88.83	80.18	51.53	80.1	43.81	38.87	83.72	68.1	51	90.39	33.7
YGR051C	41.12	61.51	28.25	36.95	60.21	35.94	45.22	54.39	33.38	37.06	76.84	30.76	39.95	72.67	44.65
YNL018C	41.12	81.39	37.02	31.26	57.25	29.03	42.07	55.38	35.47	23.5	87.16	32.95	21.25	66.46	16.01
YLL052C	41.12	17.03	48.71	35.05	30.6	70.5	41.02	18.79	44.86	39.77	29.82	56.02	27.2	27.47	48.02
YDR476C	1708.44	3711.72	4822.01	1674.09	3581.89	6953.68	1881.49	3595.55	3827.28	1690.21	4518.38	5402.16	1535.08	3783.9	3745.41
YFR036W	138.05	547.01	568.9	134.53	392.83	555.74	136.72	452.91	396.39	169.02	551.61	549.22	147.9	797.54	474.28
YBR299W	41.12	46.37	58.45	23.69	40.47	35.94	37.86	32.63	35.47	29.83	34.4	41.74	51.85	32.79	45.49
YLR169W	40.14	51.1	58.45	54.95	48.36	59.44	41.02	65.27	58.42	66.89	79.13	48.33	56.95	69.12	75.82
YPL035C	40.14	35.02	48.71	47.37	23.69	38.71	34.71	28.68	50.07	40.67	50.46	41.74	39.95	49.62	41.28
YJL045W	40.14	69.09	15.59	26.53	62.18	8.29	41.02	96.91	21.91	34.35	63.07	17.58	29.75	119.63	23.59
YDR441C	1252.2	1259.64	2361.32	1310.28	1636.48	5376.31	1404.02	1211.37	2024.73	1491.36	1619.28	2903.2	1398.23	1261.89	1795.2
YDR059C	477.78	1464.06	1443.68	340.12	862.65	1393.5	484.83	1297.41	1416.58	377.81	1527.53	1481.81	328.09	1273.41	1363.04
YBR287W	6116.11	10502	12694.1	5254.38	8475.53	21407.1	5769.62	10887.5	11789.6	4929.62	12282.2	15612.2	3886.14	12430.2	9933.01
YER084W	40.14	56.78	34.1	20.84	29.61	48.39	30.5	45.49	35.47	19.88	33.26	32.95	11.9	23.04	26.96
YGL205W	183.08	295.27	664.37	158.22	272.42	644.22	232.43	245.24	456.9	179.87	261.47	341.62	151.3	214.45	251.88
YHR033W	778.34	4524.66	1556.68	461.39	2140.84	1877.35	1675.36	3834.86	1710.75	937.3	4399.12	1846.49	1048.03	3309.81	1492.77
YOL091W	40.14	25.55	48.71	48.32	42.44	76.03	50.48	44.5	47.98	44.29	47.02	41.74	59.5	50.51	45.49
YJR079W	40.14	57.73	43.84	26.53	56.26	48.39	32.6	56.37	55.29	40.67	55.05	56.02	40.8	70.89	76.66
YPR126C	40.14	26.5	36.04	54.95	37.51	34.56	53.64	28.68	37.55	52.42	35.55	34.05	56.1	36.33	51.39
YEL069C	40.14	82.34	38.97	21.79	49.35	23.5	34.71	59.33	28.16	27.12	47.02	31.85	23.8	38.99	32.01
YLR385C	40.14	9.46	25.33	33.16	28.62	33.18	38.91	21.76	16.69	37.96	26.38	28.56	37.4	19.5	48.86
YHR014W	40.14	25.55	38.97	48.32	31.58	23.5	68.36	22.74	33.38	37.96	37.84	32.95	33.15	38.1	32.01
YGR201C	824.36	4446.11	2319.44	588.35	1809.21	2384.71	828.74	3505.57	2602.63	650.77	4568.84	2921.87	632.39	5448.11	3300.61
YLR390W-A	12286.1	16950.7	22807.6	11385.1	15842.6	45569.4	14868.9	16365.9	18594	12317.7	18679	23961.5	11343.1	15695.7	12695.3
YPL024W	195.81	370.98	598.12	172.43	299.07	688.46	220.86	360.94	608.15	241.33	418.58	750.24	243.95	406.75	646.98
YAL064C-A	39.16	24.61	19.48	24.63	17.77	16.59	23.14	33.62	14.6	21.69	26.38	15.38	25.5	30.13	17.69
YHR094C	7173.49	29635.1	23239.2	9737.56	29174.3	38724.9	9910.16	34774.8	16625.6	8219.65	37520.9	29374.7	8781.22	43903.9	11754.3
YLR349W	39.16	56.78	53.58	36	70.08	59.44	28.4	58.34	52.16	24.4	51.61	41.74	22.1	69.12	26.12
YBL077W	39.16	37.86	32.15	44.53	30.6	38.71	44.17	26.7	32.34	35.25	14.91	42.84	50.15	24.81	33.7
YOR318C	39.16	50.16	82.8	74.85	71.07	114.74	64.15	45.49	73.02	64.17	58.49	63.71	58.65	54.94	88.45
YPL088W	336.79	759.95	2155.78	270.96	813.3	1067.24	197.72	890.98	1645.03	252.18	744.27	1339.01	236.3	1013.77	1712.65
YFL054C	456.24	1423.36	1620	299.38	616.89	1177.84	301.84	971.08	1496.91	281.1	770.65	1251.13	344.24	658.42	1305.76
YDR534C	39.16	491.17	326.34	53.06	445.15	499.06	55.74	443.02	264.96	58.75	706.43	343.81	56.95	734.63	264.52
YPR051W	38.18	37.86	44.81	44.53	31.58	66.36	41.02	46.48	41.73	55.14	40.14	40.64	51.85	47.85	49.7
YPL154C	9443.9	25764.4	18832.1	6958.78	18793.8	27176	10107.9	21129.3	18881.9	7201.01	26168.8	21770.1	7634.58	27903.4	14782.9
YPL246C	2084.39	3923.71	4164.46	2012.32	4338.93	7852.26	2551.42	3941.66	4300.87	2098.75	4133.06	4557.46	2011.07	4499.92	3593.78
YCR101C	38.18	62.46	33.12	45.48	57.25	15.21	31.55	59.33	18.78	48.81	59.63	20.87	32.3	46.97	21.9
YCR005C	1409.83	1894.66	9673.24	1275.22	1403.54	4956.05	1728.99	2187.39	4322.77	1635.07	2199.56	4115.88	1019.98	2074.5	3198.68
YDR396W	38.18	51.1	43.84	49.27	42.44	52.53	38.91	39.56	63.63	47	43.58	53.82	47.6	46.97	85.93
YIL123W	4082.63	4097.84	8367.89	4771.2	7646.44	18320.1	5399.42	5323.12	8458.82	4666.6	4746.59	9998.07	4402.08	3125.48	10580.8
YEL059C-A	38.18	102.21	75.98	20.84	90.81	40.09	41.02	96.91	87.62	32.54	115.83	79.09	24.65	108.11	157.53
YKR046C	4651.46	10700.8	11679	4095.69	7769.81	15555.2	6237.63	9018.55	11580.9	4538.25	11375.1	12904.6	4547.43	10641.9	11133.5
YNL204C	38.18	34.07	52.6	39.79	54.29	47	36.81	48.45	62.59	32.54	35.55	74.69	42.5	52.28	84.24
YMR122W-A	14060.1	20129.6	38476.7	11025.1	20276.3	41780.1	14429.3	23781.5	40102.5	11620.9	21531.1	37753.6	9543.65	20472.1	34336.3
YLR124W	38.18	64.35	33.12	29.37	56.26	34.56	29.45	53.4	53.2	34.35	63.07	38.45	22.95	36.33	46.33
YHR097C	1693.75	4398.79	5962.73	1215.54	3488.12	4574.5	1187.37	4210.63	5700.76	1009.61	4677.79	5633.94	833.84	5762.7	6900.29
YIL102C	38.18	56.78	27.28	27.48	43.43	30.41	28.4	38.57	32.34	18.08	40.14	43.94	11.05	42.54	30.33
YDR497C	4878.6	10873	22686.8	6071.05	12051.5	22797.8	6061.99	10999.3	14709.3	5336.35	9712.23	15299.2	4756.53	9080.48	9437.67
YLR111W	38.18	45.43	40.91	39.79	57.25	71.89	36.81	43.51	26.08	45.19	30.96	38.45	19.55	51.4	31.17
YCR025C	38.18	45.43	22.41	40.74	44.42	41.47	48.38	34.61	35.47	41.58	47.02	38.45	34.85	46.08	45.49
YGR242W	38.18	29.34	21.43	19.9	38.49	31.8	33.65	29.67	16.69	31.63	21.79	21.97	32.3	24.81	33.7
YML090W	38.18	34.07	26.3	21.79	37.51	22.12	63.1	27.69	22.95	33.44	26.38	12.08	44.2	29.24	19.38
YLR154W-E	37.2	20.82	9.74	37.9	8.88	16.59	31.55	12.86	16.69	40.67	17.2	18.67	39.1	17.72	12.64
YGR292W	37.2	53	44.81	28.42	27.64	27.65	26.29	35.6	46.94	25.31	30.96	36.25	29.75	25.7	31.17
YPR198W	815.55	1647.65	2504.52	891.52	1834.87	3339.98	916.03	1674.17	1993.44	873.12	1861.25	2815.32	768.39	2132.1	2181.88
YBR012C	37.2	50.16	50.66	36	39.48	48.39	32.6	49.44	62.59	44.29	37.84	53.82	44.2	66.46	72.45
YLR414C	2614.06	7114.92	15691.5	2613.93	7012.77	9758.65	2255.89	7400.75	11291	2258.73	6154.86	12939.7	1724.62	7519.06	11045.9
YJL151C	1516.55	3745.79	4362.21	1376.6	3621.37	5117.8	1709.01	3655.88	4133.96	1172.3	3923.19	4074.14	1183.18	3651.86	3729.41
YOR034C-A	37.2	85.17	113	44.53	94.75	114.74	32.6	94.93	109.53	32.54	112.39	117.53	41.65	124.06	129.73
YBR132C	753.87	1468.79	1233.27	416.86	912.99	1541.42	565.81	1196.54	920.05	409.45	1125.01	882.05	375.69	872.87	651.19
YMR307W	33057.6	24118.6	60196.2	36032.2	39263.6	133173	48440.2	32757.5	57685.6	37946.5	26032.3	73079.7	37033.9	22892.2	47826.1
YNR059W	641.28	1166.89	2326.25	661.3	1408.48	2438.63	576.33	1377.5	1947.54	504.35	1244.28	2269.39	346.79	1486.98	1640.2
YIL163C	37.2	77.6	80.85	49.27	79.95	81.56	49.43	67.24	77.19	48.81	83.72	65.91	45.05	84.19	69.08
YPR184W	1907.19	6524.37	3444.57	835.62	2277.05	3066.25	1738.46	4246.23	3479.91	1025.87	4807.38	2907.59	1168.73	4055.95	3035.25
YCL049C	1046.6	2184.25	1728.13	867.83	2350.09	3175.47	1231.54	1725.59	1520.9	896.62	2368.14	1821.23	906.09	2265.91	1331.03
YJL172W	2317.41	5957.49	6921.29	1993.37	4915.35	7293.76	2210.67	5708.78	6745.99	1924.31	6722.53	8288.88	1626.03	6607.21	4649.33
YBR162C	16666.3	15586	32818.9	19976.3	22451.7	73052.3	20778.4	20927.6	29297.6	18070.8	16606.8	40285.6	17011.6	16917.7	24834.6
YJL219W	37.2	34.07	17.53	37.9	59.22	31.8	27.34	33.62	18.78	30.73	44.73	19.77	26.35	55.83	24.43
YIR038C	1110.24	13551.3	3813.77	680.25	5872.76	2484.25	1227.33	12518.2	4484.46	817.08	14400.3	4386.1	762.44	18334.6	6741.07
YFL032W	37.2	59.62	56.5	37.9	101.66	98.15	48.38	72.19	59.46	34.35	107.8	68.1	31.45	93.05	55.6
YKL183C-A	37.2	31.23	28.25	35.05	27.64	44.24	41.02	16.81	33.38	44.29	38.99	42.84	36.55	25.7	28.64
YNR002C	595.26	1429.04	2000.89	449.08	910.03	1624.37	550.04	1251.92	1634.6	405.83	1145.65	1431.28	376.54	1110.36	1339.45
YGL118C	36.22	14.2	5.84	29.37	20.73	4.15	18.93	18.79	9.39	27.12	8.03	5.49	26.35	25.7	10.11
YJR097W	36.22	19.87	57.47	80.53	36.52	66.36	63.1	26.7	89.71	89.48	21.79	65.91	86.7	31.9	78.35
YBR078W	32754.1	29064.4	53099.6	35423.9	36756.6	124913	45985.6	37447.8	51957.8	33524.8	32074.8	60917.7	35141.9	32631.9	39187
YHR130C	36.22	63.41	83.78	32.21	50.34	87.09	38.91	54.39	75.11	35.25	81.42	74.69	41.65	70.01	98.56
YDL242W	36.22	57.73	32.15	49.27	74.03	51.15	32.6	40.54	36.51	40.67	59.63	34.05	45.9	54.06	32.85
YIL169C	1385.35	1915.48	3727.07	1761.25	2783.39	6205.78	1683.77	2274.42	3231.65	1865.55	2139.92	4168.61	1742.47	2083.36	3665.38
YAL054C	435.68	1065.63	1878.15	407.39	499.43	1421.15	499.56	894.93	1253.85	403.12	850.92	1284.08	356.99	863.12	1162.54
YDR343C	562.95	973.83	493.89	2039.79	2782.41	7071.19	3736.69	5227.2	5092.61	108.46	227.07	378.96	119	109	363.08
YML100W-A	36.22	26.5	25.33	28.42	48.36	31.8	27.34	34.61	30.25	27.12	30.96	14.28	22.95	34.56	30.33
YKL141W	2922.46	4947.7	4881.43	2311.7	3923.4	7983.6	3769.29	4451.92	4870.42	2550.68	4589.48	5482.35	2462.41	3375.38	3825.44
YPL163C	1678.09	2788.99	7045.01	2172.43	6397.86	7502.51	2410.49	4352.04	9213.01	1707.38	2747.73	7768.22	1526.58	1930.94	17826.5
YHR157W	36.22	35.96	42.86	26.53	51.32	30.41	32.6	34.61	66.76	28.92	32.11	43.94	23.8	54.94	65.71
YOR173W	733.31	3199.72	1584.93	263.38	888.32	902.73	455.39	2383.19	1925.64	321.77	2583.73	1373.06	400.34	2913.69	1998.23
YJR149W	140.98	313.25	505.58	130.74	205.3	447.91	131.46	353.03	588.33	130.15	261.47	437.18	146.2	271.16	798.62
YCR099C	35.25	51.1	22.41	53.06	45.4	8.29	30.5	42.52	18.78	32.54	38.99	23.07	28.9	38.99	21.9
YPR204W	35.25	30.28	25.33	573.19	572.47	349.76	45.22	35.6	37.55	37.96	35.55	32.95	34	27.47	29.48
YNL202W	35.25	41.64	37.02	27.48	41.45	40.09	30.5	51.42	54.24	38.87	35.55	48.33	38.25	41.65	47.18
YFR052C-A	705.89	1344.81	878.68	177.17	570.5	605.51	491.14	877.13	969.08	377.81	944.96	706.3	440.29	455.49	795.25
YER037W	700.02	1382.67	1651.17	285.17	609.98	970.47	639.43	1568.36	1800.46	634.51	1831.44	1505.97	549.94	2202.99	2279.6
YDR183C-A	35.25	18.93	27.28	37.9	22.7	35.94	29.45	18.79	30.25	33.44	16.06	47.23	45.9	22.15	38.75
YDR536W	177.21	3810.14	372.12	149.69	975.17	508.74	197.72	1860.08	534.09	185.29	3638.79	770.01	181.9	1549.89	748.91
YML122C	35.25	39.75	37.02	50.21	50.34	80.18	42.07	42.52	63.63	33.44	41.28	50.53	49.3	57.6	63.18
YDR397C	35.25	31.23	62.35	36	47.38	47	34.71	45.49	49.03	39.77	38.99	52.73	39.1	54.06	80.87
YGR243W	555.12	2668.8	1887.89	451.92	1970.09	1530.36	422.78	2460.32	1746.22	428.43	2524.1	1544.42	525.29	2405.04	1800.26
YDR038C	218.33	311.36	441.29	200.85	272.42	674.63	157.75	322.37	487.15	209.69	292.43	542.63	188.7	305.73	433.85
YKR061W	256.51	437.23	1286.84	280.44	561.61	937.29	234.53	528.06	1149.54	244.94	548.17	983.11	222.7	659.3	1138.96
YNL195C	391.62	3944.53	729.63	128.85	766.91	428.56	160.91	3952.54	900.23	150.04	3957.6	788.69	153.85	4566.38	1255.21
YGL168W	125.32	224.29	309.78	119.37	263.53	396.76	132.51	265.02	257.66	125.64	306.19	313.06	131.75	241.04	337.81
YMR294W-A	152.73	233.76	410.11	120.32	250.7	399.53	102.01	281.83	358.84	110.27	302.75	369.08	110.5	275.6	443.96
YPR064W	35.25	49.21	21.43	37.9	40.47	37.33	39.96	38.57	27.12	47.9	43.58	19.77	24.65	43.42	37.07
YKR047W	35.25	44.48	46.76	50.21	50.34	82.95	54.69	44.5	46.94	59.65	50.46	53.82	57.8	40.76	44.65
YBR296C	35.25	731.55	2866.9	20.84	784.68	1027.15	27.34	1039.31	993.07	26.21	924.32	2306.74	43.35	2455.55	764.08
YJR107W	489.52	924.62	1037.46	379.91	905.1	1259.4	470.11	851.42	1014.98	429.33	1165.15	1203.9	415.64	1245.05	1094.31
YKL086W	35.25	20.82	11.69	26.53	28.62	12.44	36.81	31.64	23.99	28.92	35.55	10.98	32.3	29.24	29.48
YMR034C	388.68	951.12	1043.31	342.97	748.16	1136.37	394.39	1004.7	1082.78	335.33	1052.76	1308.25	234.6	1215.81	1272.06
YLL063C	35.25	31.23	42.86	26.53	34.55	17.97	31.55	28.68	52.16	33.44	40.14	47.23	30.6	33.67	27.8
YIL146C	250.64	595.28	727.69	241.59	478.7	800.43	299.73	535.97	744.8	267.54	667.44	793.08	272	705.38	801.14
YDR276C	21906.2	31792.8	29381.1	15221.2	17644	50023.6	22426.4	30152.8	27802.8	19092.1	33707.8	35059.1	24757.6	45038.2	33707.9
YLR202C	35.25	37.86	35.07	45.48	42.44	35.94	58.9	37.58	33.38	46.1	34.4	25.26	49.3	34.56	36.22
YJL038C	35.25	49.21	53.58	32.21	64.16	124.42	56.79	50.43	57.37	37.96	59.63	69.2	49.3	69.12	55.6
YPR193C	34.27	112.62	36.04	27.48	55.27	19.35	29.45	78.12	41.73	28.92	92.89	34.05	29.75	72.67	56.44
YNL162W-A	34.27	14.2	34.1	44.53	31.58	35.94	31.55	25.71	39.64	56.04	17.2	52.73	60.35	23.04	48.02
YMR020W	611.91	1656.17	1995.05	521.08	1289.05	1708.7	544.78	1786.9	2005.96	490.79	1615.84	2103.53	445.39	1733.33	2208.83
YIR040C	34.27	36.91	52.6	44.53	80.94	73.27	41.02	54.39	50.07	31.63	37.84	59.32	32.3	55.83	45.49
YPR160W	4628.94	8881.81	3648.17	1160.59	1643.39	3804.48	3115.13	5052.17	4815.13	1638.69	4393.38	3318.41	2283.92	2590.24	2897.94
YNL270C	34.27	142.9	60.4	21.79	66.13	51.15	50.48	59.33	54.24	37.06	137.62	63.71	16.15	50.51	57.28
YKL004W	1971.8	1619.26	3009.13	2200.85	2032.27	7172.1	2576.66	1926.33	2886.37	2461.19	1817.67	4015.92	2438.61	1624.33	2416.07
YOR268C	34.27	5.68	5.84	51.16	16.78	12.44	38.91	7.91	5.22	26.21	13.76	12.08	26.35	13.29	11.79
YLL023C	2939.1	5535.4	3991.07	2276.65	3524.64	7379.47	2951.07	5530.78	4346.76	2218.96	5723.67	4962.79	2103.72	5481.78	3035.25
YNL142W	235.95	339.75	538.7	255.8	343.48	828.08	344.96	357.97	651.96	233.19	333.72	606.34	296.65	355.35	711.85
YBR036C	6416.68	11843	13671.1	6324.01	11712	20468.4	6816.06	11142.7	11326.4	5720.49	12016.1	14807.1	4946.07	10820.9	9446.94
YMR297W	13782.1	35961.7	22001	10967.3	20027.6	35344.9	16356	26045	21621.2	11754.6	37034.7	25199.5	12550.9	31246.9	16888.9
YER152C	596.24	1076.04	1627.79	571.29	1365.05	1819.29	648.9	1026.45	1524.03	505.25	1188.08	1638.88	491.29	1128.97	1600.6
YMR232W	34.27	18.93	34.1	27.48	42.44	37.33	29.45	27.69	32.34	37.06	36.7	30.76	45.9	35.45	31.17
YOL147C	982.96	1654.28	1474.85	912.36	1097.56	2901.74	1110.59	1072.93	1629.38	1019.55	1682.35	1870.66	979.19	927.81	1369.78
YLR149C	937.93	2951.77	1697.93	442.44	1484.48	1404.56	586.85	2301.11	1700.32	405.83	2262.63	1543.32	385.89	2315.54	1527.31
YAL037W	33.29	40.69	50.66	44.53	39.48	42.86	29.45	55.38	63.63	53.33	72.25	45.04	35.7	51.4	80.87
YLR342W	14466.4	17652.9	21883.2	15773.6	23005.4	50030.5	18550.9	19914	22344.1	15567.1	22136.6	28883.7	14304.4	14837.9	26243.2
YOR387C	33.29	42.59	61.37	38.84	33.56	49.77	36.81	66.25	95.97	28.02	82.57	67.01	45.05	94.82	142.37
YJL108C	603.09	1950.5	1852.82	541.92	1514.09	1711.46	326.03	2354.51	1319.57	451.93	3267.23	1719.07	336.59	3431.21	1737.92
YGL225W	4767.96	4836.97	7876.92	6091.9	7917.87	19189.7	6218.7	6178.5	7698.37	5771.11	6473.67	10383.6	5457.77	5944.36	6760.45
YCL038C	710.79	1285.19	992.65	519.18	977.15	1635.43	811.91	1225.22	1034.79	639.02	1455.29	1184.13	652.79	1386.84	751.44
YOR222W	2022.71	2273.21	2600.96	1461.87	2107.29	4586.94	1853.09	1932.26	2136.35	1908.94	2551.62	2888.92	1823.22	2294.27	2085.84
YGR174W-A	33.29	69.09	27.28	14.21	29.61	17.97	13.67	47.47	35.47	15.37	50.46	26.36	14.45	49.62	69.08
YLR299W	679.46	1438.5	1302.43	404.55	1074.86	1264.93	652.05	1306.31	1322.7	578.47	1360.1	1114.92	507.44	1512.67	1320.08
YGR035C	33.29	11.36	12.66	72.95	15.79	20.74	56.79	14.83	20.86	80.44	18.35	25.26	102	25.7	21.9
YAL016C-B	33.29	37.86	43.84	19.9	31.58	45.62	26.29	30.66	21.91	18.98	32.11	18.67	20.4	23.04	20.22
YDL016C	238.89	310.41	339.98	223.59	351.38	698.13	282.91	330.28	373.44	226.87	384.18	422.9	249.05	305.73	291.48
YER175W-A	33.29	20.82	30.2	29.37	20.73	38.71	54.69	26.7	31.29	45.19	22.94	20.87	34	29.24	31.17
YPR043W	33.29	19.87	28.25	40.74	30.6	20.74	38.91	18.79	38.6	53.33	43.58	43.94	47.6	47.85	90.14
YML009C-A	33.29	64.35	76.96	32.21	70.08	67.74	39.96	54.39	63.63	38.87	66.51	62.61	42.5	57.6	71.61
YHR175W	915.41	1464.06	1757.35	916.15	1633.52	2851.98	1213.66	1491.23	1737.87	1059.32	1814.23	2344.09	998.73	1592.43	1298.17
YDR342C	5300.57	6863.18	5392.86	2251.06	2989.68	7002.06	4198.38	5051.18	5021.68	2038.19	3457.59	3915.96	3388.9	2069.18	2972.91
YGR149W	1153.32	2365.96	2252.22	738.04	1555.54	2290.7	1133.73	1936.22	1791.07	860.47	2337.17	2048.6	686.79	2312.88	1363.04
YNL097C-B	33.29	16.09	15.59	43.58	21.71	27.65	44.17	12.86	13.56	41.58	12.61	15.38	23.8	11.52	14.32
YPR159W	5398.47	7156.56	11752.1	6612.98	10188	20514	7064.26	8589.38	11172	5884.99	8152.58	13638.3	5673.66	7263.85	9801.6
YCL025C	1315.84	2902.56	4691.47	1400.28	1728.27	4336.72	2324.26	3478.87	3341.18	1442.55	2417.45	3183.3	1541.03	2779	2704.18
YPL256C	1445.08	2271.32	3993.01	1673.14	3864.18	5139.92	1889.9	3304.82	5297.06	1570.9	2475.94	4580.53	1774.77	2130.33	9805.81
YIL067C	387.7	811.05	1445.63	432.97	994.91	1329.91	408.06	777.26	1148.5	385.04	853.22	1256.62	383.34	864.89	1202.14
YER018C	415.12	484.55	678	449.08	662.29	1376.91	530.06	482.57	578.94	494.41	533.26	719.48	378.24	416.5	599.81
YDR387C	1471.51	2111.38	2247.35	1096.16	1576.27	3328.92	1638.55	2029.17	2303.25	1204.84	2236.26	2673.62	1032.73	2050.57	2028.56
YDR483W	5064.62	9801.7	12797.3	5189.96	10515.7	15741.9	5537.2	10066.8	11582	4659.37	10687	13249.5	4253.34	10834.2	10145.3
YMR158C-A	32.31	40.69	27.28	27.48	15.79	17.97	21.03	29.67	30.25	18.98	37.84	15.38	22.95	16.84	29.48
YGL258W	32.31	20.82	14.61	44.53	16.78	20.74	28.4	23.73	25.04	35.25	27.52	10.98	32.3	23.04	16.01
YER119C	1062.27	1939.14	1762.23	952.15	1671.02	2871.33	1294.64	1821.51	1808.8	936.39	2269.51	1845.39	1087.13	2248.19	1871.02
YDL223C	676.52	12889.8	4626.21	609.19	2861.37	1830.35	781.41	7801.24	5592.27	629.08	13747.8	4636.55	652.79	18023.6	7111.74
YPL134C	930.1	1566.27	1504.08	615.82	1243.64	1849.71	1015.94	1374.54	1544.89	724.89	1253.45	1558.7	731.84	848.94	1533.21
YJR061W	668.69	2493.72	2268.78	641.4	1271.28	1925.74	766.69	1658.35	2681.91	699.58	2449.56	2401.21	695.29	1740.42	3389.91
YDR154C	646.17	1361.85	1236.19	617.72	1329.51	1833.12	758.28	1377.5	1230.91	692.35	1535.56	1434.57	572.89	1322.15	1015.12
YKL066W	240.85	571.62	520.19	174.32	460.94	517.03	212.44	531.03	510.1	192.52	614.68	455.86	162.35	546.76	599.81
YAR029W	32.31	20.82	35.07	37.9	21.71	26.27	28.4	27.69	41.73	32.54	36.7	31.85	32.3	23.04	32.85
YGR254W	72224.4	208316	153150	60184.7	151434	178009	76005.3	181728	133763	46926.3	205375	143108	46665.1	162157	100485
YDL248W	969.26	1661.85	2167.47	846.04	1350.24	2496.69	984.39	1395.3	1786.9	867.7	1675.47	2282.57	656.19	1406.34	1341.14
YGL230C	32.31	31.23	28.25	28.42	31.58	27.65	31.55	48.45	30.25	27.12	33.26	21.97	33.15	57.6	17.69
YGR164W	32.31	10.41	16.56	39.79	13.82	24.88	28.4	12.86	19.82	22.6	19.5	15.38	22.1	11.52	7.58
YNL283C	2274.33	2355.55	3802.08	2316.44	3548.33	6809.9	3033.1	2732.26	3667.68	2351.83	2512.63	4272.96	2391.86	1988.54	3564.29
YAL053W	3124.14	4728.14	8328.93	2522.03	4336.96	7405.74	2518.82	4627.94	5498.39	2327.42	4755.77	6169.98	1937.12	5170.74	5030.95
YLL041C	4071.86	6290.62	5664.64	2438.65	4360.65	7151.37	5086.02	5434.86	6470.6	3175.24	5743.16	6121.65	2944.36	4236.73	5608.86
YOL129W	2854.9	5995.34	4661.28	2658.45	5542.11	7787.29	3085.69	5514.96	4656.58	2442.21	5957.61	5005.62	2321.31	5713.07	4016.67
YLR101C	32.31	34.07	30.2	29.37	39.48	45.62	19.98	34.61	43.81	32.54	42.43	34.05	35.7	30.13	36.22
YPL019C	921.28	2714.23	2695.45	713.41	2063.86	2088.87	881.32	2772.81	2528.57	823.41	3111.26	2770.28	901.84	3890.24	2260.22
YDR223W	230.08	490.23	701.38	197.06	362.24	575.1	253.46	447.96	727.07	223.25	513.77	693.12	211.65	499.79	1036.18
YDR438W	443.51	817.68	867.96	450.97	717.56	1313.32	529	831.64	743.76	456.45	901.38	886.45	433.49	792.23	815.47
YJL103C	573.72	1000.33	982.91	322.12	684	935.91	422.78	912.73	912.75	357.93	887.62	934.78	330.64	684.12	805.36
YJL153C	159.58	501.58	601.05	203.69	628.73	584.77	181.94	456.86	584.16	157.27	645.65	512.97	187	969.46	743.86
YNR024W	32.31	38.8	47.73	40.74	29.61	69.12	48.38	36.59	55.29	48.81	32.11	63.71	64.6	49.62	58.13
YMR088C	1272.76	1717.69	2312.62	1263.86	1748.01	3602.64	1642.75	1640.55	2099.84	1392.84	1838.32	2790.06	1149.18	1439.12	1606.5
YDR417C	32.31	32.18	36.04	23.69	40.47	55.3	39.96	59.33	41.73	20.79	30.96	45.04	19.55	37.22	33.7
YNR063W	123.36	161.83	283.48	116.53	205.3	330.4	134.62	155.25	189.85	145.52	178.9	315.25	153.85	210.02	205.55
YLR415C	32.31	54.89	183.14	33.16	63.17	118.89	38.91	63.29	104.31	24.4	57.34	140.6	15.3	68.23	112.04
YNL305C	2533.78	5652.75	3976.45	1978.21	4181.01	5604.42	2793.31	4628.93	3928.46	2011.98	5406	4125.77	1768.82	4805.64	3530.6
YML131W	945.76	5708.59	2586.35	1279.01	4291.56	3617.85	1073.78	4481.59	3331.79	949.95	5346.37	3028.42	1032.73	4475.99	2681.43
YPL179W	3149.6	5862.85	6473.18	3278.07	6340.61	9258.21	3937.56	6007.42	6056.47	3278.28	7665.19	7658.38	3152.6	7287.78	6570.06
YHR061C	249.66	276.34	488.05	307.91	503.38	869.56	360.73	310.51	426.64	259.41	321.1	427.3	325.55	299.52	460.81
YDR535C	32.31	170.35	120.79	27.48	179.64	120.27	34.71	186.9	111.62	21.69	211.01	139.5	20.4	281.8	139.84
YLR152C	2551.4	2614.86	3397.81	1951.68	2254.35	5473.08	2533.54	2639.31	3601.96	2196.37	2831.44	4301.52	2051.02	2640.76	3364.64
YFL052W	307.42	517.67	716.97	205.59	404.68	576.48	233.48	343.14	689.52	178.06	352.07	659.07	238.85	271.16	664.67
YOR107W	261.41	416.41	579.62	210.33	149.04	586.15	331.29	263.04	532	370.58	586.01	532.75	318.75	423.58	283.9
YPL221W	4283.34	5224.99	7527.21	3073.42	5068.34	8519.98	3953.34	6097.41	6845.08	3160.78	6286.74	8299.87	2814.31	6271.35	7590.23
YMR292W	846.88	788.34	1041.36	853.62	1030.45	2358.44	1072.73	993.82	1301.84	941.82	866.98	1231.36	904.39	825.01	1046.29
YGR244C	1861.17	4736.65	4366.11	1310.28	3989.53	3619.23	2204.36	3881.34	4468.81	1543.78	4946.14	3886.31	1792.62	5137.07	4652.7
YLR237W	359.31	369.09	1052.07	371.39	380	1021.62	538.47	647.71	1045.23	454.64	426.61	1513.66	476.84	471.44	943.51
YKR012C	32.31	18.93	23.38	28.42	29.61	24.88	27.34	22.74	19.82	37.06	29.82	24.17	36.55	31.9	16.01
YOR072W	32.31	33.12	33.12	23.69	36.52	59.44	28.4	31.64	47.98	27.12	51.61	41.74	29.75	44.31	41.28
YLL053C	32.31	22.71	42.86	36	17.77	73.27	49.43	15.82	60.5	44.29	17.2	54.92	22.1	31.02	67.39
YPL057C	3590.17	5832.57	8155.53	3248.7	6010.94	8936.1	3512.68	5687.03	6797.1	2513.62	5521.83	7947.27	2141.12	4959.84	6563.32
YEL066W	203.64	232.81	263.02	150.64	187.53	410.58	166.17	222.5	273.3	200.66	239.68	284.5	198.9	192.3	218.19
YLL005C	364.21	464.67	590.33	353.39	452.05	960.8	412.27	446.97	554.95	346.18	511.47	652.48	385.89	459.03	426.27
YBR285W	31.33	94.64	39.94	20.84	38.49	16.59	29.45	95.92	60.5	27.12	74.54	41.74	22.95	138.24	63.18
YPR037C	221.26	469.41	558.18	189.48	393.82	514.27	234.53	481.58	558.08	203.37	549.32	508.58	211.65	608.79	676.47
YDR254W	356.37	638.81	569.87	293.7	502.39	796.29	316.56	527.07	681.17	355.21	769.5	644.79	385.89	707.16	590.54
YJL026W	3354.22	6046.45	8077.6	3641.87	7130.22	9872.01	4163.68	7144.63	8943.88	3419.28	6596.38	8834.81	3304.75	5540.27	8951.59
YEL073C	31.33	168.46	287.37	19.9	104.62	194.92	25.24	203.71	248.27	30.73	159.4	230.67	28.05	203.82	245.15
YDR250C	31.33	51.1	30.2	46.42	61.2	24.88	53.64	47.47	44.86	28.02	37.84	32.95	24.65	48.74	30.33
YPL209C	31.33	25.55	37.02	48.32	54.29	31.8	47.33	26.7	57.37	29.83	47.02	58.22	62.05	37.22	38.75
YOR170W	30.35	36.91	49.68	42.63	33.56	47	27.34	41.53	50.07	32.54	35.55	38.45	30.6	43.42	42.96
YOR203W	30.35	18.93	39.94	39.79	24.68	33.18	48.38	33.62	17.73	32.54	26.38	30.76	21.25	38.1	24.43
YJR019C	645.19	1236.92	1329.71	563.71	1076.84	1524.83	834	1132.26	1350.87	545.93	1129.6	1220.38	470.89	955.28	1106.94
YJR074W	311.34	738.18	671.18	256.75	642.55	692.6	356.53	780.22	738.54	267.54	957.58	717.29	264.35	1031.49	688.26
YNL210W	187	240.38	353.61	187.59	320.78	505.97	193.51	289.74	399.52	169.92	283.26	495.4	174.25	380.16	473.44
YML058W	3680.24	2596.88	4607.7	4139.27	2857.42	11114.8	5151.22	3100.13	3887.78	4775.97	3185.8	6416.03	4699.58	2236.67	1954.42
YAL032C	237.91	524.3	571.82	241.59	553.72	648.36	246.1	487.52	586.24	253.98	555.05	634.9	223.55	694.75	640.24
YDL046W	4476.21	6574.53	5498.07	4072	4709.07	10926.8	5413.1	5965.89	5299.15	4175.81	6482.85	6171.08	4211.69	5923.09	4165.78
YHL016C	124.34	315.15	539.68	141.17	349.4	378.79	186.15	289.74	478.8	141.91	385.32	498.7	140.25	532.58	562.74
YMR238W	1416.68	2722.75	4061.2	1556.61	2999.55	4176.35	1498.67	2849.94	3115.86	1230.15	2831.44	3398.6	1185.73	3165.36	3140.55
YAR035W	220.29	211.04	503.63	185.69	221.09	497.68	306.04	283.81	289.99	228.68	181.19	422.9	241.4	150.65	362.24
YIL125W	4397.88	7490.63	7574.94	3278.07	5506.58	8781.26	4786.28	6157.73	7328.06	3722.98	6923.22	7345.32	3806.24	6235.91	7221.25
YJL198W	1277.66	1126.2	2371.07	1716.72	1851.65	4586.94	1668	1412.12	1980.92	1718.23	1358.96	2827.4	1687.22	1435.58	1916.51
YHR106W	509.11	811.05	1133.9	408.34	711.64	1090.75	456.44	843.51	1187.09	446.5	842.9	962.24	402.04	934.01	1269.53
YER184C	750.93	1897.5	2070.05	760.78	1739.13	2025.28	580.54	2038.07	1824.45	593.83	1830.29	2179.32	398.64	2166.66	1866.81
YMR018W	30.35	19.87	30.2	33.16	20.73	24.88	33.65	22.74	18.78	32.54	27.52	32.95	33.15	30.13	24.43
YER150W	10417.1	37917.8	16352	4170.53	13444.2	11091.3	11183.8	36252.2	19487.9	6629.77	33854.6	17247.8	6375.75	31841.5	14493
YGR212W	316.23	594.33	698.46	293.7	687.95	781.08	250.3	655.62	614.41	298.27	733.95	641.49	298.35	1174.16	683.21
YDR187C	30.35	25.55	17.53	29.37	20.73	20.74	34.71	25.71	20.86	35.25	19.5	21.97	28.05	32.79	36.22
YBR293W	786.18	1132.82	1706.7	778.78	1158.76	2070.9	887.63	986.9	1375.9	744.78	1086.02	1668.54	673.19	994.27	1165.07
YNR025C	30.35	13.25	29.22	18	19.74	24.88	16.83	18.79	29.21	21.69	17.2	38.45	20.4	32.79	32.01
YFR026C	30.35	37.86	24.35	48.32	46.39	23.5	31.55	30.66	31.29	23.5	49.31	14.28	31.45	38.1	34.54
YGR295C	3086.94	5596.92	7041.11	2979.63	5789.85	7921.39	3332.84	5048.21	5425.37	2883.29	6637.66	7459.56	2628.16	6380.35	4675.45
YMR056C	314.27	722.09	637.09	275.7	405.66	732.69	367.04	458.84	608.15	273.87	675.46	712.89	222.7	350.92	654.56
YLR034C	990.8	1451.75	1933.67	1174.8	1265.36	3111.87	1346.18	1512.98	1754.56	1168.68	1845.2	2272.69	1405.88	1698.77	1601.45
YMR103C	452.32	581.08	598.12	237.8	374.08	626.25	192.46	382.7	471.5	236.81	356.65	353.7	245.65	231.29	317.59
YPR138C	645.19	476.98	1108.58	688.77	527.07	1813.76	949.68	618.05	947.17	809.85	583.72	988.6	812.59	541.44	657.93
YCR013C	1797.53	2733.16	1766.12	1601.14	2714.3	4213.68	2311.64	3476.89	1893.3	1562.76	3401.4	1972.81	2010.22	2959.77	1571.96
YJL043W	30.35	30.28	15.59	33.16	31.58	34.56	37.86	34.61	21.91	29.83	37.84	20.87	22.95	32.79	16.85
YNL336W	971.22	1590.87	1979.46	848.89	1588.11	2227.11	885.53	1433.87	1524.03	733.03	1655.98	1965.12	670.64	1362.91	1339.45
YBR108W	837.09	1300.33	1929.78	684.04	1126.19	1780.58	757.22	1126.33	1868.26	635.41	1197.26	1754.22	591.59	1274.3	2033.61
YGL104C	489.52	1394.97	679.95	292.75	900.16	761.72	505.87	1018.54	660.31	365.16	1308.5	732.66	345.94	1001.36	629.29
YJL216C	322.11	587.7	728.66	229.28	383.95	595.83	394.39	562.67	755.23	244.04	643.35	750.24	288.15	513.97	765.76
YGL156W	912.47	5676.41	3732.92	787.3	3364.75	2030.81	873.96	4070.21	4066.16	685.12	4867.01	3086.64	694.44	5219.48	5086.55
YFL031W	10523.8	18783.8	13818.2	10640.5	22511.9	27440.1	12023	18100.4	13324	9727.28	22391.2	16715.1	9466.31	21407	11593.4
YMR090W	1052.48	5422.78	2072.98	637.61	2408.33	1642.34	909.72	4419.29	2776.84	699.58	5319.99	2150.76	764.99	5270.88	3091.69
YKL074C	337.77	754.27	1111.5	385.6	777.77	992.59	424.89	684.3	1094.25	363.35	827.99	996.29	429.24	1004.02	1337.77
YPR098C	773.45	1620.21	1181.64	525.82	1095.59	1353.41	926.55	1478.37	1335.22	581.18	1782.12	1217.08	575.44	1346.96	1047.97
YDL204W	2103	14468.3	3885.86	745.62	1626.61	1916.06	1325.14	9278.63	5852.01	1019.55	10224.9	4029.1	1120.28	10283	5781.55
YMR094W	136.09	306.63	294.19	172.43	484.63	442.38	175.63	284.8	212.8	178.96	295.87	335.03	181.9	386.37	201.34
YNL003C	1153.32	1964.69	2359.38	1148.27	2159.6	2939.07	1296.75	2014.34	2094.62	1081.91	2230.52	2400.11	971.54	2273.89	2208.83
YMR148W	293.71	483.6	470.51	238.75	280.31	609.66	474.32	478.62	526.79	262.12	412.85	510.78	284.75	424.47	476.81
YDL079C	803.8	1340.08	1272.23	390.34	592.21	991.21	412.27	792.09	1489.6	349.79	667.44	1146.78	422.44	542.33	973
YKL148C	5242.8	7261.61	6164.38	3077.21	5246.99	7812.17	6302.83	5486.29	6567.61	4002.27	5872.75	6274.33	4117.34	3916.83	5396.56
YFL062W	156.65	300	409.14	261.49	417.51	663.57	184.05	279.85	333.8	150.94	357.8	454.76	108.8	297.75	271.26
YKL008C	1077.93	1430.93	1626.82	1149.22	1749.98	2914.19	1616.46	1804.7	1646.07	1269.01	1770.66	1954.14	1218.03	1565.84	1180.24
YMR303C	228.12	330.29	740.35	277.59	285.25	703.66	236.63	437.08	541.39	289.23	276.38	704.1	290.7	277.37	584.64
YOL105C	764.64	1368.47	1069.61	832.78	1398.61	2105.46	596.31	1262.79	989.94	472.72	1169.73	971.03	500.64	966.8	780.93
YIL140W	1323.67	2093.4	2067.13	1561.34	3626.31	3945.49	1997.18	2741.16	2720.51	1446.17	2215.61	2676.92	1510.43	2050.57	3901.26
YPR113W	4569.22	5135.08	5984.16	4449.07	5527.31	11200.5	5639.21	5913.48	5945.9	4570.79	5427.79	6837.83	4453.93	4804.76	3886.94
YHR138C	1169.96	4421.51	3144.53	866.89	2643.24	2174.58	670.98	3958.47	3716.71	761.95	4128.47	2933.95	625.59	5015.66	4698.2
YPR195C	30.35	35.96	37.99	34.11	40.47	74.65	46.27	51.42	31.29	30.73	42.43	38.45	46.75	42.54	27.8
YGL193C	357.35	509.15	460.77	313.6	373.09	782.46	415.42	388.63	398.48	281.1	470.19	541.53	286.45	356.24	422.05
YER158C	2118.66	3578.28	4558.99	1416.39	2368.85	3530.75	2758.61	3575.78	4146.48	1701.05	3467.92	4315.8	1071.83	2519.35	4998.1
YIL107C	406.31	958.69	789.06	292.75	612.94	728.55	403.85	721.88	1016.02	346.18	1014.92	829.33	431.79	1158.21	1021.86
YBR105C	1641.86	3410.77	3402.68	1197.54	1869.41	2977.78	2148.62	4000	4308.17	1419.05	3943.84	5189.07	1531.68	4809.19	6359.45
YBR072W	1748.58	21084.5	7199.89	545.71	1788.48	1354.79	1059.06	16037.6	12031.6	785.45	23291.5	8690.92	999.58	24921.5	14620.3
YLR134W	303.5	413.57	590.33	329.7	499.43	818.41	446.97	452.91	557.04	300.08	402.53	529.45	372.29	409.41	561.9
YLR279W	30.35	76.66	73.06	28.42	60.21	110.6	35.76	67.24	73.02	31.63	88.3	80.19	22.1	54.94	103.62
YDR319C	1011.36	2025.26	2241.5	942.68	1783.54	2334.94	1050.65	1878.86	1931.9	854.14	2060.8	2213.37	673.19	2032.85	1783.41
YGR023W	1519.48	2308.23	1506.03	697.3	1228.84	1723.9	1278.87	2178.49	1460.4	846.01	1891.07	1364.27	777.74	1747.51	1197.93
YDL128W	3979.83	5501.33	4685.63	3495.02	4788.03	8515.84	4867.26	5663.29	4611.72	3975.15	5470.22	5527.39	4043.39	5469.38	3504.48
YOL110W	613.86	825.25	1200.14	544.77	527.07	1325.76	639.43	759.46	934.65	528.75	897.94	1027.05	500.64	782.48	1049.66
YDL015C	4680.83	5974.52	6197.5	4615.82	6424.51	11232.3	5653.94	5356.74	5724.75	4663.89	6621.61	7327.74	4412.28	5788.39	4013.31
YDR155C	21438.2	42644.1	36426.1	19602.1	40501.3	47655.5	25622.5	42040.1	34789.8	19725.7	46530.2	37844.8	18517	38892.7	30200.9
YOL151W	1266.89	8917.78	2702.27	1676.93	6949.6	4076.82	1537.58	7679.61	3870.05	1368.44	8502.36	3069.06	1439.03	8323.7	4012.46
YEL008W	30.35	26.5	23.38	30.32	41.45	34.56	55.74	40.54	20.86	48.81	29.82	15.38	48.45	44.31	20.22
YDR179C	29.37	35.96	49.68	37.9	52.31	38.71	26.29	53.4	63.63	38.87	38.99	43.94	50.15	46.97	90.14
YMR107W	29.37	1071.31	775.42	13.26	148.05	128.57	25.24	748.58	782.35	10.85	661.7	554.72	15.3	925.15	918.24
YGL007W	29.37	38.8	84.75	31.26	21.71	74.65	36.81	46.48	45.9	29.83	44.73	60.41	27.2	48.74	29.48
YIL073C	412.18	559.31	815.36	378.02	564.57	917.94	450.13	578.49	686.39	394.98	694.96	876.56	414.79	815.27	735.44
YMR295C	1447.03	2795.62	3993.01	1497.87	2844.59	3637.2	1479.74	3044.75	3706.28	1339.51	2980.53	3389.81	1141.53	3121.94	4273.61
YNL046W	3005.68	1870.06	3217.6	2955	2004.64	7165.19	4158.42	2087.52	3166.97	3040.57	2118.14	4125.77	4215.09	2522.9	3053.78
YJL067W	29.37	49.21	51.63	19.9	38.49	48.39	19.98	46.48	53.2	28.92	47.02	37.35	23.8	43.42	78.35
YJL094C	2018.8	3447.68	3569.26	2102.32	3363.76	5087.38	1906.73	3565.89	3451.75	1647.73	3932.37	4588.21	1267.33	3756.43	3353.69
YML083C	29.37	35.96	44.81	48.32	36.52	49.77	50.48	41.53	40.68	48.81	42.43	43.94	42.5	36.33	53.92
YHR026W	4124.73	4244.53	5002.23	4270.96	4487.97	10333.8	5192.24	4470.71	5114.52	4248.11	4927.79	5950.29	4302.63	4500.8	3560.08
YNL053W	1646.76	2598.77	4793.76	1837.04	2853.47	4444.55	1942.49	2612.61	4519.93	2000.23	2731.67	5250.58	2696.16	5338.23	8879.14
YDR260C	220.29	324.61	342.9	277.59	318.81	670.48	249.25	320.4	339.02	269.35	334.86	428.39	212.5	361.55	252.73
YKL121W	542.39	1505.7	1257.62	417.81	1231.8	1007.8	362.84	1152.04	1127.63	395.89	1329.14	1366.47	351.89	1328.35	1384.94
YBL012C	29.37	15.14	19.48	39.79	20.73	20.74	44.17	24.72	13.56	29.83	22.94	12.08	30.6	10.63	10.11
YMR221C	1656.55	2084.88	2365.22	1798.2	2272.12	4328.42	1967.73	2220.03	2144.7	1852.9	2386.49	2730.74	1793.47	2086.91	1737.92
YLR248W	2444.68	4402.58	5264.27	2588.35	4296.49	6227.9	1946.7	4146.36	5499.43	2058.98	4411.73	4901.27	1765.42	4299.65	4546.56
YLR120C	8554.92	21493.3	17288.1	6384.65	16037.1	15318.8	6739.29	21013.6	16099.8	5691.57	22286.9	17630.1	4505.78	28422.7	14484.6
YGL077C	1811.24	1692.13	2988.67	2211.27	2547.5	5301.66	3152.99	2344.63	2620.37	2630.22	2267.22	2942.74	2809.21	2702.79	2074.89
YPL067C	522.81	708.84	912.77	434.86	665.25	1042.36	557.4	644.75	856.42	428.43	676.61	946.86	363.79	640.69	835.68
YCL041C	29.37	55.84	29.22	35.05	38.49	35.94	35.76	38.57	31.29	26.21	60.78	32.95	21.25	60.26	36.22
YML128C	4068.92	14916.9	8336.72	2090	4458.36	4997.52	2787	11881.4	10394.9	2015.59	12927.9	8369.07	2359.56	14558.7	10515.1
YFL021W	202.66	296.22	470.51	188.54	373.09	450.68	303.94	349.07	562.25	219.64	366.98	451.46	246.5	441.31	627.61
YGR172C	1364.79	1292.76	1393.03	1360.49	1550.61	3243.21	1628.03	1324.11	1413.45	1360.3	1527.53	1824.52	1240.98	1271.64	975.53
YGR279C	13043.9	4194.37	12267.4	11989.6	6564.66	28557.1	18303.8	6497.91	9625.05	14166.1	4615.86	14590.7	13179.9	2623.03	3655.28
YCR069W	2161.74	4305.1	4388.52	2040.74	4325.12	4859.28	2672.37	4180.97	4719.16	1908.94	4349.8	4322.39	1915.02	5583.69	5223.03
YPR028W	8468.77	14491	10305.5	6988.15	12484.8	16629.4	9428.48	12194.8	10631.7	7387.2	15549.4	11762.2	6916.34	13272.9	7532.11
YDR524W-C	11188.6	5896.92	14620.9	11766.9	8657.14	27998.6	14703.8	8577.51	17062.6	11429.2	6500.05	15382.7	11935.5	5924.86	15606.7
YNL034W	29.37	27.45	16.56	37.9	32.57	19.35	43.12	26.7	17.73	31.63	21.79	19.77	26.35	21.27	15.16
YDR298C	12663	15433.6	17444	9470.39	13260.6	22495.1	16647.3	14132	17344.3	11394.9	14169.8	19008.6	13804.6	13072.6	20153.3
YOL163W	29.37	75.71	95.47	24.63	98.7	85.71	38.91	73.18	73.02	33.44	99.77	74.69	28.9	202.93	106.15
YKL115C	29.37	37.86	27.28	27.48	36.52	19.35	35.76	23.73	20.86	36.15	42.43	18.67	42.5	28.36	26.12
YKL175W	1688.86	2328.1	2939.96	1797.25	2228.69	4260.68	2049.76	2335.73	2599.5	1861.94	2378.46	3597.42	1668.52	2154.25	2200.41
YDR456W	1733.89	2235.36	2290.21	1696.83	2018.45	4014.61	2106.55	2198.27	2418	1757.09	2389.93	2544	1656.62	2206.54	2070.68
YFL039C	46642.8	72807.2	57223.1	47154.9	74037.3	111396	54926.1	67642.1	55138.3	44137	76825.1	65480.6	41900.1	73677.1	42143.9
YHL040C	821.42	969.1	1788.53	976.79	986.03	2303.15	1006.48	891.97	1630.43	994.24	1217.9	2661.54	1130.48	1059.85	1892.08
YDR072C	3025.26	3324.65	5788.36	3160.59	4231.35	7430.62	3663.07	3948.58	5830.11	2902.28	4404.85	6795	3001.3	4892.49	6055.34
YER057C	2235.17	4973.25	3381.25	1858.83	4872.91	4367.13	2535.65	4881.09	3480.96	2030.06	5458.76	3665.52	2160.67	4913.76	3497.74
YKR054C	924.22	1018.31	1321.91	967.31	1265.36	2268.59	1104.28	1135.23	1391.55	913.8	995.42	1666.34	912.89	925.15	1385.79
YKR042W	29067	13086.6	40663.7	35385.1	21101.5	82472.3	36535	18267.5	29799.4	35342.5	16161.8	46852.1	33098.5	13303.9	16030.5
YDR486C	541.41	963.42	1035.51	450.02	758.03	1045.13	432.25	897.9	980.55	478.14	1112.39	1024.85	524.44	1160.87	934.25
YOR313C	29.37	5.68	1.95	27.48	6.91	1.38	43.12	4.94	1.04	59.65	3.44	5.49	45.9	4.43	3.37
YBR243C	1557.67	2108.54	1996.02	1520.61	2744.9	3522.46	1796.3	2167.62	1607.48	1528.42	2137.63	2226.55	1573.33	1958.41	1523.1
YBL064C	1631.09	4482.08	3250.72	1180.48	2092.48	2731.7	1479.74	3416.57	3416.28	1191.28	4213.33	2915.28	1333.63	3993.92	3570.19
YIL037C	186.02	263.09	200.67	141.17	206.29	326.26	197.72	223.49	197.15	152.75	270.64	261.43	147.9	244.58	192.91
YNL274C	1430.39	2631.89	2388.6	988.16	1732.22	2282.41	1054.85	2588.88	2912.45	854.14	2784.42	2470.41	1052.28	2693.04	3298.09
YHR202W	299.59	467.51	478.3	217.91	339.53	503.21	289.22	418.29	465.24	213.31	405.97	507.48	230.35	404.09	463.33
YOR178C	1565.5	3971.03	1592.72	615.82	1394.66	1418.38	1204.2	3047.72	2315.77	728.51	1995.43	2000.27	799.84	1661.55	1734.55
YHR139C-A	29.37	87.07	18.51	18	43.43	38.71	37.86	107.79	17.73	19.88	100.92	28.56	20.4	125.83	23.59
YBR149W	4040.53	11644.3	7283.67	2553.29	6615	5875.37	3175.08	9191.6	7272.77	2775.74	11291.4	6993.81	3115.2	12291.9	7432.7
YER095W	1241.43	2305.39	1516.74	1468.5	3157.47	3377.3	1856.25	1908.53	1742.04	1327.76	2680.07	2022.24	1490.88	1897.27	1584.6
YKR020W	246.72	460.89	485.12	231.17	393.82	530.86	235.58	425.22	578.94	265.73	491.98	563.5	255.85	609.68	540.84
YCR068W	607.99	1276.67	1218.65	572.24	1040.32	1313.32	750.91	1283.56	1107.81	580.27	1217.9	1166.55	497.24	1187.45	1112
YPL261C	29.37	42.59	36.04	19.9	37.51	17.97	34.71	27.69	35.47	29.83	25.23	25.26	35.7	38.99	32.01
YPR006C	364.21	884.87	816.33	303.17	837.98	695.37	269.24	738.69	753.15	255.79	991.98	749.14	283.9	1097.07	885.39
YPR145C-A	28.39	113.57	423.75	25.58	46.39	118.89	23.14	152.29	356.75	38.87	161.7	383.36	28.05	384.59	368.14
YBR033W	405.33	973.83	738.4	320.23	716.58	734.08	376.51	771.32	705.16	307.31	892.21	713.99	267.75	894.14	849.16
YPL080C	28.39	16.09	44.81	36	20.73	38.71	30.5	25.71	49.03	42.48	11.47	41.74	63.75	26.58	65.71
YJL120W	28.39	20.82	31.17	32.21	23.69	33.18	28.4	29.67	29.21	20.79	32.11	35.15	28.9	24.81	32.85
YMR135W-A	28.39	44.48	27.28	17.05	26.65	16.59	22.09	36.59	27.12	16.27	37.84	20.87	12.75	62.92	21.9
YNL055C	26969.8	40034.9	26980.8	22836.6	29892.8	52330.9	34747.1	34223	27779.9	25661.3	41101.2	32372.3	23782.6	32663.8	20525.7
YDR032C	3379.67	12614.4	5314.93	2727.62	9310.55	6250.02	4238.35	10747.1	5946.94	2902.28	13765	5755.86	2820.26	12338	4646.81
YPL271W	1834.74	3028.43	2704.22	1319.75	2893.94	3012.34	2109.71	2969.6	2954.17	1539.26	2887.64	2763.69	1535.93	2189.7	3311.57
YOL125W	342.67	312.31	808.54	398.86	440.21	909.65	392.28	356	791.74	452.83	357.8	804.06	473.44	414.72	944.36
YNL130C	1485.22	1887.09	1772.94	1538.61	2254.35	3508.63	2128.64	1854.14	1823.41	1647.73	2473.64	2172.73	1722.92	2208.31	1320.08
YDL024C	28.39	435.34	170.48	27.48	229.98	128.57	33.65	369.84	176.29	19.88	402.53	160.37	27.2	428.02	155.85
YOL092W	2280.2	1766.9	2753.9	2517.29	2240.53	5724.69	3049.93	2511.75	2658.96	2662.75	1934.65	3457.91	2844.06	2471.5	1994.02
YOR328W	685.33	1802.86	1625.85	728.56	1990.82	1656.16	740.4	1507.05	1284.11	689.64	1884.19	1805.85	580.54	2325.28	1347.88
YCR034W	3435.48	2302.55	4586.27	3798.2	3216.69	8626.43	4465.52	2772.81	3848.14	4222.81	2537.86	5381.29	4187.04	2188.81	2540.75
YDR273W	140.98	218.61	326.34	117.48	242.81	266.81	167.22	206.68	359.88	142.81	332.57	320.75	179.35	459.03	592.22
YER067C-A	28.39	44.48	4.87	10.42	11.84	6.91	11.57	13.84	11.47	11.75	11.47	8.79	8.5	6.2	7.58
YHL006W-A	28.39	41.64	36.04	35.05	44.42	34.56	38.91	40.54	31.29	47	30.96	41.74	33.15	56.71	44.65
YJR077C	10319.2	10522.8	12128.1	8330.65	9730.03	18880	13681.6	9305.33	10690.1	10803.8	10144.6	13818.5	10043.5	7039.65	10676.9
YOL030W	5898.77	4169.77	6710.87	5985.79	4384.34	13528.6	7937.17	3890.24	5641.3	6343.25	4432.37	7368.38	6351.95	3797.19	3330.94
YCR017C	4471.31	5442.66	5675.36	4606.35	5837.23	10407	5524.58	5240.05	4853.73	4683.77	6139.95	6097.48	4590.78	5233.66	4123.66
YIL141W	28.39	22.71	37.02	18	60.21	48.39	29.45	52.41	43.81	32.54	37.84	39.54	34	39.88	48.86
YDL133W	467.99	810.1	1366.72	532.45	776.78	1198.58	349.16	800.99	1217.34	379.62	813.08	1307.15	345.09	1115.67	1360.51
YDR262W	1997.26	2802.24	3682.26	1943.15	2586.98	4365.75	2372.63	3055.63	3808.5	1955.94	3042.45	4442.12	2446.26	4226.1	5399.09
YDL123W	815.55	1323.99	1575.19	818.57	1167.64	1837.26	943.37	1433.87	1608.52	850.53	1579.14	1692.71	837.24	1607.49	1724.44
YCR028C	1098.49	1358.06	1749.56	1218.38	1349.25	2733.09	1283.07	1400.25	1530.29	1262.68	1419.74	1956.33	1153.43	1286.7	1359.67
YKL198C	887.02	1030.61	1639.48	893.42	1296.94	1999.01	885.53	1045.24	1519.85	932.78	1199.55	1620.21	793.04	1136.06	1372.31
YGR221C	314.27	726.82	555.26	384.65	866.6	858.5	343.91	585.41	545.56	279.29	706.43	562.41	346.79	639.81	723.64
YML058W-A	28.39	12.3	18.51	25.58	31.58	15.21	35.76	21.76	12.52	21.69	18.35	23.07	27.2	19.5	21.06
YOR176W	2672.8	4798.17	4712.91	2234.96	5186.78	4986.46	2737.57	4494.44	4300.87	2137.62	5289.03	4497.04	2017.87	5404.69	3627.48
YPL096C-A	265.32	334.07	377.97	275.7	310.91	613.8	302.89	316.44	335.89	225.96	366.98	384.46	219.3	325.22	272.95
YIL099W	334.83	524.3	969.27	221.7	593.2	493.53	333.39	481.58	730.2	243.14	496.56	770.01	272.85	542.33	854.22
YKL169C	27.41	13.25	9.74	20.84	11.84	12.44	14.72	15.82	12.52	19.88	22.94	9.89	14.45	10.63	13.48
YCL001W-A	27.41	49.21	27.28	45.48	50.34	56.68	43.12	70.21	51.11	30.73	65.37	35.15	48.45	72.67	37.07
YOR002W	2974.35	5010.16	3569.26	2857.41	5346.68	6356.46	3532.66	4700.13	3348.48	2909.51	5705.32	4047.78	2939.26	5391.4	2815.38
YMR055C	341.69	577.29	548.44	366.65	581.35	814.26	404.9	580.47	559.12	348.89	565.37	626.11	326.4	421.81	528.2
YGL188C	192.87	239.44	267.89	132.64	180.62	294.46	257.67	177.01	287.91	166.31	221.33	261.43	167.45	125.83	220.71
YDL039C	739.18	366.25	3438.73	1848.41	2084.58	4103.08	254.51	751.55	1674.24	851.43	433.49	2200.19	393.54	451.94	1018.49
YLR375W	2322.3	4056.2	3085.11	1896.73	3163.4	4206.77	3138.27	4253.16	3032.41	2566.04	4275.26	3698.47	2504.06	4256.22	3152.35
YBR187W	3394.36	2003.5	3701.74	4315.49	3610.51	9560.96	4183.66	2510.76	3609.26	3981.48	2753.46	5127.55	3620.09	2563.66	2499.47
YMR226C	2263.56	4965.68	3949.18	1917.57	3878	4242.71	1742.67	4535.98	3881.52	2141.23	5018.39	4162.02	2115.62	5503.05	3778.27
YDR042C	27.41	12.3	9.74	27.48	15.79	30.41	32.6	21.76	17.73	21.69	20.64	23.07	21.25	20.38	16.01
YGL038C	1479.34	1923.05	3802.08	2054.95	2728.12	4544.08	1735.3	1979.73	3428.8	1373.86	1864.69	3549.08	1210.38	1791.81	3485.95
YDR410C	576.66	557.42	824.13	632.88	684.99	1397.65	647.85	641.78	768.79	629.08	713.31	890.84	549.09	606.13	504.61
YGL062W	3195.61	5995.34	9399.51	3353.86	4603.46	7402.97	3730.38	5998.52	8158.4	3194.22	4703.02	8121.92	3655.79	4970.47	9268.34
YML027W	182.1	305.68	474.41	273.8	505.35	604.13	256.61	284.8	496.53	206.08	342.89	386.65	284.75	428.02	662.99
YNL015W	852.75	2524.95	1511.87	393.18	1603.91	866.79	609.99	2128.06	2170.77	595.64	2506.9	1570.78	659.59	3071.43	2179.35
YOL007C	584.49	756.16	1372.57	795.83	1885.21	1754.32	712	940.42	1593.92	723.08	897.94	1558.7	756.49	852.49	2036.14
YDR524C-B	38805.6	21002.2	48440.3	41153	29320.4	90439.3	49168	31427.5	56054.2	41188.6	21810.9	49552.1	40715.2	20784	51813.2
YCL040W	32292	75663.4	33832	19207	47776.7	42023.4	27361	57326.1	34315.1	19428.3	70341.1	34289.1	22605.4	58666.4	27006.4
YCR076C	477.78	712.63	773.47	419.71	648.47	915.18	557.4	629.91	761.49	432.04	815.37	770.01	438.59	728.42	841.58
YHR086W	1846.48	2283.62	1848.92	1575.56	2030.3	3435.37	2071.85	2163.66	1681.54	1551.92	2285.57	2080.46	1547.83	1905.24	1443.07
YJL185C	287.84	752.38	445.18	232.12	492.52	505.97	294.48	671.45	472.54	257.6	712.16	537.14	208.25	619.43	482.71
YPR005C	308.4	456.16	452.98	205.59	405.66	447.91	245.05	430.16	438.12	199.75	440.37	397.64	189.55	381.93	354.66
YNL150W	27.41	37.86	43.84	24.63	32.57	44.24	28.4	36.59	47.98	37.96	40.14	52.73	29.75	52.28	37.91
YJL140W	931.07	1193.39	1328.73	933.21	1253.51	2032.19	981.24	1056.12	1415.54	1069.26	1388.77	1512.56	1227.38	1427.6	1321.76
YFR056C	27.41	22.71	40.91	27.48	36.52	33.18	35.76	37.58	30.25	28.02	24.08	35.15	30.6	35.45	19.38
YLR400W	27.41	22.71	32.15	23.69	36.52	40.09	30.5	35.6	41.73	39.77	40.14	42.84	50.15	40.76	41.28
YEL027W	10505.2	11809.9	13334.1	10865.9	12013	23660.5	13184.1	12127.6	13010	10689	13457.7	15081.7	9945.7	12089.9	9898.48
YOR036W	707.85	1568.16	2156.75	627.19	1407.49	1364.47	597.37	1347.84	2323.07	622.76	1594.05	2009.06	578.84	2263.25	3079.06
YOR149C	715.68	1168.78	1060.84	692.56	1161.72	1504.1	824.53	1069.96	1046.27	697.78	1154.83	1269.81	744.59	1130.74	954.47
YDR297W	7544.55	8736.07	12964.9	6664.14	11049.7	14459	8987.82	10168.6	11664.4	6990.41	8043.64	13290.1	8551.72	8746.4	13672.5
YBR071W	1609.56	2723.69	3543.93	1792.51	3520.7	3884.66	2022.42	3135.73	4016.09	1501.3	3272.96	4338.87	1388.03	3580.97	6185.07
YOL038C-A	26.43	26.5	9.74	20.84	15.79	2.76	19.98	18.79	6.26	27.12	24.08	3.3	14.45	20.38	5.05
YIL014C-A	170.35	228.08	332.18	113.69	161.87	246.07	214.55	274.91	255.57	173.54	256.88	313.06	131.75	187.87	239.25
YIR027C	176.23	518.62	362.38	133.59	328.68	288.93	197.72	454.88	333.8	166.31	511.47	329.53	170.85	581.32	456.59
YJR161C	26.43	48.27	54.55	34.11	75.01	87.09	24.19	49.44	62.59	21.69	57.34	91.17	17	47.85	41.28
YDR277C	5361.27	7690.32	6619.3	2927.52	4152.39	6317.75	2240.12	6124.11	7889.27	1978.54	4030.99	6888.36	3582.7	3606.67	10384.5
YNL237W	459.17	951.12	828.02	427.29	768.89	922.09	455.39	927.57	884.58	380.52	916.29	823.84	342.54	809.06	892.97
YJL059W	408.26	429.66	440.31	390.34	536.94	841.91	621.55	443.02	455.85	446.5	580.28	547.03	477.69	579.55	427.11
YMR155W	807.71	1408.22	1193.33	769.3	1205.15	1658.93	832.95	1196.54	1067.13	630.89	1216.75	1355.48	623.89	1098.84	1108.63
YDR148C	2740.36	4634.44	3997.88	1809.57	2932.43	3901.25	2660.8	3770.58	4073.46	2183.71	4239.71	4107.09	2080.77	3463.11	4166.63
YLR236C	26.43	21.77	25.33	24.63	36.52	26.27	18.93	24.72	26.08	19.88	16.06	17.58	14.45	28.36	31.17
YJL052W	36597.8	101244	67709.8	32246.3	67870.4	69299	42839.9	104903	69125.8	30617.2	101990	62335.8	31403.6	79068.5	53908.4
YKL067W	2509.3	5897.87	4171.28	1857.89	4968.65	3991.11	2100.24	5074.91	4348.85	1839.34	6199.59	3954.41	1770.52	5565.08	5435.32
YBL042C	530.64	1201.91	2818.2	656.56	881.41	1410.09	886.58	1942.15	1829.67	613.72	1111.25	1787.17	674.04	1413.42	1139.8
YGL073W	874.29	1088.34	1333.6	1049.74	1190.34	2253.38	888.69	1072.93	1204.83	1007.8	1159.41	1387.34	1008.93	1210.49	1305.76
YOR346W	570.79	1025.88	825.1	514.45	851.8	1103.19	584.74	897.9	830.34	658.01	1371.57	889.74	660.44	1200.75	836.53
YBR230W-A	153.71	376.66	244.51	115.58	362.24	247.46	191.41	327.32	258.7	149.14	451.84	204.31	130.9	406.75	327.7
YOR382W	279.03	356.79	549.42	268.12	286.24	573.71	322.87	414.34	450.64	321.77	371.56	545.93	279.65	335.85	507.98
YKL151C	1318.78	3286.79	1983.36	845.1	1651.28	1808.23	1170.54	2831.15	2453.47	1043.05	3500.03	2107.92	1168.73	3332.85	3068.95
YDR538W	166.44	204.42	239.64	162.96	197.4	346.99	197.72	239.31	207.58	166.31	189.22	221.89	176.8	178.12	170.17
YEL034C-A	125.32	124.92	197.75	134.53	179.64	286.17	200.87	150.31	186.72	188.91	161.7	235.07	182.75	140.01	133.1
YIL087C	644.21	1092.13	569.87	389.39	668.21	828.08	616.3	954.27	615.45	428.43	988.54	688.73	366.34	869.32	536.62
YPR165W	6254.16	9383.4	10529.5	5395.54	7926.75	11470.1	5563.49	8777.27	9732.5	5321.89	9367.04	10594.5	4925.67	8824.38	8682.86
YCR037C	2009.99	2242.93	2520.11	1837.04	2383.65	3904.01	2155.98	2147.84	2254.23	2036.38	2266.07	3054.78	1883.57	2257.05	1840.7
YAL061W	917.37	7050.56	2248.32	521.08	933.72	1107.34	1039.08	7889.25	2922.88	641.74	6735.14	2461.62	638.34	9072.5	3126.23
YAR071W	26.43	26.5	27.28	29.37	39.48	31.8	31.55	27.69	29.21	38.87	35.55	20.87	37.4	28.36	32.85
YMR041C	409.24	812	654.62	353.39	568.52	750.67	391.23	753.52	692.64	389.56	733.95	709.6	366.34	687.66	641.08
YNL194C	528.69	3739.16	497.79	160.11	1062.03	340.08	354.42	4045.49	763.58	263.93	3419.75	745.85	211.65	4329.78	940.99
YPL048W	5306.44	7426.28	8021.1	5112.27	7241.76	10856.3	5674.97	7273.18	7522.08	5052.54	8047.08	8619.52	4651.98	7224.86	6897.76
YMR181C	1287.45	2694.36	1743.72	877.31	1337.41	1862.15	1348.28	2487.02	1907.9	1038.53	2808.51	1808.04	906.94	2973.07	2069.83
YGR005C	467.99	618.94	1027.72	395.07	522.13	836.38	454.33	575.53	1012.89	567.62	634.18	1064.4	578.84	771.85	1053.87
YDR084C	1051.5	1606.96	1341.4	937	1667.07	1982.42	1175.8	1395.3	1314.36	909.28	1502.3	1395.03	846.59	1391.27	1099.36
YAR030C	25.46	17.03	22.41	23.69	17.77	26.27	25.24	36.59	23.99	26.21	26.38	41.74	23.8	21.27	30.33
YJL078C	2720.78	1897.5	3059.78	1996.21	2023.39	4215.06	3499	1787.89	2549.43	2628.41	1966.76	3430.45	2766.71	1617.24	1882.82
YNL320W	798.9	974.78	1040.39	790.15	1226.86	1667.22	926.55	1008.65	983.68	790.87	1123.86	1098.45	704.64	1046.55	834.84
YPR183W	6375.56	8642.38	7531.1	6351.49	10475.2	13387.6	8085.46	8322.38	6695.92	6610.79	9778.74	8191.12	6606.95	8221.79	4582.78
YER056C	4131.58	2751.14	7708.4	5575.55	3534.51	11743.8	7998.17	4261.07	6479.99	5844.32	3311.95	8538.23	6023.01	4814.51	5009.89
YAL034C-B	25.46	27.45	23.38	26.53	19.74	31.8	21.03	28.68	36.51	35.25	29.82	40.64	18.7	26.58	24.43
YHR213W	25.46	20.82	11.69	25.58	14.81	24.88	28.4	19.78	8.35	14.46	27.52	20.87	21.25	16.84	10.95
YOL002C	1263.95	1903.18	2004.79	1472.29	1597.98	3099.43	1835.22	1877.88	2014.3	1441.65	1616.98	2150.76	1302.18	1282.27	1436.33
YAL037C-A	25.46	26.5	34.1	26.53	35.53	40.09	27.34	36.59	25.04	28.02	47.02	29.66	26.35	16.84	25.27
YDR379C-A	279.03	718.31	376.99	184.75	645.51	388.47	272.39	610.14	392.22	187.1	758.03	322.94	220.15	789.57	478.5
YCL002C	759.74	765.62	959.53	935.1	1054.14	1964.45	1011.73	891.97	924.22	901.14	907.12	1262.12	887.39	891.48	780.08
YGL198W	585.47	986.13	626.37	541.92	897.2	1137.75	642.59	780.22	564.34	507.97	1017.21	686.53	434.34	770.07	495.34
YFR017C	1850.4	3090.89	1924.91	881.1	1759.85	1849.71	1061.16	2743.14	2098.8	780.93	2134.19	1790.47	898.44	1539.26	2582.87
YOR008W-B	25.46	14.2	6.82	17.05	14.81	12.44	16.83	13.84	9.39	13.56	5.73	7.69	20.4	9.75	14.32
YPL233W	138.05	154.26	476.36	175.27	212.21	367.73	144.08	199.75	449.59	155.46	229.36	461.35	148.75	323.45	557.68
YKL098W	707.85	872.57	975.12	606.35	851.8	1270.46	620.5	917.68	968.03	624.56	793.58	1029.25	512.54	856.92	978.9
YML054C-A	25.46	35.02	20.46	27.48	39.48	44.24	27.34	31.64	28.16	20.79	33.26	36.25	24.65	34.56	28.64
YDR182W-A	25.46	32.18	33.12	19.9	32.57	27.65	32.6	41.53	39.64	24.4	49.31	28.56	21.25	35.45	35.38
YDL239C	155.67	233.76	293.22	124.11	222.08	259.9	128.31	241.29	329.63	124.73	323.4	322.94	139.4	354.46	374.88
YEL041W	112.59	227.13	205.54	100.43	189.51	210.13	109.38	188.88	350.5	100.33	237.39	291.09	123.25	235.72	566.95
YDR112W	25.46	13.25	20.46	16.11	22.7	17.97	22.09	23.73	11.47	27.12	18.35	28.56	22.95	23.04	13.48
YML057C-A	25.46	28.39	24.35	22.74	44.42	30.41	31.55	41.53	28.16	20.79	36.7	30.76	17	42.54	39.59
YFL051C	24.48	20.82	52.6	29.37	21.71	40.09	22.09	25.71	51.11	16.27	44.73	48.33	30.6	29.24	37.07
YOR152C	305.46	475.08	492.92	299.38	564.57	626.25	328.13	640.79	504.88	312.73	566.52	588.77	289.85	789.57	660.46
YNR058W	176.23	281.08	288.35	173.38	260.57	362.2	186.15	236.34	283.73	141	279.82	260.33	134.3	257.87	330.23
YLR047C	572.74	998.44	876.73	577.92	874.5	1204.11	707.79	869.22	779.23	563.1	978.22	920.5	555.89	835.65	633.5
YKL142W	1636.97	3982.38	3449.44	1288.49	2953.16	2680.55	1156.87	3453.16	3619.7	1237.38	4254.62	3003.16	1336.18	4960.72	3755.52
YPL006W	1821.03	3059.66	2413.93	1472.29	2281.99	3062.11	1787.89	2942.9	2222.93	1380.19	3071.12	2385.83	1309.83	2703.67	2010.02
YBR222C	2826.51	3769.45	3570.24	2612.03	3664.8	5410.87	3272.89	3663.79	3511.21	2621.18	3518.37	3891.8	2680.86	3034.21	4017.52
YML054C	1808.3	8183.38	1974.59	629.09	2266.2	1302.26	1446.09	5028.44	2522.31	963.51	4379.62	1892.62	1345.53	3662.5	2446.4
YCR030C	2778.54	3414.55	2945.81	2432.97	2934.41	5036.23	3196.11	3350.31	2959.39	2455.77	3522.96	3286.55	2300.06	3292.08	1865.13
YOR329W-A	24.48	22.71	15.59	27.48	30.6	12.44	14.72	24.72	13.56	22.6	28.67	15.38	15.3	29.24	16.85
YHR031C	299.59	300	596.18	308.86	372.11	638.69	388.08	382.7	672.83	385.04	330.28	681.04	395.24	372.19	596.44
YBR085C-A	3316.04	6364.43	5992.93	2250.12	4916.34	4650.53	2281.14	7351.31	6275.53	2198.17	6479.41	5491.14	2013.62	7241.7	6206.13
YKR093W	2115.72	2453.03	3141.61	2298.44	2478.4	4750.07	3001.55	2120.15	2532.74	2246.08	2291.3	2523.13	2042.52	1717.38	1414.43
YDR467C	24.48	26.5	27.28	18	26.65	24.88	18.93	36.59	27.12	21.69	20.64	20.87	17.85	31.02	24.43
YHR050W	1835.72	2894.04	3268.25	2289.91	3234.46	4732.1	2064.49	2981.46	3390.2	1609.76	2621.58	3419.47	1586.93	2136.53	2854.97
YJL159W	53272	96426.1	64348	43689.2	58595.4	89785.4	56584.6	81733.6	52739.1	46201.4	109442	62443.4	45623.9	130023	26614.7
YIL046W	536.52	1033.45	1301.46	526.76	924.84	1082.45	651	881.09	1280.98	522.43	1074.55	1225.87	561.84	1235.31	1825.53
YBL047C	4702.37	6077.68	6158.53	4286.12	6000.09	8800.62	5264.81	5243.02	5534.9	4312.29	6287.89	5919.53	4209.14	6524.79	4228.12
YDR272W	1154.3	2840.1	2254.17	869.73	1782.56	1784.73	1143.2	2375.28	2454.51	1228.34	2899.1	2166.14	1519.78	4294.33	2887.83
YLR459W	869.39	1256.8	1221.58	900.99	1289.05	1848.32	1196.83	1282.57	1020.19	1043.95	1454.14	1325.83	868.69	1116.56	834
YPR151C	24.48	70.98	21.43	12.32	42.44	30.41	16.83	46.48	49.03	18.08	42.43	17.58	23.8	69.12	40.44
YPL028W	11449	19332.7	15120.6	11687.4	15930.5	23966	13511.2	14279.4	13703.7	12825.7	21359.1	16778.8	12325.7	15351.8	11102.3
YKL026C	418.05	829.03	556.24	190.43	276.37	389.85	216.65	685.29	767.75	187.1	594.04	550.32	172.55	514.86	781.77
YFR018C	1103.39	1390.24	1691.11	1117.01	1566.4	2285.17	1265.19	1295.43	1462.48	1102.7	1446.11	1711.38	1067.58	1266.32	1651.15
YLR178C	3230.86	9338.92	3869.3	1517.76	3691.45	3104.96	2578.77	7378.99	4686.83	1796.86	9824.61	3755.59	2028.07	10198.8	4598.79
YLR343W	24.48	84.23	73.06	30.32	126.34	147.92	35.76	85.04	104.31	25.31	91.74	102.16	33.15	103.68	135.63
YNL012W	224.2	506.32	368.23	170.54	371.12	348.38	218.75	428.18	364.06	173.54	418.58	388.85	190.4	443.08	492.82
YLR252W	236.93	413.57	249.38	116.53	302.03	237.78	212.44	422.25	282.69	156.37	464.45	226.28	118.15	408.52	236.72
YLR007W	374	511.99	700.41	393.18	413.56	801.82	365.99	455.87	802.17	428.43	553.9	816.15	434.34	505.11	1081.67
YOR289W	653.03	1861.54	1179.69	412.13	1390.71	839.14	440.66	1485.29	1245.51	347.98	1775.24	867.77	390.14	2110.83	1414.43
YOR230W	6607.6	9746.81	9487.18	6260.54	7885.29	12737.8	7541.74	8904.83	11195	5664.45	11583.8	10801	5488.37	11167.4	7779.78
YKR098C	741.14	1243.55	1020.9	603.51	1147.9	1226.23	422.78	1006.68	1048.36	547.74	1068.82	895.23	557.59	1011.99	1008.38
YOR225W	24.48	4.73	24.35	23.69	14.81	17.97	16.83	6.92	22.95	23.5	11.47	19.77	41.65	12.41	31.17
YOR099W	4568.24	6685.26	6720.62	4992.89	8445.92	10134.7	5898.98	6589.87	6438.26	4503.91	7504.64	7557.32	4646.88	7651.1	5004
YJL121C	1954.18	1544.5	2331.13	1970.63	1908.89	3992.49	2342.13	1833.38	2111.32	2137.62	1658.27	2611.01	2000.02	1410.77	1792.68
YEL011W	10313.3	15835.9	7802.89	3992.42	9299.69	8083.13	4684.27	11305.8	9415.38	2928.49	7377.35	7400.24	3263.1	4519.41	5923.08
YLR372W	6447.03	3671.97	6582.29	8137.37	7231.89	16464.9	8720.69	4757.48	5889.57	8166.32	4678.93	8755.72	7792.68	3928.35	4367.97
YJL211C	24.48	53	53.58	36.95	80.94	96.77	37.86	50.43	55.29	41.58	68.81	85.68	34.85	41.65	48.86
YBR068C	11511.6	14935.8	17810.3	12451	13624.8	25164.6	13431.2	14961.7	12055.6	12750.7	18347.6	17920.1	12771.9	21334.3	13525.1
YBR004C	1712.36	1765.01	2407.11	1671.25	1962.19	3373.16	1680.62	1632.63	1862	1459.72	1918.59	2295.75	1185.73	1935.37	1658.73
YGL161C	1708.44	2521.17	2038.88	1516.82	2293.83	3060.72	1595.43	2254.64	2075.85	1431.7	2368.14	2121.1	1319.18	2207.42	1455.71
YGL126W	1773.06	4297.53	3310.14	1737.56	6492.61	3497.58	1874.13	3564.9	2803.96	1626.94	5199.58	3356.86	1507.03	5195.55	3523.01
YKL083W	24.48	17.03	31.17	29.37	41.45	45.62	32.6	26.7	38.6	35.25	20.64	37.35	31.45	15.95	32.01
YBR043C	1384.37	1651.44	2334.05	1583.14	1539.75	3174.08	1635.39	1778.99	1965.28	1346.74	1724.78	2485.79	1352.33	1655.35	1668
YFR022W	567.85	1494.34	1021.88	449.08	976.16	899.97	644.69	1876.89	1351.91	533.27	1938.09	1579.57	532.09	2410.35	1880.29
YLR107W	438.61	1218.94	1232.29	342.97	681.04	687.07	335.49	1046.23	1373.82	433.85	1095.19	1088.56	356.99	1562.3	1487.72
YGR268C	1165.07	2129.36	2291.19	1053.53	1936.53	2109.6	974.93	2283.32	1916.25	825.22	1905.98	1909.1	560.14	2031.96	2037.82
YDL159W-A	24.48	19.87	9.74	15.16	17.77	13.82	26.29	10.88	10.43	13.56	13.76	8.79	6.8	19.5	6.74
YIL071W-A	23.5	33.12	36.04	14.21	25.66	30.41	11.57	35.6	33.38	18.98	25.23	30.76	13.6	41.65	32.01
YDL181W	996.67	1223.67	1004.34	492.66	842.91	985.68	1181.06	1164.9	1318.53	790.87	1077.99	946.86	786.24	748.8	1350.4
YHR124W	385.75	644.49	710.15	330.65	535.95	660.81	323.92	555.75	555.99	359.73	529.82	637.1	272	638.92	758.18
YLR332W	1841.59	1951.44	2220.07	1405.02	2019.44	2807.74	1510.24	1963.91	2068.55	1148.8	1654.83	2023.34	1089.68	1653.57	2149.86
YPL201C	23.5	21.77	48.71	23.69	17.77	23.5	23.14	27.69	36.51	18.98	21.79	23.07	22.1	23.93	38.75
YKL012W	431.76	568.78	744.25	378.97	528.06	756.2	405.96	516.19	783.4	460.97	646.79	768.91	453.89	700.07	698.37
YCL033C	431.76	781.71	562.08	312.65	610.96	623.48	370.2	643.76	554.95	369.68	860.1	465.74	368.04	749.69	563.58
YIL086C	23.5	55.84	40.91	25.58	27.64	26.27	28.4	42.52	32.34	25.31	40.14	24.17	22.1	45.19	26.96
YKL065C	2565.11	5062.21	3627.71	1911.89	4205.69	3805.86	1623.82	4170.09	3301.54	1651.34	4297.05	2849.37	1443.28	4245.59	3081.58
YJR078W	392.6	694.65	783.21	236.85	670.19	471.41	414.37	744.62	596.68	328.1	709.87	550.32	617.09	1437.35	818.84
YDL072C	4234.38	8444.59	5718.22	3544.29	8014.59	7051.83	3953.34	6915.21	4901.71	3172.53	8237.45	5291.22	2926.51	7962.14	4351.12
YPL231W	16211.1	21784.8	24335.1	17400.3	23430.8	34590.1	19965.5	24302.6	22252.3	17790.6	21401.5	25980.5	15592.2	17717	24610.6
YOR049C	925.2	474.14	647.81	789.2	567.54	1567.69	1026.46	738.69	634.23	832.45	548.17	685.43	836.39	519.29	359.71
YDR024W	23.5	22.71	32.15	22.74	20.73	27.65	18.93	23.73	22.95	18.98	20.64	36.25	27.2	18.61	21.9
YJL016W	1412.77	3388.06	2599.99	726.67	2125.05	1441.89	1265.19	3291.97	2630.8	933.68	4162.88	2559.38	984.28	4987.31	3439.61
YML022W	3678.28	1995.92	3891.7	4036.95	2131.96	8008.48	4111.09	2378.25	3219.13	4237.27	2127.31	4829.87	3892.94	1894.61	1965.37
YPL018W	255.53	556.47	465.64	203.69	365.2	403.67	294.48	545.86	462.11	216.02	667.44	454.76	276.25	707.16	526.51
YIL023C	1285.49	1510.43	1487.52	1270.49	1440.06	2516.04	1384.04	1465.51	1317.49	1236.47	1604.37	1597.14	1112.63	1327.47	1052.19
YCL035C	1801.45	6012.38	4124.52	1313.12	4050.73	2598.99	1400.86	5095.68	4774.45	1461.53	6436.97	3821.5	1603.08	6974.08	4644.28
YBR109W-A	23.5	31.23	34.1	36.95	33.56	58.06	33.65	34.61	30.25	28.92	45.87	34.05	38.25	34.56	33.7
YKL176C	2172.51	2485.2	2677.92	2312.65	2542.56	4577.26	2836.43	2510.76	2498.32	2365.39	2552.77	3192.09	2350.21	2335.03	2303.19
YGR018C	23.5	19.87	20.46	15.16	18.75	11.06	17.88	23.73	17.73	29.83	14.91	15.38	24.65	20.38	21.06
YDR107C	795.97	751.43	687.75	675.51	745.2	1336.82	999.11	835.6	659.26	781.83	817.67	804.06	725.04	768.3	485.24
YBR226C	23.5	44.48	38.97	16.11	27.64	33.18	16.83	27.69	44.86	14.46	33.26	36.25	14.45	30.13	32.85
YGL158W	23.5	92.75	75.01	19.9	92.78	70.5	23.14	119.65	80.32	16.27	60.78	50.53	17	100.14	64.02
YPL042C	349.52	516.73	565.98	335.39	483.64	663.57	343.91	532.02	528.87	320.87	473.63	508.58	312.8	477.64	510.51
YDR406W	1833.76	2342.3	1861.59	1411.65	1919.75	2792.53	2006.64	2184.43	1647.12	1419.95	2236.26	1703.69	1509.58	2036.39	1352.09
YMR242W-A	23.5	23.66	23.38	36	42.44	48.39	28.4	26.7	30.25	36.15	48.17	36.25	28.05	40.76	19.38
YPL017C	400.43	926.51	756.91	337.28	644.52	666.34	499.56	844.5	711.42	392.27	1154.83	835.92	434.34	1096.18	828.94
YDR216W	3976.89	5304.48	7505.77	3342.49	6816.35	6599.77	3382.26	4884.06	5171.89	2387.98	4119.3	5070.43	2748.01	3602.24	4177.58
YLR281C	23.5	54.89	37.99	26.53	49.35	71.89	33.65	47.47	47.98	24.4	47.02	43.94	27.2	46.97	58.13
YKL207W	2286.08	2606.34	3032.51	2396.02	2695.55	4729.33	2545.11	2484.06	2501.45	2261.44	2659.42	3340.38	1822.37	1923.85	1804.47
YGR121C	798.9	1398.76	1654.1	915.21	1289.05	1805.47	852.93	1542.65	1697.19	734.83	1424.32	2137.58	702.09	1520.65	2325.93
YBR096W	1054.43	2076.37	1469.01	1135.95	2823.86	2239.55	1243.11	1718.67	1517.77	1024.07	2318.82	1643.28	1036.98	2088.68	1400.95
YOR348C	161.54	1071.31	395.5	165.8	629.72	326.26	259.77	814.83	299.38	190.71	818.81	346.01	205.7	572.46	326.02
YGL157W	1273.74	4907	2067.13	1158.69	4940.03	2278.26	909.72	4292.71	2221.89	983.39	5061.96	1969.52	917.99	5273.54	2162.5
YNL333W	23.5	33.12	43.84	13.26	31.58	27.65	25.24	37.58	39.64	15.37	34.4	24.17	24.65	18.61	37.91
YBR269C	873.31	1842.61	1276.13	745.62	1555.54	1465.39	889.74	1630.66	1448.92	681.51	1752.31	1279.69	652.79	1598.63	1473.4
YBL017C	2853.93	4615.52	6013.39	2888.68	4462.31	5659.71	2755.45	4237.33	5283.5	2392.5	4041.31	5270.35	2344.26	4476.88	5781.55
YBR027C	23.5	12.3	13.64	20.84	18.75	16.59	26.29	13.84	18.78	24.4	22.94	25.26	20.4	13.29	15.16
YOR072W-A	23.5	28.39	21.43	18	35.53	35.94	25.24	25.71	31.29	19.88	37.84	48.33	19.55	31.9	42.96
YDR062W	3805.56	5455.9	5808.82	3848.41	5976.4	7537.07	4032.22	5689.99	5620.44	3661.51	5325.73	6699.43	3581	5285.06	4752.95
YGL053W	640.3	1650.49	1441.73	548.55	1278.19	1074.16	400.7	1489.25	1334.18	446.5	1418.59	1315.94	343.39	1723.58	1412.74
YGR191W	3018.41	2811.71	3607.25	3171.01	2988.69	6208.54	4080.59	3158.47	3371.43	3390.36	2821.12	4364.13	3178.95	2967.75	2849.92
YGL081W	23.5	45.43	41.89	8.53	34.55	31.8	22.09	44.5	54.24	22.6	44.73	42.84	15.3	48.74	54.76
YOR285W	3007.64	5992.5	4761.61	2569.4	4819.61	5029.32	3179.29	5161.93	4675.35	2630.22	6508.08	4746.39	2535.51	5478.24	4046.16
YJR085C	1916.98	3793.11	2912.69	1615.35	3259.14	3161.64	2081.31	3524.35	2857.16	1629.65	4154.85	2884.52	1631.98	3565.91	3083.27
YBR295W	602.11	787.39	1092.99	613.93	696.84	1201.34	556.35	731.77	815.74	486.27	809.64	1014.97	471.74	695.64	855.9
YNL190W	7341.88	7386.53	7267.11	6331.59	6810.43	12374.2	9951.18	9333.01	7794.34	7970.19	9524.15	9867.35	7708.53	9503.18	5367.92
YBR134W	23.5	15.14	17.53	20.84	30.6	15.21	33.65	17.8	31.29	28.02	28.67	23.07	26.35	16.84	30.33
YGL170C	23.5	9.46	22.41	16.11	16.78	37.33	32.6	9.89	26.08	30.73	16.06	41.74	22.1	7.98	20.22
YJL012C	2147.05	3856.52	4182	2211.27	3053.84	4321.51	2238.02	4189.87	3848.14	2108.69	4619.3	4386.1	2044.22	4678.92	3148.98
YHR176W	144.9	174.13	189.96	106.11	185.56	207.37	137.77	176.02	243.05	141.91	207.57	203.21	119.85	165.71	215.66
YLR099W-A	396.51	716.41	636.12	377.07	707.69	736.84	422.78	890.98	592.5	413.06	956.43	688.73	437.74	943.76	620.02
YHR123W	863.52	828.09	1161.18	1056.37	1414.4	2063.98	1105.34	941.41	1038.97	1024.97	1072.26	1321.43	887.39	996.93	715.22
YHR151C	467.99	624.61	465.64	473.71	604.06	924.85	597.37	606.18	455.85	450.12	579.13	499.79	509.14	542.33	352.98
YLR300W	6635.99	2943.25	12397.9	9042.16	6227.1	17646.9	13690	5867	11524.6	9339.52	3817.69	12424.5	11076.2	4997.05	8512.69
YJL139C	847.86	1295.6	1249.83	923.73	1369	1802.7	963.36	1280.59	1156.84	817.99	1401.39	1494.99	725.04	1464.82	1194.56
YFL019C	22.52	58.68	33.12	15.16	31.58	13.82	11.57	56.37	38.6	21.69	42.43	29.66	9.35	43.42	44.65
YKL212W	3216.17	4650.53	5168.8	3264.8	5116.71	6357.85	3026.79	4784.18	4814.09	3117.39	4847.51	5314.29	2981.75	5572.17	4352.8
YOL155C	8071.27	4316.46	7969.47	6483.18	4233.32	12588.5	9186.59	3768.61	5879.14	6508.65	4386.5	8209.8	6117.36	4429.91	3469.1
YBR148W	22.52	45.43	43.84	21.79	28.62	40.09	19.98	54.39	43.81	35.25	52.75	36.25	29.75	46.97	39.59
YIL066C	185.04	345.43	284.45	163.9	304.99	317.96	188.25	337.21	318.16	161.79	334.86	280.1	153.85	354.46	448.17
YJL037W	22.52	13.25	9.74	16.11	13.82	13.82	19.98	19.78	6.26	13.56	12.61	5.49	8.5	11.52	14.32
YEL035C	22.52	29.34	24.35	21.79	25.66	49.77	19.98	24.72	36.51	17.17	45.87	50.53	21.25	38.1	43.81
YPR147C	827.3	1041.02	1001.42	720.04	1082.76	1394.88	973.87	1072.93	946.13	760.14	1066.52	1105.04	679.14	984.52	829.79
YLR016C	403.37	418.3	622.48	376.12	470.81	728.55	354.42	478.62	573.73	423	512.62	579.98	402.04	494.48	599.81
YNL125C	1713.33	1936.3	2182.08	1820.94	1659.18	3522.46	1943.54	1992.59	2289.69	1485.94	1771.8	2548.4	1733.97	1712.06	1997.39
YML072C	4464.46	4068.51	5221.41	4536.24	4581.74	8774.35	5568.75	3759.71	5258.47	4452.39	4574.58	6068.92	4321.33	4530.05	3672.12
YCR079W	934.99	1485.82	1262.49	887.73	1334.45	1716.99	1041.18	1450.68	1185.01	785.45	1333.73	1211.59	645.14	1159.1	1135.59
YLR154W-F	22.52	20.82	8.77	26.53	14.81	11.06	22.09	12.86	4.17	27.12	8.03	5.49	31.45	15.95	7.58
YNL024C-A	716.66	785.5	928.36	727.62	823.17	1405.94	840.31	859.33	874.15	744.78	839.46	910.61	730.99	829.45	801.99
YGR284C	3279.81	5408.59	3166.94	3070.58	5934.94	5932.05	3808.2	4771.33	3065.79	3181.57	6434.68	3973.08	2954.55	5534.95	1854.17
YMR194C-B	160.56	412.62	217.23	117.48	277.35	226.72	189.31	314.46	246.18	146.42	336.01	194.43	140.25	299.52	297.38
YKR088C	1228.71	1770.68	1828.47	1260.07	1802.3	2427.57	1366.16	1667.25	1626.26	1069.26	1784.42	1995.88	1014.03	1615.47	1255.21
YGL109W	22.52	17.03	26.3	26.53	18.75	17.97	28.4	19.78	29.21	24.4	20.64	19.77	27.2	30.13	24.43
YGR038W	1144.51	1191.5	1055	1160.59	1282.14	2234.02	1391.4	1061.06	1066.09	1193.99	1263.77	1414.8	1200.18	1159.98	838.21
YJL107C	559.04	1187.71	1144.62	490.76	978.14	944.21	256.61	1461.56	911.7	352.5	1982.81	1079.77	300.05	2618.6	1111.16
YDR230W	22.52	32.18	22.41	22.74	29.61	23.5	22.09	27.69	33.38	14.46	30.96	32.95	22.1	27.47	37.91
YML052W	3485.41	2603.5	2348.66	4063.48	3272.95	7803.88	7444.98	3484.8	3522.68	3745.57	2189.24	3304.13	6435.25	2327.06	2101
YKR017C	594.28	924.62	716.97	502.13	703.74	963.56	464.85	877.13	762.54	482.66	720.19	855.69	373.99	745.26	768.29
YFR053C	28610.7	46542.2	25690.1	7932.73	18630	15209.6	19601.6	30564.2	28213.8	13213.4	27083.9	20108.2	16534.8	16516.2	19920.8
YHL034W-A	22.52	46.37	35.07	17.05	38.49	41.47	24.19	48.45	28.16	25.31	60.78	31.85	22.1	61.15	27.8
YNL323W	756.8	829.98	1166.05	733.3	840.94	1405.94	799.29	846.48	1131.81	747.49	840.6	1318.14	725.89	858.69	929.19
YNL198C	22.52	18.93	16.56	21.79	18.75	27.65	18.93	12.86	21.91	12.65	16.06	10.98	21.25	22.15	12.64
YGL257C	955.55	1004.11	1601.49	1135.01	1135.07	2175.96	955.99	1087.76	1520.9	894.82	879.59	1674.03	946.89	970.34	1143.17
YGL055W	18523.6	40036.8	38308.2	23457.1	30754.5	44939	23251	31823	33248	21723.2	36119.5	46166.6	18058.8	31289.4	30590.9
YGL022W	4638.73	4787.76	5525.34	5318.8	6121.49	10167.9	5669.71	4928.56	5094.7	5141.12	5666.33	6635.72	4886.58	4686.9	4591.21
YLR323C	133.15	152.37	300.04	144.01	153.97	275.11	145.13	146.35	291.04	168.12	154.82	236.17	204.85	225.97	334.44
YLR070C	239.87	410.73	333.16	209.38	335.59	399.53	266.08	348.08	406.82	225.96	358.95	322.94	221.85	351.81	456.59
YDL206W	780.3	1477.31	1096.89	578.87	1070.92	1103.19	789.83	1511.99	1070.26	613.72	1662.86	1113.83	545.69	1974.36	1063.14
YHR032W	1429.41	1240.71	1727.16	1609.66	1638.45	3063.49	2038.19	1461.56	1563.67	1887.25	1469.05	2101.33	1712.72	1399.25	1245.1
YJL047C-A	22.52	18.93	14.61	17.05	15.79	13.82	28.4	18.79	7.3	18.98	13.76	10.98	35.7	15.06	5.9
YIR022W	1167.03	1700.65	1614.16	1188.06	1814.14	2256.14	1340.92	1574.29	1628.34	1196.7	1737.4	1649.87	1084.58	1608.38	1129.69
YKR009C	572.74	1274.78	1215.73	487.92	896.21	926.24	517.44	1008.65	1124.5	427.52	985.1	877.66	412.24	1044.78	1094.31
YBL099W	16836.7	20558.3	18604.2	12087.2	15687.7	22911.2	19841.4	16760.5	17973.3	15124.2	17622.8	20724.4	14338.4	12476.2	17674.9
YAL065C	22.52	19.87	9.74	13.26	13.82	13.82	16.83	10.88	13.56	14.46	17.2	10.98	14.45	13.29	14.32
YOR092W	1672.21	1878.57	2188.9	1260.07	1595.02	2381.95	2129.69	2454.39	2873.85	1727.27	2567.68	3707.26	1543.58	3161.82	4005.72
YHR048W	432.74	526.19	685.8	590.24	596.16	1115.63	529	575.53	631.1	557.68	595.19	864.48	509.99	574.23	662.99
YIR036C	713.73	1120.52	889.39	572.24	904.11	1078.3	823.48	1010.63	842.86	571.24	1154.83	858.99	522.74	994.27	684.89
YNL170W	22.52	37.86	40.91	16.11	36.52	51.15	28.4	26.7	34.42	25.31	40.14	38.45	30.6	41.65	32.85
YNL263C	1676.13	2264.7	1956.08	1979.16	2377.73	3727.06	2239.07	2193.33	1905.82	1837.54	2319.97	2361.66	1707.62	1880.43	1300.7
YER001W	1707.46	1393.08	2706.17	1578.4	1455.85	2972.25	2289.55	2018.3	3228.52	1683.88	1528.68	3128.38	1762.87	1858.28	3413.5
YPL232W	1335.42	1911.7	2499.65	1375.65	1773.67	2587.93	1571.24	2002.47	2557.78	1498.59	2214.47	2731.84	1507.88	2869.38	2611.51
YPL234C	2611.12	3296.26	2882.49	2660.35	3278.88	5003.05	3273.94	3352.29	3084.56	2613.04	3302.78	3276.67	2617.11	3193.72	2442.19
YLL049W	349.52	516.73	450.05	311.7	430.34	586.15	356.53	470.71	432.9	347.08	535.55	413.02	274.55	416.5	388.36
YOL136C	2232.23	2928.11	3014	2097.58	3630.26	3942.72	2935.29	3493.7	2792.49	2342.79	3547.04	3572.15	2166.62	3152.07	2941.74
YIL122W	358.33	424.93	546.49	253.91	380.99	476.94	254.51	417.31	548.69	277.48	362.39	536.04	238.85	424.47	465.86
YGL061C	161.54	248.9	250.35	178.11	310.91	334.55	177.74	259.09	233.66	167.21	293.58	276.81	185.3	274.71	261.99
YIL050W	596.24	553.63	813.41	396.02	372.11	743.75	526.9	640.79	832.43	412.16	408.26	759.03	411.39	401.43	683.21
YOR062C	412.18	857.42	1094.94	284.23	577.41	533.62	283.96	1012.61	1060.87	266.64	892.21	1042.43	206.55	1293.79	1368.94
YGR175C	7648.32	8679.29	13128.5	10599.7	10815.8	19862.9	11068.1	10920.2	13144.6	9861.05	10777.6	15287.1	8992.86	10996.4	11109.9
YGL209W	676.52	1090.23	1019.93	364.76	639.59	682.93	400.7	1521.88	1223.6	302.79	1030.97	1396.13	292.4	996.04	1576.17
YDR205W	817.51	1267.21	1089.09	736.14	1030.45	1376.91	945.48	1224.23	945.08	797.2	1302.76	1155.57	713.14	1082.89	821.36
YOR227W	2029.57	3087.1	1933.67	1580.29	2645.21	2951.51	2213.83	2692.71	1817.15	1601.63	3318.83	1757.52	1591.18	3124.6	1846.59
YHL024W	572.74	776.03	967.32	579.82	716.58	1082.45	648.9	621.01	825.12	551.35	905.97	790.88	441.14	700.07	853.37
YOR332W	686.31	1003.17	1178.71	741.83	1054.14	1383.82	704.64	933.5	1131.81	719.47	1167.44	1078.68	729.29	1121.88	1034.5
YJL189W	21.54	2.84	11.69	24.63	5.92	5.53	7.36	6.92	14.6	17.17	13.76	4.39	17	9.75	21.9
YML038C	1075.97	1235.98	1994.07	1306.49	1540.74	2435.86	974.93	1270.71	1928.77	901.14	1295.88	2292.46	718.24	1040.35	2138.07
YJL092W	734.29	780.77	1031.62	847.94	1332.48	1580.13	865.55	731.77	990.98	763.76	985.1	1042.43	849.99	840.08	1213.09
YOR032W-A	21.54	23.66	29.22	10.42	19.74	31.8	4.21	28.68	31.29	12.65	32.11	29.66	14.45	35.45	44.65
YKL056C	31089.7	18577.5	35987.8	33543.3	25676.3	62507.1	36300.4	25137.2	30285.5	34333.8	20418.7	41085.2	31461.4	16826.4	19893.8
YDR317W	209.52	288.65	283.48	201.8	324.73	376.02	285.01	320.4	288.95	207.89	324.54	336.12	235.45	347.37	292.32
YKL219W	583.51	595.28	866.01	540.98	595.17	1007.8	644.69	661.56	848.07	552.25	735.1	1066.59	524.44	723.99	780.93
YCR095W-A	21.54	22.71	18.51	20.84	23.69	8.29	17.88	32.63	18.78	19.88	20.64	23.07	18.7	17.72	22.75
YKL031W	21.54	23.66	17.53	28.42	20.73	47	31.55	30.66	18.78	13.56	27.52	31.85	18.7	18.61	35.38
YDR318W	247.7	363.41	485.12	271.91	376.05	505.97	260.82	390.61	494.45	271.16	465.6	491.01	289.85	543.22	491.98
YPL206C	2039.36	3116.44	2617.52	1894.84	2997.58	3521.08	2569.3	3062.55	2536.92	1912.56	3325.71	2715.36	1778.17	2917.24	1885.34
YMR116C	53258.3	24314.5	57691.7	56243.5	32850	104430	64129.5	33838.3	46460.4	62252.1	27392.4	66587.9	59733.7	26631.8	29263.3
YDR433W	21.54	5.68	14.61	15.16	18.75	13.82	13.67	16.81	14.6	22.6	11.47	10.98	16.15	12.41	10.11
YBR267W	143.92	106	432.52	226.43	163.85	420.26	260.82	147.34	464.2	318.16	155.96	577.78	358.69	168.37	442.27
YNR055C	2573.92	2952.72	2778.26	2438.65	2507.03	4524.73	2826.97	3029.92	2512.92	2406.06	2977.09	2935.05	2230.37	2563.66	1860.07
YLR241W	2011.94	3658.72	2752.93	1887.26	3500.96	3498.96	2172.81	3151.55	2521.27	1800.48	3698.42	2686.8	1627.73	3341.71	2207.99
YFR014C	1524.38	2325.27	2996.47	1317.86	1744.06	2442.77	1244.16	1953.03	3470.53	996.05	1899.1	3141.56	1005.53	1795.36	2919
YGL165C	21.54	38.8	48.71	24.63	44.42	58.06	23.14	40.54	60.5	21.69	47.02	65.91	21.25	53.17	86.77
YDL237W	1538.08	2406.65	1905.42	1407.86	2574.15	2605.9	1704.8	2294.19	1913.12	1334.99	2491.99	2103.53	1298.78	2212.74	1555.96
YNL115C	967.3	1916.43	1241.06	666.98	1530.87	1234.52	866.6	1801.73	1620	703.2	1953	1183.03	718.24	2252.62	1651.99
YOR336W	625.61	887.71	906.93	547.61	765.93	1013.33	658.36	843.51	761.49	609.2	806.2	840.31	438.59	709.81	563.58
YAR027W	1877.81	3356.82	3639.4	1664.61	3385.47	3080.08	1538.64	3177.26	3251.47	1336.8	3337.18	3428.25	1152.58	3765.29	2788.42
YLR083C	3631.29	2442.62	3474.77	4329.7	3363.76	8002.95	5237.46	3129.79	3249.38	4589.77	2822.27	4381.71	4668.13	2708.99	2302.34
YDR388W	3968.08	6364.43	4495.67	3284.7	6118.53	6068.92	3828.19	5798.77	4172.56	3351.49	7219.09	5284.63	3065.05	7055.6	4601.32
YPL026C	331.9	297.16	1192.35	467.08	406.65	862.64	498.51	579.48	1020.19	451.93	435.78	884.25	475.14	585.75	884.54
YLR450W	1892.5	2570.38	2197.67	1682.61	2022.4	3103.58	1888.85	2299.14	2029.95	1540.17	2502.31	2290.26	1456.03	2114.38	1612.4
YOR154W	296.65	309.47	510.45	295.59	292.16	544.68	289.22	362.92	609.19	384.14	344.04	637.1	426.69	361.55	566.11
YNL277W	237.91	270.67	353.61	279.49	333.61	514.27	299.73	289.74	401.61	279.29	333.72	413.02	281.35	413.84	561.9
YER125W	4740.55	6556.55	4823.96	4699.19	6966.38	8640.26	5455.16	5974.79	4324.86	4538.25	7042.48	5215.43	4247.39	6823.43	4056.27
YLL057C	159.58	917.99	994.6	139.27	890.29	255.75	141.98	686.28	780.27	135.58	1586.02	1118.22	130.9	2179.07	951.94
YNR014W	2588.6	3788.38	2530.82	1299.86	2164.53	2384.71	2100.24	3751.8	2841.51	1679.36	3428.92	3257.99	1567.38	2836.6	3219.74
YPL265W	1694.73	657.74	3103.62	1237.33	429.35	2269.97	1544.95	773.3	1356.08	1334.99	428.9	1148.98	1467.08	345.6	551.79
YPL141C	302.53	490.23	390.63	298.44	441.2	547.45	390.18	458.84	385.96	404.02	423.17	432.79	444.54	454.6	350.45
YPL262W	4101.23	5121.83	5048.01	3022.26	4310.31	5543.59	5191.19	4693.21	5375.3	3577.45	4848.66	5705.34	3532.55	4065.7	6142.11
YDR003W-A	193.85	283.92	224.05	162.96	208.26	298.61	148.29	226.45	240.97	131.96	229.36	231.77	122.4	205.59	201.34
YBL082C	874.29	888.65	889.39	996.68	1001.82	1826.2	1128.47	977.01	809.48	984.3	910.56	1030.34	1015.73	868.44	694.16
YAL034C	746.03	1766.9	1177.74	478.45	979.12	876.47	513.23	1606.92	1435.36	389.56	1393.36	1254.43	311.1	1208.72	1844.91
YGL149W	21.54	17.03	6.82	19.9	27.64	11.06	21.03	25.71	14.6	28.02	29.82	17.58	29.75	22.15	11.79
YLR350W	4134.52	7395.99	6975.84	3883.47	6871.63	7112.66	4773.66	7198.03	6170.17	3401.2	7244.32	6974.04	2667.26	6623.16	4943.34
YMR085W	404.35	592.44	1147.54	344.86	526.08	630.39	212.44	665.51	858.5	244.94	666.29	734.86	180.2	786.91	903.08
YOR242C	21.54	29.34	51.63	22.74	35.53	42.86	26.29	27.69	36.51	44.29	28.67	50.53	37.4	34.56	63.18
YJR044C	1116.11	1811.38	1506.03	1045.95	1900.01	1911.92	1356.69	1764.16	1581.4	1053.89	2080.29	1490.59	1011.48	1870.68	1165.91
YJR106W	1240.45	2183.31	1654.1	1141.64	2084.58	2086.1	1245.21	2050.93	1460.4	943.62	2272.95	1693.81	791.34	2380.22	1396.74
YPR023C	1292.34	1728.1	1892.76	1206.06	1595.02	2203.61	1256.78	1593.08	1810.89	1163.26	1959.88	1966.22	1076.08	1833.46	1848.28
YNL112W	3291.56	694.65	6093.27	4196.11	1699.65	7665.63	4086.9	1853.15	6413.22	4888.95	673.17	8863.37	4449.68	974.78	6468.97
YJR115W	695.12	1732.83	785.16	252.01	818.24	460.35	288.17	1671.2	908.57	228.68	941.52	790.88	291.55	574.23	767.45
YLL051C	1162.13	1561.53	1901.53	1391.76	1415.39	2540.93	1447.14	1468.48	1472.91	1222.01	1485.1	1979.4	1240.98	1433.81	1507.94
YBR032W	21.54	93.69	61.37	11.37	43.43	66.36	18.93	47.47	65.72	16.27	50.46	58.22	26.35	62.03	94.35
YAR002C-A	3266.1	4579.55	3577.05	3577.45	6049.44	6529.27	4029.06	4746.61	3529.99	3235.8	4886.5	3926.95	3211.25	4166.72	2534.01
YFR044C	8438.42	10251.2	8203.26	8138.32	9230.6	14850.2	10089	8582.46	7791.21	8216.94	10943.9	9769.59	7317.54	9391.52	5110.14
YLR361C	629.53	789.28	823.15	571.29	723.48	1042.36	620.5	751.55	748.97	559.49	746.57	834.82	582.24	729.31	695
YMR274C	402.39	411.68	385.76	429.18	476.73	782.46	544.78	394.56	378.66	447.41	386.47	441.58	409.69	368.64	289.79
YDR402C	21.54	34.07	19.48	32.21	38.49	29.03	31.55	22.74	20.86	32.54	37.84	23.07	32.3	27.47	34.54
YKR073C	21.54	19.87	14.61	17.05	20.73	8.29	25.24	16.81	9.39	25.31	17.2	18.67	13.6	17.72	15.16
YKR022C	215.39	361.52	456.87	214.12	322.76	389.85	175.63	321.38	485.06	251.27	310.78	382.26	256.7	400.54	459.96
YLR219W	2064.81	2574.16	2479.19	1868.31	2542.56	3400.8	1914.09	2662.05	3008.42	1626.94	2761.49	2723.05	1480.68	3096.24	2782.52
YKL076C	21.54	24.61	16.56	13.26	32.57	24.88	21.03	25.71	26.08	25.31	19.5	45.04	20.4	23.04	34.54
YCR024C-B	6729.98	3230.01	4392.41	6464.23	3562.15	11764.6	9568.36	5720.65	4821.39	7508.32	3979.39	5945.9	7405.94	2986.36	2421.12
YLL056C	177.21	230.92	198.73	149.69	160.88	272.34	164.07	225.46	199.24	136.48	222.48	217.49	129.2	237.49	241.78
YPR156C	3107.5	3332.22	1599.54	1616.29	1865.47	2940.45	4270.95	3894.19	1884.95	3484.36	4416.32	2562.68	3053.15	4258.88	1891.24
YBR196C-A	21.54	31.23	17.53	25.58	31.58	35.94	27.34	13.84	28.16	26.21	25.23	41.74	31.45	25.7	25.27
YDL196W	21.54	21.77	15.59	11.37	18.75	11.06	28.4	18.79	12.52	27.12	20.64	14.28	20.4	23.04	15.16
YNL321W	2806.93	3451.46	2537.64	2611.08	2976.85	4743.15	3145.63	3300.87	2498.32	2463	3589.48	2871.34	2260.97	3099.79	2085
YLR346C	20.56	34.07	35.07	28.42	24.68	30.41	17.88	40.54	59.46	32.54	28.67	56.02	22.1	48.74	76.66
YNR061C	813.59	1329.67	1076.43	821.41	1229.83	1491.65	1019.1	1373.55	1049.4	725.79	1449.55	1111.63	787.09	1484.32	713.53
YLR123C	20.56	53.94	31.17	21.79	28.62	40.09	22.09	32.63	27.12	24.4	60.78	37.35	17	30.13	32.85
YEL020C	458.19	717.36	730.61	407.39	543.85	739.61	446.97	695.18	729.15	357.02	683.49	672.25	382.49	613.22	885.39
YGR087C	20.56	79.5	87.67	15.16	43.43	58.06	30.5	107.79	138.74	22.6	73.4	86.78	22.1	94.82	293.16
YDL101C	281.97	426.82	478.3	291.8	540.89	529.47	295.53	402.47	530.96	322.68	454.13	522.86	317.05	426.24	505.45
YGL167C	3177.99	4789.65	5213.62	3320.7	5239.1	6021.91	3404.35	5372.56	4881.89	3027.91	5258.07	5517.5	2940.11	5740.54	4626.59
YJL097W	1595.85	1696.87	1569.35	1716.72	1930.61	3111.87	1994.02	1798.77	1725.35	1745.34	1815.38	1970.61	1670.22	1637.62	1171.81
YLR209C	1175.84	1340.08	1338.47	1153.95	1646.35	2091.63	1542.84	1352.78	1326.87	1071.97	1291.29	1431.28	1039.53	1082.89	1229.94
YIL121W	3322.89	3391.84	3934.57	2792.99	3230.51	5061.12	4216.26	4276.89	3640.56	3280.99	3409.43	3971.99	3917.59	3289.42	2830.54
YNL134C	6231.64	8548.69	5548.72	5791.57	9214.81	10484.4	6478.47	8161.2	6634.37	5131.18	7303.95	6451.18	4776.08	6729.5	5609.7
YDR327W	179.17	237.54	224.05	158.22	207.27	286.17	184.05	230.41	205.5	177.16	256.88	166.96	170.85	221.54	225.77
YBL030C	16107.3	14526	14095.9	11408.8	12215.4	20619.1	21464.1	12316.5	14112.6	16178.1	14722.6	16693.1	15795.3	8951.1	14629.5
YLR122C	20.56	67.19	54.55	29.37	63.17	47	21.03	49.44	40.68	18.08	73.4	47.23	17.85	72.67	62.34
YLR283W	208.54	231.86	239.64	175.27	177.66	316.58	129.36	230.41	261.83	178.96	240.83	264.73	184.45	214.45	227.45
YGR199W	1852.36	1973.21	1821.65	1823.78	2046.09	3292.97	2438.89	1951.05	1840.1	2002.94	2050.47	2329.81	1899.72	1721.81	1395.05
YFR039C	925.2	1177.3	1517.72	996.68	1368.01	1788.88	863.45	1370.58	1738.91	780.03	1157.12	1570.78	840.64	1427.6	1710.12
YJL091C	1342.28	2172.9	1344.32	1336.81	2905.78	2398.53	1753.18	1911.5	1308.1	1348.55	2500.02	1600.44	1407.58	2506.95	893.81
YIR035C	914.43	1010.74	1486.54	574.14	534.96	1029.92	848.72	1234.12	1551.15	968.03	1147.94	1571.88	722.49	1241.51	1602.29
YJR001W	2601.33	3495	2827.94	2752.25	3411.14	4935.31	3474.81	3323.61	2989.64	2726.02	3810.81	3431.55	3050.6	3361.2	2710.08
YMR031W-A	20.56	20.82	26.3	18	21.71	12.44	17.88	16.81	28.16	10.85	24.08	18.67	18.7	31.02	14.32
YPL087W	3387.51	4582.39	3476.72	2443.39	3932.28	4379.57	3337.04	4218.55	3649.95	2484.7	4329.16	3776.46	2198.92	3881.38	2780
YGL166W	163.5	218.61	251.33	141.17	233.92	252.99	145.13	222.5	266	155.46	262.62	259.23	130.05	256.1	356.35
YER163C	645.19	857.42	761.78	490.76	701.77	879.23	527.95	738.69	782.35	542.31	853.22	652.48	483.64	771.85	794.41
YHR093W	20.56	37.86	24.35	21.79	39.48	19.35	31.55	39.56	25.04	18.98	33.26	38.45	17	35.45	21.06
YGR044C	1141.57	627.45	1065.71	666.03	262.55	1191.66	952.84	699.14	1166.23	894.82	645.65	1167.65	810.04	557.39	943.51
YDR030C	141.96	203.47	217.23	108.95	157.92	194.92	151.44	195.8	243.05	131.06	176.61	202.11	148.75	231.29	258.62
YKL016C	2807.91	3382.38	3413.4	1787.78	2445.83	3196.2	2119.17	3056.62	3816.85	2276.81	2866.99	3571.05	2256.72	2231.35	4018.36
YJL030W	263.36	310.41	290.29	196.12	281.3	349.76	200.87	281.83	284.78	262.12	349.77	321.85	269.45	368.64	293.16
YGL140C	1582.14	1969.43	2281.44	1581.24	1777.62	2818.8	1658.53	1936.22	1935.02	1542.88	1823.41	2170.53	1463.68	1693.45	1749.71
YNR047W	845.9	1050.49	1059.87	728.56	855.75	1298.11	759.33	1037.33	933.61	642.64	1009.18	1061.1	515.94	872.87	743.02
YDR357C	227.14	232.81	203.6	129.8	163.85	230.87	180.89	207.66	218.02	181.67	262.62	203.21	189.55	251.67	235.88
YGR250C	4346	5282.72	4040.75	1891.99	2215.86	3363.48	3049.93	5096.67	4021.3	3007.12	6264.95	4550.87	2024.67	4508.78	3762.26
YGR110W	680.44	1435.66	1181.64	529.61	1231.8	941.44	657.31	1355.75	1192.31	533.27	1387.63	1259.92	413.09	1471.02	1465.82
YHR028C	1520.46	2208.86	2297.03	1234.49	1814.14	2191.17	1523.91	2045.98	2343.94	1174.11	2106.67	2083.75	1178.08	2066.52	2035.29
YOR245C	866.46	1420.52	1370.62	808.15	1407.49	1432.21	859.24	1521.88	1336.26	705.91	1357.81	1408.21	589.04	1194.54	1411.9
YDL199C	554.14	1058.06	758.86	416.86	735.33	738.22	544.78	965.14	684.3	391.37	947.25	746.94	317.05	780.71	636.87
YKL062W	1822.99	929.35	1868.41	833.73	535.95	1476.45	1656.43	920.64	1558.45	1140.66	571.11	1153.37	1348.93	528.15	886.23
YGR216C	796.95	802.53	982.91	844.15	889.3	1494.42	1042.23	889	949.26	895.72	916.29	1209.39	860.19	809.06	705.95
YIL048W	1139.61	1834.09	1982.38	1213.64	1754.92	2148.31	1184.21	1756.24	1723.27	1170.49	2155.98	2100.23	1001.28	2055.89	1624.19
YIL155C	1922.85	7900.41	3870.27	1343.44	3771.4	2377.8	1410.33	5720.65	4123.53	1139.76	5690.41	3196.48	1435.63	5537.61	6978.64
YML098W	311.34	292.43	492.92	271.91	312.88	481.09	355.47	299.63	505.92	328.1	323.4	453.66	382.49	434.22	491.98
YOR274W	379.87	346.38	720.87	394.13	415.53	696.75	333.39	418.29	724.98	458.25	451.84	704.1	399.49	473.21	727.01
YGR013W	418.05	531.87	731.58	380.86	516.21	673.25	359.68	455.87	699.95	366.06	661.7	783.19	366.34	686.77	796.09
YCL012C	198.75	300	258.15	183.8	280.31	324.87	213.49	293.7	326.5	161.79	246.56	224.08	158.95	223.31	309.17
YJR114W	20.56	19.87	15.59	18.95	16.78	8.29	27.34	14.83	16.69	23.5	9.17	9.89	22.95	13.29	12.64
YHR071W	4103.19	4883.34	6277.38	4344.86	4359.66	7675.31	2751.25	5780.97	5046.71	3249.36	4190.4	5870.1	3649.84	5712.18	5480.81
YCL026C-A	20.56	5.68	7.79	30.32	22.7	12.44	26.29	10.88	8.35	34.35	6.88	7.69	28.9	7.98	7.58
YDL224C	1427.45	1510.43	1979.46	1624.82	1733.21	2868.56	1611.2	1728.56	1851.57	1351.26	1981.67	2080.46	1402.48	1728.01	1656.2
YHR163W	3258.27	2824.01	3612.12	3479.87	4172.13	6143.57	3814.51	3260.32	3586.32	3005.32	3222.5	3867.63	2932.46	3482.61	3259.34
YER088C	8592.13	9755.33	11182.2	6494.55	8367.95	11460.4	8159.08	9997.54	10224.9	4399.06	6623.9	8867.77	3834.29	5957.65	9607
YML067C	1355.98	1851.13	2151.88	1363.33	1870.4	2404.06	1255.73	1979.73	1825.49	1216.59	1823.41	2156.25	1108.38	1897.27	1463.29
YLR278C	1753.48	1730.94	1888.86	1995.26	2138.87	3518.31	1821.54	1692.96	1917.29	1795.96	1735.1	2127.69	1535.93	1538.37	1519.73
YMR042W	376.93	425.87	469.54	465.18	456	819.79	498.51	461.81	428.73	429.33	422.02	584.37	416.49	445.74	374.88
YMR035W	405.33	557.42	529.93	343.91	495.48	605.51	391.23	549.82	554.95	331.71	573.4	597.56	306	691.2	534.1
YCR044C	1458.78	1474.47	1265.41	1323.54	1502.24	2329.41	1671.15	1573.3	1285.15	1353.07	1600.93	1492.79	1382.08	1523.31	936.77
YOR273C	5149.79	4012.67	5475.66	4227.38	5831.31	7434.77	4423.45	4681.34	4699.35	3954.36	5025.27	4375.12	3528.3	3485.27	2919.84
YKL157W	2711.96	4355.26	4496.65	2381.81	4203.71	4184.65	2851.16	4198.77	4017.13	2258.73	4289.02	4431.14	1947.32	4874.76	4474.11
YER060W	667.71	785.5	900.11	573.19	670.19	1006.42	763.53	734.74	793.83	645.35	925.47	915.01	629.84	896.79	727.01
YPL015C	2852.95	3249.88	2411	2306.96	3401.27	4049.17	2988.93	3075.4	2629.76	2303.92	3250.02	2950.43	2085.87	2573.41	2367.21
YHR006W	493.44	564.99	1177.74	504.03	516.21	883.38	434.35	581.46	916.92	364.25	477.07	743.65	386.74	575.12	660.46
YLR378C	7312.51	9338.92	6766.4	7293.22	11967.6	12777.9	9087.73	9094.69	6685.48	7386.3	10568.9	7656.18	7529.19	9905.49	5349.39
YOR374W	4949.09	13896.7	7826.27	2696.35	5724.71	4723.8	3067.81	9666.26	7584.67	2180.1	7664.05	5566.93	2957.1	5747.63	5075.6
YJL082W	2929.31	3247.99	3654.01	2361.91	3191.03	4137.65	2165.45	3196.05	3041.8	1678.46	3170.9	2969.1	1397.38	2794.06	2385.74
YER162C	303.5	463.73	560.13	285.17	410.6	499.06	310.25	418.29	496.53	275.68	466.75	402.03	255.85	493.59	458.28
YOR040W	313.3	622.72	407.19	257.7	451.07	450.68	282.91	565.64	394.31	271.16	700.69	340.52	268.6	589.3	494.5
YML007C-A	20.56	30.28	37.99	11.37	19.74	53.92	18.93	17.8	35.47	8.13	28.67	32.95	12.75	28.36	42.12
YDR057W	555.12	677.61	735.48	453.81	529.04	793.52	489.04	621.01	764.62	508.87	641.06	757.93	458.99	741.72	668.88
YJR120W	560.99	607.58	564.03	370.44	521.15	646.98	758.28	600.25	633.19	497.12	551.61	615.13	537.19	388.14	465.86
YNL246W	1207.17	1253.01	1326.78	1184.27	1424.27	2068.13	1501.83	1173.8	1252.81	1229.24	1455.29	1477.41	1158.53	1344.3	1199.61
YGR288W	517.92	761.84	882.57	456.66	712.63	796.29	429.09	829.67	825.12	434.75	824.55	835.92	340.84	794	689.1
YMR119W	1427.45	2226.84	1516.74	1281.86	2115.18	2234.02	1272.56	1910.51	1542.8	1035.82	2039.01	1543.32	979.19	1883.98	1178.55
YOR016C	968.28	1025.88	1161.18	1016.58	1179.49	1770.91	1128.47	1148.09	1265.33	908.37	1006.89	1279.69	963.04	924.26	1037.87
YOR275C	1018.21	1243.55	1226.45	797.73	1016.63	1387.97	737.24	1167.86	1270.54	838.78	1122.71	1287.38	732.69	1213.15	1346.19
YDR288W	776.39	1081.72	1320.94	694.46	839.95	1208.25	659.42	1050.19	1413.45	809.85	1068.82	1296.17	1201.03	1665.09	1648.62
YDR124W	227.14	200.63	211.39	154.43	185.56	268.19	179.84	239.31	226.36	203.37	241.97	216.39	141.1	242.81	194.6
YHR181W	756.8	885.82	971.22	767.41	959.38	1331.29	936.01	880.1	851.2	851.43	947.25	1041.33	769.24	768.3	637.71
YER034W	199.73	259.31	326.34	201.8	330.65	349.76	201.93	275.9	340.06	229.58	344.04	272.41	184.45	423.58	454.07
YGL251C	373.02	450.48	443.24	363.81	448.11	630.39	372.3	481.58	395.35	336.23	538.99	485.51	341.69	513.97	422.9
YEL017C-A	4457.61	4199.11	4223.89	3626.72	2584.02	6279.05	5269.01	4823.74	4261.23	4538.25	5385.36	5155.01	4544.03	5725.48	5478.28
YDR281C	20.56	16.09	22.41	10.42	15.79	20.74	25.24	17.8	18.78	18.08	14.91	24.17	22.95	23.93	37.07
YDL013W	346.58	460.89	833.87	360.97	443.17	624.86	329.18	464.77	792.79	363.35	533.26	813.95	339.14	551.19	833.16
YER088C-A	167.42	114.51	210.41	193.27	159.9	334.55	213.49	130.53	165.86	217.83	201.84	215.3	249.05	182.55	162.59
YPR049C	388.68	519.56	754.96	371.39	427.38	642.84	407.01	478.62	768.79	388.66	488.54	752.44	379.94	564.48	830.63
YCR008W	2343.84	2478.58	2960.42	2249.17	2432.01	3892.95	2313.74	2409.89	3404.81	1989.38	2061.94	3331.59	1928.62	1892.84	3381.49
YOR197W	2742.31	5096.28	4686.6	2662.24	5436.5	4607.68	2391.56	5221.27	4805.75	2520.85	5123.89	4740.9	2261.82	5273.54	5755.44
YIL072W	108.67	192.12	170.48	103.27	163.85	178.33	112.53	173.05	245.14	102.14	185.78	194.43	115.6	238.38	299.9
YCL017C	2892.11	3474.18	3188.37	2711.51	3015.34	4680.94	3602.07	3028.93	3168.02	3110.16	3603.24	3790.74	3025.1	3077.63	3417.71
YLR337C	1323.67	2583.63	1953.16	1189.01	2903.81	2050.16	1088.51	2252.66	1841.14	1102.7	2821.12	1924.48	1051.43	2883.56	2392.48
YIL065C	188.96	422.09	351.67	141.17	325.72	243.31	196.67	347.1	352.58	192.52	418.58	296.58	174.25	445.74	477.65
YBR053C	1256.12	2985.84	1261.52	791.09	2226.71	1363.09	1238.9	2382.2	1421.8	912.89	2862.41	1341.2	724.19	2417.44	1258.58
YLR340W	33280.8	21915.4	35517.3	34163.9	26225.1	58802.1	35160.4	26873.7	29978.8	35426.6	23377.5	40416.3	33972.3	21202.2	20874.4
YAL022C	1021.15	1239.76	949.79	1027.95	1323.59	1768.14	1241.01	1141.16	863.72	1054.8	1122.71	1092.96	1014.88	1001.36	613.28
YLR316C	337.77	351.11	415.96	329.7	372.11	566.8	389.13	384.67	389.09	329	399.09	408.62	331.49	311.93	342.87
YJL020C	2705.11	4977.03	3501.07	2009.47	4066.52	3453.34	2429.43	4305.57	3217.04	2164.73	4341.78	3153.64	2294.11	4521.19	3125.39
YCR088W	2694.34	4988.39	3401.71	2482.23	5326.94	4263.45	2905.85	3900.13	3410.02	2304.83	5378.48	3450.22	2251.62	5119.34	3458.15
YMR306W	242.8	253.63	343.87	272.86	316.83	468.65	294.48	244.25	351.54	285.62	318.81	395.44	336.59	354.46	515.56
YBR086C	4738.59	5422.78	5018.79	4386.54	5208.5	7531.54	5265.86	5252.91	5330.44	4108.92	5001.18	5599.88	4184.49	5192.9	3743.73
YJR121W	27863.7	32119.3	29763	20502.1	25104.8	35198.3	37011.4	27574.8	28000	26193.7	28997.9	32796.3	24677.7	19071.9	25637.5
YOR015W	371.06	611.36	548.44	391.28	600.11	670.48	332.34	576.51	561.21	326.29	658.26	566.8	330.64	594.61	631.82
YHR209W	584.49	1188.66	890.37	349.6	809.36	598.6	372.3	894.93	746.89	318.16	970.19	593.16	294.95	935.78	831.47
YJL210W	778.34	1026.83	618.58	630.98	643.54	1079.69	901.31	823.73	664.48	615.52	1035.56	759.03	649.39	891.48	456.59
YHR030C	2024.67	1561.53	3857.61	1482.71	1603.91	2536.78	786.67	1421.02	2484.76	1219.3	1502.3	1922.28	996.18	1791.81	1906.4
YJR047C	19.58	10.41	29.22	24.63	11.84	12.44	10.52	15.82	18.78	26.21	8.03	9.89	12.75	7.09	32.01
YDR452W	1946.35	2432.21	2291.19	1778.3	2054.97	3041.37	2118.12	2214.09	2319.94	1866.46	2383.05	2375.94	1920.12	2560.12	1814.58
YBL020W	1402.98	1650.49	1771.97	1383.23	1853.62	2363.97	1539.69	1661.31	1664.85	1431.7	1698.41	2109.02	1334.48	1457.73	1330.19
YIL020C-A	19.58	19.87	20.46	27.48	19.74	16.59	11.57	16.81	28.16	22.6	18.35	20.87	17.85	20.38	23.59
YNL307C	4613.28	3318.02	3913.13	4689.72	3290.72	8014.01	5562.44	3468.98	3532.07	4668.41	3621.59	4560.75	4833.88	3681.11	2617.41
YEL053W-A	19.58	25.55	35.07	22.74	17.77	47	19.98	22.74	18.78	18.08	25.23	40.64	19.55	29.24	24.43
YNL322C	3621.5	5589.34	6510.2	3728.09	6412.66	6368.91	4137.38	6153.78	6692.79	3446.4	5506.92	6417.13	3381.25	5578.37	7070.46
YER135C	19.58	30.28	13.64	15.16	23.69	13.82	13.67	29.67	9.39	12.65	16.06	15.38	13.6	31.9	21.06
YKL146W	1773.06	2588.36	1961.92	1709.14	2275.08	2919.72	2042.4	2112.24	1847.4	1682.98	2301.62	2165.04	1529.13	1720.92	1598.92
YCR022C	19.58	7.57	9.74	24.63	14.81	15.21	27.34	20.77	14.6	19.88	14.91	20.87	30.6	19.5	15.16
YLL039C	7528.88	13384.7	9642.07	4745.62	9111.17	8106.63	5623.44	11957.5	9401.82	5288.45	13883.1	8635.99	5699.16	15988.1	9583.41
YPL078C	3720.38	4224.66	5117.18	2683.09	2957.11	4581.41	3200.32	3667.74	5377.39	3223.14	3652.55	4954	3085.45	3037.76	5142.99
YGL002W	743.1	934.08	770.55	646.14	772.84	1103.19	702.54	789.12	780.27	559.49	814.23	808.46	534.64	665.51	610.76
YBR183W	2411.4	3956.83	1829.44	1122.69	2152.69	1916.06	2499.89	3807.17	2059.16	1639.59	3414.02	1916.79	1614.13	2821.53	1632.62
YGL001C	3221.07	5957.49	5038.27	3311.23	7117.39	5650.04	3327.58	5719.66	4927.79	3017.97	6137.66	5224.22	3089.7	6103.87	5166.58
YDL110C	604.07	1482.98	902.06	324.96	696.84	554.36	555.3	1169.84	1098.43	382.33	1170.88	734.86	470.89	1206.95	1155.8
YJL093C	1467.59	2318.64	1817.75	1399.34	2029.31	2386.09	1500.77	2011.37	1732.66	1271.72	2037.86	1859.67	1130.48	1702.31	1442.23
YNR001C	6790.68	10729.2	8033.76	3541.45	6099.78	6035.74	5762.26	8193.83	7543.99	4471.37	7995.47	6952.07	4459.88	5388.74	7180.82
YDR329C	801.84	916.1	1213.78	684.04	752.11	1165.4	788.77	942.4	1289.32	752.01	919.73	1134.7	759.89	964.14	1101.89
YMR068W	177.21	269.72	283.48	159.17	221.09	270.96	229.27	267.99	310.86	213.31	336.01	261.43	215.9	316.36	368.14
YDR012W	10215.4	9627.57	10233.4	10392.2	9530.65	17687	11921	9794.82	8866.69	11045.1	10082.6	11668.8	10046.9	9421.65	6370.41
YHR041C	1143.53	1200.96	1253.72	1076.27	1271.28	1830.35	1345.12	1300.37	1171.45	1177.72	1454.14	1315.94	1121.13	1309.74	1120.42
YHL025W	747.01	902.85	1236.19	791.09	960.37	1345.11	995.96	777.26	1126.59	779.12	1120.42	1133.6	774.34	1005.79	1180.24
YML043C	19.58	9.46	71.11	45.48	23.69	73.27	51.53	19.78	107.44	65.08	30.96	73.6	100.3	44.31	94.35
YGL012W	8357.16	5356.53	7853.54	9308.38	6727.52	15820.6	10288.8	6178.5	6608.29	9598.93	5314.26	9478.5	9186.66	3684.65	6162.33
YBR056W-A	19.58	62.46	120.79	18.95	75.01	94.01	19.98	60.32	124.13	11.75	82.57	98.86	19.55	98.36	113.73
YIL136W	1468.57	4448.01	2635.06	887.73	1744.06	1506.86	1392.45	3229.67	2692.34	946.34	3678.93	2149.66	1045.48	3623.51	3616.52
YOR104W	179.17	159.94	328.29	163.9	177.66	277.87	138.82	182.94	288.95	176.25	174.31	292.19	170	171.91	198.81
YBR139W	2826.51	5057.48	2376.91	2053.05	3956.96	3479.6	2620.83	4612.12	2814.39	1649.53	3879.62	2384.73	1850.42	3859.23	2180.19
YDR221W	841	913.26	1012.13	793.94	877.46	1345.11	934.96	984.92	940.91	883.07	940.37	1087.46	752.24	876.41	833.16
YPL185W	19.58	24.61	12.66	21.79	22.7	19.35	25.24	22.74	21.91	22.6	35.55	29.66	23.8	20.38	15.16
YBR041W	1669.28	2411.39	2205.46	1578.4	2703.44	2672.26	1855.2	2319.9	2238.58	1483.22	2317.68	2116.71	1405.03	2302.24	1953.58
YPL159C	777.36	1239.76	1271.26	730.46	1021.56	1235.9	661.52	1243.02	1235.08	702.29	1185.79	1410.41	640.89	1285.82	1480.98
YIL062C	1338.36	2517.38	1994.07	1297.96	2331.34	2193.93	1171.59	2202.23	2093.58	1211.16	2584.88	1855.28	1227.38	2645.19	1982.22
YBR038W	2006.07	1430.93	1704.75	2160.11	2139.86	3645.5	2919.52	1644.5	1705.53	2473.85	1404.83	2167.24	2702.11	1310.63	971.31
YDR058C	270.22	419.25	407.19	206.54	324.73	348.38	224.01	410.38	406.82	223.25	387.62	375.67	234.6	364.21	413.63
YPR016C	4510.48	3616.13	5215.56	4830.88	4356.7	8142.58	5631.85	4331.28	4810.96	5413.18	4258.06	6637.92	5164.52	4018.73	3281.24
YEL020C-B	19.58	12.3	7.79	17.05	12.83	12.44	14.72	6.92	10.43	16.27	8.03	5.49	23.8	10.63	15.16
YCL014W	558.06	582.97	904.01	611.08	734.34	1029.92	801.39	727.81	1092.17	654.39	612.39	1069.89	729.29	644.24	1069.04
YGR219W	19.58	17.03	4.87	8.53	13.82	13.82	22.09	11.87	19.82	17.17	9.17	9.89	18.7	7.09	16.85
YNL209W	28928.9	21490.5	37977	32320.2	28140.9	54462.6	35940.8	27282.1	31816.8	33509.5	22028.8	41811.3	31193.7	20564.2	22858.3
YIL055C	383.79	709.79	633.19	326.86	645.51	550.21	271.34	701.11	601.89	300.08	784.41	645.89	235.45	949.96	829.79
YJL042W	1790.68	1956.18	1624.87	1446.71	1759.85	2433.1	1824.7	1819.53	1432.23	1171.39	1725.93	1309.35	1093.93	1414.31	1064.82
YKL093W	731.35	1357.11	920.57	521.08	726.45	875.09	758.28	1131.27	1001.41	539.6	1119.27	982.01	524.44	811.72	801.99
YDR169C-A	18.6	16.09	11.69	11.37	19.74	11.06	17.88	18.79	10.43	19.88	18.35	9.89	15.3	25.7	15.16
YGR192C	297832	403649	271603	300936	350644	505209	344833	411534	241652	286393	426617	293173	282824	353690	176618
YJR143C	5197.77	4005.1	4887.28	5765.04	5443.41	9668.79	6954.89	4559.71	4393.71	5968.15	4378.47	6117.25	5951.61	3294.74	3402.55
YKL050C	160.56	260.26	259.12	152.53	245.77	255.75	168.27	236.34	307.73	147.33	290.14	275.71	164.05	319.9	358.03
YER119C-A	18.6	15.14	15.59	15.16	20.73	13.82	13.67	16.81	11.47	21.69	27.52	20.87	18.7	21.27	16.01
YBR054W	7823.57	16042.2	2816.25	1482.71	779.74	2485.63	10114.2	13605	4585.64	5494.53	17599.9	3984.07	5401.67	9836.37	2373.95
YMR087W	258.47	353.95	310.75	198.01	351.38	331.79	282.91	329.3	351.54	211.5	392.2	328.44	206.55	370.41	358.87
YJL132W	260.43	423.98	382.84	223.59	356.31	374.64	246.1	384.67	347.37	168.12	360.09	350.4	143.65	289.77	303.27
YJL157C	747.01	442.91	986.81	1081.95	833.04	1812.38	1214.71	488.5	705.16	980.68	521.79	884.25	955.39	474.98	636.87
YLR140W	18.6	27.45	36.04	27.48	44.42	70.5	27.34	33.62	43.81	31.63	49.31	36.25	27.2	57.6	41.28
YFL005W	2305.66	3162.82	2950.68	2158.22	2776.48	3615.08	2080.26	2961.68	2875.94	2042.71	3153.69	3038.31	1919.27	2884.45	2523.9
YML101C	560.99	609.47	400.37	597.82	870.55	999.5	618.4	603.21	437.08	483.56	696.11	444.87	440.29	522.83	371.51
YLR066W	1112.2	1455.54	1382.31	1014.68	1326.55	1696.25	785.62	1398.27	1313.31	947.24	1236.25	1369.76	910.34	1416.97	1053.03
YPL056C	211.47	442.91	354.59	182.85	338.55	305.52	184.05	356	307.73	196.14	417.43	375.67	183.6	412.06	397.62
YOR085W	2775.6	2888.36	3122.13	2890.57	3247.29	4828.87	3335.99	3019.04	2769.54	2839.91	3237.41	3434.84	2646.86	2711.65	2269.49
YGL192W	2407.48	2908.24	2242.48	2289.91	2703.44	3825.21	2913.21	2478.12	2102.97	2030.06	2633.05	2515.44	1966.87	2240.21	2001.6
YPR016W-A	259.45	222.4	275.68	275.7	281.3	460.35	333.39	246.23	254.53	313.64	274.08	333.93	331.49	245.47	176.07
YIL043C	4360.68	4239.8	5486.38	4889.62	4845.28	8157.78	5184.88	4542.9	4751.5	4550.91	4522.97	5919.53	4442.88	3799.85	3655.28
YNL217W	1077.93	751.43	1551.81	936.05	926.81	1560.78	912.87	944.38	1570.97	1052.09	896.8	1515.86	846.59	908.31	1290.59
YCL057C-A	1407.87	1563.43	1668.71	1077.21	1308.79	1793.03	1715.32	1481.34	1528.2	1365.72	1587.17	1644.38	1156.83	1061.62	1467.5
YNL014W	165.46	412.62	331.21	142.11	287.22	236.4	181.94	328.31	373.44	135.58	326.84	295.48	132.6	377.5	545.05
YOR097C	269.24	420.19	421.8	237.8	353.35	395.38	234.53	381.71	436.03	273.87	440.37	366.88	245.65	433.33	472.6
YKR049C	532.6	1433.77	824.13	387.49	929.77	644.22	444.87	1138.2	900.23	413.97	1274.09	699.71	412.24	1237.08	1413.59
YGR141W	701	857.42	918.62	686.88	836	1141.9	750.91	879.11	823.04	594.74	878.45	795.28	518.49	786.91	672.25
YAL058W	414.14	368.14	543.57	375.18	374.08	623.48	434.35	452.91	487.15	394.08	340.6	508.58	390.14	370.41	391.73
YER165C-A	18.6	9.46	10.72	23.69	14.81	5.53	29.45	13.84	7.3	17.17	14.91	8.79	30.6	8.86	6.74
YDR385W	8992.56	7181.16	9682.99	9963.99	8623.58	16540.9	11101.7	8349.08	7843.37	10132.2	7900.29	11281	9525.8	7413.61	5701.52
YDR473C	181.12	303.79	534.8	187.59	264.52	311.05	172.48	338.2	497.58	225.96	347.48	463.54	222.7	426.24	608.23
YJR142W	514.98	985.19	846.53	494.55	880.42	819.79	394.39	801.98	948.21	507.06	974.78	759.03	481.94	1104.15	962.89
YLR050C	1398.08	1427.15	1356.01	1532.92	2068.79	2540.93	1850.99	1692.96	1578.27	1634.17	1598.64	1579.57	1657.47	1530.4	1534.05
YBR294W	294.69	589.6	444.21	252.01	488.57	417.5	255.56	403.46	355.71	261.21	589.45	438.28	259.25	879.07	400.15
YNL052W	13007.6	13633.6	13091.5	10816.7	12553.9	17909.5	15003.5	12704.1	14131.4	11996.9	12183.6	13862.4	14889.2	11746.9	16145.9
YBL089W	556.1	708.84	775.42	556.13	681.04	920.71	722.52	677.38	705.16	573.04	789	829.33	587.34	708.04	716.9
YDL228C	18.6	6.62	27.28	35.05	16.78	40.09	26.29	7.91	20.86	27.12	16.06	35.15	20.4	8.86	9.27
YMR027W	1806.34	2516.44	2465.56	1589.77	2049.05	2629.4	1581.76	2335.73	2416.96	1708.28	2705.3	2534.12	1697.42	2392.63	2331.83
YGR159C	3095.75	999.38	4308.64	3894.83	2171.44	6438.03	3264.47	2043.02	4500.11	4352.96	1114.69	6137.03	3938.84	1357.6	4205.38
YLR354C	13131	17927.3	14850.8	11946.9	19132.4	19731.6	15053	18465.3	14912.7	12410.8	18374	15239.9	12193.1	17396.2	13483.8
YBR188C	127.28	185.49	132.48	102.32	156.94	168.66	118.84	174.04	160.64	134.67	194.96	125.22	111.35	189.64	213.13
YPL041C	181.12	150.48	188.01	182.85	258.6	301.37	228.22	155.25	163.77	198.85	248.86	182.34	203.15	262.3	188.7
YIL090W	1236.54	1188.66	1370.62	1242.06	1350.24	2044.63	1471.33	1239.06	1440.58	1431.7	1340.61	1839.9	1382.93	1222.01	1299.86
YEL064C	274.13	354.89	416.93	356.23	531.02	586.15	298.68	399.51	346.32	260.31	333.72	362.49	228.65	247.24	241.78
YBR298C	2137.26	3402.25	2169.42	1352.91	2373.78	2225.73	1238.9	2445.49	2212.5	957.18	2427.77	2222.16	1223.13	1793.59	2267.8
YPR176C	1219.89	1359.01	1331.65	1145.43	1462.76	1884.27	1376.67	1412.12	1299.75	1099.09	1438.08	1477.41	1123.68	1275.18	1129.69
YNL141W	1153.32	278.24	1731.05	1333.96	600.11	2191.17	1256.78	645.74	1745.17	1573.61	360.09	2576.96	1337.88	311.93	1288.91
YER004W	2837.28	4352.42	3041.28	2960.68	3650.98	4862.04	3459.04	3734	2399.22	2893.24	4926.64	3187.69	2770.11	3889.35	1564.38
YCR024C-A	5073.43	2224.95	2868.85	4766.46	2661.99	7827.38	7259.88	4064.28	3214.96	5698.8	2755.75	4000.55	5531.72	2228.69	1596.39
YNL254C	197.77	164.67	224.05	197.06	183.59	323.49	209.29	179.98	289.99	244.94	209.86	299.88	221	250.78	336.97
YKL218C	696.1	1215.16	1440.76	803.41	1677.93	1318.85	491.14	1280.59	913.79	489.89	1321.11	1195.11	323.85	2494.54	748.07
YER087C-A	18.6	20.82	15.59	15.16	27.64	8.29	25.24	23.73	19.82	17.17	17.2	19.77	15.3	11.52	21.9
YOR186W	18.6	15.14	9.74	1.89	19.74	11.06	18.93	19.78	20.86	15.37	17.2	18.67	16.15	25.7	30.33
YER147C	361.27	476.98	574.74	439.6	526.08	721.63	456.44	453.89	564.34	395.89	548.17	646.99	382.49	444.85	689.1
YNL146C-A	17.62	13.25	8.77	5.68	2.96	9.68	3.16	4.94	2.09	16.27	20.64	10.98	5.1	1.77	1.68
YER026C	2703.15	3371.02	3001.34	2618.66	3253.21	4296.63	3705.14	3373.06	2647.49	2873.35	2884.2	2805.43	2754.81	2460.87	1593.87
YOL126C	1879.77	3812.98	4621.34	1325.44	2066.82	2174.58	1745.82	4529.05	3641.6	736.64	1683.5	1633.39	695.29	1346.08	1846.59
YHL002W	535.54	818.62	900.11	511.61	760.99	839.14	501.66	802.97	901.27	568.52	915.14	848	544.84	1032.38	1031.13
YLR138W	2065.79	2710.44	3564.39	2012.32	2534.66	3294.36	1968.78	2681.83	2801.87	1861.94	2722.5	3242.62	1720.37	2758.61	2703.34
YHR042W	4609.36	3916.14	6690.42	5127.43	4390.26	8392.8	5075.5	4880.1	5692.41	5060.68	4019.53	7522.17	4752.28	3608.44	5167.43
YCL069W	17.62	27.45	17.53	26.53	17.77	16.59	10.52	15.82	13.56	21.69	10.32	13.18	12.75	18.61	17.69
YLR288C	201.68	263.09	350.69	202.75	247.74	331.79	210.34	281.83	348.41	228.68	235.09	302.07	234.6	269.39	402.68
YNL294C	1162.13	1553.02	1607.34	1072.48	1342.35	1754.32	981.24	1435.85	1434.32	940.01	1377.3	1375.26	894.19	1206.95	1229.1
YKR062W	565.89	612.31	835.82	502.13	611.95	821.17	440.66	680.35	806.35	545.93	696.11	850.2	510.84	724.88	774.19
YDL220C	398.47	708.84	894.26	448.13	746.19	732.69	446.97	696.17	772.97	366.06	634.18	765.62	381.64	786.91	932.56
YML081C-A	1545.92	1784.88	1737.87	1080.06	1538.76	1765.38	1457.66	1756.24	1904.77	1287.99	1598.64	1637.79	1175.53	1134.28	2290.55
YBL015W	1715.29	2392.46	2069.08	734.25	945.56	1199.96	1829.96	1770.09	1971.53	1117.16	1355.51	1745.43	1016.58	814.38	1698.33
YBL091C	1965.93	2421.8	2554.2	1856.94	2349.1	3034.46	2043.45	2398.02	2552.56	2073.44	2753.46	2890.02	2113.92	2849.89	2448.92
YDR156W	596.24	528.08	666.31	658.46	691.9	1075.54	686.76	644.75	764.62	743.87	641.06	915.01	657.04	653.99	768.29
YFL055W	401.41	674.77	554.29	374.23	561.61	611.04	425.94	580.47	453.77	351.6	704.13	460.25	375.69	692.09	544.21
YBR182C-A	17.62	14.2	5.84	17.05	12.83	6.91	11.57	16.81	8.35	12.65	20.64	6.59	28.9	13.29	10.11
YMR202W	7219.5	4947.7	7908.1	8851.73	6584.4	14441	8575.56	6046.98	7502.26	8078.65	5372.75	8833.71	8109.73	5156.56	5805.14
YDR374W-A	190.91	284.86	239.64	144.95	239.85	236.4	161.96	259.09	298.34	156.37	314.22	265.82	147.9	249.01	253.57
YDR055W	7255.73	4962.84	9949.9	5045.95	4023.09	8221.38	9562.05	5696.92	8507.85	6400.19	4571.13	8943.56	6323.9	4471.56	4894.48
YGR125W	958.49	988.03	1164.1	925.63	996.89	1506.86	1142.15	1056.12	1086.95	957.18	980.51	1208.29	902.69	955.28	830.63
YNL008C	1214.02	1715.79	1600.52	1123.64	1635.49	1828.97	1410.33	1600.99	1517.77	1261.78	1692.67	1739.94	1155.13	1819.29	1339.45
YKR050W	1110.24	1745.13	1205.99	1017.53	1788.48	1654.78	1062.22	1566.38	1035.84	952.66	1717.9	1170.94	884.84	1564.96	1063.14
YIL047C-A	17.62	12.3	28.25	23.69	13.82	38.71	16.83	18.79	32.34	25.31	21.79	31.85	22.95	24.81	49.7
YGR109C	17.62	6.62	18.51	42.63	18.75	19.35	29.45	24.72	19.82	26.21	9.17	27.46	39.95	7.98	15.16
YMR196W	1480.32	3462.82	2103.18	960.68	1668.06	1562.16	1216.82	2651.18	2210.41	1030.39	3121.58	1660.85	1043.78	3061.68	2186.09
YJL051W	433.72	379.5	452.98	514.45	464.89	836.38	628.92	378.74	532	570.33	459.87	615.13	585.64	409.41	466.7
YNL157W	989.82	1282.35	1695.01	914.26	1241.67	1484.74	726.72	1332.02	1601.22	870.41	1427.76	1659.75	830.44	1582.68	1898.82
YDR352W	901.7	1038.18	1092.99	973	1202.19	1577.37	1224.18	1127.32	1073.39	949.95	979.37	1213.78	922.24	1004.02	892.97
YLR059C	891.91	844.17	1017.01	851.73	854.76	1379.68	1008.58	822.74	920.05	942.72	875.01	1022.65	836.39	777.16	956.15
YBR015C	3308.2	3337.9	3685.18	3469.44	4123.76	5619.62	4057.46	3440.3	3684.37	3350.59	3576.86	4241.11	3218.9	2934.07	2844.86
YPL135W	1087.72	1351.44	1861.59	1284.7	1037.36	2080.57	1785.79	1426.95	1810.89	1563.67	1997.72	2211.17	1747.57	2069.18	1799.42
YDL243C	410.22	846.07	603.97	449.08	994.91	727.16	387.03	698.15	596.68	392.27	856.66	639.3	324.7	751.46	680.68
YDL067C	1532.21	1750.81	1825.54	1204.17	1442.03	1949.24	1621.72	1734.49	1801.5	1307.88	1620.42	1858.57	1166.18	1204.29	1897.14
YCR032W	573.72	783.61	722.81	509.71	716.58	823.93	511.13	705.07	726.03	564.91	801.61	781	504.89	756.78	703.42
YOL085C	17.62	35.02	10.72	26.53	22.7	30.41	28.4	41.53	19.82	32.54	34.4	18.67	18.7	32.79	23.59
YFL041W	1747.6	1917.37	2084.67	1657.98	1819.08	2677.79	2280.08	1832.39	2059.16	1707.38	1814.23	2340.79	1676.17	1504.7	1874.39
YIL041W	3757.59	4230.34	4429.43	3309.33	3448.64	5344.52	3521.09	4328.31	4450.03	3358.72	4270.67	4626.66	3266.5	4128.62	4245.81
YBR063C	152.73	152.37	258.15	133.59	158.91	215.66	117.79	165.14	239.92	137.39	168.58	230.67	142.8	161.28	269.58
YDR411C	1612.49	2930.01	2117.79	1636.19	3602.62	2639.08	1937.23	2348.58	1846.36	1396.45	3010.34	2161.74	1552.93	2933.19	1827.22
YKL162C-A	17.62	46.37	31.17	14.21	34.55	12.44	15.78	55.38	27.12	11.75	55.05	9.89	13.6	54.06	39.59
YAL062W	460.15	629.35	466.61	432.97	489.56	698.13	542.68	611.13	446.46	415.77	748.86	643.69	443.69	812.61	518.09
YKL174C	1615.43	2833.47	2599.01	1392.7	2631.39	2243.7	1781.58	2983.44	2588.03	1549.21	3120.44	2972.4	1287.73	3680.22	2653.63
YHR182W	236.93	274.45	348.74	246.33	321.77	396.76	271.34	262.05	368.23	262.12	307.34	400.93	280.5	307.5	433.01
YHR162W	4818.88	4343.9	6894.01	4879.2	4703.14	7857.79	4775.77	4684.31	5553.68	4559.04	3873.88	5862.41	4286.48	4224.32	3880.2
YPL110C	519.87	766.57	887.44	498.34	820.21	801.82	558.45	767.37	836.6	546.83	864.69	756.83	549.94	894.14	848.32
YDL081C	19619.2	12953.2	20245.6	20789.2	15784.4	33444	20676.4	15422.5	17284.8	20478.6	13292.5	21555.9	18593.5	11344.6	12098
YKR063C	304.48	292.43	517.27	324.96	331.64	522.56	396.49	332.26	517.4	382.33	346.33	558.01	399.49	422.7	544.21
YLL059C	17.62	27.45	18.51	21.79	22.7	16.59	17.88	24.72	20.86	23.5	27.52	17.58	16.15	31.02	33.7
YNR013C	2470.14	2679.21	2232.74	2360.97	2621.52	3796.18	3117.24	2861.81	2166.6	2551.58	3014.93	2467.11	2513.41	3065.23	2000.76
YDL054C	1066.18	1085.5	1162.15	1009.95	990.97	1622.99	1218.92	1085.79	957.6	972.55	1089.46	1223.67	968.14	1318.61	857.59
YLL031C	1606.62	1755.54	1602.47	1652.3	1692.74	2654.29	2350.55	1620.77	1603.31	1854.71	1693.82	1955.24	1885.27	1489.63	1220.67
YML119W	425.89	426.82	530.91	422.55	407.64	678.78	469.06	432.14	543.48	404.93	451.84	587.67	436.89	471.44	472.6
YHL008C	953.59	1014.52	919.59	602.56	727.43	967.71	686.76	921.63	1120.33	597.45	900.24	1040.23	518.49	775.39	1038.71
YLR164W	194.83	420.19	208.47	169.59	243.79	272.34	183	418.29	243.05	141.91	369.27	248.25	129.2	336.74	263.68
YOR065W	8517.72	8989.7	6907.65	5840.83	7080.87	9375.71	10212	7482.83	7414.64	7521.87	7604.41	7883.56	7652.43	6147.29	6446.22
YDR242W	410.22	429.66	502.66	404.55	507.33	648.36	425.94	514.22	498.62	411.25	494.27	587.67	447.94	474.98	537.47
YOR196C	1105.35	1224.62	1877.17	1091.43	1327.54	1748.79	1264.14	1285.54	1824.45	1105.41	1292.44	1845.39	1054.83	1422.29	1919.88
YPR096C	17.62	18.93	8.77	21.79	24.68	12.44	19.98	28.68	13.56	22.6	14.91	12.08	15.3	14.18	7.58
YML078W	3151.56	3570.71	3230.26	2756.99	3495.03	4416.9	3605.23	3490.73	3221.22	2847.14	3492	3614.99	2725.91	2794.95	2994.82
YHR039C	5357.35	5254.32	6023.13	5524.39	5900.4	8850.39	6751.91	5397.29	5469.18	5757.55	5447.29	6942.19	5653.26	5111.37	4343.54
YLR195C	996.67	849.85	1310.22	861.2	949.51	1379.68	886.58	803.96	1203.78	999.66	977.07	1341.2	939.24	1262.78	1404.32
YOR122C	5884.08	8214.61	7107.35	5931.78	9315.48	9501.52	7087.4	8413.36	7035.98	5749.42	9537.92	7581.48	5286.92	8257.24	6001.42
YDL055C	24914.8	22867.5	33789.1	27515.9	41850.6	44051.5	36791.6	29816.6	35652.4	25074.7	25964.6	36499.2	25881.2	21111.9	31991
YOL104C	17.62	29.34	25.33	21.79	18.75	20.74	22.09	22.74	27.12	17.17	28.67	26.36	14.45	31.02	25.27
YHL044W	17.62	34.07	29.22	15.16	14.81	26.27	23.14	26.7	32.34	23.5	41.28	28.56	14.45	40.76	48.86
YDL130W	18646	11043.4	18160	18886.8	14250.6	30231.2	19719.4	14214.1	16225	19756.4	11771.9	19921.4	18409	10127	11719.8
YKL216W	6743.68	5840.14	20215.4	5882.52	4813.69	9408.89	7065.32	10776.8	15808.8	2143.04	1541.3	6053.54	2011.07	1730.67	4786.65
YML011C	209.52	287.7	292.24	198.01	301.04	316.58	215.6	274.91	321.29	214.21	269.5	332.83	230.35	296.86	323.49
YBR031W	19488.9	15879.4	21278.2	20731.4	18794.8	33135.7	22539	18036.1	18534.5	21051.7	15723.7	23126.7	19740.1	13267.6	13732.3
YIR018C-A	17.62	29.34	47.73	28.42	34.55	33.18	19.98	27.69	45.9	26.21	34.4	45.04	31.45	28.36	47.18
YOL047C	324.06	395.59	189.96	119.37	182.6	190.78	202.98	390.61	250.35	173.54	385.32	184.54	221	395.23	160.9
YMR153C-A	17.62	32.18	22.41	24.63	32.57	20.74	18.93	27.69	20.86	22.6	25.23	30.76	26.35	23.93	32.01
YGL102C	17.62	7.57	10.72	14.21	14.81	9.68	12.62	13.84	15.65	23.5	10.32	14.28	15.3	7.09	5.9
YDL137W	4429.21	7395.05	5186.34	3805.78	7287.16	6081.36	4818.89	6993.33	5532.81	3892.9	7725.97	5272.55	4205.74	7197.39	5312.32
YDR105C	1133.74	1631.57	1317.04	1153.01	1553.57	1841.41	1451.35	1622.75	1320.62	1121.68	1527.53	1371.96	1239.28	1644.71	1283.85
YPR115W	1131.78	1611.69	1546.94	835.62	1266.35	1334.06	832.95	1265.76	1454.14	774.6	1411.71	1236.85	763.29	1283.16	1475.08
YER033C	454.28	738.18	565	342.97	671.17	547.45	443.82	735.72	570.6	332.62	678.9	503.09	324.7	652.21	569.48
YOR019W	372.04	963.42	716	343.91	703.74	548.83	281.86	733.75	715.59	284.71	911.7	601.95	255.85	1123.65	860.11
YCR094W	520.85	525.24	801.72	506.87	589.25	808.73	425.94	541.9	644.66	544.12	502.3	785.39	534.64	511.31	606.54
YER064C	425.89	630.29	2138.24	743.72	618.86	1186.13	704.64	590.36	1340.43	836.97	670.88	1185.22	1112.63	845.4	1103.57
YGL242C	382.81	584.87	584.49	395.07	864.63	629.01	342.85	582.45	674.91	414.87	792.44	551.42	429.24	857.8	768.29
YBR221W-A	17.62	21.77	28.25	12.32	22.7	40.09	22.09	34.61	38.6	16.27	26.38	28.56	17	17.72	42.12
YKL153W	714.71	1191.5	866.99	756.99	1219.96	1204.11	743.55	1298.39	784.44	646.26	1310.79	838.12	612.84	902.11	660.46
YJL084C	775.41	1316.42	1290.74	866.89	1291.02	1378.29	827.69	1390.36	1333.13	688.74	1157.12	1237.95	680.84	1128.08	1208.88
YMR182W-A	17.62	20.82	21.43	19.9	21.71	30.41	18.93	14.83	16.69	9.04	17.2	25.26	18.7	23.93	27.8
YFR032C-B	17.62	18.93	22.41	8.53	14.81	20.74	18.93	22.74	23.99	15.37	26.38	21.97	7.65	23.93	22.75
YDR523C	17.62	14.2	19.48	17.05	39.48	27.65	26.29	15.82	23.99	17.17	27.52	48.33	31.45	30.13	67.39
YER120W	4038.57	3535.69	4015.42	3918.52	3564.13	6227.9	4334.05	3717.19	3845.01	3793.48	3628.47	4233.42	3577.6	3211.44	3397.49
YGL187C	3211.28	3799.73	3529.32	2249.17	3086.41	3570.84	4182.61	3028.93	3736.53	2909.51	3569.98	3642.45	2813.46	2068.3	3235.75
YJL062W	1415.7	1651.44	1394	1542.4	2085.57	2448.3	1829.96	1609.89	1293.49	1503.11	1748.87	1494.99	1495.98	1556.1	990.69
YKL100C	3290.58	4536.97	3056.86	2853.62	3444.7	4526.11	3529.5	4079.11	3013.63	2667.27	4197.28	3265.68	2481.11	3954.93	1895.45
YOR082C	17.62	7.57	4.87	5.68	12.83	5.53	10.52	4.94	5.22	8.13	8.03	4.39	12.75	7.09	4.21
YOR185C	1090.66	3756.2	1067.66	458.55	1736.17	727.16	922.34	2860.82	1295.58	721.28	3625.03	1112.73	715.69	3627.05	1365.57
YML100W	32327.2	42807.8	27987.1	16886.8	26732.4	26751.6	20698.5	38665.1	26275.7	15306.8	40428.1	21442.8	17355	34497.3	22571.9
YOL019W	843.94	776.98	1670.66	969.21	1273.25	1534.51	1145.3	853.4	1121.38	999.66	802.76	1345.6	889.94	838.31	897.18
YMR135C	1348.15	1742.29	1714.49	899.1	1151.85	1422.53	1144.25	1553.52	1441.62	954.47	1644.51	1274.2	777.74	1631.42	1229.94
YLR370C	2106.91	4144.22	2345.74	1939.36	4714	3066.25	2084.47	3789.37	2599.5	1729.07	3972.51	2039.82	1698.27	3785.67	2972.07
YOL011W	2265.52	2146.4	4298.89	2310.75	3064.69	3648.26	3392.78	3435.36	4345.72	2591.35	3614.71	4592.61	2527.86	4393.58	6913.77
YAR018C	317.21	243.22	345.82	348.65	342.5	550.21	405.96	291.72	341.11	392.27	278.67	450.36	444.54	355.35	267.05
YGL255W	307.42	388.96	416.93	325.91	340.52	512.89	316.56	352.04	390.13	280.19	410.55	391.05	278.8	342.94	309.17
YKL188C	277.07	424.93	419.86	205.59	309.92	323.49	181.94	317.43	385.96	177.16	303.9	342.72	172.55	365.1	422.9
YHR132C	1985.51	2481.42	2717.86	1915.68	2388.59	3013.72	2037.14	2299.14	2485.8	1760.71	2066.53	2684.61	1652.37	2006.27	2077.42
YDL045C	540.43	786.45	844.58	497.39	662.29	782.46	451.18	781.21	895.01	522.43	694.96	753.53	477.69	754.12	841.58
YMR097C	232.03	359.63	356.54	218.85	403.69	344.23	236.63	342.15	326.5	240.43	373.86	328.44	272	468.78	363.93
YLR265C	337.77	412.62	448.11	305.07	445.15	479.71	242.94	486.53	492.36	301.89	397.94	418.51	314.5	509.54	468.39
YDR309C	5046.99	3730.65	7203.79	6357.17	7583.27	9990.9	7189.42	4990.86	7038.07	5979.9	4723.66	8562.4	7660.08	3926.57	11221.9
YLR223C	188.96	118.3	560.13	323.07	240.83	507.36	396.49	178	575.81	446.5	204.13	712.89	454.74	288.89	711.01
YPL245W	831.21	655.84	1335.55	1157.74	1596.01	1816.53	857.13	838.57	1425.97	996.05	834.87	1683.92	985.13	1041.24	1449.81
YGR237C	1242.41	1551.12	1808.01	928.47	1436.11	1455.71	1031.72	1560.45	1826.54	1015.93	1682.35	1690.51	829.59	2055	1980.54
YJL155C	570.79	796.86	756.91	369.49	571.48	579.24	336.54	643.76	704.12	385.95	758.03	642.59	334.89	783.37	669.73
YMR252C	197.77	257.42	237.69	206.54	262.55	323.49	276.6	273.92	275.39	178.96	306.19	232.87	248.2	235.72	207.24
YEL049W	16.64	15.14	29.22	21.79	16.78	11.06	19.98	21.76	30.25	12.65	24.08	49.43	22.95	30.13	48.86
YKR075C	752.89	849.85	711.12	325.91	319.79	510.12	185.1	894.93	910.66	196.14	417.43	828.23	175.1	242.81	737.96
YDR349C	2529.86	2684.89	3445.55	2597.82	2901.84	4065.76	2886.91	2879.61	3027.19	2567.85	2547.04	3484.28	2566.11	2677.09	2660.37
YNL268W	3294.5	5127.51	4138.16	3508.29	3764.49	5481.38	3492.69	3430.41	3693.76	3789.86	5934.68	5096.8	3263.95	3375.38	3849.03
YFL004W	927.16	1359.01	1875.23	964.47	1152.84	1506.86	845.57	1389.37	1658.59	981.59	1557.35	1825.62	1014.88	1440.9	1388.31
YPR010C-A	676.52	716.41	766.65	430.13	503.38	671.87	534.26	657.6	945.08	608.29	517.21	772.21	587.34	430.67	1031.97
YLR030W	158.61	209.15	176.32	164.85	211.22	257.13	202.98	181.95	184.64	128.35	247.71	193.33	175.95	220.65	235.04
YLR434C	16.64	18.93	20.46	24.63	11.84	24.88	28.4	14.83	16.69	18.08	11.47	10.98	13.6	11.52	13.48
YDR482C	155.67	263.09	393.55	179.06	281.3	279.25	123.05	309.52	383.88	150.94	322.25	311.96	154.7	383.71	468.39
YBR286W	15878.2	24354.2	17523.9	14454.8	17109	22518.6	18524.6	22090.5	17006.3	14196.8	22899.2	18864.7	13837.8	23774.8	12903.4
YMR272C	2857.84	3103.19	2778.26	2625.29	2946.25	4089.26	4110.04	3670.71	2815.43	2939.33	3380.76	3049.29	2700.41	2849.89	2145.65
YNR034W-A	1616.41	4216.14	1707.67	451.92	912.01	703.66	629.97	2769.84	2745.54	628.18	2944.98	1503.77	745.44	2368.7	2651.11
YGR060W	9277.46	10161.3	17745	11621	12079.1	18083.7	13016.9	15415.6	16975	11829.6	11236.3	21465.9	11649.9	12851.1	16155.1
YGR265W	16.64	4.73	9.74	8.53	5.92	9.68	19.98	9.89	9.39	16.27	6.88	10.98	18.7	9.75	9.27
YDR137W	396.51	613.26	695.54	405.49	615.9	630.39	404.9	585.41	706.21	459.16	647.94	696.42	420.74	725.76	716.06
YDL078C	2009.99	2641.36	1945.36	1562.29	1939.49	2427.57	1768.96	2225.96	1946.5	1645.92	2462.17	1994.78	1587.78	2249.07	1860.07
YGR182C	841	933.13	936.15	573.19	786.65	890.29	921.29	820.77	1078.61	729.41	778.68	864.48	767.54	499.79	1081.67
YKL197C	512.04	666.25	654.62	430.13	613.93	667.72	430.15	546.85	598.76	436.56	610.1	590.96	464.09	634.49	663.83
YDR070C	387.7	813.89	323.42	133.59	228.99	207.37	202.98	961.19	611.28	158.17	810.79	503.09	215.9	779.82	753.13
YGR225W	16.64	12.3	6.82	3.79	7.9	2.76	11.57	14.83	4.17	9.04	13.76	5.49	10.2	8.86	7.58
YMR081C	2468.18	6754.34	3221.49	1190.9	3252.23	1848.32	1481.84	5613.85	3690.63	1122.59	3526.4	3092.13	1154.28	3173.34	3913.9
YMR058W	6889.56	10947.8	9612.85	8563.71	3026.2	13286.6	9674.58	3397.78	7855.89	8428.44	11016.1	11497.5	9275.91	1948.66	8259.12
YHR131W-A	16.64	16.09	21.43	12.32	21.71	17.97	15.78	15.82	26.08	13.56	13.76	25.26	11.05	31.9	25.27
YJL169W	16.64	9.46	10.72	8.53	10.86	11.06	8.41	5.93	11.47	7.23	6.88	7.69	13.6	3.54	10.95
YEL002C	3735.07	4933.5	3828.38	3750.83	5360.5	5818.69	4835.71	4827.69	3815.81	3803.42	5203.02	4211.45	3716.14	4989.96	3102.65
YPR004C	2366.36	1853.97	2559.07	2089.06	2135.91	3237.68	3352.82	1890.73	2368.97	2339.17	1743.13	2656.05	2149.62	1590.66	2072.36
YDL091C	520.85	847.96	671.18	381.81	560.63	591.68	417.52	672.44	726.03	390.46	771.79	607.44	383.34	780.71	688.26
YGR028W	1141.57	1565.32	1285.87	863.1	1411.44	1336.82	932.86	1322.13	1314.36	968.03	1422.03	1286.28	976.64	1668.64	1254.37
YMR271C	256.51	476.03	344.85	216.96	228.99	335.93	233.48	508.28	429.77	200.66	372.71	370.18	223.55	397.89	336.13
YBR255C-A	320.15	447.64	476.36	313.6	487.59	485.24	339.7	393.57	540.35	265.73	488.54	449.26	237.15	374.85	495.34
YPR114W	3124.14	3277.33	2718.83	2980.58	3120.95	4603.53	3658.86	2851.92	2629.76	3150.84	3255.76	3282.16	2944.36	2377.57	2527.27
YMR104C	2423.14	2678.27	2106.1	1243.96	1546.66	1920.21	1081.15	1641.53	1568.88	1074.68	1305.06	1252.23	944.34	891.48	963.73
YKR015C	374.98	544.17	365.3	361.91	460.94	558.51	399.65	411.37	317.11	357.02	574.55	359.19	324.7	456.37	331.07
YKL039W	3114.35	3712.66	3532.24	3051.63	3981.63	4707.21	3700.93	3159.46	3268.16	2914.03	3444.98	3578.74	2619.66	2776.34	2571.08
YHR078W	1013.31	1026.83	1328.73	752.25	873.51	1159.87	1070.63	1171.82	1163.1	913.8	1130.74	1244.54	854.24	991.61	1002.48
YKL046C	2570.98	3362.5	3841.05	2608.24	3549.32	4021.52	2744.94	3521.39	3517.47	2401.54	3074.56	3600.71	2259.27	2619.49	3350.32
YOL039W	15141	10432	14762.2	15964.9	12654.6	24614.4	16625.3	12040.6	12881.7	16178.1	11324.6	16264.7	14701.4	9974.61	8808.38
YLR315W	255.53	302.84	227.95	244.43	275.38	376.02	263.98	267	215.93	208.79	301.61	251.54	162.35	233.06	169.33
YOR145C	561.97	331.23	977.07	681.19	542.86	1047.89	727.78	467.74	1050.44	843.3	384.18	1343.4	855.94	430.67	1004.17
YDL096C	16.64	15.14	11.69	14.21	17.77	8.29	15.78	9.89	7.3	16.27	13.76	6.59	26.35	12.41	5.9
YKL136W	16.64	14.2	12.66	4.74	11.84	13.82	12.62	13.84	18.78	16.27	18.35	14.28	19.55	15.95	18.53
YDL135C	596.24	805.37	811.46	543.82	805.41	836.38	475.37	731.77	923.18	565.81	802.76	922.7	611.99	917.18	892.13
YMR318C	5242.8	7826.6	5812.71	6885.83	10072.5	10584	5755.95	7712.25	5822.81	5589.43	7654.87	6073.32	5217.22	7262.08	5191.86
YDR056C	830.23	1013.58	1153.39	712.46	844.89	1094.89	665.73	898.89	1116.16	787.26	987.39	1072.08	751.39	936.67	809.57
YKR041W	16.64	24.61	22.41	22.74	45.4	33.18	29.45	22.74	21.91	15.37	34.4	35.15	23.8	31.02	14.32
YDR306C	2405.52	3508.25	3061.73	2048.32	2750.82	3145.05	2066.59	3548.09	2791.44	1917.07	3155.99	3155.84	2320.46	3557.93	3112.75
YGR146C-A	16.64	16.09	18.51	14.21	29.61	42.86	17.88	9.89	13.56	15.37	21.79	28.56	14.45	15.06	22.75
YGR111W	767.57	877.3	797.82	491.71	600.11	754.81	574.23	938.44	864.76	640.83	858.95	731.57	603.49	917.18	807.88
YMR026C	438.61	490.23	592.28	400.76	445.15	615.19	421.73	508.28	566.42	482.66	495.42	609.64	423.29	458.14	547.58
YDR003W	908.56	1011.68	988.76	742.78	978.14	1139.13	661.52	1067	1064	630.89	935.79	951.26	501.49	1008.45	886.23
YCR020C-A	254.55	367.2	402.32	241.59	341.51	370.49	250.3	475.65	425.6	277.48	401.38	438.28	253.3	405.86	494.5
YMR281W	587.43	991.81	747.17	503.08	1184.42	771.4	453.28	1042.28	813.65	400.41	908.26	689.82	351.04	859.57	608.23
YDR505C	1775.01	2327.16	2097.33	1355.75	1721.36	2076.43	1529.17	2400	2213.54	1478.71	2505.75	2466.01	1381.23	2602.65	2350.36
YDR126W	305.46	307.57	376.99	288.96	342.5	442.38	350.22	336.22	324.42	321.77	356.65	389.95	339.14	446.62	369.82
YMR304W	1120.03	2107.6	1562.53	973	1489.41	1488.89	994.91	1769.1	1427.02	862.28	1817.67	1248.93	946.04	1854.73	1468.34
YGR252W	619.74	577.29	715.02	626.24	534.96	958.03	670.98	545.86	657.18	676.08	568.81	862.28	647.69	616.77	609.07
YDR236C	644.21	712.63	674.11	609.19	801.46	931.77	633.12	711	684.3	582.08	803.91	728.27	456.44	598.16	496.19
YHR142W	1488.15	1592.76	1416.4	1550.92	2003.65	2369.5	1712.17	1580.22	1236.12	1455.21	1673.18	1395.03	1422.88	1418.74	897.18
YHR102W	766.59	1063.74	1070.58	829.94	1109.41	1267.7	906.56	962.18	968.03	736.64	918.58	1097.35	734.39	979.21	1145.7
YHR075C	191.89	376.66	263.02	162.01	284.26	247.46	170.38	354.02	370.31	173.54	399.09	259.23	157.25	375.73	384.99
YOL112W	443.51	438.18	693.59	446.23	504.37	681.54	498.51	485.54	668.65	521.52	535.55	628.31	525.29	494.48	667.2
YCL021W-A	15.66	17.98	6.82	19.9	20.73	11.06	10.52	27.69	10.43	14.46	18.35	5.49	14.45	25.7	8.42
YJL057C	657.92	1145.12	871.86	534.34	919.9	815.64	465.9	1071.94	969.08	453.73	1019.5	737.06	447.09	1037.69	1033.65
YDR436W	1332.48	2064.06	1348.21	1117.01	1691.75	1704.55	1109.54	1862.05	1342.52	987.01	1868.13	1368.67	898.44	1621.67	1251
YDR519W	1367.73	2587.41	1367.7	1190.9	2937.37	1816.53	1538.64	2409.89	1419.71	1201.22	2647.96	1325.83	1249.48	2524.67	1165.07
YDR220C	15.66	11.36	27.28	15.16	4.94	16.59	19.98	11.87	12.52	15.37	14.91	9.89	5.95	13.29	16.85
YNL089C	15.66	5.68	9.74	12.32	9.87	11.06	12.62	17.8	8.35	14.46	14.91	5.49	16.15	7.09	8.42
YIL054W	15.66	22.71	11.69	5.68	7.9	9.68	6.31	11.87	11.47	4.52	18.35	6.59	10.2	23.93	13.48
YHR213W-B	15.66	14.2	7.79	22.74	13.82	12.44	16.83	12.86	10.43	19.88	9.17	5.49	11.05	10.63	3.37
YLR311C	15.66	62.46	71.11	7.58	28.62	38.71	14.72	50.43	63.63	9.04	52.75	59.32	10.2	47.85	88.45
YIL051C	4902.09	3994.69	4956.44	3282.8	2949.21	5005.82	5262.7	3416.57	4510.54	4216.48	4083.75	4693.67	3935.44	3462.23	3418.55
YJR139C	7384.96	8712.41	7578.84	7986.73	8473.56	12177.9	8756.45	8142.41	6885.77	7508.32	8823.46	8289.98	7219.79	7901	4985.46
YIL059C	15.66	13.25	13.64	13.26	12.83	6.91	22.09	16.81	10.43	18.08	12.61	9.89	14.45	14.18	21.06
YLL019C	1749.56	2275.11	2560.05	1396.49	1832.89	2128.96	1417.69	2365.39	2416.96	1161.45	2100.93	2591.24	1026.78	2179.95	2529.8
YKL072W	151.75	114.51	268.86	169.59	161.87	258.52	149.34	138.44	250.35	188	138.76	251.54	204	155.08	265.36
YGL200C	5330.92	5956.54	5276.93	5563.24	7555.63	8479.89	6515.28	5980.72	5231.35	5123.95	6177.8	5576.82	5026.82	4930.59	4058.8
YNL067W	7539.65	8048.05	8205.21	7735.67	9232.57	11783.9	7958.21	9549.58	8061.39	8212.42	9129.66	9972.8	8353.67	8692.34	6527.1
YLR426W	382.81	384.23	529.93	423.5	471.8	644.22	435.4	370.83	492.36	430.23	408.26	578.88	407.14	387.25	435.53
YLR360W	471.9	532.81	488.05	361.91	393.82	550.21	369.15	443.02	516.35	398.6	493.12	474.53	398.64	418.27	397.62
YDL048C	7155.86	10649.7	3917.03	1947.89	3021.26	2961.19	7902.47	9630.67	5757.09	4798.56	8973.69	4894.68	4631.58	9540.39	7088.99
YLR231C	466.03	724.93	499.74	365.7	617.87	555.74	526.9	780.22	542.43	358.83	756.89	526.16	356.99	642.47	582.96
YDR422C	1006.46	1218.94	1118.32	991.95	1209.1	1505.48	869.76	1274.66	1093.21	867.7	1131.89	1158.86	883.14	1107.7	1010.07
YMR133W	403.37	593.38	267.89	216.01	306.96	327.64	396.49	427.19	280.6	255.79	551.61	230.67	246.5	535.24	219.03
YKL126W	2820.64	5009.21	4170.31	2756.99	5477.95	4179.12	2482.01	4677.38	4199.68	2237.94	5516.1	4231.22	2086.72	5618.25	4604.69
YBR284W	229.1	406	481.23	199.91	320.78	302.75	246.1	394.56	661.35	198.85	450.69	562.41	247.35	841.85	1202.14
YLR258W	14544.7	14049.1	6781.01	5487.44	7450.02	8307.09	8477.75	11260.3	7044.32	5176.37	7838.36	5510.91	6135.21	5464.95	3540.71
YJR089W	272.18	358.68	552.34	304.12	327.69	460.35	310.25	321.38	506.97	306.41	364.68	467.94	341.69	370.41	497.87
YOR138C	1065.2	1212.32	1487.52	965.42	1248.58	1461.24	1077.99	1159.95	1406.15	877.64	1386.48	1244.54	873.79	1241.51	1747.19
YBR283C	7565.11	6489.36	6685.55	8049.26	7504.3	12177.9	8647.07	6641.29	5748.74	7774.05	6936.98	7816.55	7420.39	6202.23	4742
YJL163C	549.25	795.91	402.32	360.97	478.7	546.06	537.42	761.43	473.59	390.46	861.24	400.93	340.84	726.65	460.81
YOL062C	2288.04	2996.25	2691.56	2434.86	3424.96	3682.82	2506.2	2758.96	2939.57	2207.21	2926.63	2978.99	2028.07	2814.44	2703.34
YGR180C	5448.4	5651.81	10918.2	6451.92	6333.7	9757.27	5043.95	6262.55	11366	5309.24	5283.3	10883.4	4980.07	5355.95	11735.8
YHL015W-A	15.66	44.48	39.94	12.32	31.58	23.5	13.67	23.73	38.6	9.04	27.52	38.45	10.2	34.56	29.48
YOR084W	426.87	396.53	605.92	449.08	479.69	678.78	531.11	405.44	666.57	432.95	466.75	638.2	434.34	316.36	740.49
YLR230W	289.8	248.9	261.07	277.59	315.85	418.88	360.73	267	249.31	293.75	246.56	305.37	277.1	228.63	221.56
YDR439W	241.82	234.7	309.78	226.43	228	341.46	276.6	235.35	322.33	242.23	278.67	351.5	238.85	290.66	329.39
YKL034W	1175.84	1850.18	1296.58	1082.9	1566.4	1632.66	1336.71	1598.02	1196.48	969.84	1699.55	1399.42	905.24	1365.57	954.47
YDR104C	248.68	462.78	426.67	257.7	402.7	388.47	222.96	376.76	403.7	225.96	386.47	380.06	226.1	381.93	422.9
YGL197W	2686.51	3980.49	4748.95	2684.98	3692.44	4046.4	1800.51	3446.23	3955.59	1884.54	3142.23	4101.6	1659.17	3145.87	5014.1
YBL019W	310.36	465.62	379.92	290.86	409.61	438.23	289.22	401.48	414.13	281.1	402.53	458.05	275.4	431.56	465.02
YOR363C	663.79	1130.93	987.78	602.56	940.63	906.88	571.07	948.33	904.4	517.91	838.31	896.33	502.34	915.4	945.2
YMR119W-A	15.66	36.91	31.17	17.05	46.39	59.44	17.88	28.68	35.47	17.17	35.55	48.33	17.85	33.67	36.22
YDR150W	652.05	708.84	1108.58	694.46	725.46	1045.13	806.65	761.43	1083.82	842.39	798.17	1214.88	841.49	692.98	1245.94
YPR106W	251.62	428.71	423.75	244.43	355.33	367.73	341.8	422.25	447.51	256.69	366.98	455.86	323.85	312.81	463.33
YJL083W	754.85	795.91	685.8	719.09	775.8	1081.07	703.59	882.08	760.45	507.97	827.99	794.18	364.64	689.43	735.44
YOR169C	15.66	12.3	9.74	13.26	11.84	12.44	21.03	9.89	11.47	16.27	10.32	12.08	17.85	3.54	6.74
YNL193W	293.71	795.91	436.42	187.59	514.24	282.02	187.2	882.08	440.21	204.27	736.24	383.36	152.15	961.48	543.36
YMR105W-A	15.66	12.3	9.74	20.84	26.65	19.35	21.03	13.84	17.73	21.69	13.76	23.07	18.7	23.93	16.01
YKL129C	704.91	1059.95	1171.89	601.61	888.32	904.12	635.23	880.1	1142.24	554.06	1034.41	1094.05	498.09	1279.61	1197.93
YGR196C	223.22	296.22	401.35	285.17	319.79	428.56	339.7	325.34	424.56	320.87	377.3	448.17	366.34	435.1	411.1
YGL006W-A	15.66	17.98	13.64	7.58	21.71	13.82	9.47	3.96	9.39	7.23	4.59	9.89	12.75	9.75	6.74
YNL159C	692.19	947.33	829.97	575.08	823.17	864.03	692.02	970.09	802.17	581.18	974.78	799.67	484.49	980.98	684.89
YJR105W	6729.98	6284.94	6147.82	7218.38	5127.56	10842.5	8515.61	5260.82	5828.02	7927.7	7736.3	7224.49	7588.68	4893.37	4156.52
YMR203W	9884.47	7795.37	6503.38	9058.26	7725.4	13606	13070.5	6995.31	6788.75	9805.91	7399.14	8076.88	9588.7	6288.19	5010.73
YLR220W	2002.15	2413.28	2108.05	2115.58	2587.96	3175.47	2485.17	2657.11	2086.28	2019.21	2474.79	2350.68	1919.27	2661.14	1819.63
YDR022C	184.06	232.81	198.73	101.37	159.9	152.07	150.39	207.66	214.89	155.46	252.3	213.1	158.1	253.44	189.55
YAL060W	5982.96	7789.69	4922.35	3627.66	5179.87	5441.29	6388.02	7313.73	5109.3	3844.09	7188.13	4325.69	4415.68	6634.68	4681.35
YDL057W	150.77	241.33	192.88	107.06	208.26	160.36	110.43	216.56	205.5	122.02	244.27	147.19	128.35	242.81	215.66
YNL269W	14.69	12.3	11.69	7.58	11.84	12.44	5.26	17.8	14.6	4.52	12.61	12.08	3.4	2.66	13.48
YJR065C	4979.44	7911.77	5084.05	4719.09	9031.22	7068.42	5447.8	7091.23	5221.96	4155.02	8086.07	5049.56	4007.69	7176.12	5285.36
YKL023W	326.02	426.82	549.42	291.8	374.08	436.85	328.13	482.57	529.92	352.5	505.74	511.88	361.24	596.39	529.88
YML104C	730.37	635.02	871.86	802.46	722.5	1201.34	870.81	669.47	819.91	822.51	594.04	927.09	789.64	611.45	748.07
YBR173C	1555.71	2177.63	1395.95	1537.66	1813.15	2299	1381.93	2042.03	1245.51	1427.19	2095.2	1415.9	1342.13	1985	1320.08
YOR142W	4711.18	6056.86	4402.15	4244.43	5433.54	6344.02	5905.29	4913.73	4554.35	4159.54	6053.94	4562.95	4263.53	5331.14	3901.26
YOR316C	734.29	879.19	1014.08	663.19	830.08	991.21	773	878.12	960.73	720.37	870.42	1035.84	675.74	737.28	821.36
YOR008C-A	14.69	9.46	5.84	16.11	7.9	6.91	17.88	10.88	9.39	14.46	8.03	8.79	10.2	17.72	8.42
YPL268W	284.9	369.09	426.67	234.96	338.55	351.14	263.98	325.34	379.7	274.77	334.86	378.96	318.75	362.44	337.81
YCR073C	656.94	545.12	701.38	680.25	639.59	1016.09	740.4	554.76	672.83	701.39	665.14	667.86	712.29	603.47	616.65
YOR213C	522.81	511.99	666.31	521.08	557.67	778.31	444.87	594.31	740.63	471.81	444.96	731.57	446.24	560.94	688.26
YPR026W	724.5	1472.57	946.87	535.29	912.99	799.05	587.9	1258.84	867.89	497.12	1350.93	628.31	464.94	1319.49	919.93
YLR099C	1708.44	2937.58	3348.13	2326.86	3740.8	3472.69	2016.11	3057.61	3661.42	1684.78	3020.66	3387.61	1721.22	2419.22	4827.09
YCR107W	376.93	468.46	484.15	460.45	570.5	687.07	400.7	439.06	405.78	443.79	555.05	475.63	362.09	448.4	432.16
YLR224W	1051.5	1265.32	1497.26	1019.42	1272.27	1520.68	917.08	1333.01	1629.38	940.01	1133.04	1654.26	929.89	1167.96	1806.16
YDR083W	369.1	210.1	551.37	427.29	271.43	637.31	418.58	239.31	491.32	558.58	189.22	732.66	537.19	256.1	415.31
YFL050C	343.65	433.44	498.76	307.91	361.25	458.97	312.35	366.87	379.7	294.66	315.37	351.5	275.4	316.36	289.79
YAR019W-A	14.69	5.68	7.79	10.42	9.87	4.15	11.57	11.87	12.52	13.56	8.03	6.59	3.4	9.75	7.58
YDR287W	1509.69	2266.59	1958.03	1364.28	1981.93	2032.19	1361.95	2031.15	1903.73	1373.86	2186.94	1810.24	1754.37	2628.35	2573.6
YOL113W	704.91	639.76	940.05	525.82	684.99	782.46	377.56	456.86	608.15	418.48	462.16	520.66	453.04	475.87	629.29
YKL001C	512.04	1282.35	1223.52	718.14	1092.63	1068.63	348.11	1507.05	1344.61	505.25	1900.24	1277.49	472.59	2957.11	1330.19
YIL012W	14.69	21.77	10.72	12.32	16.78	8.29	23.14	17.8	7.3	14.46	26.38	18.67	10.2	25.7	22.75
YPL076W	472.88	476.98	392.58	432.02	399.74	642.84	530.06	453.89	401.61	449.22	524.09	449.26	424.99	472.32	311.7
YKL007W	1316.82	2317.69	1634.61	1028.9	2103.34	1530.36	924.44	2169.59	1872.44	1097.28	2371.58	1586.16	1124.53	2662.02	1764.88
YBL100C	542.39	564.04	466.61	360.02	440.21	535	594.21	409.39	475.67	466.39	432.34	533.85	453.89	374.85	372.35
YGL211W	663.79	546.06	942.97	723.83	750.13	1075.54	760.38	636.84	869.98	764.66	590.6	884.25	815.99	675.25	971.31
YDL127W	187	277.29	475.38	262.43	422.44	389.85	265.03	314.46	555.99	272.96	297.02	450.36	327.25	310.16	816.31
YDL194W	768.55	1243.55	824.13	738.99	1112.37	1097.66	648.9	967.12	874.15	526.04	807.35	851.3	573.74	699.18	863.48
YEL031W	7738.4	7664.76	7138.52	9716.72	12098.9	14428.5	9309.64	7673.68	6226.5	8867.71	10157.2	8605.24	8833.92	9144.28	4899.53
YML087C	359.31	368.14	318.54	275.7	333.61	409.2	453.28	361.93	387	306.41	333.72	328.44	338.29	252.56	480.18
YBR056W	1882.71	3919.92	2450.94	1452.39	2807.08	2155.23	1236.8	3438.32	2786.23	1235.57	3694.98	2333.1	1046.33	4593.85	2993.13
YDR320W-B	14.69	27.45	9.74	18	42.44	17.97	12.62	15.82	12.52	17.17	27.52	17.58	11.9	36.33	14.32
YMR134W	578.62	527.14	556.24	455.71	483.64	676.01	477.47	528.06	565.38	571.24	545.88	706.3	529.54	602.59	577.06
YNR039C	756.8	1179.19	1099.81	711.51	1239.7	1054.8	738.29	1206.43	1186.05	703.2	1100.93	1186.32	693.59	1072.25	1169.28
YLR084C	642.26	414.52	774.44	950.26	708.68	1408.71	1129.53	591.35	772.97	887.58	400.23	834.82	1130.48	395.23	812.94
YPL149W	1513.61	2480.47	2142.14	1656.09	2636.33	2453.83	1487.1	2266.5	2198.94	1307.88	2708.74	2607.71	985.98	2641.64	2199.57
YPL137C	779.32	676.66	1062.79	877.31	771.85	1299.49	734.09	652.66	1045.23	780.03	774.09	1019.36	835.54	646.01	891.28
YOR220W	2137.26	4465.99	4948.65	2090.95	3550.31	3096.67	1387.19	4777.26	4829.74	1606.15	3998.88	4727.72	1368.48	5306.32	5212.92
YPR202W	14.69	15.14	9.74	270.96	265.51	188.01	30.5	18.79	7.3	24.4	30.96	15.38	11.9	13.29	8.42
YPL010W	2298.81	3345.47	2153.83	2178.11	3639.14	3225.23	2322.15	3168.36	2169.73	1974.02	3553.93	2303.44	1966.87	3069.66	1720.23
YHR194W	653.03	709.79	515.32	516.34	569.51	764.49	765.64	583.44	566.42	571.24	697.25	554.72	543.99	612.34	641.93
YHR057C	898.77	1308.85	1351.14	826.15	1123.23	1219.31	832.95	1319.16	1312.27	842.39	1461.02	1174.24	856.79	1299.11	1393.37
YBR014C	389.66	722.09	608.84	333.49	575.43	492.15	339.7	589.37	606.06	382.33	689.23	583.28	392.69	756.78	461.65
YIL047C	2179.36	1982.67	2798.71	2282.33	1641.41	3367.63	2782.8	2204.21	2410.7	2603.1	2107.81	2989.97	2276.27	1990.31	2549.17
YBR023C	1484.24	1699.71	2146.04	1723.35	2104.32	2540.93	1895.16	1871.94	1798.37	1653.15	1904.83	2192.5	1741.62	1678.39	1727.81
YLL040C	1083.81	1759.33	1240.08	1100.9	1623.65	1622.99	1312.52	1501.11	1370.69	1221.11	2012.63	1466.43	1156.83	1890.18	1436.33
YDR359C	585.47	705.06	799.77	671.72	906.08	989.83	693.07	616.07	719.77	678.79	885.33	950.16	718.24	962.37	876.96
YBR141C	221.26	185.49	224.05	197.06	223.07	290.31	260.82	222.5	266	223.25	215.6	300.97	252.45	225.08	252.73
YPR080W	15986.9	10640.2	18949	18101.4	13987	26665.9	18198.6	13997.5	16408.6	18040	10066.6	20762.8	16637.7	9525.33	13669.2
YMR001C-A	14.69	2.84	2.92	36	15.79	15.21	41.02	6.92	6.26	27.12	4.59	12.08	34	7.09	1.68
YGL216W	387.7	433.44	540.65	416.86	458.96	613.8	416.47	398.52	480.89	423	418.58	539.34	437.74	394.34	570.32
YGL250W	423.93	502.53	380.89	312.65	377.04	460.35	424.89	443.02	383.88	371.48	478.21	403.13	321.3	456.37	322.65
YOR137C	714.71	883.92	915.69	635.72	911.02	935.91	661.52	982.94	854.33	454.64	941.52	853.49	318.75	892.36	922.45
YOR120W	2505.38	4657.16	2810.4	1189.96	1592.06	1751.55	1264.14	3557.98	3108.56	1175.01	3433.51	2127.69	1253.73	3541.09	3524.7
YJR009C	98328.8	178702	106040	106555	177657	156839	108227	195895	91501.1	89370.4	189392	104791	91122	142942	72001.1
YLR011W	146.86	194.96	146.12	118.43	150.03	174.19	126.2	157.23	159.6	133.77	184.63	168.06	118.15	155.08	165.96
YLL003W	344.62	350.16	574.74	358.12	389.87	526.71	360.73	388.63	633.19	353.41	408.26	595.36	388.44	412.95	592.22
YJR131W	845.9	1009.79	1074.48	840.36	930.76	1235.9	868.7	972.07	920.05	750.2	920.88	1089.66	799.84	864.01	716.06
YOR148C	124.34	202.53	213.34	123.16	174.7	181.1	118.84	193.82	227.4	154.56	212.16	186.74	148.75	249.9	266.21
YPL107W	161.54	275.4	360.43	145.9	208.26	214.28	185.1	246.23	440.21	163.6	305.05	306.47	202.3	354.46	454.07
YLL015W	1575.29	2234.41	1887.89	1461.87	1883.23	2146.93	1557.57	1877.88	1570.97	1430.8	2009.19	1663.05	1309.83	1918.54	1465.82
YBR270C	141.96	193.06	190.93	151.59	142.13	222.57	140.93	207.66	237.84	137.39	196.1	197.72	136.85	229.52	294.85
YOR353C	291.76	377.61	559.16	315.49	323.74	463.12	247.15	378.74	496.53	338.04	358.95	400.93	295.8	356.24	424.58
YDL062W	14.69	5.68	9.74	12.32	14.81	8.29	15.78	6.92	12.52	18.98	4.59	13.18	16.15	7.98	7.58
YHR110W	899.75	1002.22	911.8	790.15	994.91	1159.87	801.39	919.65	1123.46	751.1	909.41	945.76	736.94	739.94	956.15
YGL114W	1693.75	1770.68	1653.12	1764.09	1716.43	2589.31	1988.76	1820.52	1650.25	1643.21	1682.35	1833.31	1660.02	1765.23	1373.15
YOR177C	14.69	20.82	30.2	3.79	12.83	11.06	17.88	20.77	36.51	10.85	22.94	32.95	10.2	8.86	36.22
YDR428C	426.87	526.19	536.75	380.86	456.99	558.51	391.23	463.78	447.51	401.31	506.88	512.97	359.54	451.94	362.24
YNL219C	2060.9	2363.12	2047.65	2111.79	2364.9	3096.67	2371.58	2095.43	1895.39	2123.15	2349.79	2427.57	1938.82	2011.58	1602.29
YDR458C	595.26	733.45	840.69	588.35	605.04	862.64	652.05	682.32	792.79	692.35	725.92	893.04	708.89	790.45	671.41
YJR154W	229.1	136.28	145.15	202.75	203.33	297.22	316.56	151.3	145	266.64	239.68	198.82	342.54	301.29	130.58
YPL184C	1689.84	1842.61	1579.09	1667.46	1709.52	2444.16	1951.95	1802.72	1459.35	1831.21	2089.47	1899.22	1874.22	2043.48	1439.7
YLR142W	1631.09	4219.93	3780.65	859.31	2033.26	1259.4	1095.87	5370.59	4044.25	901.14	2631.9	2453.93	758.19	3253.98	5002.31
YDR529C	2863.72	2959.34	2696.43	1736.62	1761.83	2545.07	2018.21	2528.56	2929.14	2228	2446.12	2678.01	2253.32	1904.36	2746.3
YML019W	862.54	879.19	789.06	889.63	1031.43	1303.64	1092.72	861.31	841.81	869.51	875.01	1036.93	939.24	752.35	534.1
YLR403W	1054.43	1241.66	1460.24	1191.85	1266.35	1744.64	1283.07	1197.53	1341.48	1249.13	1457.58	1522.45	1208.68	1564.07	1566.91
YJL176C	621.7	500.64	777.37	659.4	563.59	963.56	672.04	529.05	698.9	722.18	598.63	855.69	679.99	601.7	669.73
YBL101C	1118.07	915.15	1484.59	741.83	823.17	1083.83	731.98	912.73	1024.36	627.27	935.79	872.17	618.79	1271.64	914.87
YPL051W	136.09	145.74	175.35	125.06	146.08	182.48	116.74	125.59	203.41	156.37	176.61	168.06	176.8	223.31	203.02
YNL144C	2015.86	2860.92	1420.3	936.05	1361.1	1364.47	1027.51	1848.21	1596	852.33	1308.5	1116.02	822.79	724.88	1583.76
YBL075C	414.14	379.5	501.68	423.5	426.39	616.57	424.89	411.37	574.77	403.12	543.58	662.36	436.89	553.85	833.16
YLR324W	1034.85	1442.29	1192.35	901.94	1159.75	1311.94	1026.46	1212.36	1247.6	822.51	1193.82	1121.51	821.09	1192.77	1208.88
YNL245C	500.29	538.49	522.14	527.71	627.74	767.25	597.37	551.79	510.1	539.6	618.12	598.65	500.64	639.81	504.61
YEL024W	6627.18	8286.54	5549.69	4632.87	6250.79	6733.87	8415.7	7064.53	5980.32	5941.03	7609	6708.22	5645.61	5323.16	4959.35
YLR190W	1541.02	839.44	1604.41	1590.71	1039.33	2310.06	1795.25	1009.64	1727.44	1808.61	870.42	2012.36	1906.52	629.17	827.26
YEL016C	509.11	479.82	698.46	567.5	576.42	823.93	597.37	595.3	739.59	573.04	542.44	694.22	594.99	478.53	607.39
YLR443W	620.72	771.3	729.63	561.82	672.16	815.64	512.18	668.48	705.16	441.98	628.45	587.67	412.24	513.09	535.78
YGL180W	394.56	584.87	621.5	363.81	370.13	528.09	266.08	566.63	588.33	282	699.55	634.9	300.9	1002.25	828.94
YDR093W	2216.57	2062.17	1866.46	2526.76	3267.03	3666.23	2688.14	2385.17	1767.08	2400.64	2268.37	2386.93	2332.36	1777.64	1787.62
YLR035C	333.86	382.34	419.86	300.33	355.33	435.47	338.65	365.88	426.64	335.33	386.47	450.36	306	364.21	454.07
YGR203W	733.31	545.12	641.96	745.62	608.99	1081.07	994.91	507.29	586.24	785.45	583.72	726.07	718.24	441.31	496.19
YNL331C	419.03	542.28	451.03	404.55	507.33	586.15	423.83	532.02	408.91	364.25	520.65	409.72	305.15	485.62	470.91
YPL156C	413.16	562.15	1331.65	533.4	571.48	772.78	239.79	645.74	1163.1	329.91	526.38	1120.42	258.4	515.74	983.11
YPR161C	602.11	713.57	795.88	618.66	702.76	895.82	695.17	709.02	677	695.06	763.77	818.34	686.79	836.53	730.38
YNL065W	269.24	124.92	678	479.39	224.05	693.99	774.05	247.22	599.81	465.48	278.67	805.16	571.19	399.66	684.05
YDL129W	332.88	286.75	402.32	237.8	177.66	344.23	294.48	349.07	468.37	302.79	290.14	449.26	233.75	366.87	500.4
YJL013C	231.06	280.13	434.47	226.43	308.94	327.64	242.94	275.9	355.71	251.27	308.49	329.53	326.4	350.92	406.89
YNL109W	14.69	9.46	13.64	4.74	11.84	5.53	15.78	9.89	10.43	17.17	19.5	6.59	11.05	13.29	13.48
YIL045W	483.65	808.21	642.93	334.44	405.66	483.85	299.73	706.06	879.37	357.93	720.19	735.96	365.49	769.19	930.04
YDR356W	164.48	171.3	269.84	215.06	233.92	311.05	207.18	175.03	309.81	221.44	198.4	316.35	234.6	185.21	257.78
YPL177C	846.88	1053.33	1442.71	718.14	808.37	1038.21	888.69	1195.55	1303.92	775.51	977.07	1046.82	642.59	1246.83	1304.91
YNL192W	7522.03	12880.3	12932.7	6225.48	9233.56	8996.93	5018.71	13793.8	9394.52	5465.61	12806.3	11310.7	4408.03	19363.5	11506.7
YPR163C	4860.97	2896.88	6845.31	5574.61	4183.97	8051.34	5946.31	3419.53	6005.36	6079.32	3466.77	7237.67	6030.66	3786.56	5132.89
YMR039C	661.84	1787.72	1331.65	645.19	1110.4	931.77	544.78	1310.26	1350.87	776.41	1908.27	1377.45	702.09	2015.13	1528.16
YGR102C	190.91	292.43	359.46	184.75	251.69	266.81	214.55	294.69	382.83	229.58	279.82	328.44	216.75	318.13	368.14
YCL043C	22751.1	40913.1	26802.6	23797.2	58155.2	34360.6	24923.2	39025	25045.8	19969.8	41175.8	26173.8	21231.8	35953.3	21688.2
YPR143W	128.26	106	258.15	178.11	132.26	257.13	148.29	103.83	266	216.02	131.88	360.29	254.15	168.37	229.14
YPL123C	551.2	979.51	542.6	355.28	496.47	512.89	411.21	823.73	661.35	366.96	925.47	489.91	362.09	958.82	546.73
YLR044C	276039	339763	288597	320535	408110	462306	261011	381473	247079	280491	312565	291220	272111	243354	203827
YDL161W	743.1	1195.28	1200.14	724.77	1183.44	1045.13	754.07	1145.12	1217.34	872.22	1384.18	1179.73	817.69	1839.67	1363.88
YBR235W	948.7	1002.22	1082.27	954.05	1024.53	1375.53	952.84	928.55	966.99	892.1	1103.22	1020.46	839.79	1025.29	872.75
YIR013C	14.69	4.73	6.82	12.32	4.94	8.29	17.88	0.99	3.13	10.85	6.88	1.1	11.05	3.54	3.37
YHL036W	459.17	264.04	391.61	369.49	209.25	532.24	426.99	304.57	412.04	272.06	487.39	485.51	186.15	474.98	328.55
YOR339C	13.71	13.25	21.43	13.26	10.86	34.56	8.41	22.74	23.99	11.75	25.23	20.87	5.95	26.58	31.17
YPL270W	1584.1	2251.45	1733	1382.28	1920.74	1990.71	1556.51	1996.54	1658.59	1363.92	2291.3	1728.96	1284.33	1864.48	1777.51
YML051W	962.4	1131.88	853.35	931.31	1128.16	1340.97	1128.47	1166.87	833.47	960.8	1162.85	857.89	925.64	963.26	772.5
YJL089W	215.39	385.18	383.81	214.12	172.73	308.28	214.55	352.04	297.29	176.25	278.67	230.67	204	279.14	283.9
YPR001W	240.85	307.57	295.17	212.22	248.73	305.52	285.01	267.99	263.91	230.48	282.11	269.12	241.4	292.43	339.5
YKL064W	3129.04	3442	3577.05	2600.66	3028.17	3740.89	2513.56	3390.86	3309.88	2450.35	3435.81	3382.12	2386.76	3611.1	3286.29
YOR014W	2828.47	3944.53	3163.04	2894.36	4269.84	4159.76	2851.16	3862.55	3235.82	2413.29	3836.04	3070.16	2324.71	3942.52	3113.6
YGR055W	1135.7	2527.79	2266.83	1685.46	2240.53	2420.65	2884.81	2650.19	2590.12	2490.12	5121.6	3440.34	3060.8	8558.53	2783.37
YDR453C	1194.44	3205.4	1659.94	596.87	1225.88	857.11	652.05	2561.19	1793.16	599.26	2542.45	1449.95	502.34	3016.49	2018.45
YOR020W-A	364.21	759	654.62	278.54	456	399.53	294.48	667.49	706.21	259.41	818.81	590.96	261.8	744.37	839.05
YDR102C	13.71	21.77	11.69	31.26	20.73	8.29	14.72	26.7	12.52	16.27	16.06	8.79	13.6	22.15	10.95
YHL034C	1504.8	2527.79	1793.4	1274.28	1937.52	1827.59	1564.93	1959.95	1681.54	1541.98	2685.8	1782.78	1433.93	2887.99	1311.65
YBR133C	1383.4	1306.96	1886.92	1605.87	1569.36	2301.76	1931.97	1409.15	1726.4	1631.46	1510.33	1926.68	1672.77	1496.72	1866.81
YER092W	309.38	376.66	415.96	300.33	352.37	429.94	293.42	388.63	432.9	302.79	443.81	443.77	308.55	504.22	336.97
YHR213W-A	13.71	9.46	4.87	11.37	14.81	9.68	11.57	17.8	7.3	15.37	10.32	6.59	14.45	10.63	4.21
YGR176W	13.71	6.62	22.41	25.58	8.88	35.94	15.78	5.93	20.86	9.94	10.32	24.17	22.1	11.52	29.48
YHR022C-A	13.71	1.89	6.82	15.16	2.96	4.15	15.78	2.97	3.13	11.75	3.44	2.2	16.15	4.43	1.68
YPL182C	13.71	19.87	14.61	29.37	27.64	16.59	17.88	15.82	31.29	26.21	20.64	10.98	25.5	28.36	21.06
YDR136C	13.71	12.3	25.33	14.21	25.66	23.5	11.57	14.83	19.82	18.08	12.61	29.66	22.1	19.5	24.43
YLR041W	13.71	23.66	14.61	79.58	66.13	174.19	91.5	67.24	86.58	15.37	16.06	12.08	73.95	57.6	40.44
YDR245W	1404.93	870.67	1504.08	1487.45	1089.67	2128.96	1481.84	1038.32	1580.36	1641.4	1005.74	2066.18	1669.37	1041.24	1309.97
YDR010C	13.71	31.23	46.76	13.26	36.52	30.41	17.88	24.72	42.77	27.12	30.96	45.04	17.85	38.1	36.22
YIR002C	580.58	768.46	1010.19	630.03	798.5	901.35	655.21	774.29	901.27	648.06	735.1	961.14	687.64	838.31	1023.54
YBL067C	1069.12	1607.91	1430.04	1057.32	1386.76	1512.39	968.62	1511	1576.18	1041.24	1342.9	1382.95	1060.78	1719.15	1819.63
YOR181W	1066.18	1288.98	1324.84	955.94	1448.94	1367.23	905.51	1208.41	1271.59	964.41	1276.39	1175.34	895.04	1292.02	1202.14
YJL075C	13.71	14.2	11.69	15.16	12.83	11.06	14.72	5.93	11.47	12.65	6.88	16.48	17	5.32	17.69
YAL026C-A	13.71	17.98	21.43	10.42	24.68	31.8	18.93	18.79	13.56	14.46	17.2	16.48	22.1	16.84	23.59
YLR358C	13.71	13.25	15.59	8.53	18.75	5.53	10.52	8.9	12.52	17.17	8.03	14.28	13.6	13.29	6.74
YPL055C	465.05	504.42	601.05	525.82	604.06	752.05	496.4	450.93	583.12	471.81	602.07	627.21	468.34	657.53	825.57
YHR188C	3193.66	4686.49	3922.88	3184.27	4887.72	4552.38	3429.59	4438.08	3948.28	2918.55	4736.27	4186.18	2788.81	4207.49	3429.51
YHR101C	343.65	379.5	408.17	323.07	395.79	461.74	333.39	413.35	460.02	302.79	350.92	422.9	378.24	421.81	455.75
YDR263C	169.38	322.72	202.62	180.01	294.13	257.13	188.25	272.93	269.13	147.33	293.58	216.39	229.5	299.52	423.74
YDR213W	318.19	271.61	582.54	403.6	456.99	576.48	307.1	352.04	545.56	295.56	240.83	564.6	292.4	299.52	492.82
YHL019C	188.96	207.26	290.29	172.43	225.04	246.07	178.79	223.49	310.86	188.91	209.86	220.79	177.65	260.53	254.41
YIR019C	219.31	401.27	227.95	257.7	351.38	367.73	310.25	288.75	252.44	298.27	508.03	300.97	256.7	467.89	258.62
YBR190W	13.71	11.36	8.77	8.53	9.87	22.12	11.57	2.97	12.52	11.75	9.17	19.77	17	11.52	10.95
YDR459C	619.74	688.02	693.59	597.82	779.74	852.97	719.36	682.32	636.32	545.02	728.22	688.73	583.94	611.45	577.06
YIL092W	172.31	165.62	319.52	212.22	197.4	302.75	189.31	173.05	311.9	228.68	216.74	331.73	227.8	233.06	309.17
YMR147W	209.52	188.33	246.46	207.48	164.83	295.84	298.68	196.79	250.35	241.33	142.2	307.57	198.05	137.35	228.3
YAL049C	986.88	1669.42	1172.87	828.04	1490.4	1180.6	994.91	1542.65	1294.54	835.16	1556.2	1205	804.94	1555.21	1258.58
YPR181C	10619.7	10950.6	8258.79	11364.3	13333.6	16185.6	12954.8	10071.7	7750.53	11633.5	12605.6	9967.31	11222.4	11802.8	6228.88
YOR311C	1563.54	1409.17	1612.21	1756.51	1926.66	2500.84	1945.64	1531.77	1418.67	1684.78	1669.74	1921.18	1637.07	1593.31	1128.85
YER122C	2132.37	1995.92	2511.34	2055.9	2403.39	2925.24	2184.38	1928.31	2571.34	2413.29	2385.34	2946.04	2443.71	2527.33	2482.62
YJL178C	1328.57	1170.68	1388.15	1399.34	1224.89	1990.71	1428.21	1352.78	1374.86	1250.93	1173.17	1567.48	1218.03	1217.58	995.74
YHR077C	843.94	894.33	1402.77	940.79	973.2	1338.2	955.99	877.13	1262.2	1114.45	1016.06	1559.8	1099.88	1161.76	1283.01
YBR005W	2253.77	2961.24	3488.41	2386.55	2527.76	3393.89	1883.59	3556	3298.41	1923.4	3098.65	3743.51	1432.23	5025.41	2871.82
YNL045W	13184.8	27959	15683.7	10904.8	15711.4	15497.2	12667.7	18889.5	16307.4	10486.5	25195.1	16455.8	13164.6	35356	21387.5
YER137C	12.73	10.41	17.53	18.95	6.91	8.29	10.52	15.82	16.69	13.56	22.94	21.97	24.65	18.61	31.17
YHL020C	395.54	651.11	812.44	504.03	627.74	716.1	573.18	626.95	768.79	495.31	636.47	597.56	470.89	707.16	843.27
YMR316C-A	12.73	25.55	41.89	12.32	27.64	29.03	7.36	32.63	33.38	10.85	28.67	27.46	16.15	62.03	53.07
YNL101W	1439.2	2101.92	1712.54	1439.13	1966.14	2044.63	1743.72	2068.73	1519.85	1433.51	2032.13	1715.77	1382.93	1950.44	1532.37
YOR080W	234.97	251.74	390.63	242.54	254.65	344.23	248.2	268.97	355.71	279.29	288.99	381.16	299.2	308.38	332.76
YKR068C	856.67	1057.11	1201.12	894.36	1157.77	1269.08	886.58	1058.1	1211.09	858.66	1081.43	1329.12	785.39	1063.39	983.95
YJR144W	556.1	598.11	885.5	543.82	577.41	771.4	688.86	565.64	903.36	663.43	723.63	853.49	712.29	638.92	939.3
YDL002C	248.68	257.42	354.59	235.91	261.56	334.55	236.63	228.43	367.19	266.64	288.99	362.49	268.6	331.42	281.37
YDL004W	2386.92	2622.43	2824.04	1677.88	2212.9	2377.8	2296.91	2566.13	3002.16	1913.46	2154.83	2724.15	1858.07	1595.97	2830.54
YOR330C	627.57	733.45	869.91	654.67	739.28	927.62	641.54	572.56	709.34	543.22	611.24	640.39	573.74	649.55	721.96
YPL047W	308.4	337.86	365.3	317.38	340.52	449.29	295.53	372.81	363.01	296.46	339.45	393.24	303.45	366.87	356.35
YPL155C	425.89	368.14	561.11	537.19	585.3	760.34	595.26	417.31	586.24	532.37	478.21	646.99	625.59	468.78	564.42
YHL032C	1573.33	2502.24	2018.43	1436.29	1948.38	2032.19	1450.29	1982.7	1942.33	1311.49	1798.18	1759.71	1352.33	1426.72	1635.14
YDR111C	457.22	428.71	426.67	372.34	480.68	526.71	409.11	431.15	448.55	379.62	370.42	549.22	422.44	362.44	470.91
YDR255C	733.31	1181.09	754.96	618.66	935.69	875.09	615.24	1067.99	818.86	556.77	1056.2	832.62	573.74	1252.14	647.82
YIL003W	353.44	330.29	414.01	364.76	328.68	515.65	378.61	362.92	398.48	380.52	286.7	406.43	353.59	350.92	402.68
YML042W	292.74	519.56	460.77	241.59	373.09	341.46	279.75	515.2	440.21	215.12	441.52	394.34	193.8	392.57	465.86
YJR096W	868.42	2369.75	1747.61	421.6	681.04	595.83	638.38	2396.05	2286.56	592.93	1954.14	1540.02	511.69	2164.89	3063.89
YPR173C	932.05	1247.33	1710.6	1046.9	1452.89	1479.21	1117.96	1266.75	1590.79	1105.41	1392.21	1543.32	1126.23	1664.21	1875.23
YMR048W	127.28	128.71	165.6	146.85	158.91	207.37	141.98	142.4	194.02	141.91	149.08	175.75	153.85	129.38	190.39
YCL048W	12.73	19.87	15.59	18	23.69	8.29	8.41	20.77	4.17	12.65	19.5	5.49	9.35	16.84	9.27
YDL035C	750.93	765.62	986.81	720.04	835.02	1016.09	760.38	815.82	981.59	593.83	736.24	818.34	620.49	861.35	1013.44
YMR171C	1077.93	1174.46	1405.69	1107.53	959.38	1562.16	1124.27	1235.11	1530.29	1018.64	1188.08	1609.23	1012.33	1127.2	1481.82
YDR307W	2765.81	3355.88	2708.12	2815.73	3757.58	3964.84	3406.45	3121.88	2585.94	2716.08	3480.53	2808.73	3454.35	3624.39	2719.34
YML108W	195.81	131.55	241.59	161.06	189.51	226.72	156.7	170.09	252.44	187.1	163.99	295.48	230.35	216.22	220.71
YER077C	314.27	278.24	358.48	293.7	277.35	413.35	370.2	213.6	354.67	338.95	286.7	316.35	380.79	238.38	381.62
YER035W	939.89	1300.33	1107.6	996.68	1467.7	1401.8	965.46	1450.68	1311.23	803.53	1607.81	1313.74	699.54	1702.31	1247.63
YNR003C	248.68	208.2	463.69	314.54	274.39	442.38	260.82	242.27	424.56	350.7	243.12	534.94	447.94	303.07	471.76
YDR001C	3473.66	4912.68	4001.78	2269.07	3517.74	3190.67	2209.62	4954.27	3895.08	2257.83	5042.47	3477.68	2343.41	5169.86	4234.02
YDR530C	757.78	1179.19	894.26	618.66	878.45	869.56	638.38	1094.69	859.55	530.56	971.34	839.21	509.99	903.88	770.82
YOL082W	918.35	1651.44	1381.34	686.88	1039.33	964.94	617.35	1377.5	1574.1	656.2	1587.17	1265.41	583.09	1841.44	1844.06
YMR111C	126.3	194.96	264.97	126.95	186.55	178.33	138.82	184.92	211.76	176.25	202.98	183.44	137.7	249.9	243.46
YOL132W	12.73	18.93	24.35	9.47	17.77	12.44	8.41	20.77	26.08	8.13	22.94	13.18	14.45	17.72	20.22
YKL013C	2053.06	3543.26	2339.89	1887.26	3265.06	2650.14	1935.13	3290.98	2488.93	1735.4	3512.64	2204.58	1692.32	3391.33	2056.36
YDR196C	372.04	520.51	488.05	300.33	348.42	421.64	304.99	457.85	500.71	368.77	481.65	492.1	376.54	551.19	456.59
YOR305W	301.55	200.63	357.51	271.91	213.2	381.55	255.56	266.01	309.81	332.62	216.74	371.28	353.59	237.49	297.38
YOR163W	376.93	595.28	519.22	320.23	477.72	449.29	330.23	520.15	541.39	361.54	604.36	501.99	390.99	700.95	560.21
YOR011W	498.34	850.8	550.39	465.18	599.12	652.51	506.92	730.78	593.55	398.6	752.3	609.64	378.24	787.8	679.84
YGL160W	1632.07	2410.44	1506.03	1388.91	2090.51	1947.86	1732.15	2156.74	1549.06	1471.47	2231.67	1665.25	1497.68	1927.4	1444.76
YJR008W	762.68	1687.4	953.69	484.13	777.77	678.78	466.95	1327.07	985.77	479.04	1297.03	730.47	447.94	1243.28	924.98
YHR145C	12.73	11.36	13.64	8.53	5.92	13.82	11.57	8.9	13.56	9.04	13.76	10.98	11.9	7.98	5.9
YIL154C	1150.38	1156.48	1679.42	1229.75	1592.06	1723.9	1460.81	1097.65	1553.24	1050.28	1513.77	1575.17	991.93	1382.41	2054.67
YCR105W	705.89	1321.15	840.69	792.99	1266.35	1111.48	693.07	1173.8	779.23	736.64	1521.8	851.3	597.54	1506.47	896.34
YDR082W	241.82	265.93	335.11	216.01	218.13	302.75	160.91	265.02	327.55	278.39	227.07	263.63	239.7	240.15	293.16
YDL130W-A	580.58	1493.39	624.43	263.38	811.33	369.11	436.46	1073.92	699.95	330.81	1431.2	543.73	322.15	1319.49	964.57
YER145C-A	12.73	17.98	10.72	17.05	11.84	35.94	13.67	9.89	8.35	19.88	24.08	27.46	27.2	7.09	14.32
YGL154C	330.92	450.48	416.93	332.54	351.38	465.88	362.84	401.48	413.08	343.46	438.08	422.9	343.39	483.84	401.84
YHR045W	893.87	1046.7	892.32	943.63	1351.23	1321.61	921.29	1114.46	861.63	974.35	1092.9	1098.45	957.09	989.84	608.23
YOR133W	3407.09	3271.65	3970.61	3796.3	3808.91	5315.49	4096.37	3587.64	3178.45	3721.17	3457.59	4180.69	3326.85	2809.13	2667.11
YLR379W	507.15	601.9	326.34	491.71	772.84	688.46	570.02	499.38	328.59	490.79	588.31	444.87	451.34	599.04	238.41
YGL142C	1061.29	1362.79	1018.95	955	1104.47	1336.82	1245.21	1348.83	1040.01	976.16	1497.72	1130.3	995.33	1401.02	835.68
YOR113W	821.42	832.82	807.56	676.46	644.52	945.59	681.5	721.88	666.57	582.99	688.08	757.93	607.74	650.44	562.74
YDR284C	3872.14	5574.2	3811.82	3595.45	5360.5	5025.17	4816.78	4738.69	3364.13	3633.49	5764.95	4149.93	4425.03	5955.88	3611.47
YMR216C	1139.61	1112.95	1366.72	1143.53	1250.55	1598.1	1235.75	1226.21	1236.12	1110.84	1272.95	1397.23	1059.08	1056.3	1142.33
YHR051W	2850.99	3495	2602.91	2040.74	2946.25	2847.83	2760.71	3176.27	2943.74	2284.94	3056.22	2586.84	2328.96	2509.6	2593.82
YOR067C	1349.13	1518	1293.66	1429.65	1639.44	1994.86	1577.55	1590.11	1214.21	1416.34	1693.82	1507.07	1216.33	1472.8	879.49
YHR131C	773.45	1109.16	1311.2	842.25	1057.1	1175.07	763.53	1159.95	1168.32	709.53	1105.51	1315.94	589.04	1126.31	1341.14
YML048W	6321.71	5941.4	5697.76	6676.45	5930.01	9309.36	6989.59	5275.65	5065.49	5961.82	5517.24	6209.52	5979.66	5100.73	3459.83
YDR080W	559.04	548.9	644.88	552.34	537.93	770.02	554.25	550.8	598.76	601.06	567.66	654.67	575.44	625.63	594.75
YHR113W	2123.56	3397.52	2031.09	1780.2	2772.54	2477.33	2407.34	2734.24	2167.64	1766.13	3332.59	2104.63	1664.27	3102.44	1943.47
YOL020W	1977.68	2655.55	2260.99	2248.22	2965.99	3127.08	2756.5	2461.31	1831.75	2243.37	2731.67	2366.06	2436.91	2528.21	1684.85
YMR199W	794.01	598.11	1844.05	1514.92	1528.89	2106.84	769.84	856.37	1973.62	704.1	714.45	1330.22	733.54	511.31	2503.68
YGR089W	923.24	938.81	1115.39	948.37	1013.67	1318.85	1025.41	818.79	924.22	913.8	977.07	1190.72	823.64	807.29	728.7
YBR016W	1191.5	1748.92	1698.91	1104.69	1474.61	1535.89	870.81	2031.15	1714.92	992.43	1366.98	1547.71	899.29	2017.79	2015.92
YMR021C	532.6	659.63	680.93	458.55	516.21	637.31	402.8	694.19	690.56	484.47	540.14	656.87	460.69	567.14	904.76
YBR182C	308.4	667.2	643.91	198.96	529.04	276.49	198.77	820.77	571.64	239.52	589.45	553.62	152.15	696.52	702.58
YPL229W	580.58	839.44	767.63	513.5	662.29	713.34	722.52	859.33	727.07	524.24	772.94	810.65	459.84	756.78	722.8
YKL192C	5459.17	4475.45	3711.49	4869.73	4538.31	6762.9	6894.94	4089	4229.93	5224.28	4336.04	4230.12	5318.37	3468.43	3354.53
YML120C	6125.9	7576.75	4290.13	3807.67	5422.68	5286.45	5757	5437.83	4486.54	4236.36	5876.19	4586.02	4045.09	4186.22	4197.8
YGL019W	1698.65	1697.81	1707.67	1679.77	1456.84	2330.8	1705.86	1599.01	1621.04	1710.09	1719.05	1895.92	1586.93	1587.11	1412.74
YFL021C-A	12.73	28.39	27.28	13.26	19.74	33.18	17.88	20.77	29.21	13.56	22.94	17.58	17	19.5	37.91
YER083C	1260.04	1611.69	1356.01	1203.22	1729.26	1668.61	1510.24	1727.57	1442.66	1122.59	1501.16	1307.15	1063.33	1457.73	1181.92
YGR287C	265.32	272.56	236.72	190.43	261.56	264.05	152.5	231.4	205.5	178.96	208.72	212	166.6	124.95	150.79
YER174C	669.67	580.13	645.86	701.09	747.17	971.86	596.31	761.43	700.99	629.99	496.56	656.87	601.79	638.03	667.2
YBR029C	1896.42	1705.38	1997.97	2061.58	2221.78	2857.51	2550.37	1737.46	1805.68	2201.79	1525.24	2141.97	2146.22	1402.79	1221.51
YIL147C	971.22	952.06	1344.32	964.47	1155.8	1336.82	1026.46	1009.64	1127.63	942.72	920.88	1140.19	948.59	903.88	1139.8
YOL048C	1199.33	2282.68	920.57	772.15	1683.85	1070.01	921.29	2113.23	1021.23	724.89	2248.87	812.85	697.84	2146.28	791.88
YNL230C	313.3	331.23	424.73	318.33	344.47	441	273.44	366.87	439.16	338.95	356.65	427.3	294.95	374.85	387.51
YLR040C	157.63	167.51	127.61	3947.89	2585.99	5467.55	4554.91	2651.18	3016.76	142.81	159.4	121.93	3206.15	1914.1	1315.02
YPL127C	1478.36	868.78	1443.68	1485.55	1211.07	2057.07	1624.88	879.11	1588.7	1335.9	833.72	1575.17	1365.08	566.26	1586.28
YLR173W	583.51	690.86	596.18	463.29	570.5	641.45	540.57	617.06	569.55	443.79	580.28	494.3	484.49	568.03	523.99
YBR177C	3733.11	4176.39	3023.74	3110.37	4143.51	4304.92	4768.4	4230.41	2907.23	3533.17	4751.18	3071.26	3173	4539.8	2440.5
YPL121C	12.73	8.52	6.82	10.42	4.94	15.21	18.93	6.92	11.47	20.79	9.17	8.79	8.5	11.52	10.95
YMR315W-A	12.73	23.66	22.41	14.21	15.79	9.68	13.67	10.88	10.43	9.04	26.38	15.38	8.5	15.06	15.16
YDR129C	7466.22	8684.02	8996.21	7014.68	8601.87	9707.5	6248.15	8960.21	8681.01	6039.55	8141.12	9587.25	5434.82	9534.19	7743.56
YDR460W	237.91	345.43	353.61	182.85	281.3	252.99	226.12	272.93	334.85	291.94	364.68	377.87	243.1	356.24	338.65
YDR367W	958.49	948.28	1120.26	968.26	1118.29	1339.59	1111.65	1035.35	1147.45	981.59	933.49	1264.31	947.74	807.29	910.66
YFL010C	871.35	1469.73	1265.41	783.51	1733.21	1083.83	756.17	1588.14	1213.17	762.85	1575.7	1121.51	707.19	1500.27	1331.87
YMR057C	12.73	26.5	10.72	12.32	12.83	22.12	23.14	13.84	15.65	18.98	24.08	16.48	12.75	13.29	19.38
YAR023C	367.14	656.79	469.54	308.86	519.17	427.17	350.22	621.01	382.83	272.96	503.44	367.98	250.75	445.74	331.07
YIL018W	35978.1	23179.8	31546.7	38050.2	29513.8	52608.8	43957.9	29907.6	27539.9	40809.9	26899.3	34995.4	38331	25400.9	18216.6
YDL247W	12.73	6.62	7.79	4.74	7.9	6.91	10.52	7.91	16.69	11.75	19.5	7.69	8.5	15.06	16.01
YGL045W	679.46	1590.87	1127.08	624.35	1811.18	862.64	452.23	1722.62	1411.37	458.25	1766.07	1198.41	329.79	1992.97	2278.76
YPL227C	329.94	345.43	580.59	385.6	457.98	532.24	318.66	371.82	559.12	409.45	386.47	630.51	412.24	441.31	474.28
YIL162W	2360.49	2128.42	3019.84	1730.93	1386.76	2388.86	1475.53	1659.33	2177.03	1942.38	1574.55	2279.28	2073.97	999.59	1223.2
YKL002W	624.63	1018.31	917.64	589.29	844.89	812.88	634.17	820.77	1027.49	707.72	1009.18	891.94	645.99	1082.89	1116.21
YDR046C	2826.51	2386.78	3677.39	2648.98	1792.43	3653.79	4666.39	2551.3	3210.78	4164.96	3558.51	4613.48	3873.39	4009.87	3243.33
YPL011C	482.67	424.93	470.51	362.86	357.3	500.44	327.08	416.32	515.31	402.22	450.69	498.7	439.44	471.44	486.92
YER166W	1949.29	1731.88	1854.77	1822.83	1799.34	2513.28	2450.46	1662.3	1856.79	1919.79	1716.76	2146.37	2020.42	1380.64	1870.18
YIL064W	409.24	279.18	582.54	429.18	300.05	591.68	365.99	331.27	567.47	462.77	310.78	611.84	492.14	358.01	557.68
YMR031C	2209.71	2951.77	2575.64	2116.53	2297.78	2915.57	2533.54	2758.96	2723.64	1875.5	2809.65	2267.2	2301.76	3060.8	1612.4
[truncated: 4,601 more rows]

## Sheet: RNA-seq experiment 2
Gene ID	WT_a_T0	WT_a_T45	WT_a_Tend	WT_α_T0	WT_α_T45	WT_α_Tend	puf1Δ_α_T0	puf1Δ_α_T45	puf1Δ_α_Tend	puf2Δ_a_T0	puf2Δ_a_T45	puf2Δ_a_Tend
YAL008W	340.27	938.79	593.27	307.2	716.02	438.81	352.69	919.91	524.34	306.44	1032.42	538.74
YBR255W	371.7	531.23	404.42	283.25	406.39	400.57	321.34	500.91	400.17	305.38	468.3	450.47
YGR164W	7.59	7.57	10.35	7.29	10.06	5.74	12.74	4.03	7.1	12.77	10.78	5.83
YGR131W	98.61	88.33	91.41	81.23	113.79	47.8	97.97	114.15	80.89	114.92	87.43	89.93
YNL003C	707.63	980.43	903.7	641.48	1432.03	1048.74	592.72	983.03	842.91	653.31	992.89	892.62
YBR135W	192.89	83.28	188.85	257.22	215.19	131.93	251.78	81.92	199.38	222.38	103	213.16
YBR160W	451.89	421.45	567.4	628.98	596.04	687.37	539.82	396.16	606.64	466.04	477.88	615.34
YJL082W	1328.57	1544.47	1335.72	812.26	1192.84	1134.78	980.69	1462.45	1275.72	937.41	1324.66	1191.55
YJL142C	30.34	61.83	44.84	29.16	27.09	29.64	50.94	56.4	45.41	39.37	52.7	25.81
YPL191C	179.89	317.98	188.85	155.16	295.7	159.65	193	322.3	198.67	195.78	304.22	170.7
YGL215W	1313.4	1172.23	1358.14	1609.94	1785.01	1181.63	1337.3	1165.66	1475.81	1325.78	1184.52	1647.02
YKL074C	276.33	837.85	1189.99	368.64	836	1040.14	354.65	842.02	1074.22	345.81	857.55	1154.08
YLR467C-A	0	0	0	0	0	0	0	0	0	0	0	0
YJL077C	76.94	61.83	92.27	107.26	73.54	98.47	78.38	42.97	95.08	82.99	80.25	105.75
YKL096W-A	27581.4	3645.39	48401.7	25398.7	10906.7	63601.4	20272.1	3886.44	54418.2	22823.4	2915.2	52892
YIL124W	1004.56	1916.7	1343.48	930.97	1719.21	1422.54	880.76	1761.93	1299.84	868.25	2020.52	1100.79
YLR364C-A	0	0	0	0	0	0	0	0	0	0	0	0
YPL039W	113.78	124.92	183.67	96.85	93.66	105.16	106.79	102.06	229.18	95.76	91.03	209
YNL170W	28.18	17.67	23.28	20.83	34.06	39.2	14.7	29.54	18.45	25.54	25.15	33.31
YGL141W	600.35	787.38	498.42	513.39	781.81	377.62	581.95	768.16	459.77	526.69	828.81	512.92
YJL179W	273.08	141.32	149.18	299.91	178.81	184.51	282.16	157.12	146.16	270.26	195.23	148.22
YKL083W	19.51	35.33	24.14	19.79	27.09	19.12	22.53	13.43	21.29	19.15	17.97	21.65
YOR009W	111.62	34.07	50.01	180.16	36.38	48.76	117.56	53.72	56.76	123.43	33.54	59.95
YKL029C	651.28	185.49	615.69	977.84	582.88	634.79	934.64	198.75	730.1	1028.92	130.55	738.58
YPL166W	154.96	297.79	203.51	122.88	142.43	148.18	148.92	357.22	190.86	109.6	323.38	191.51
YKL052C	254.66	104.73	195.75	238.47	227.58	214.15	183.21	136.98	214.28	191.53	118.57	209
YHR025W	2945.4	2032.79	1577.17	3347.97	3636.59	2492.32	2711.83	2022.45	1459.49	3380.42	2581.04	1759.43
YOL034W	152.8	155.2	203.51	190.57	177.26	261.95	205.74	204.13	233.43	190.46	170.07	225.65
YBL008W	226.49	138.8	159.53	280.13	256.22	213.19	270.4	139.66	176.67	266.01	129.35	171.53
YIL062C	1244.05	3496.5	2423.96	1122.58	3021.98	2714.11	1129.6	3616.51	2022.14	1172.56	3779.94	2095.83
YCL023C	2.17	1.26	0	2.08	0.77	0	5.88	1.34	0.71	2.13	5.99	0.83
YOL116W	499.57	522.39	370.79	394.67	231.45	322.18	469.28	506.28	379.59	420.29	453.93	363.88
YDR196C	598.18	884.54	764.87	400.92	356.85	660.6	445.77	993.77	654.89	473.49	846.77	674.46
YBR280C	482.23	1112.92	714.86	349.9	421.87	367.11	394.82	1161.64	737.19	340.49	973.73	660.31
YNR032W	490.9	545.11	469.1	501.93	578.23	532.5	448.71	589.55	444.87	446.89	528.19	421.33
YNR045W	545.08	575.39	628.63	466.53	242.28	531.54	486.91	631.18	606.64	461.79	517.41	588.7
YML105C	739.06	695.26	700.2	833.09	736.14	925.42	846.47	705.04	687.53	860.8	731.79	682.79
YNL288W	1438.02	1441	881.28	1336.06	1195.94	962.7	1219.73	1274.44	919.54	1338.55	1156.98	940.92
YIL059C	4.33	11.36	6.9	6.25	6.97	5.74	6.86	13.43	4.26	7.45	5.99	10.82
YIL004C	234.07	145.11	214.72	230.14	200.48	214.15	241.99	131.61	238.4	264.94	111.39	189.02
YNR018W	1025.15	929.96	1409.02	1420.41	701.31	1680.67	1395.1	457.94	1358.03	1418.35	1073.14	1599.56
YPL144W	183.14	95.9	160.39	198.9	178.81	192.16	223.37	111.46	124.17	238.34	99.41	134.06
YFR047C	600.35	1617.65	514.8	572.75	767.88	709.36	507.49	1771.33	470.41	532.01	1785.77	420.5
YER087C-B	1288.48	813.87	979.59	1437.07	1312.83	930.2	1098.25	867.53	967.08	1310.88	910.25	945.08
YHR078W	541.83	447.95	517.39	328.03	463.67	383.36	473.2	467.34	511.57	519.25	464.71	504.6
YIR023C-A	2.17	3.79	0.86	2.08	2.32	2.87	1.96	0	2.84	3.19	0	1.67
YJR115W	374.95	266.24	388.04	149.96	70.44	119.5	242.97	276.64	376.76	178.76	202.41	298.93
YLR355C	1933.26	686.43	2436.9	3714.53	7651.7	2833.61	1692.93	760.1	2982.83	2318.52	863.54	2609.59
YGR099W	331.6	276.34	384.59	359.27	282.54	442.63	381.11	291.42	367.53	364.96	293.44	347.22
YLR300W	1797.8	512.3	2848.22	2549.25	2345.44	3870.88	1844.79	538.52	3448.99	2142.96	537.77	2538.81
YCL028W	1135.68	1948.25	1313.3	1115.3	1819.07	1412.98	1137.44	2014.4	1368.67	1174.69	2246.88	1509.63
YJR140C	377.12	347	330.27	441.54	318.14	377.62	445.77	271.27	309.35	446.89	288.65	363.88
YOR033C	321.85	181.7	296.64	342.61	268.6	304.97	297.83	218.9	283.1	271.33	201.21	285.61
YOR062C	527.74	574.13	1151.19	364.48	760.91	598.46	456.54	561.35	945.79	356.45	431.17	1037.51
YBR043C	923.28	951.41	1535.78	835.17	1452.16	1410.11	708.33	866.19	1224.64	827.81	930.61	1421.37
YHR112C	426.96	752.04	550.16	386.34	628.55	472.27	384.04	800.39	541.37	428.8	894.68	540.4
YLR011W	93.2	131.23	111.24	91.64	125.4	100.38	76.42	122.21	122.04	81.93	114.98	101.59
YIL044C	546.17	594.32	535.5	523.8	692.02	497.13	523.16	551.94	498.79	507.54	565.31	584.53
YHR126C	1.08	1.26	0.86	1.04	0.77	2.87	0.98	0	0.71	1.06	3.59	0.83
YKR084C	593.85	576.65	511.35	640.44	785.68	784.88	663.26	585.52	554.85	625.65	631.19	547.9
YER121W	97.53	302.84	307.85	38.53	39.48	133.84	72.5	249.79	288.78	40.43	195.23	169.86
YCR046C	759.65	440.37	652.77	952.84	472.18	825.04	950.32	440.48	672.63	848.03	400.03	632
YKL204W	615.52	885.8	745.04	685.21	520.95	759.07	727.92	862.16	762.03	573.51	728.2	859.32
YOR266W	311.01	320.5	290.6	292.62	161.01	286.8	332.12	326.33	300.13	298.99	213.19	249.8
YDR393W	450.8	369.71	330.27	400.92	260.86	368.06	410.5	322.3	329.22	396.88	346.14	307.26
YGL171W	399.87	32.81	265.59	665.43	161.01	383.36	597.62	41.63	298.71	579.9	52.7	312.25
YPR194C	140.88	95.9	70.71	135.38	84.37	78.39	115.61	84.6	77.34	101.08	95.82	82.43
YGR019W	1905.08	7039.69	3432.01	1189.23	3571.57	2318.32	1482.3	6814.03	3141.06	1482.19	7328.72	3058.4
YBL033C	517.99	715.45	672.6	550.88	784.91	730.39	481.04	698.32	635.73	441.57	723.41	685.29
YJL188C	611.19	474.44	627.76	861.2	335.17	877.62	1049.27	441.82	534.98	1142.77	419.19	511.26
YLL057C	104.03	1707.24	1166.71	86.43	1237.74	164.43	94.05	1971.42	1148.72	93.63	2333.12	1304.79
YNL229C	869.1	873.18	983.04	1014.28	1371.66	1146.26	999.3	931.99	1091.25	934.22	976.13	1061.65
YNL277W	189.64	334.38	250.07	148.91	138.56	194.07	157.73	377.36	281.68	155.35	388.05	272.28
YMR040W	131.12	606.93	582.06	128.09	350.65	529.63	131.28	408.25	564.07	126.62	570.1	512.09
YDR077W	34409.6	73919.9	82952.8	24651	65042.9	95828.5	21160.7	67397.7	94659.5	25123.9	59299.3	103511
YMR266W	2742.75	1671.91	2278.23	3497.92	2030.39	2099.4	2830.37	1774.01	2139.92	3020.78	1607.31	2254.04
YKR064W	269.83	299.05	347.51	313.45	352.98	376.67	336.04	306.19	400.88	308.57	314.99	387.19
YPL089C	488.73	594.32	477.72	463.4	411.03	246.65	447.73	404.22	520.08	408.59	449.14	602.85
YGR277C	328.35	198.11	225.06	376.97	505.47	302.1	326.24	201.44	273.88	353.26	213.19	234.81
YDL139C	102.95	75.71	87.96	82.27	101.4	82.22	82.3	87.29	68.11	77.67	79.05	94.09
YDR246W	585.18	909.77	639.84	494.65	471.41	637.66	534.92	938.71	553.43	503.29	906.66	681.12
YOR288C	476.81	1285.79	678.64	411.34	1075.96	499.04	654.44	1427.54	594.58	464.98	1294.71	549.56
YDL240C-A	1.08	1.26	0.86	0	0.77	0.96	2.94	0	0	1.06	0	1.67
YCR028C	560.25	475.71	544.12	500.89	532.56	387.18	479.08	402.88	517.24	544.78	349.73	492.11
YML054C	2127.23	7579.75	5628.32	588.37	813.55	1989.46	1746.82	7382.09	5603.81	1437.5	7405.38	3825.28
YLR179C	2238.85	1244.15	1333.14	2674.21	1721.54	2738.01	2354.23	1238.18	1253.73	2883.52	1418.08	1497.14
YOR141C	722.8	1005.67	1027.88	676.88	707.5	1033.45	692.65	1050.17	866.33	627.78	856.36	979.22
YPL280W	0	1.26	0.86	1.04	0.77	0.96	0	0	0	0	0	0.83
YBL106C	189.64	278.86	257.83	217.64	263.96	262.9	243.95	298.13	220.66	274.52	293.44	259.79
YGL044C	275.25	193.06	240.59	385.3	382.39	282.98	323.3	194.72	244.79	343.68	234.75	303.09
YER107C	462.72	188.01	290.6	618.57	451.28	371.89	573.13	167.87	266.78	615.01	201.21	273.12
YBR038W	904.86	468.13	917.5	912.23	847.61	1746.63	993.42	447.2	865.62	1059.77	494.65	891.79
YER076W-A	30.34	17.67	23.28	20.83	24.77	19.12	27.43	17.46	14.9	22.34	26.35	15.82
YGR259C	2.17	1.26	0	1.04	0	0.96	1.96	0	0.71	0	0	0.83
YEL047C	1379.5	1746.36	1126.18	1751.57	1469.96	1360.4	1315.75	1653.15	1164.33	1573.7	2030.1	1134.93
YPR016C	2648.47	758.35	1433.16	2887.69	1807.46	1868.04	2558.99	671.47	1428.98	3000.56	791.68	1484.65
YLR157C	0	0	0	0	0	0	0	0	0	0	0	0
YDL055C	9332.51	4083.25	11934.4	12707.7	11800	16532.3	10397.6	4018.05	12950.2	11039.3	5206.4	11499.2
YML009C	501.74	185.49	389.77	581.08	259.31	505.73	554.51	229.64	343.41	529.89	197.62	318.91
YML072C	2749.26	4083.25	3030.17	2397.21	3340.89	3622.32	2719.67	4020.74	2616.01	2696.25	4663.84	2697.02
YDR142C	254.66	359.62	341.48	210.35	244.61	200.76	219.45	339.76	302.26	242.6	287.45	322.24
YFL044C	483.31	1389.26	611.38	399.88	955.2	512.42	421.27	1271.76	528.59	470.3	1299.5	570.38
YBL113W-A	0	0	0	0	0	0	0	0	0	0	0	0
YKL019W	951.46	995.58	867.49	1020.53	987.72	892.91	987.54	944.08	813.11	969.33	1208.48	843.49
YJL130C	8476.42	2439.1	5622.28	8045.54	2984.05	4820.2	8337.3	2575.74	4731.09	6679.98	2486.42	4394
YBL085W	663.2	550.15	436.33	549.84	381.62	483.74	660.32	601.63	486.02	656.51	786.89	717.76
YBR116C	5.42	386.12	88.82	9.37	16.26	14.34	1.96	343.79	102.17	6.38	377.28	67.45
YDR166C	433.47	753.31	691.58	512.35	543.4	630.01	535.9	827.25	650.63	478.81	783.3	688.62
YHR212W-A	6.5	5.05	1.72	2.08	3.87	2.87	0.98	1.34	2.84	2.13	4.79	1.67
YDR082W	202.65	220.82	261.28	231.18	195.07	227.53	228.27	257.84	229.89	230.89	195.23	254.8
YDR348C	786.74	634.69	883.01	766.44	866.19	881.44	728.9	523.74	849.3	726.73	622.8	870.97
YKL182W	6078.27	9085.1	13075.3	6638.66	9926.7	16848.7	6986.29	8457.78	12650.1	7343.93	8450.97	13118.7
YDR333C	675.12	585.48	675.19	814.34	794.2	722.74	834.71	676.84	620.83	763.97	592.86	721.92
YKL018C-A	162.55	141.32	166.43	198.9	182.68	122.37	132.26	124.89	175.96	129.81	128.15	167.37
YPL027W	6.5	10.09	3.45	4.17	3.1	1.91	0.98	8.06	6.39	7.45	9.58	5
YIR012W	705.47	174.13	314.74	1341.27	900.25	482.79	846.47	132.95	466.87	952.31	167.68	383.86
YLR363C	265.5	297.79	265.59	264.51	269.38	257.17	282.16	292.76	234.14	274.52	372.48	252.3
YEL077W-A	0	0	0	0	0	0	0	0	0	0	0	0
YDR179C	56.35	45.43	129.35	58.32	40.25	133.84	53.88	45.66	131.26	90.44	46.71	132.39
YML089C	7.59	6.31	7.76	1.04	1.55	13.38	2.94	13.43	8.51	1.06	9.58	4.16
YLR431C	89.94	234.7	253.52	83.31	200.48	150.09	110.71	240.38	247.62	74.48	227.56	250.63
YKR046C	2983.33	14081.9	7460.74	2094.17	5915.46	6365.11	2259.2	12017.9	6747.56	2826.06	13953.2	6921.98
YJR005W	814.92	1418.28	1441.79	741.45	1440.55	1314.51	869.98	1432.91	1334.61	799.09	1431.25	1376.4
YJL116C	484.4	842.9	4858.27	396.76	3348.64	2077.41	385.02	821.87	5634.32	489.45	734.19	5220.84
YER030W	573.26	672.55	530.32	493.6	413.35	573.61	402.66	666.09	466.16	429.87	572.5	436.32
YHR041C	428.05	185.49	228.51	462.36	525.59	303.06	377.19	188.01	229.18	493.71	245.53	263.12
YJR072C	1168.19	789.9	1020.98	1531.84	1041.13	1283.92	1301.05	813.82	993.33	1351.32	988.1	1114.94
YEL030C-A	2.17	6.31	0.86	1.04	1.55	0	4.9	5.37	1.42	2.13	3.59	3.33
YKR039W	82.36	188.01	503.59	86.43	130.04	177.82	68.58	159.81	561.23	65.97	172.47	390.52
YGL003C	494.15	416.4	487.21	609.19	442	427.34	426.17	410.94	483.89	433.06	378.47	472.96
YPL009C	1006.72	1446.04	1021.84	1049.69	1380.17	1221.78	1065.92	1431.56	970.63	1043.81	1654.02	1067.48
YDR268W	1451.03	728.07	989.07	1195.48	959.08	1028.67	1657.66	731.9	1014.62	1548.16	795.27	926.76
YGL192W	1556.14	1809.45	1553.89	1284	778.72	1329.81	1149.2	1602.12	1502.77	1307.69	1316.27	1504.63
YDL117W	245.99	128.71	199.19	322.82	211.32	164.43	333.1	123.55	239.11	306.44	154.5	230.65
YMR131C	1705.69	151.42	865.76	2306.61	711.37	1368.05	2181.81	150.41	1011.78	2080.18	178.46	1139.09
YMR293C	393.37	161.51	260.42	398.84	250.03	358.5	485.93	197.41	260.39	406.46	189.24	212.33
YJL214W	34.68	47.95	156.08	19.79	23.22	64.05	40.17	64.46	167.45	34.05	37.13	134.89
YIL105C	899.44	1687.05	1602.18	592.53	689.7	1207.44	731.84	1709.55	1534.7	616.07	1402.51	1572.91
YML126C	4270.72	2238.47	3185.39	5014.14	6995.29	4447.36	4180.41	2034.54	3305.66	5032.86	2394.2	3363.99
YLR189C	601.43	668.76	726.93	466.53	611.52	606.11	565.29	719.81	780.47	518.18	725.81	763.56
YIL150C	105.12	137.54	106.93	114.55	81.28	127.15	99.93	155.78	108.56	117.04	130.55	131.56
YLR349W	58.52	61.83	51.74	55.19	63.47	67.88	30.37	56.4	46.12	32.98	41.92	50.79
YGL250W	286.09	797.47	571.71	234.31	359.94	403.44	295.87	760.1	497.38	294.74	855.16	482.95
YBR212W	1540.97	3747.6	2448.11	1128.83	2120.18	1421.59	1159.97	3243.18	2346.39	1161.92	3938.04	2449.71
YJR109C	3567.42	1121.76	3082.77	3477.1	4591.79	2644.32	2790.2	1306.67	2369.8	4245.48	1418.08	2781.12
YLR254C	180.97	333.12	202.64	186.4	153.27	198.85	164.59	339.76	181.64	178.76	314.99	201.51
YGR085C	2423.07	547.63	995.11	2569.03	1429.71	1178.76	2682.44	644.61	1081.31	2609	674.3	941.75
YPL105C	1322.07	1210.08	959.75	1448.53	952.11	1103.24	1303.01	1075.69	945.08	1308.76	974.93	1024.18
YGR145W	816	64.35	395.8	1138.2	276.34	645.31	1039.47	85.95	461.9	912.94	74.26	485.45
YGR110W	532.08	1109.14	1180.51	296.79	1188.97	646.26	321.34	1017.94	1101.89	404.33	986.9	1167.4
YKL177W	0	0	0	7.29	13.16	14.34	16.66	9.4	8.51	0	0	0
YGL154C	277.42	465.61	349.24	224.93	280.99	239	241.01	355.88	293.74	243.66	384.46	298.93
YBR129C	369.53	228.39	313.02	479.02	465.99	407.26	328.2	287.39	366.11	360.71	223.97	313.92
YDL215C	2641.97	8408.76	10019.2	1786.97	1537.31	5010.45	1994.68	6467.56	8251.74	1812.04	6681.97	7000.25
YKL099C	407.46	85.8	219.89	595.66	204.35	380.49	510.43	88.63	250.46	480.94	95.82	269.78
YDR315C	244.91	246.05	240.59	183.28	363.04	126.19	220.43	237.7	229.18	236.21	280.26	243.14
YLR394W	281.75	195.58	236.27	291.58	215.97	187.38	335.06	167.87	259.69	343.68	198.82	223.99
YNL104C	3234.74	6349.47	3759.69	2700.24	7536.36	3264.77	2388.52	7006.07	3467.44	3331.48	6992.17	3810.3
YNL151C	428.05	69.4	181.09	652.93	286.41	260.99	531.98	68.49	256.85	514.99	95.82	265.62
YNR066C	174.47	147.63	143.14	178.07	150.17	133.84	181.25	171.9	134.81	157.48	164.08	131.56
YLR220W	1056.57	955.2	1233.11	1043.44	1578.33	1269.58	867.04	1038.09	1347.38	1023.6	970.14	1159.91
YHR006W	436.72	709.14	759.7	401.96	494.63	613.76	416.38	608.35	753.51	371.35	566.51	835.17
YMR232W	20.59	23.97	17.25	39.57	31.74	20.08	26.45	18.8	12.77	34.05	25.15	9.99
YNL083W	488.73	287.69	395.8	535.26	276.34	403.44	526.1	286.04	374.63	494.77	291.04	341.39
YER168C	457.31	272.55	367.35	490.48	488.44	326	506.51	292.76	385.98	471.37	344.94	362.21
YPL265W	2963.82	1058.67	5735.25	1503.72	143.2	2925.39	1868.3	1265.04	4968.08	1916.32	889.89	4137.54
YOR227W	1066.33	1924.27	1145.15	709.17	1654.19	1020.06	908.19	1747.15	1071.38	928.9	2158.25	1059.16
YOR081C	631.78	656.15	556.19	583.16	485.34	655.82	551.57	578.8	626.51	597.98	707.84	571.21
YEL026W	1257.05	165.3	403.56	1633.89	726.08	590.81	1335.34	149.07	510.15	1813.11	204.81	390.52
YGR050C	74.77	79.49	119	83.31	47.99	74.57	84.25	69.83	68.82	74.48	69.47	71.61
YDR021W	83.44	25.24	68.12	152.04	53.41	89.86	149.9	26.86	69.53	144.71	32.34	74.11
YGL063W	182.06	171.61	193.16	196.82	173.39	226.57	212.6	192.04	189.44	202.17	186.84	218.16
YPL212C	587.35	127.44	376.83	1067.39	841.42	646.26	863.12	177.27	433.52	833.14	170.07	460.47
YOL157C	29.26	74.45	83.64	24.99	44.12	43.98	42.13	75.2	68.11	35.11	80.25	67.45
YOR345C	0	0	0	2.08	0	0	0.98	0	0	1.06	0	0.83
YPR095C	319.68	266.24	277.66	384.26	346.78	238.05	362.49	333.05	278.13	342.62	346.14	301.43
YOR310C	3646.53	397.47	1577.17	4671.53	1544.27	2577.4	4406.72	365.28	1602.81	4629.59	410.81	1731.12
YDR188W	1583.23	1422.07	1339.17	1939.01	2178.24	1568.81	1970.19	1407.39	1425.43	1708.83	1406.1	1350.59
YAL027W	171.22	241.01	196.61	138.5	175.71	168.26	176.35	216.21	200.09	145.77	233.55	212.33
YGL236C	632.86	82.02	198.33	822.67	280.21	395.79	772.99	83.26	261.81	752.27	88.63	220.66
YHR133C	797.58	434.07	429.43	997.62	957.53	551.62	723.02	420.34	433.52	866.12	482.67	398.02
YDR017C	693.54	1003.15	934.75	646.68	473.73	728.48	743.6	1017.94	911.03	644.8	911.45	903.45
YIL090W	739.06	628.39	607.93	691.46	573.59	595.59	676.98	541.2	590.32	753.33	568.91	556.22
YBR183W	2002.61	1177.28	1345.21	940.35	754.72	796.36	1355.91	1179.09	1373.64	1541.78	925.82	996.71
YOL048C	829	2272.54	1139.98	428	1066.67	691.2	579.01	2515.31	1062.86	523.5	2194.19	844.33
YCR007C	361.94	1068.76	3089.67	289.5	1866.29	895.78	295.87	1474.54	3466.73	307.5	1232.43	3514.7
YDR016C	275.25	170.35	173.32	245.76	133.91	170.17	268.44	173.24	166.03	243.66	146.12	130.73
YEL004W	89.94	170.35	88.82	88.52	82.05	53.54	88.17	119.52	70.95	77.67	137.74	73.27
YPR057W	293.67	200.63	284.56	331.15	287.18	304.01	288.03	221.58	289.49	319.21	185.64	263.12
YLL032C	223.23	244.79	240.59	249.93	222.93	270.55	308.61	218.9	251.17	251.11	238.34	283.94
YDR116C	1101	735.64	842.48	1339.19	633.19	1144.34	1413.72	862.16	802.47	1214.06	709.04	699.44
YPL119C-A	30.34	87.07	87.09	29.16	31.74	36.33	23.51	81.92	73.79	29.79	67.07	56.62
YHR130C	17.34	20.19	32.77	14.58	26.32	27.72	19.59	24.17	29.8	9.58	20.36	32.47
YLR030W	122.45	153.94	131.93	110.38	123.08	126.19	98.95	89.98	165.32	108.53	120.97	148.22
YDR122W	734.72	822.71	852.83	616.48	1096.86	700.76	679.92	813.82	808.86	558.62	796.47	836
YOL062C	1426.1	2025.22	2096.28	1648.47	2513.41	2453.12	1419.59	2073.49	2087.41	1566.25	2137.89	1865.18
YNL234W	500.65	312.93	498.42	480.07	430.38	342.25	594.68	275.3	483.89	504.35	319.79	558.72
YLR467W	0	0	0	0	0	0	0	0	0	0	0	0
YJL194W	43.35	16.4	25.87	79.14	21.67	30.59	50.94	8.06	40.44	37.24	21.56	28.31
YOL015W	170.14	71.92	56.05	154.12	51.86	52.58	133.24	87.29	67.4	118.11	58.69	59.95
YDL070W	1360	3186.09	2358.43	1673.46	2830.78	2140.51	1643.95	3220.35	2530.16	1455.59	2900.83	2455.54
YOR241W	494.15	177.92	343.2	671.68	579.78	396.74	631.91	189.35	348.38	603.3	182.05	319.75
YLR056W	4613.16	911.03	4891.9	5833.69	4711.78	6550.58	4234.29	723.84	4598.41	6006.45	904.26	5496.45
YPR039W	2.17	3.79	3.45	5.21	0	1.91	0.98	4.03	0.71	1.06	1.2	0.83
YMR054W	1180.11	638.48	862.31	1117.38	1533.44	1061.17	1118.82	692.95	929.47	1143.83	681.49	939.25
YKL110C	361.94	97.16	209.54	466.53	338.27	246.65	521.2	98.03	222.79	482.01	98.21	220.66
YML100W-A	17.34	17.67	2.59	19.79	12.39	9.56	15.68	16.12	7.8	12.77	8.38	5.83
YNL255C	3959.71	1115.45	2872.37	4773.59	2298.99	3316.4	5190.48	1303.99	2770.68	4311.45	1482.75	2865.22
YLR204W	787.82	426.49	628.63	985.13	360.72	756.2	949.34	389.45	666.95	908.68	336.55	554.56
YML097C	433.47	190.53	177.64	526.93	418.77	315.48	540.8	198.75	254.72	461.79	201.21	228.15
YKR007W	408.54	267.51	344.06	380.1	368.46	367.11	335.06	276.64	327.09	331.98	282.66	310.59
YDL096C	2.17	0	1.72	2.08	3.1	0.96	1.96	0	0.71	3.19	0	5.83
YHR193C	6849.84	3454.86	4308.12	8069.49	4320.1	5753.27	7762.21	3597.71	4029.38	7240.72	3939.23	4189.16
YBL099W	6908.36	11030.8	7740.99	5425.48	5975.06	7414.81	6520.93	10115	7945.94	7299.24	12937.5	7510.68
YOR126C	269.83	199.37	206.96	250.97	227.58	244.74	272.36	186.67	178.09	268.14	239.54	218.16
YMR023C	429.13	306.62	354.41	350.94	309.63	371.89	398.74	291.42	376.76	380.92	293.44	309.75
YOR119C	465.98	516.08	660.53	512.35	230.67	526.76	519.24	470.03	652.76	485.2	439.56	617.84
YIL047C-A	13	7.57	12.93	8.33	6.19	10.52	8.82	5.37	17.03	10.64	5.99	14.16
YNL187W	121.37	138.8	125.9	85.39	108.37	112.81	112.67	153.09	131.26	112.79	162.89	149.05
YMR141C	50.93	188.01	129.35	42.7	115.34	105.16	73.48	134.29	143.32	58.52	177.26	127.4
YLL014W	691.38	574.13	576.03	701.88	709.05	622.36	611.34	597.6	502.34	719.28	549.74	491.28
YCL045C	1621.16	1348.88	1412.47	1632.85	2182.88	1799.21	1381.39	1227.44	1338.87	1582.21	1329.45	1447.18
YCR061W	421.55	532.49	354.41	262.42	424.19	250.47	310.57	451.22	349.79	434.12	501.84	361.38
YOR199W	54.18	29.02	79.33	51.03	98.31	87	60.74	42.97	71.66	60.65	46.71	65.78
YPR115W	652.37	1205.04	1059.78	460.28	691.25	855.63	548.64	1168.35	1034.48	470.3	967.74	1030.85
YHR088W	745.56	102.21	521.7	1002.83	288.73	761.94	869	103.41	523.63	832.07	126.96	597.86
YBR017C	1058.74	854.25	714	1431.87	1260.19	989.47	1375.51	884.99	673.34	1399.2	1076.73	769.39
YPR162C	285	397.47	403.56	317.61	387.04	380.49	355.63	448.54	334.89	316.02	506.63	385.53
YGR166W	308.84	349.52	262.14	321.78	270.93	195.98	325.26	345.13	273.88	331.98	312.6	264.79
YDL161W	834.42	1676.96	1178.78	871.62	1554.34	1435.93	741.64	1788.78	1353.06	769.29	1721.09	1478.82
YKL050C	93.2	237.22	150.04	76.02	117.66	104.21	79.36	208.15	210.73	64.91	234.75	179.86
YJR055W	80.19	30.28	63.81	93.72	59.6	79.35	92.09	17.46	54.63	98.95	25.15	56.62
YGL099W	468.14	121.13	231.96	793.52	361.49	343.21	664.24	119.52	294.45	670.34	153.31	257.29
YFL030W	487.65	3525.52	2503.3	231.18	889.41	1470.34	296.85	3270.04	2437.92	326.66	3911.69	2085.84
YIL119C	41.18	13.88	4.31	60.4	22.45	21.03	58.78	14.77	5.68	46.82	13.17	9.99
YPL193W	237.32	306.62	319.06	272.84	188.1	266.73	288.03	295.44	328.51	219.19	231.16	347.22
YNL005C	1485.7	823.97	1067.54	1671.38	627	1336.5	1709.59	944.08	1066.41	1516.24	756.95	911.77
YGL217C	0	1.26	2.59	1.04	0.77	0	0.98	0	0	1.06	0	4.16
YJL144W	719.55	1297.15	547.57	487.36	580.55	593.68	559.41	1447.68	549.88	532.01	1101.88	517.09
YLR379W	123.54	105.99	110.38	113.51	186.55	129.06	97.97	103.41	114.23	91.51	120.97	78.27
YJR139C	4466.86	7555.77	4824.64	3894.68	4628.95	5814.45	3622.95	7351.2	4268.49	4363.59	7508.38	4282.42
YBR133C	572.17	552.68	742.45	647.73	826.71	691.2	665.22	570.75	705.97	770.36	624	816.02
YBR162C	7471.86	3943.18	10509	8638.07	10465.5	16074.4	6543.46	3766.92	9636.73	7543.97	4050.62	10072
YOR130C	473.56	180.44	316.47	497.77	464.44	378.58	447.73	189.35	305.8	545.85	177.26	299.76
YJL079C	1073.91	1063.71	3388.89	774.77	900.25	1675.89	1034.57	875.59	2958.71	1006.57	1057.57	3254.91
YGL019W	1340.49	1413.24	1317.61	1488.1	1208.33	1398.64	1392.16	1443.65	1123.88	1374.73	1510.3	1281.48
YGR201C	526.66	8851.66	2521.4	306.16	1432.81	816.43	386.98	8468.52	2596.14	418.16	9077.36	2264.86
YNL172W	280.67	306.62	395.8	412.38	625.45	376.67	292.93	366.62	377.47	264.94	348.53	394.69
YNL058C	502.82	128.71	156.94	652.93	193.52	226.57	511.41	146.38	124.88	597.98	129.35	150.71
YPL160W	2640.89	927.44	1326.24	3570.82	2379.5	2280.08	3455.42	1042.11	1304.81	3382.55	1201.29	1512.13
YOL083C-A	0	0	0	0	0	0	0	0	0	0	0	0
YNL023C	428.05	228.39	355.27	622.73	442.77	454.1	700.49	249.79	361.15	630.97	279.06	403.84
YDR214W	1485.7	2786.1	1447.82	1597.44	4154.44	1808.77	1779.15	2551.57	1300.55	1968.45	2844.54	1471.33
YIL126W	986.13	882.01	689.85	1018.45	794.2	814.52	1029.67	752.04	697.46	1048.07	761.74	716.93
YLR295C	1252.72	1356.46	1741.01	1235.05	994.68	1458.87	1470.54	1371.13	1698.6	1309.82	1517.49	1781.91
YER175W-A	33.59	23.97	19.83	29.16	20.13	25.81	32.33	13.43	15.61	42.56	22.76	19.98
YHR168W	193.98	105.99	153.49	166.62	77.41	130.02	191.04	98.03	136.94	192.59	93.42	117.41
YOR064C	213.48	215.77	271.63	231.18	165.65	204.59	187.12	233.67	271.04	214.93	203.61	272.28
YOR159C	234.07	97.16	100.03	255.13	152.49	101.34	240.03	108.78	113.52	237.28	85.04	103.25
YOL081W	2716.75	4503.43	2297.2	2397.21	1674.32	1929.23	2363.05	4437.04	1997.31	2584.53	3912.88	2259.03
YOL036W	325.1	502.2	512.21	324.9	447.41	310.7	291.95	468.68	536.4	314.95	469.5	511.26
YGL148W	3660.62	1658.03	2038.51	4881.89	4427.69	3134.76	4528.2	1646.43	1790.83	4642.36	1988.18	2226.56
YPR204C-A	0	0	0	0	0	0	0	0	0	0	0	0
YBR282W	615.52	230.91	323.37	639.39	326.66	532.5	616.24	275.3	302.26	590.54	283.85	302.26
YDR194C	2394.9	446.68	685.54	3085.55	611.52	1270.54	3428.97	531.8	768.41	2676.03	474.29	629.5
YOL114C	95.36	71.92	56.91	52.07	51.09	47.8	92.09	99.38	37.6	74.48	88.63	49.96
YJR108W	48.76	50.47	43.98	28.12	24.77	21.03	30.37	55.06	34.77	46.82	41.92	24.15
YNR030W	676.21	651.1	418.22	617.53	1187.43	437.85	555.49	585.52	446.29	599.05	544.95	383.86
YAL037C-A	20.59	30.28	16.38	20.83	18.58	14.34	17.63	40.29	12.77	25.54	29.94	15.82
YML007C-A	13	13.88	15.52	14.58	17.03	16.25	10.78	17.46	18.45	8.51	17.97	13.32
YKL076C	22.76	22.71	18.11	11.45	24.77	23.9	16.66	16.12	22	26.6	17.97	24.15
YDR466W	272	325.55	288.01	250.97	227.58	270.55	321.34	303.5	312.9	228.77	286.25	332.24
YFR045W	378.2	357.09	370.79	382.18	459.8	326	369.35	425.71	342.7	410.72	486.27	331.4
YIL002C	311.01	368.45	321.64	356.14	511.66	378.58	325.26	355.88	334.89	322.4	423.99	345.56
YGR159C	1643.92	69.4	912.33	3706.2	681.96	1504.76	2486.5	77.89	1152.97	2551.54	63.48	1215.7
YLR369W	444.3	671.29	513.94	392.59	394.78	382.4	446.75	623.12	526.47	388.37	507.82	492.94
YFR032C	9.75	6.31	2.59	14.58	3.87	7.65	10.78	1.34	2.84	12.77	2.4	3.33
YNL118C	1060.91	1415.76	1362.46	1059.06	899.47	1331.72	1119.8	1502.74	1282.11	1049.13	1315.07	1338.1
YGL228W	1067.41	1438.47	1365.9	947.64	1226.13	1415.85	992.44	1372.48	1232.44	1010.83	1436.04	1314.79
YJR117W	1837.89	1742.57	1002.87	1706.79	2011.04	1207.44	1412.74	1794.16	996.88	1618.39	1589.35	945.91
YBR196C-A	26.01	8.83	6.04	11.45	15.48	8.6	26.45	5.37	6.39	27.66	7.19	9.16
YBR196C-B	45.51	11.36	12.07	46.86	17.8	22.94	46.05	16.12	8.51	45.75	15.57	12.49
YIL030W-A	4.33	3.79	8.62	3.12	1.55	3.82	5.88	5.37	3.55	3.19	4.79	5
YLR357W	240.57	261.2	206.09	261.38	182.68	218.93	254.72	363.93	180.93	230.89	304.22	216.49
YER127W	290.42	32.81	146.59	535.26	205.9	210.32	365.43	25.52	195.83	357.51	38.33	161.54
YJR093C	369.53	292.74	419.95	373.85	389.36	302.1	416.38	306.19	422.88	340.49	329.37	422.16
YLR017W	1048.99	575.39	877.84	1527.67	1051.96	1027.71	1181.53	580.15	840.07	1318.33	632.39	957.57
YHR110W	536.41	582.96	692.44	509.22	494.63	701.71	473.2	519.71	660.57	404.33	473.09	606.18
YBR041W	736.89	982.96	797.64	699.79	1397.97	726.57	609.38	925.28	862.78	672.47	863.54	741.08
YOR394W	0	0	0	0	0	0	0	0	0	0	0	0
YPL078C	2117.48	3563.38	4149.45	1942.13	1974.66	3609.89	2523.72	3463.42	3999.58	2330.22	3763.17	3618.78
YCL068C	6.5	3.79	6.04	4.17	3.1	4.78	1.96	8.06	2.84	2.13	4.79	5
YDL039C	1285.23	148.89	516.53	1926.51	479.92	412.04	1199.16	157.12	520.08	1815.23	143.72	753.57
YKL202W	17.34	36.59	41.39	7.29	11.61	35.37	15.68	33.57	41.15	14.9	39.52	47.46
YGR122C-A	8.67	17.67	17.25	10.41	11.61	8.6	5.88	21.49	19.16	11.7	9.58	19.98
YOR264W	249.24	167.82	282.84	247.84	99.86	342.25	248.85	134.29	267.49	233.02	112.58	261.46
YNL042W-B	69.35	256.15	100.89	28.12	79.73	21.99	54.86	230.98	109.27	22.34	210.8	72.44
YBL029C-A	470.31	1399.36	970.96	291.58	681.18	630.01	434.99	1567.2	826.59	334.11	1580.96	882.63
YGL173C	2324.46	3818.26	2151.47	2684.62	3536.73	2637.63	2816.66	3603.08	2064.71	2760.09	4308.13	2356.46
YOR366W	0	0	0	0	0	0	0.98	0	0.71	0	0	0
YNL275W	593.85	656.15	522.56	437.37	244.61	319.31	424.21	739.95	416.49	441.57	560.52	406.34
YAR015W	599.27	562.77	841.62	798.72	2640.36	1198.84	774.95	1545.71	790.41	718.22	728.2	980.88
YOR384W	403.12	683.91	509.63	292.62	429.61	364.24	334.08	632.52	497.38	349	585.68	535.41
YLL051C	761.82	943.84	637.25	639.39	638.61	626.19	592.72	883.65	646.37	734.18	797.67	701.94
YDR427W	1668.84	2577.9	1617.7	1675.55	2693.77	1601.32	1805.6	2704.66	1463.03	1634.35	2822.98	1678.66
YLR079W	773.74	671.29	1054.61	687.3	520.95	967.48	719.1	746.67	913.86	668.21	621.61	967.56
YLR408C	53.1	61.83	68.12	63.52	82.05	81.26	64.66	48.35	61.02	52.14	81.44	60.78
YMR093W	291.51	44.16	106.06	665.43	374.65	146.27	491.81	45.66	198.67	586.28	46.71	177.36
YKR066C	3179.47	2494.62	3026.72	2173.32	1935.95	3474.14	2610.92	2586.49	2537.96	2764.35	2678.06	2784.45
YDR079W	359.78	211.99	279.39	317.61	165.65	314.53	362.49	232.33	263.94	297.93	227.56	242.31
YMR268C	108.37	74.45	114.69	171.82	126.17	131.93	102.87	73.86	117.07	105.34	97.01	120.74
YOR169C	21.67	11.36	13.8	33.32	10.06	11.47	35.27	17.46	10.64	38.31	10.78	9.99
YML070W	1801.05	11490.1	3682.08	1427.7	5821.79	3002.83	1589.08	11376	3506.46	1626.9	13680.1	3403.95
YHR175W-A	63.94	59.31	70.71	48.94	74.31	81.26	39.19	41.63	51.09	62.78	52.7	78.27
YPR072W	926.53	1086.43	906.29	960.13	956.75	1003.81	943.46	1106.58	820.21	950.18	1134.22	934.26
YMR108W	3682.29	3770.31	4477.99	5049.55	6895.43	5061.12	4058.92	4175.17	4304.67	4854.1	3809.88	5185.87
YCR091W	734.72	1687.05	939.92	332.19	283.31	582.21	604.48	1659.86	862.07	426.68	1295.91	905.11
YER062C	878.85	1172.23	1733.25	547.75	4505.1	2481.8	903.29	1232.81	1843.34	804.41	1631.27	1896.82
YDR244W	513.66	767.19	852.83	416.54	373.1	903.43	475.16	738.61	825.88	371.35	585.68	733.58
YER189W	2.17	0	0	0	0.77	0	1.96	0	0	0	0	0
YJL009W	63.94	45.43	45.7	90.6	50.31	68.83	82.3	38.94	46.12	70.23	55.09	34.97
YDL137W	1972.27	4169.05	3280.24	1948.38	5221.89	3371.85	2018.2	4040.88	3095.65	1966.33	4974.05	3012.6
YGR271W	600.35	683.91	522.56	591.49	697.44	627.14	603.5	648.64	524.34	686.3	706.64	540.4
YDR233C	10488.8	10722.9	8679.18	9372.23	10497.2	10607.9	8145.28	9540.18	8046.69	9936.97	10503.8	8931.21
YGR071C	261.16	270.03	176.77	268.67	243.83	167.3	280.2	239.04	199.38	236.21	211.99	194.84
YCR106W	361.94	326.81	259.56	465.49	417.22	325.04	367.39	350.5	249.75	476.69	474.29	315.58
YBL100C	195.06	277.6	192.3	121.84	161.78	164.43	159.69	212.18	193.7	175.56	299.42	223.16
YDR489W	263.33	126.18	178.5	260.34	222.16	168.26	238.07	116.83	158.22	250.05	141.33	161.54
YPL282C	0	0	0	0	0	0	0	0	0	0	0	0
YPR049C	209.15	437.85	461.34	216.6	326.66	378.58	241.01	440.48	509.44	229.83	482.67	517.92
YDL057W	93.2	345.74	201.78	93.72	181.13	185.47	95.03	323.65	192.99	107.47	392.85	190.68
YPR014C	72.61	40.38	31.04	64.56	41.8	26.77	76.42	48.35	39.02	80.87	50.3	37.47
YGR257C	763.98	439.11	467.37	821.63	472.96	567.87	799.44	412.28	471.12	827.81	398.83	415.5
YEL045C	325.1	146.37	291.46	312.41	365.36	339.38	239.05	131.61	229.89	320.27	131.75	327.24
YPL235W	1050.07	805.04	836.44	1315.24	796.52	960.79	1157.03	766.81	791.83	1152.34	803.66	772.72
YLR122C	10.84	32.81	29.32	16.66	30.96	23.9	21.55	25.52	26.96	17.02	40.72	27.48
YLR155C	0	0	0	0	0	0	0	0	0	0	0	0
YBL087C	4777.87	956.46	2121.29	6171.09	2534.31	3254.26	4814.28	1086.43	2029.94	5696.81	1137.81	1998.41
YJL132W	153.88	189.27	203.51	106.22	170.3	134.8	107.77	157.12	226.34	101.08	177.26	201.51
YGL190C	652.37	922.39	685.54	530.05	433.48	438.81	661.3	855.45	701.72	518.18	762.93	654.48
YBR110W	678.37	852.99	804.54	693.54	853.8	693.11	604.48	816.5	771.25	641.61	880.31	736.08
YDR144C	514.74	95.9	210.4	717.5	597.58	315.48	627.99	122.21	232.01	742.69	105.4	243.97
YOR180C	59.6	83.28	150.9	60.4	78.96	132.89	68.58	94.01	169.58	56.39	77.85	130.73
YFL046W	249.24	368.45	313.88	259.3	290.28	258.12	216.52	404.22	285.23	225.57	385.66	310.59
YOR103C	97.53	76.97	76.75	87.47	163.33	78.39	63.68	73.86	78.76	80.87	92.22	69.94
YKL137W	503.9	355.83	442.37	393.63	229.13	478.96	459.48	423.02	427.13	442.64	312.6	361.38
YDR447C	5004.36	1379.17	2536.93	5672.28	2595.46	3421.56	6444.51	1377.85	2419.47	6708.71	1755.83	2330.64
YAL061W	810.58	7380.38	3755.37	282.21	480.7	1279.14	658.36	8353.03	4101.04	550.1	5328.57	3209.11
YNL324W	2.17	0	0.86	2.08	0	0	2.94	4.03	1.42	1.06	3.59	0.83
YPR145W	5205.92	1555.82	2120.43	7214.53	6550.2	3421.56	5956.62	2146	2073.93	6694.87	1910.33	2432.23
YJL063C	947.12	372.24	552.74	1229.84	435.03	993.29	1114.91	394.82	542.08	1039.56	348.53	508.76
YDL160C-A	205.9	246.05	232.82	172.87	207.45	243.78	192.02	260.53	193.7	194.72	235.95	236.48
YPL021W	1.08	1.26	0	1.04	0.77	0.96	1.96	1.34	0	0	1.2	0
YIR010W	172.3	195.58	244.9	212.44	115.34	184.51	165.57	190.7	258.27	150.03	137.74	269.78
YDR331W	504.99	350.79	353.55	509.22	400.97	306.88	479.08	354.53	366.82	509.67	320.98	317.25
YML056C	5141.99	466.87	1402.12	6255.44	1964.59	2463.64	4751.58	466	1579.4	6228.83	486.27	1599.56
YKR044W	199.39	158.99	275.94	319.7	272.47	247.61	258.64	130.26	298	273.46	144.92	285.61
YLR433C	451.89	434.07	473.41	566.5	680.41	542.06	601.54	471.37	480.35	514.99	606.04	473.79
YMR068W	100.78	205.68	174.19	96.85	164.88	151.05	109.73	175.92	181.64	126.62	197.62	175.69
YLR157C-C	0	0	0	0	0	0	0	0	0	0	0	0
YFL068W	0	0	0	0	0	0	0	0	0	0	0	0
YER032W	132.21	105.99	134.52	171.82	152.49	170.17	223.37	103.41	162.48	161.73	103	172.36
YJR070C	2548.78	227.13	890.77	3762.43	865.41	1672.06	3770.89	200.1	947.21	3201.66	229.96	1099.96
YGL005C	302.34	488.32	358.72	308.24	265.51	284.89	364.45	460.63	338.44	326.66	464.71	340.56
YHR043C	617.69	1285.79	764.87	549.84	733.82	761.94	679.92	1357.7	668.37	495.84	1595.34	649.48
YDL111C	684.88	340.69	378.56	1008.04	766.33	497.13	701.47	322.3	387.4	979.97	337.75	397.18
YMR133W	223.23	329.33	171.6	62.48	161.01	88.91	115.61	369.31	183.77	163.86	354.52	133.23
YPL007C	248.16	273.81	260.42	249.93	243.06	291.58	231.21	236.36	216.4	233.02	243.13	273.12
YKL159C	439.97	1987.36	2231.67	408.21	3544.48	2046.82	423.23	2426.68	2042.01	371.35	2570.26	2418.91
YDR507C	459.47	200.63	749.35	723.74	625.45	1153.9	594.68	193.38	803.89	652.25	198.82	882.63
YKR075W-A	0	0	0	0	0	0	0	0	0	0	0	0
YLR138W	1137.85	1164.66	1097.72	1028.86	1476.16	970.35	843.53	1244.9	1187.74	978.91	1133.02	1213.2
YBR101C	3244.49	4744.44	1272.77	3115.75	1563.63	2534.38	3257.52	5265.63	1145.17	3303.81	3589.51	1157.41
YLR396C	506.07	427.76	352.69	440.49	439.67	326	508.47	496.88	338.44	545.85	426.38	322.24
YBR245C	721.72	806.3	615.69	927.85	765.56	750.47	841.57	893.05	596	801.21	907.86	564.55
YJL216C	150.63	181.7	370.79	94.76	83.6	186.42	137.16	153.09	364.69	113.85	144.92	299.76
YBR210W	273.08	181.7	227.65	273.88	240.74	196.94	255.7	200.1	183.77	244.73	232.35	187.35
YPL103C	372.78	391.16	357.86	375.93	503.15	390.05	416.38	374.68	361.86	416.04	406.02	342.23
YIL103W	504.99	360.88	544.12	686.26	481.47	635.75	636.81	408.25	583.94	656.51	412.01	617.84
YIL152W	260.08	487.06	405.29	215.56	244.61	216.06	228.27	542.54	410.81	244.73	439.56	373.04
YJR096W	766.15	4454.22	3748.48	339.48	663.38	1130	567.25	4297.38	3815.1	461.79	4223.09	2768.63
YAL010C	241.66	445.42	352.69	261.38	320.47	298.28	352.69	440.48	338.44	239.41	415.6	356.38
YGR143W	814.92	905.99	861.45	584.2	540.3	622.36	696.57	825.9	907.48	650.12	731.79	796.86
YGR112W	432.38	286.43	339.75	319.7	216.74	320.26	404.62	322.3	363.98	353.26	293.44	318.08
YLR256W	1649.34	1187.37	756.25	1714.08	1217.62	813.56	1706.65	1192.52	724.42	1808.85	1167.76	789.37
YHR174W	150116	107549	43722.7	163004	133092	79319.2	127805	93810.4	35266.1	172656	109724	40644.3
YOR012W	34.68	34.07	21.56	34.36	25.54	16.25	38.21	26.86	20.58	38.31	26.35	17.49
YHR062C	409.63	132.49	313.88	545.67	301.89	429.25	500.63	127.58	341.99	495.84	200.02	354.72
YDL213C	524.49	109.78	291.46	783.1	301.11	375.71	559.41	115.49	387.4	583.09	124.56	391.35
YDR317W	133.29	156.47	149.18	112.47	123.08	151.05	131.28	155.78	142.61	140.45	172.47	151.55
YDR478W	105.12	97.16	102.62	122.88	92.89	147.23	114.63	94.01	98.62	112.79	98.21	108.25
YKL097C	8.67	2.52	1.72	5.21	4.64	3.82	5.88	2.69	2.13	9.58	2.4	3.33
YOL164W-A	9.75	21.45	20.7	6.25	5.42	7.65	8.82	9.4	13.48	2.13	7.19	11.66
YNL106C	165.8	179.18	218.17	154.12	161.01	175.91	199.86	217.55	158.22	156.41	192.83	183.19
YOR378W	67.19	49.21	65.54	63.52	71.21	47.8	50.94	64.46	58.18	64.91	43.12	53.29
YFR015C	5224.34	3018.27	3450.12	2526.34	362.27	2603.22	3565.15	3408.36	2812.55	2412.15	2595.41	2471.36
YMR230W	4369.33	1599.99	2567.97	5208.88	2923.67	3003.78	4658.5	1743.12	2445.72	5249.92	1899.55	2502.17
YIL092W	130.04	71.92	134.52	166.62	116.11	122.37	161.65	52.37	134.81	150.03	108.99	148.22
YLR321C	239.49	126.18	113.83	253.05	210.55	125.24	223.37	118.18	161.77	248.98	116.18	164.87
YGR052W	1343.74	1420.81	1090.83	534.22	189.65	260.03	1288.31	1121.35	1116.79	962.95	808.45	771.88
YJR161C	18.42	55.52	18.11	20.83	35.61	42.06	16.66	33.57	34.06	13.83	47.91	32.47
YOR278W	315.35	365.93	293.19	285.33	304.21	288.72	361.51	354.53	240.53	346.87	389.25	274.78
YNL085W	1163.86	1067.5	835.58	1321.48	1271.03	956.01	1356.89	1172.38	925.93	1302.37	1112.66	905.11
YGL061C	164.72	175.39	193.16	178.07	215.19	227.53	158.71	186.67	219.95	179.82	192.83	199.01
YPL210C	1201.78	778.54	938.2	1432.91	1131.69	1408.2	1367.67	817.84	965.66	1343.87	941.39	894.29
YOR087W	566.76	487.06	434.61	497.77	817.42	436.9	597.62	519.71	481.06	551.17	458.72	357.22
YGL234W	3031.01	1265.6	1873.81	3686.41	5985.9	2419.66	2967.53	3237.81	1813.54	3765.6	1361.78	2073.35
YOR347C	823.58	962.77	1254.67	438.41	643.25	1007.63	627.01	901.11	1114.66	568.19	922.23	1214.86
YPR093C	213.48	374.76	260.42	212.44	178.81	212.23	204.76	342.45	260.39	173.44	337.75	253.96
YAL029C	685.96	469.4	586.37	848.71	866.96	775.32	838.63	390.79	578.97	850.16	511.42	603.69
YOL155C	3635.69	2965.27	3505.3	2603.4	1449.84	3333.61	3346.68	2761.07	2727.4	3010.14	2880.47	3334.84
YDR421W	385.78	596.84	646.74	350.94	392.45	475.14	331.14	625.81	591.74	338.36	542.56	585.37
YGR186W	972.05	1371.6	1319.34	842.46	1045	1185.45	922.88	1388.59	1272.88	865.06	1274.35	1363.08
YDR294C	4618.58	7578.48	5075.58	3272.99	4800.79	3531.5	4769.21	7277.34	4775.79	4790.26	7503.59	4891.1
YHR135C	1118.34	1365.29	1484.04	1399.59	1614.71	1395.77	1333.38	1137.46	1509.86	1308.76	1248	1727.79
YDR015C	0	0	0	0	0	0	0	0	0	0	0	0
YBR181C	3854.59	1270.65	2163.54	4203.96	2298.99	2483.71	4343.04	1506.77	2098.77	4628.53	1525.87	1790.24
YOR078W	162.55	58.04	187.98	272.84	188.87	174.95	197.9	51.03	266.78	208.55	45.51	219.82
YOR243C	975.3	99.68	337.16	1397.5	479.15	560.22	1332.4	110.12	352.63	1245.98	178.46	363.04
YMR165C	572.17	1000.62	858.86	366.56	405.61	602.29	379.15	976.31	877.68	330.91	869.53	853.49
YCR005C	3767.9	4317.94	15030.1	2550.29	380.84	7037.19	3190.9	4234.26	13726.4	3116.54	3028.98	12556.7
YGR296W	0	0	0	0	0	0	0	0	0	0	0	0
YLR163W-A	0	0	0	0	0	0	0	0	0	0	0	0
YPR055W	342.44	429.02	386.32	312.41	399.42	347.99	332.12	463.31	378.18	329.85	367.69	380.53
YHR037W	1051.15	1382.95	1269.33	983.04	2109.35	1216.04	1226.59	1359.05	1357.32	1150.22	1579.77	1271.49
YLR032W	244.91	155.2	238	305.12	255.44	283.93	330.16	141.01	220.66	262.82	189.24	248.97
YDR114C	1.08	2.52	4.31	1.04	0.77	1.91	4.9	4.03	4.97	4.26	3.59	1.67
YLL030C	0	0	0	0	0	0	0	0	0	1.06	1.2	0
YDL185C-A	57.43	58.04	40.53	56.23	80.5	64.05	36.25	83.26	31.93	30.86	58.69	44.13
YLL065W	0	0	0	0	0	0	0	0	0	0	0	0
YPR046W	65.02	15.14	53.46	63.52	67.34	35.37	78.38	42.97	73.08	77.67	21.56	53.29
YBR099C	0	0	0	0	0	0	0	0	0	0	0	0
YBL027W	14670.6	4010.06	5799.06	15876.5	7182.61	8708.29	14537.9	4136.23	5541.37	16186	4711.75	5463.98
YOL060C	931.95	625.86	807.13	926.81	1097.63	804.96	829.81	683.55	793.25	813.98	621.61	781.04
YIR018C-A	19.51	11.36	15.52	12.5	13.93	13.38	17.63	17.46	24.83	14.9	15.57	23.31
YNL208W	2350.47	38539.7	20336.8	2629.43	31419.6	19056.2	2225.89	38150	19031.5	2149.34	44728.1	19399.5
YNL232W	603.6	310.41	436.33	865.37	517.85	643.39	737.72	269.93	458.35	725.67	353.32	515.42
YDL076C	548.33	282.65	295.77	462.36	320.47	274.37	492.79	338.42	291.61	419.23	332.96	253.96
YOR225W	7.59	0	7.76	6.25	11.61	5.74	4.9	6.71	12.77	4.26	2.4	6.66
YDR120C	962.29	74.45	401.84	1352.72	355.3	667.29	1309.87	85.95	480.35	1197.03	80.25	463.8
YLR465C	0	0	0	0	0	0	0	0	0	0	0	0
YJL192C	831.17	517.35	576.89	985.13	941.27	652.95	790.62	459.28	549.17	904.43	530.58	592.03
YEL020C-B	19.51	6.31	16.38	32.28	17.8	25.81	23.51	16.12	18.45	30.86	2.4	7.49
YLR054C	61.77	527.44	348.37	43.74	667.25	196.94	42.13	545.23	364.69	41.5	548.55	392.19
YLR009W	1090.17	131.23	633.8	1498.52	519.4	850.85	1256.96	98.03	671.21	1227.89	158.1	733.58
YDR063W	870.18	898.42	629.49	651.89	679.64	543.97	750.46	825.9	561.94	665.02	944.98	573.71
YOR352W	352.19	682.64	435.47	196.82	297.24	282.02	283.14	611.03	382.43	263.88	544.95	424.66
YGR238C	201.56	171.61	164.7	203.06	98.31	161.57	207.7	151.75	117.07	222.38	125.76	149.88
YLR423C	119.2	190.53	186.26	97.89	191.2	154.87	99.93	261.87	165.32	73.42	197.62	154.04
YDR278C	1.08	0	6.9	1.04	0	0.96	1.96	2.69	6.39	1.06	1.2	7.49
YLR105C	355.44	238.48	364.76	395.72	403.29	374.76	431.07	237.7	372.5	438.38	283.85	377.2
YML091C	851.76	1902.82	1583.21	753.94	483.79	1076.47	992.44	1866.67	1548.18	765.04	1873.2	1507.13
YHR191C	183.14	225.87	227.65	224.93	201.26	240.91	212.6	186.67	210.73	188.33	246.73	181.52
YDL098C	80.19	90.85	70.71	83.31	70.44	73.61	62.7	69.83	74.5	57.46	86.23	65.78
YLR202C	31.43	25.24	16.38	38.53	26.32	27.72	32.33	32.23	16.32	45.75	21.56	19.15
YLR299C-A	0	0	0	0	0	0	0	0	0	0	0	0
YKR005C	62.85	90.85	88.82	48.94	88.24	66.92	74.46	85.95	98.62	53.2	95.82	71.61
YMR143W	12880.4	5312.26	6313	14441.6	7065.73	6654.79	13459.2	5797.43	5825.89	16080.7	6047.19	5569.73
YCR063W	23.84	13.88	8.62	21.87	30.96	22.94	24.49	6.71	14.9	27.66	11.98	10.82
YNL189W	2721.08	2379.79	2445.52	3141.78	3200.79	2583.14	3169.35	2681.83	2450.69	3276.15	2858.91	2348.13
YCL047C	311.01	191.8	294.05	285.33	410.26	264.81	344.86	217.55	238.4	320.27	225.17	268.12
YGL122C	1741.45	2705.34	2031.61	1948.38	1301.21	1980.85	2116.17	2692.58	1740.46	1786.51	2648.11	2015.89
YDL018C	370.61	193.06	309.57	333.23	214.42	293.5	340.94	204.13	288.07	325.59	165.28	243.14
YNL303W	118.12	42.9	59.5	131.21	77.41	75.52	146.96	29.54	45.41	186.21	58.69	54.12
YPR160W	5126.81	17370.2	6681.2	1525.59	400.2	2964.59	3138.98	15704.2	6039.45	2574.95	17294.8	4796.18
YBL060W	202.65	172.87	219.89	205.15	205.9	179.73	191.04	205.47	240.53	229.83	182.05	216.49
YBR019C	176.64	190.53	149.18	178.07	133.14	119.5	120.5	194.72	110.69	112.79	177.26	119.9
YKL056C	29741.2	6996.79	17865.4	30791.9	9822.2	23491.1	27836.4	6728.08	15737.2	32300.7	7102.36	14819.9
YKL065W-A	33.59	170.35	61.22	20.83	21.67	22.94	33.31	162.49	76.63	29.79	174.86	48.29
YGR160W	0	0	0.86	1.04	2.32	1.91	0.98	0	2.13	1.06	0	3.33
YDL163W	0	0	0	0	0	0	0	0	0	0	0	0
YPL068C	23.84	26.5	50.88	42.7	48.77	47.8	45.07	16.12	65.28	46.82	20.36	55.79
YJR057W	269.83	119.87	194.02	274.92	214.42	273.42	291.95	116.83	193.7	253.24	141.33	184.85
YKL178C	4.33	7.57	5.17	2232.67	898.7	1041.09	1495.03	577.46	843.62	3.19	9.58	3.33
YFL032W	16.25	44.16	17.25	11.45	35.61	15.3	10.78	30.89	10.64	14.9	35.93	12.49
YLR377C	189.64	759.61	1877.26	170.78	183.46	570.74	184.18	578.8	2085.29	174.5	511.42	1411.38
YBL063W	130.04	118.61	143.14	116.63	59.6	97.51	127.36	103.41	124.88	122.36	97.01	132.39
YAL059W	204.81	16.4	122.45	328.03	57.28	139.58	268.44	32.23	111.4	271.33	26.35	98.26
YNL007C	4654.34	4803.74	1835.87	4264.36	3243.36	2417.75	5283.56	4861.41	1805.73	5078.61	4142.84	1826.04
YPL148C	216.73	127.44	179.36	136.42	181.91	164.43	214.56	161.15	187.31	175.56	183.25	148.22
YJR137C	618.77	1603.77	532.05	719.58	667.25	404.39	628.97	1932.48	516.53	730.99	2158.25	580.37
YMR021C	400.96	465.61	638.97	355.1	438.12	551.62	399.72	479.43	599.55	346.87	412.01	618.67
YMR074C	585.18	449.21	507.04	640.44	513.98	458.88	671.1	470.03	456.93	630.97	518.6	436.32
YDR378C	452.97	253.63	366.48	463.4	438.9	355.64	440.87	229.64	363.28	459.66	288.65	338.9
YJR039W	426.96	365.93	379.42	350.94	291.05	287.76	369.35	333.05	371.08	324.53	330.57	359.71
YDL158C	57.43	18.93	43.98	57.27	39.48	58.32	54.86	29.54	42.57	71.29	23.95	38.3
YOR104W	80.19	80.76	154.35	72.9	88.24	152.01	80.34	80.58	143.32	90.44	81.44	137.39
YFL009W	708.72	683.91	664.84	569.62	911.86	626.19	583.91	772.19	720.87	636.29	804.85	650.31
YLR297W	117.04	182.96	122.45	51.03	57.28	40.15	104.83	196.07	135.52	91.51	184.45	114.08
YLR279W	15.17	53	46.56	14.58	23.22	27.72	20.57	59.09	45.41	17.02	57.49	35.8
YDR216W	3104.7	6744.42	6234.53	2034.81	2082.25	4380.44	2566.83	6247.32	5469.71	1564.12	4740.49	5543.08
YIL120W	177.72	169.08	127.62	165.58	154.04	103.25	164.59	193.38	133.39	161.73	150.91	104.08
YNL021W	377.12	225.87	318.19	457.16	401.74	387.18	442.83	261.87	331.35	400.08	309.01	314.75
YGR095C	354.36	198.11	275.94	577.95	312.73	386.23	494.75	206.81	293.74	517.12	244.33	303.92
YCL027W	28.18	39.12	53.46	41.65	27.09	31.55	21.55	42.97	42.57	25.54	34.73	31.64
YHR029C	758.56	1148.26	490.66	697.71	1224.58	742.82	734.78	1211.32	446.29	719.28	1239.62	533.74
YIR021W-A	7.59	11.36	5.17	13.54	6.19	4.78	6.86	14.77	8.51	8.51	13.17	3.33
YAL033W	251.41	102.21	125.9	271.79	167.97	193.11	289.01	92.66	149	233.02	118.57	146.55
YBR284W	145.21	435.33	364.76	107.26	429.61	132.89	157.73	511.66	410.1	158.54	491.06	347.22
YNR036C	1998.28	1679.48	2130.78	2031.69	1337.6	2575.49	1999.58	1608.83	2071.81	1845.03	1595.34	1626.2
YNR049C	316.43	317.98	363.03	299.91	322.79	404.39	287.05	314.25	341.99	244.73	347.33	329.74
YDR192C	135.46	116.09	121.59	142.67	235.32	89.86	150.87	96.69	141.9	156.41	107.79	154.04
YOL112W	263.33	179.18	321.64	317.61	363.04	425.42	275.3	212.18	368.95	335.17	227.56	352.22
YHR032C-A	4.33	1.26	2.59	4.17	1.55	1.91	5.88	1.34	2.13	2.13	0	0.83
YOL083W	45.51	461.83	300.09	42.7	118.43	210.32	65.64	420.34	316.45	42.56	416.8	293.1
YNL251C	1118.34	497.16	363.9	1285.04	1041.13	426.38	1234.43	496.88	346.25	1248.11	693.47	334.73
YBR266C	0	0	0	0	0	0	0	0	0	0	0	0
YBL004W	1866.07	283.91	732.97	2471.14	750.85	1022.93	2263.12	311.56	751.38	2382.36	349.73	854.32
YER145C-A	9.75	5.05	4.31	7.29	6.19	1.91	5.88	0	4.26	13.83	7.19	3.33
YBR164C	765.07	550.15	591.55	827.88	825.93	824.08	812.18	597.6	554.85	811.85	767.73	547.9
YHR074W	1518.21	2585.47	1750.5	1319.4	2081.48	1874.74	1268.72	2421.3	1491.42	1430.06	2897.24	1553.76
YDR464W	148.46	184.23	244.03	180.16	192.74	229.44	208.68	205.47	285.94	208.55	214.39	300.59
YFR030W	626.36	2543.83	882.15	511.31	1127.82	677.81	507.49	2930.28	908.9	630.97	2997.84	955.07
YBR131W	71.52	109.78	79.33	99.97	116.88	94.64	93.07	110.12	116.36	86.19	101.8	91.59
YKL078W	334.85	12.62	105.2	588.37	51.09	170.17	499.65	18.8	107.85	461.79	8.38	118.24
YIL055C	282.84	895.89	657.95	209.31	349.11	286.8	185.16	836.65	591.74	175.56	968.94	617.01
YPL053C	661.04	676.33	806.26	806.01	764.78	815.48	745.56	817.84	825.17	649.06	668.32	801.03
YLR351C	735.81	811.35	941.65	656.06	985.39	958.88	704.41	807.1	840.78	680.98	954.57	868.47
YEL009C-A	1.08	5.05	6.04	4.17	7.74	4.78	1.96	5.37	2.13	3.19	5.99	1.67
YNR014W	1171.44	1092.74	991.66	563.38	304.21	493.3	733.8	1009.88	932.31	713.96	847.97	875.97
YER125W	1917	2420.17	2180.79	1725.53	3221.69	1813.55	1847.73	2433.39	2144.18	1832.26	2674.46	1925.96
YER152C	244.91	724.28	940.78	246.8	800.39	819.3	197.9	701.01	940.83	250.05	900.67	1023.35
YLR015W	281.75	268.77	336.3	293.66	261.64	376.67	306.65	275.3	346.96	287.29	286.25	375.53
YHR116W	276.33	99.68	164.7	295.75	108.37	250.47	340.94	87.29	191.57	271.33	86.23	164.04
YPL259C	666.45	1120.5	824.37	656.06	896.38	874.75	703.43	1180.44	838.66	661.83	1125.84	860.15
YOR198C	3178.39	3470	2962.91	3406.28	5476.56	3812.57	3509.31	3553.4	3204.91	3310.2	3833.84	3063.39
YOR039W	837.67	744.47	748.49	1061.14	938.18	853.72	1025.75	683.55	671.92	915.07	771.32	674.46
YDL037C	465.98	58.04	203.51	716.45	189.65	336.52	471.24	95.35	254.01	739.5	80.25	369.71
YLR334C	9.75	7.57	12.93	9.37	6.97	9.56	11.76	9.4	6.39	6.38	13.17	4.16
YHL043W	97.53	156.47	123.31	84.35	66.57	62.14	102.87	183.98	115.65	90.44	159.29	104.08
YOR364W	3.25	34.07	9.49	2.08	3.87	3.82	3.92	22.83	7.8	7.45	14.37	9.16
YOR386W	596.02	673.81	187.98	346.77	221.38	153.92	571.17	706.38	199.38	475.62	616.82	195.68
YDR397C	43.35	37.85	56.05	40.61	53.41	48.76	38.21	49.69	63.86	48.95	34.73	44.96
YPR198W	391.2	642.27	949.41	382.18	1545.05	1030.58	288.03	613.72	891.16	389.43	719.82	976.72
YHL038C	275.25	141.32	180.22	258.26	209.77	203.63	335.06	159.81	215.69	283.03	137.74	200.67
YLL053C	22.76	5.05	13.8	29.16	8.51	13.38	18.61	5.37	22	17.02	4.79	11.66
YDR425W	327.27	671.29	429.43	283.25	320.47	304.97	346.82	684.89	398.75	304.31	489.86	462.13
YOR331C	0	0	0	0	4.64	0	1.96	0	1.42	0	2.4	1.67
YML076C	252.49	300.31	288.01	274.92	279.44	187.38	286.07	263.21	274.59	238.34	338.95	333.9
YKR060W	248.16	34.07	91.41	297.83	109.92	152.96	255.7	38.94	139.78	277.71	55.09	124.9
YER069W	723.89	1711.03	2030.75	888.28	2720.86	1601.32	795.52	2154.06	1799.35	1104.46	2252.87	2149.12
YMR091C	603.6	502.2	438.06	594.62	530.24	421.6	563.33	448.54	444.87	565	397.64	446.31
YER012W	1421.77	2277.58	1396.09	1448.53	2431.36	1321.21	1647.87	2363.56	1196.96	1464.1	2619.37	1368.08
YHR098C	1629.83	1723.64	1211.55	1597.44	2125.6	1402.47	1482.3	1697.46	1083.44	1644.99	1769	1205.71
YDL135C	715.22	970.34	807.13	614.4	918.82	899.61	596.64	1089.12	823.05	588.41	1097.09	823.51
YCR093W	1354.58	1864.97	1180.51	1521.42	1463.77	1116.62	1594.96	1745.81	1106.15	1505.6	1809.72	1164.07
YGR273C	7.59	10.09	5.17	3.12	4.64	6.69	5.88	13.43	0	6.38	4.79	1.67
YPR108W-A	2.17	1.26	1.72	3.12	0.77	0.96	0	2.69	1.42	1.06	1.2	0
YBR069C	1336.16	319.24	1114.11	1713.03	1147.95	1255.24	1449.97	224.27	1086.28	1581.15	277.87	1039.17
YGR077C	844.17	1186.11	886.46	598.78	836.77	642.44	592.72	1094.49	786.86	660.76	1077.93	748.57
YCR104W	4.33	2.52	0	4.17	3.1	1.91	1.96	4.03	1.42	6.38	9.58	0
YDR512C	280.67	426.49	388.04	200.98	323.56	256.21	241.99	382.74	334.89	228.77	468.3	340.56
YPR012W	29.26	61.83	44.84	32.28	39.48	32.5	46.05	59.09	36.9	39.37	47.91	49.13
YGR255C	899.44	851.73	728.65	863.29	1203.68	782.02	869.98	872.91	708.1	851.22	824.02	631.16
YDL051W	687.04	107.25	382.87	843.5	325.88	390.05	751.43	110.12	429.97	717.16	142.53	428.82
YBL102W	805.16	1322.39	787.29	673.76	686.6	670.16	564.31	1338.9	786.15	641.61	1109.07	747.74
YGR073C	0	0	0	0	0	0	0	0	0	0	0	0.83
YLR120C	3552.25	5069.99	5204.92	2111.88	6158.52	2695.95	2440.45	5009.13	5620.84	2154.66	4321.3	5447.32
YCL001W-B	59.6	78.23	34.49	32.28	47.22	35.37	53.88	85.95	43.99	41.5	75.46	36.64
YEL043W	786.74	841.63	850.24	922.64	764.78	764.81	832.75	811.13	718.75	865.06	998.88	1033.34
YNL068C	238.41	145.11	187.12	227.02	106.05	121.41	299.79	102.06	161.77	287.29	164.08	241.47
YJL169W	2.17	0	8.62	5.21	1.55	2.87	8.82	0	2.84	5.32	2.4	1.67
YJR080C	150.63	170.35	189.71	113.51	152.49	199.81	175.37	169.21	197.96	110.66	153.31	185.69
YDR146C	352.19	179.18	383.73	424.87	297.24	608.98	475.16	181.3	374.63	463.92	185.64	406.34
YBR112C	1326.4	998.1	889.05	1216.31	819.74	912.99	1274.6	1071.66	867.04	1225.76	937.8	865.14
YBL081W	285	65.61	169.01	423.83	326.66	178.77	300.77	61.77	216.4	439.44	107.79	206.5
YFL040W	35.76	45.43	87.09	30.2	31.74	66.92	29.39	57.75	92.24	30.86	61.08	65.78
YNL326C	252.49	185.49	256.97	256.17	373.1	243.78	197.9	150.41	252.59	255.37	168.88	256.46
YDR337W	808.41	355.83	552.74	895.57	311.18	779.15	847.45	388.11	555.56	777.81	329.37	445.48
YJL061W	766.15	588.01	472.55	753.94	671.12	596.55	733.8	562.69	497.38	826.75	604.84	494.61
YPR147C	465.98	478.23	511.35	379.05	609.19	503.82	424.21	565.37	442.03	449.02	517.41	478.79
YKL131W	6.5	1.26	4.31	3.12	2.32	3.82	2.94	0	2.84	3.19	0	2.5
YDR441C	763.98	316.72	668.29	680.01	498.5	667.29	656.4	303.5	668.37	739.5	293.44	716.1
YPL094C	1566.98	1428.38	1436.61	1850.49	2304.41	1505.72	1545.98	1422.16	1407.69	1624.77	1529.46	1495.47
YOR101W	704.38	119.87	342.34	1281.91	314.27	499.99	947.38	81.92	356.89	969.33	105.4	400.51
YOR314W-A	0	0	0	0	0	0	2.94	0	0.71	0	0	0
YDR231C	213.48	257.41	338.89	128.09	121.53	278.2	218.47	283.36	300.13	180.89	269.48	294.77
YJL112W	700.05	579.17	771.77	570.66	318.14	602.29	664.24	531.8	820.92	469.24	452.73	545.4
YFL066C	0	2.52	0.86	1.04	0.77	0	1.96	2.69	0.71	8.51	5.99	10.82
YNL193W	276.33	670.03	547.57	206.19	520.18	286.8	269.42	695.64	546.33	266.01	695.86	532.08
YML058W	2847.87	1915.44	2934.45	2579.45	1796.62	3860.37	2329.74	1786.1	2285.37	3002.69	2009.74	2528.82
YOR071C	214.57	244.79	294.91	161.41	241.51	175.91	179.29	267.24	271.04	179.82	258.7	259.79
YER034W	164.72	254.89	228.51	164.53	503.15	287.76	149.9	271.27	277.42	176.63	259.9	276.45
YJR076C	755.31	511.04	678.64	789.35	709.82	800.18	797.48	554.63	724.42	835.26	532.98	806.86
YKL157W	1512.8	4278.83	2928.42	1377.72	3439.98	2759.04	1387.26	4396.76	2750.11	1438.57	5262.69	2945.99
YBR003W	849.59	574.13	649.32	819.55	729.95	654.87	1003.22	546.57	670.5	966.14	543.76	567.05
YOL140W	571.09	755.83	814.89	693.54	1529.57	877.62	728.9	919.91	783.31	815.05	991.7	829.34
YPR129W	522.33	415.14	414.77	564.42	490.76	416.82	577.05	478.08	510.15	521.37	374.88	461.3
YDL113C	661.04	1287.06	1012.36	443.62	581.33	964.61	541.78	1266.38	940.83	444.76	1173.75	892.62
YMR135C	821.42	2112.28	1630.63	534.22	879.35	1197.88	822.95	2041.26	1579.4	638.42	1961.83	1729.45
YGL007W	11.92	25.24	22.42	13.54	11.61	25.81	14.7	17.46	22	9.58	16.77	21.65
YPL005W	201.56	323.03	258.69	177.03	139.33	200.76	185.16	333.05	249.75	186.21	277.87	269.78
YBR247C	526.66	82.02	279.39	1020.53	276.34	531.54	894.47	75.2	331.35	769.29	98.21	359.71
YLR185W	5926.56	1830.9	2684.38	7043.75	2976.31	2903.4	6548.36	2123.17	2572.73	6755.52	2190.59	2475.53
YJL210W	540.75	426.49	357.86	348.86	295.7	351.81	364.45	374.68	334.89	417.1	420.39	303.92
YLR398C	522.33	627.12	507.9	666.47	516.31	586.03	581.95	562.69	500.21	556.49	523.39	515.42
YIL154C	586.26	1067.5	1017.53	633.15	971.46	1157.73	498.67	965.57	937.99	508.61	1097.09	1122.44
YIL101C	1015.39	3872.52	4346.06	379.05	1919.7	2057.33	607.42	3421.79	4410.39	529.89	3026.59	4799.51
YKL004W	1097.75	423.97	825.23	1140.29	661.83	866.15	892.51	371.99	851.43	1122.55	432.37	873.47
YOR208W	653.45	1095.26	858.86	498.81	644.8	546.84	557.45	980.34	800.34	514.99	838.39	854.32
YPL154C	5506.1	25770.1	10778.1	3025.15	15612.3	9988.39	3495.59	23837	10034.8	3777.3	26406.9	10169.4
YPL101W	567.84	391.16	500.14	668.55	613.84	595.59	689.71	409.59	549.17	650.12	443.15	577.04
YLR258W	9453.89	9680.67	6567.38	3369.84	1115.44	5219.81	6038.91	8369.15	5290.91	5041.37	7611.38	5558.9
YBR178W	4.33	6.31	6.9	6.25	4.64	5.74	2.94	4.03	3.55	7.45	0	4.16
YJR098C	179.89	177.92	191.43	129.13	137.78	157.74	187.12	197.41	200.79	165.99	182.05	193.18
YHR176W	105.12	97.16	131.07	82.27	118.43	148.18	100.91	104.75	114.23	131.94	136.54	130.73
YJR018W	3.25	0	1.72	3.12	0.77	0	0.98	0	2.84	0	1.2	0.83
YDL211C	36.84	18.93	33.63	84.35	31.74	44.93	33.31	8.06	36.9	31.92	26.35	40.8
YDL244W	46.6	124.92	79.33	31.24	58.06	61.18	26.45	122.21	79.47	41.5	129.35	89.93
YDR319C	793.24	1356.46	1235.7	548.8	1336.05	1005.72	554.51	1395.31	1130.27	593.73	1248	1182.39
YKL095W	120.29	90.85	125.9	116.63	85.15	108.03	114.63	116.83	127.71	117.04	136.54	135.73
YOL099C	2.17	3.79	4.31	2.08	4.64	4.78	2.94	4.03	2.84	7.45	3.59	3.33
YIL094C	1459.7	2349.51	2068.69	1383.97	1557.43	2074.54	1223.65	692.95	1573.72	2092.95	2716.38	2009.23
YLR451W	462.72	345.74	434.61	574.83	483.79	457.93	580.97	400.19	480.35	495.84	416.8	513.76
YFR017C	729.31	2181.68	1781.54	384.26	299.57	765.76	590.76	1829.07	1575.85	475.62	2136.7	1615.38
YLR342W-A	63.94	55.52	102.62	93.72	73.54	118.55	79.36	21.49	92.95	84.06	57.49	83.27
YHR017W	659.95	528.7	429.43	550.88	410.26	309.75	611.34	533.14	375.34	624.59	475.49	398.85
YNR077C	0	0	0	0	0.77	0	0	0	0	0	0	0
YOL044W	286.09	545.11	549.29	249.93	334.4	373.8	322.32	553.29	474.67	263.88	495.85	484.61
YLR323C	172.3	190.53	209.54	182.24	194.29	214.15	184.18	166.52	226.34	188.33	185.64	233.15
YOR085W	1223.46	905.99	739	1080.93	1135.56	704.58	917.98	882.31	789.7	1075.73	712.63	736.91
YGR054W	2206.34	671.29	688.13	2554.45	1499.38	1124.27	2426.73	710.41	817.37	2653.69	646.76	711.93
YOR050C	18.42	46.69	55.19	38.53	51.09	43.02	35.27	47	63.15	30.86	68.27	59.12
YNL087W	1649.34	474.44	1150.33	2038.98	910.31	1780.09	1797.76	475.4	1086.99	2003.57	529.38	1252.34
YGR114C	1.08	0	0.86	0	0	0	0	0	0.71	0	1.2	3.33
YLR318W	69.35	84.54	97.44	105.18	126.95	89.86	83.28	81.92	103.59	110.66	117.37	112.41
YBR278W	87.78	50.47	102.62	89.56	81.28	100.38	75.44	60.43	108.56	95.76	85.04	104.08
YNL024C-A	473.56	319.24	358.72	433.21	394.78	316.44	376.21	397.51	319.29	394.75	335.36	308.92
YDR296W	2698.32	1736.26	1800.51	2457.61	1192.84	2334.58	2896.01	1638.38	1935.58	2780.31	1480.36	1749.44
YGL232W	477.9	441.64	344.93	535.26	375.42	375.71	458.5	436.45	320.7	501.16	439.56	346.39
YPR091C	874.52	1037.22	841.62	584.2	908.76	609.93	721.06	983.03	767.7	676.72	1098.29	806.86
YGR141W	540.75	863.08	653.63	382.18	599.13	577.43	434.99	875.59	613.74	435.19	773.71	599.52
YAR030C	22.76	12.62	11.21	16.66	10.84	7.65	20.57	6.71	6.39	19.15	10.78	7.49
YJR158W	0	0	0	0	0	0	0	0	0	0	0	0
YHR137W	1034.9	224.6	482.03	751.86	286.41	1007.63	816.1	230.98	345.54	1451.34	194.03	416.33
YBR187W	1798.88	427.76	700.2	2536.75	1540.4	1421.59	1592.02	457.94	681.14	2124.87	491.06	635.33
YMR198W	166.88	63.09	133.66	205.15	109.14	203.63	174.39	61.77	124.17	146.84	50.3	137.39
YCR003W	549.42	196.84	322.51	605.03	178.04	476.09	624.07	206.81	341.28	534.14	189.24	243.97
YMR316C-B	5.42	1.26	7.76	4.17	6.19	2.87	9.8	9.4	7.8	6.38	10.78	7.49
YMR316C-A	14.09	22.71	27.59	10.41	38.7	26.77	12.74	30.89	26.96	9.58	32.34	27.48
YMR163C	117.04	150.16	135.38	175.99	171.84	150.09	140.1	108.78	152.55	131.94	118.57	154.88
YGR294W	7.59	2.52	6.04	12.5	14.71	8.6	8.82	5.37	5.68	13.83	5.99	6.66
YEL008W	22.76	22.71	12.93	28.12	20.9	11.47	17.63	20.14	5.68	21.28	19.16	11.66
YLL067C	0	0	0	0	0	1.91	0	0	0	0	0	0
YPL029W	358.69	100.95	159.53	435.29	157.91	243.78	431.07	103.41	190.15	405.4	92.22	184.85
YHR086W-A	1.08	0	0.86	5.21	0	1.91	3.92	0	2.13	0	1.2	0.83
YBR020W	60.69	80.76	58.64	63.52	81.28	54.49	52.9	76.55	61.02	61.71	79.05	53.29
YLR418C	542.92	386.12	394.08	567.54	541.85	566.91	619.17	398.85	395.2	609.69	491.06	390.52
YDR112W	16.25	7.57	8.62	18.74	6.19	7.65	17.63	4.03	4.26	13.83	4.79	9.99
YER059W	441.05	407.57	354.41	373.85	350.65	297.32	444.79	410.94	319.29	396.88	407.22	347.22
YPL153C	70.44	51.73	71.57	104.14	65.8	101.34	57.8	42.97	82.3	81.93	73.06	76.61
YBL025W	125.71	89.59	104.34	123.92	117.66	106.12	116.59	98.03	100.04	148.96	81.44	96.59
YOL066C	281.75	316.72	300.09	237.43	397.87	371.89	324.28	295.44	300.84	385.18	237.14	275.61
YDR126W	261.16	150.16	206.96	220.77	298.02	143.4	225.33	212.18	176.67	220.25	239.54	193.18
YGL167C	1708.94	1933.11	2158.37	1500.6	3136.54	2327.88	1671.38	1937.85	2142.76	1568.38	2042.08	1977.59
YOR223W	325.1	478.23	320.78	264.51	359.94	284.89	293.91	487.48	294.45	258.56	425.18	319.75
YEL022W	628.53	312.93	332.85	799.76	615.39	505.73	865.08	341.1	357.6	771.42	378.47	385.53
YIL053W	14094.1	2599.35	4114.96	21474.9	17312.1	6027.64	15998.6	3002.79	5714.49	19412.2	2838.55	4536.38
YDL074C	641.53	331.86	457.89	693.54	443.54	498.08	762.21	354.53	469.7	766.1	350.93	467.13
YLR463C	0	0	0	0	0	0	0	0	0	0	0	0
YJL190C	12025.4	1526.8	3552.73	13702.2	5866.69	4954.04	11426.3	1581.97	3575.28	14018.6	1642.05	3283.22
YMR218C	410.71	623.34	413.05	449.87	474.51	439.76	466.34	628.49	386.69	424.55	627.59	404.68
YNL265C	232.99	441.64	275.94	198.9	253.12	229.44	197.9	414.97	249.04	170.24	443.15	269.78
YNL230C	171.22	220.82	167.29	187.44	200.48	165.39	188.1	235.01	188.02	158.54	195.23	189.02
YLL049W	202.65	331.86	322.51	227.02	346.01	348.94	178.31	314.25	310.77	248.98	372.48	305.59
YHR211W	218.9	262.46	185.4	280.13	263.18	223.71	188.1	202.78	205.05	236.21	292.24	204
YPR166C	648.03	345.74	396.66	646.68	294.15	687.37	763.19	316.93	422.17	708.64	306.61	319.75
YJL042W	679.46	1497.78	920.09	470.69	679.64	784.88	568.23	1363.07	813.11	557.55	1282.74	903.45
YNL301C	3366.94	870.66	893.36	4593.43	1929.76	1367.09	4342.06	902.45	864.91	4617.89	919.83	911.77
YDR445C	1.08	2.52	0.86	0	1.55	0.96	0	1.34	0.71	0	3.59	0
YMR058W	6940.87	3316.06	1862.6	6055.5	1756.37	2724.63	5063.12	1034.06	1996.6	6538.46	2899.63	2280.68
YDR061W	554.84	625.86	807.99	596.7	456.7	1020.06	615.26	561.35	863.49	607.56	615.62	806.86
YJR112W-A	281.75	341.95	357	257.22	335.17	310.7	276.28	355.88	333.48	259.62	286.25	308.92
YOR290C	837.67	940.06	1041.67	904.94	739.24	991.38	838.63	875.59	1038.74	889.53	858.75	1114.11
YKL114C	512.57	437.85	521.7	544.63	566.62	497.13	472.22	428.39	526.47	538.4	516.21	538.74
YML024W	9385.61	2783.57	4110.65	10522.9	5660.01	4826.89	10418.2	3114.26	4055.63	11268.1	3285.29	3705.38
YML093W	661.04	113.56	394.94	863.29	490.76	629.05	786.7	154.44	557.68	837.39	118.57	487.94
YHR197W	866.93	92.11	372.52	1182.98	246.93	558.31	1028.69	112.81	423.58	1145.96	108.99	472.96
YDR276C	16474.9	27076.1	18004.2	7627.95	8755.53	8288.61	11430.2	25188	16326.8	13420.6	33344	17503.5
YLR200W	240.57	204.41	182.81	290.54	301.89	196.94	268.44	233.67	195.83	220.25	245.53	181.52
YKR003W	250.33	560.25	436.33	224.93	1192.84	418.73	267.46	577.46	519.37	247.92	663.53	452.97
YLR107W	311.01	1483.9	1426.27	272.84	1468.41	922.55	315.47	1569.89	1360.86	288.35	1455.2	1423.03
YMR321C	2.17	1.26	0	5.21	0.77	1.91	2.94	0	0.71	4.26	1.2	1.67
YER175C	422.63	842.9	696.75	329.07	807.36	477.05	331.14	907.82	644.96	402.2	974.93	717.76
YKL135C	667.54	981.7	908.02	699.79	803.49	817.39	708.33	1121.35	837.24	660.76	1049.18	875.97
YDL183C	201.56	210.72	347.51	142.67	82.83	204.59	245.91	264.56	295.16	183.01	190.43	300.59
YPL278C	4.33	50.47	25.87	9.37	49.54	35.37	4.9	36.26	36.19	1.06	61.08	32.47
Q0075	0	0	0	0	0	0	0	0	0	0	0	0
YMR118C	138.71	175.39	130.21	145.79	102.18	108.03	126.38	149.07	143.32	148.96	159.29	107.41
YCL049C	643.7	1015.76	877.84	561.29	1860.09	1276.27	630.93	1004.51	713.78	610.75	1147.4	758.56
YBL066C	432.38	783.59	563.95	372.81	309.63	456.97	388.94	836.65	515.82	432	662.33	606.18
YGL107C	832.25	333.12	471.69	947.64	377.75	651.04	1050.25	316.93	517.95	940.6	295.83	486.28
YGR271C-A	262.25	46.69	166.43	535.26	179.58	275.33	441.85	40.29	175.25	429.87	70.66	176.53
YDR169C	482.23	688.95	628.63	445.7	573.59	451.24	504.55	702.35	736.48	441.57	564.12	763.56
YOR057W	293.67	365.93	324.23	360.31	542.62	372.84	328.2	424.37	356.18	333.04	455.13	383.86
YLR169W	40.1	73.19	49.15	58.32	73.54	52.58	61.72	84.6	65.99	59.59	61.08	66.61
YMR272C	1749.03	984.22	1237.42	1781.76	1148.72	1572.64	1578.31	954.82	1159.36	1924.83	1045.59	1269.82
YPR108W	1242.96	1640.36	1324.51	1273.58	1915.83	1546.82	1265.78	1714.92	1247.34	1235.34	1656.42	1198.21
YKL054C	1222.37	696.52	569.13	1268.37	1205.23	533.45	1284.4	660.72	745	1189.59	695.86	706.94
YGR162W	2711.33	768.45	1358.14	3461.48	1555.11	2314.5	3249.69	843.36	1470.84	3166.55	910.25	1631.2
YDL165W	394.45	529.96	428.57	411.34	476.83	526.76	448.71	562.69	379.59	484.13	650.35	475.45
YDR032C	1736.03	14340.6	4189.12	1395.42	7410.96	4232.26	1390.2	14180	3822.91	1556.68	16366.6	3643.76
YKL023W	434.55	705.36	747.63	350.94	462.89	618.54	388.94	688.92	685.4	427.74	644.36	781.04
YJR051W	663.2	663.72	698.47	633.15	722.21	707.45	592.72	721.15	715.2	582.02	729.4	686.12
YNL009W	192.89	614.51	626.04	172.87	169.52	511.47	158.71	592.23	562.65	151.09	438.36	438.82
YFL034W	342.44	301.57	292.32	372.81	229.9	277.24	323.3	302.16	285.23	302.18	289.84	317.25
YKL164C	12630.1	7832.11	11843	11091.5	7251.51	19172.8	9541.36	7681.57	9479.22	11353.2	6199.29	12100.4
YJR135C	132.21	175.39	173.32	135.38	95.21	140.53	135.2	167.87	163.9	127.68	176.06	155.71
YGL213C	406.37	306.62	225.93	460.28	360.72	226.57	386	286.04	200.79	377.73	246.73	195.68
YOR161W-A	0	0	0	0	0	0	0	0	0	0	0	0
YMR076C	280.67	171.61	428.57	368.64	198.94	557.35	371.31	115.49	432.1	412.84	130.55	474.62
YGR205W	513.66	825.23	477.72	340.52	250.03	287.76	479.08	889.02	400.88	411.78	798.87	397.18
YJR037W	10.84	7.57	6.9	7.29	10.84	5.74	5.88	12.09	6.39	6.38	5.99	5.83
YNL027W	1172.52	745.73	832.13	948.68	589.84	675.9	1004.2	860.82	808.15	836.33	719.82	839.33
YLR291C	823.58	374.76	548.43	975.75	794.2	600.37	907.21	361.25	578.97	1053.39	407.22	577.87
YDR210W	0	0	0	0	0	0	0	0	0	0	0	0
YIL122W	206.98	276.34	266.45	193.69	191.97	245.69	218.47	247.1	259.69	164.92	201.21	283.11
YDL230W	252.49	252.36	273.35	239.51	223.71	265.77	240.03	197.41	229.18	222.38	223.97	223.16
YJR113C	864.76	484.54	693.3	1056.98	434.25	1055.44	1115.89	517.03	701.72	1001.25	503.03	669.47
YGL075C	95.36	53	80.2	109.34	54.19	66.92	89.15	76.55	67.4	78.74	70.66	84.1
YIR026C	848.51	93.37	282.84	1321.48	294.15	419.69	1260.88	112.81	295.16	1130	128.15	386.36
YIL156W-B	224.32	389.9	273.35	193.69	185.78	282.02	206.72	428.39	254.72	183.01	388.05	231.48
YIL156W-A	3.25	0	3.45	4.17	1.55	2.87	1.96	2.69	2.84	3.19	1.2	0.83
YLR416C	1.08	1.26	6.9	6.25	1.55	2.87	3.92	0	3.55	1.06	2.4	8.33
YGR097W	954.71	1097.78	885.6	876.82	1003.97	565.96	860.18	1013.91	862.07	872.5	933.01	957.57
YIL068C	464.89	542.58	463.92	372.81	401.74	445.5	459.48	643.26	390.24	462.85	535.37	432.16
YCL025C	2128.32	1013.24	2927.55	1388.13	718.34	1764.79	1493.07	1209.98	3090.68	1303.44	845.58	2502.17
YNR034W	709.8	1000.62	664.84	561.29	788.01	602.29	648.57	930.65	559.81	677.79	1075.53	573.71
YOL085C	24.92	32.81	19.83	18.74	11.61	15.3	21.55	25.52	11.35	6.38	25.15	14.16
YNL282W	121.37	44.16	84.51	177.03	85.15	135.75	151.85	42.97	95.08	159.6	43.12	97.42
YBR286W	11122.7	29862.2	14478.2	9271.22	11597.9	11939.6	9067.18	28432.5	12715.4	9905.05	30905.4	13306.9
YGL144C	152.8	107.25	162.98	211.4	310.4	161.57	193.98	135.64	200.79	192.59	119.77	179.02
YDR190C	1119.42	470.66	746.76	1488.1	1009.39	1026.75	1352.97	515.69	796.08	1343.87	604.84	836
YAL031C	409.63	704.09	567.4	337.4	351.43	398.66	389.92	694.3	532.14	354.32	631.19	587.03
YBL006C	291.51	310.41	342.34	317.61	368.46	344.16	354.65	239.04	350.5	300.06	265.89	328.9
YGR108W	187.47	27.76	137.97	258.26	85.15	175.91	224.35	33.57	112.1	260.69	27.55	124.07
YBR264C	249.24	315.45	286.29	222.85	236.09	290.63	204.76	338.42	268.91	179.82	295.83	297.26
YBR231C	146.29	193.06	194.88	179.11	282.54	196.94	130.3	170.55	183.77	147.9	198.82	190.68
YLR162W-A	3.25	10.09	7.76	6.25	3.1	11.47	2.94	20.14	4.97	4.26	21.56	5
YPL197C	61.77	23.97	44.84	102.05	65.8	65.96	68.58	30.89	46.83	98.95	50.3	77.44
YBR166C	737.98	600.63	661.39	885.15	1044.22	896.74	888.59	607	618.7	877.82	813.24	683.62
YDR462W	522.33	422.71	493.24	497.77	246.93	547.79	538.84	345.13	423.58	514.99	361.71	437.15
YJL148W	509.32	37.85	223.34	911.19	289.5	298.28	725.96	30.89	304.39	768.23	65.87	295.6
YIL057C	23.84	1501.56	621.73	10.41	11.61	204.59	17.63	1263.7	666.95	9.58	1188.12	408.84
YPL055C	316.43	692.74	617.42	301.99	405.61	525.81	307.63	607	628.64	275.58	578.49	721.92
YLR353W	199.39	99.68	168.15	296.79	265.51	261.95	208.68	95.35	175.96	224.51	107.79	179.86
YIL148W	12979	5779.13	7152.89	14741.5	7897.08	7952.09	13368.1	5875.32	6365.83	15357.1	6236.42	6712.15
YNR016C	3430.88	4661.16	5198.03	3782.21	5390.64	7427.24	4362.63	4419.59	5505.89	4343.37	4571.62	4898.6
YFR036W	100.78	937.53	707.1	105.18	501.6	362.33	83.28	1035.4	628.64	113.85	875.52	715.26
YER023C-A	0	0	0	0	0	0	0	0	0	0	0	0
YHR114W	550.5	480.75	495.83	515.47	536.43	544.93	527.08	545.23	490.99	478.81	548.55	518.75
YGL079W	268.75	290.22	280.25	298.87	366.91	256.21	315.47	287.39	304.39	297.93	336.55	286.44
YER150W	7108.84	60784.3	16358.1	1676.59	2940.7	6287.68	5011.2	56056.6	15809.6	4035.86	46740.2	14231.2
YNL279W	248.16	349.52	219.89	230.14	435.8	266.73	211.62	338.42	190.86	242.6	379.67	257.29
YCL034W	961.21	1343.84	1313.3	834.13	935.85	1133.83	1014.98	1305.33	1155.1	958.69	1352.2	1174.06
YLR156C-A	0	0	0	0	0	0	0	0	0	0	0	0
YDL068W	1.08	0	3.45	5.21	1.55	0	0.98	2.69	1.42	3.19	0	0
YOL027C	1566.98	1165.92	1414.19	1797.39	1355.4	1509.54	1904.55	1239.53	1614.87	1706.7	1325.85	1524.62
YPL257W	68.27	97.16	79.33	45.82	52.64	39.2	70.54	89.98	69.53	67.03	82.64	66.61
YPL120W	230.82	296.53	258.69	229.1	316.6	251.43	241.01	357.22	266.78	220.25	372.48	283.11
YOL145C	1056.57	1070.02	1019.25	1088.22	1161.11	1208.4	1226.59	1105.23	991.2	1172.56	1171.35	1005.03
YJL099W	238.41	362.14	328.54	216.6	240.74	239.96	213.58	303.5	261.1	192.59	329.37	271.45
YDR034W-B	332.68	3687.03	2145.44	208.27	1601.55	532.5	204.76	3482.22	1971.76	224.51	3704.48	1708.64
YOL110W	259	594.32	607.07	221.81	274.8	397.7	209.66	480.77	589.61	231.96	540.16	547.9
YDR005C	644.78	1235.32	1096.86	656.06	1001.65	907.25	727.92	1255.64	996.17	703.32	1416.88	1003.37
YMR311C	981.8	2075.69	1482.32	777.89	997	1333.63	802.38	2135.26	1409.82	825.69	2194.19	1513.79
YHL041W	3.25	6.31	3.45	5.21	3.87	1.91	7.84	8.06	1.42	5.32	7.19	0.83
YBL039C	1313.4	53	521.7	2134.79	439.67	780.1	1858.5	47	652.05	1919.51	50.3	553.73
YGR188C	74.77	85.8	135.38	91.64	68.12	107.07	86.21	92.66	151.84	84.06	89.83	129.06
YOR362C	1799.97	3391.77	1956.59	1856.74	3737.99	2017.18	1775.23	3300.92	1753.23	1851.41	3718.86	1853.52
YPR106W	204.81	475.71	529.46	174.95	147.85	396.74	200.84	369.31	467.58	189.4	414.4	460.47
YLR126C	171.22	156.47	164.7	241.6	205.13	244.74	199.86	145.04	194.41	203.23	196.42	192.35
YDL053C	334.85	300.31	397.53	387.39	418	360.42	352.69	366.62	407.27	327.72	373.68	421.33
YML074C	2122.9	2312.91	2006.6	2650.26	2096.96	2559.24	2273.9	2099	2247.06	2408.96	2517.56	2718.67
YKR062W	565.67	715.45	754.52	502.98	634.74	622.36	514.35	659.38	671.21	449.02	604.84	671.96
YBR235W	454.06	400	438.06	433.21	560.43	417.78	434.01	476.74	420.75	438.38	470.7	465.46
YER010C	304.51	386.12	421.67	340.52	535.66	404.39	289.01	346.48	482.48	318.14	350.93	424.66
YML003W	73.69	172.87	94.85	61.44	41.8	51.62	67.6	205.47	89.4	54.27	132.94	99.92
YMR097C	360.86	673.81	512.21	272.84	386.26	464.62	306.65	699.67	483.89	322.4	649.15	491.28
YDL133W	335.94	584.22	683.81	391.55	811.23	514.33	320.36	655.35	723	281.97	570.1	657.81
YNL330C	1098.84	1091.47	1070.13	1220.47	1025.65	1277.23	1127.64	1083.75	952.89	1126.81	1016.85	949.24
YGR228W	5.42	3.79	5.17	6.25	4.64	6.69	11.76	2.69	4.26	9.58	0	5.83
YHR096C	622.02	16267.4	13477.1	215.56	3797.6	4021.93	381.11	18194	17259.1	342.62	12319.5	10543.3
YDL035C	391.2	516.08	413.05	303.04	316.6	332.69	362.49	519.71	509.44	296.86	423.99	420.5
YMR253C	412.88	434.07	372.52	272.84	325.88	327.91	381.11	464.65	328.51	371.35	465.91	292.27
YCR102C	494.15	314.19	119	775.81	127.72	168.26	451.64	291.42	108.56	556.49	299.42	141.55
YJL127C-B	350.02	518.61	422.53	306.16	293.37	399.61	398.74	494.2	379.59	385.18	467.1	378.03
YOR257W	363.03	593.05	389.77	356.14	311.18	385.27	339.96	592.23	388.82	321.34	548.55	403.84
YGR002C	369.53	555.2	469.1	346.77	409.48	462.71	391.88	539.86	486.73	359.64	501.84	472.12
YDR042C	21.67	15.14	12.07	39.57	11.61	9.56	32.33	10.74	12.77	23.41	11.98	10.82
YGR075C	295.84	199.37	196.61	280.13	244.61	214.15	268.44	167.87	199.38	271.33	210.8	175.69
YGR253C	1592.99	3192.4	1883.29	1678.67	2584.63	2061.16	1728.2	3174.69	1753.94	1564.12	3378.71	1776.08
YDR510W	948.21	883.27	1002.87	923.69	789.55	905.34	992.44	926.62	976.3	841.65	955.76	954.24
YEL014C	52.02	65.61	61.22	42.7	48.77	62.14	48.01	71.18	47.54	43.63	57.49	51.63
YPL050C	868.01	394.95	812.3	1078.85	1140.98	984.69	1086.49	362.59	941.54	922.51	356.91	779.38
YMR166C	402.04	165.3	248.35	421.75	205.9	250.47	424.21	181.3	235.56	387.31	160.49	226.49
Q0115	0	0	0	0	0	0	0	0	0	0	0	0
YPR045C	266.58	372.24	275.08	298.87	201.26	248.56	336.04	355.88	255.43	277.71	346.14	265.62
Q0110	0	0	0	0	0	0	0	0	0	0	0	0
YPL231W	6686.21	10152.6	13112.3	7415.51	10470.9	16402.3	7772.99	9917.55	12667.1	8265.38	10438	14177
YLR148W	482.23	741.95	526.87	440.49	532.56	591.77	495.73	862.16	493.83	523.5	806.05	462.96
YMR137C	145.21	176.65	207.82	151	186.55	174.95	143.04	170.55	202.21	140.45	182.05	215.66
YDL082W	8176.25	2045.41	3682.94	9785.65	4629.72	4668.2	9893.08	2480.39	3646.24	9823.12	2691.23	3807.8
YKL155C	356.53	196.84	206.96	383.22	237.64	337.47	412.46	161.15	249.75	383.05	208.4	191.51
YBR162W-A	444.3	272.55	623.45	515.47	681.18	652.95	444.79	342.45	648.5	410.72	335.36	643.65
YFL042C	709.8	1809.45	1119.28	523.8	1014.81	775.32	616.24	1796.84	1110.4	577.77	1951.05	1116.61
YBL083C	3.25	2.52	0	0	1.55	2.87	2.94	1.34	4.97	5.32	1.2	1.67
YDR148C	1343.74	4321.73	3012.06	1131.96	2253.32	2570.71	1464.66	4324.24	2879.95	1354.51	5430.37	2866.05
YHR052W-A	0	0	0	0	0	0	0	0	0	0	0	0
YPL096W	278.5	389.9	328.54	305.12	304.98	295.41	280.2	341.1	294.45	283.03	372.48	320.58
YDR335W	1234.29	2711.65	1706.52	1066.35	2112.44	1489.46	1260.88	2704.66	1683.7	1208.74	2969.1	1667
YPR141C	97.53	102.21	169.01	137.46	127.72	214.15	109.73	146.38	183.06	125.56	136.54	206.5
YJL067W	11.92	71.92	62.09	5.21	42.57	72.66	10.78	65.8	68.11	9.58	67.07	65.78
YMR039C	1184.44	2977.89	1825.52	1169.45	1605.43	1818.33	1026.73	2057.37	1973.89	1025.72	2964.31	2076.68
YNL320W	435.63	249.84	312.16	321.78	708.28	366.15	253.74	294.1	325.67	373.47	273.08	278.11
YDR443C	273.08	364.67	258.69	265.55	253.9	183.55	253.74	341.1	246.91	224.51	303.02	291.43
YCR095C	206.98	203.15	208.68	208.27	270.93	231.35	191.04	240.38	228.47	201.1	221.57	234.81
YLL011W	191.81	92.11	211.27	332.19	275.57	255.25	258.64	116.83	207.18	270.26	106.6	207.33
YCR077C	2276.78	1810.71	1958.31	2566.95	2049.74	2065.94	2143.6	1693.44	1648.93	2112.1	1882.78	1947.61
YLR437C	354.36	172.87	144.01	430.08	126.17	130.02	309.59	141.01	138.36	339.43	161.69	156.54
YFL064C	0	0	0	1.04	0	0	2.94	0	0.71	6.38	2.4	5
YNL191W	154.96	132.49	106.93	165.58	64.25	91.78	173.41	151.75	109.27	177.69	168.88	119.07
YDR237W	1192.03	498.42	633.8	1209.02	515.53	948.36	1345.14	541.2	637.86	1235.34	474.29	559.55
YJL110C	138.71	121.13	273.35	141.62	247.7	229.44	168.51	138.32	280.26	155.35	154.5	263.96
YDR540C	33.59	71.92	35.35	38.53	95.21	45.89	29.39	84.6	42.57	26.6	95.82	29.98
YBR001C	333.77	672.55	557.92	241.6	431.16	413	287.05	684.89	520.79	238.34	613.22	511.26
YPL003W	439.97	557.72	356.14	355.1	606.1	305.92	468.3	605.66	356.18	395.82	652.75	378.86
YKL108W	110.53	80.76	87.09	158.29	118.43	127.15	119.52	41.63	102.88	115.98	67.07	108.25
YJR094C	107.28	333.12	85.37	139.54	81.28	42.06	140.1	170.55	69.53	114.92	238.34	98.26
YJR074W	193.98	625.86	501.87	288.46	870.06	443.59	260.6	702.35	500.92	236.21	773.71	487.11
YPR127W	1117.26	1800.62	2458.46	779.98	918.82	1291.57	1152.13	1963.37	2265.5	1098.08	1893.56	2016.73
YDL148C	577.59	80.76	377.69	873.7	318.92	553.53	737.72	73.86	455.51	735.24	94.62	476.29
YAL012W	6155.21	9350.08	2642.13	7914.33	4971.86	5937.78	6090.84	9130.59	2459.91	7429.05	10493	3015.93
YMR288W	287.17	271.29	269.9	288.46	264.73	309.75	290.97	237.7	273.88	314.95	240.74	314.75
YIL156W	408.54	490.85	476	393.63	330.53	376.67	420.29	492.86	405.85	397.95	476.68	474.62
YBR241C	423.71	1843.52	1181.37	235.35	975.33	566.91	293.91	1479.91	1141.62	316.02	1773.79	1023.35
YHR063W-A	73.69	25.24	43.98	116.63	44.9	65.01	108.75	34.92	29.8	112.79	27.55	40.8
YKL006W	7748.2	1429.64	2505.02	8948.39	3605.63	3233.23	7742.62	1657.18	2459.2	9616.7	1761.82	2282.35
YPL156C	533.16	312.93	713.13	665.43	350.65	571.69	535.9	339.76	713.07	457.53	280.26	755.23
YOR153W	5167.99	5153.27	5100.58	7245.77	15606.1	6118.46	6982.37	6826.12	7349.23	8087.69	5980.11	5557.24
YLR187W	195.06	79.49	128.48	235.35	141.66	121.41	214.56	91.32	144.74	195.78	87.43	156.54
YDR099W	3433.05	6688.9	4766.87	3215.72	5525.33	3421.56	3466.2	6753.6	4697.04	3249.55	7555.09	5085.95
YKL133C	171.22	543.84	358.72	116.63	169.52	210.32	155.77	487.48	341.28	140.45	481.48	303.09
YKL188C	263.33	667.5	814.02	182.24	226.03	556.4	219.45	658.04	752.8	192.59	542.56	634.49
YHR170W	1815.14	164.04	872.66	2363.88	617.71	1214.13	2359.13	198.75	986.95	2168.49	195.23	1105.79
YDR259C	153.88	314.19	124.17	121.84	201.26	97.51	189.08	359.91	153.26	195.78	347.33	175.69
YKL068W	616.6	280.12	400.11	927.85	532.56	402.48	900.35	268.59	451.26	858.67	238.34	482.12
YOR032C	356.53	253.63	186.26	247.84	97.53	142.45	287.05	256.5	212.15	269.2	297.03	204
YMR075C-A	3.25	2.52	1.72	3.12	2.32	2.87	2.94	0	4.26	3.19	1.2	3.33
YMR002W	2055.71	1873.8	2886.16	2097.3	3746.51	4407.21	2362.07	1661.21	2964.38	2220.63	1792.96	3077.55
YLR261C	0	1.26	1.72	3.12	3.87	0.96	0	2.69	2.84	2.13	0	0.83
YDL246C	3.25	20.19	6.04	3.12	10.06	3.82	0.98	5.37	9.22	2.13	17.97	15.82
YER081W	329.43	281.39	327.68	771.65	1103.05	252.39	337.02	588.2	386.69	269.2	304.22	359.71
YPL178W	785.66	870.66	876.97	1028.86	887.09	940.71	1075.72	872.91	821.63	964.01	959.36	847.66
YMR172C-A	0	5.05	3.45	3.12	2.32	1.91	1.96	1.34	2.84	7.45	0	1.67
YPR202W	8.67	13.88	10.35	255.13	25.54	152.96	12.74	12.09	5.68	13.83	10.78	11.66
YIL096C	166.88	18.93	115.55	233.26	54.96	134.8	210.64	10.74	112.81	192.59	22.76	99.09
YOL046C	0	0	0	3.12	0.77	3.82	1.96	1.34	1.42	1.06	1.2	0.83
YFR011C	286.09	319.24	431.16	269.71	238.41	503.82	263.54	343.79	389.53	266.01	325.77	332.24
YIL074C	780.24	1037.22	620	1008.04	1593.81	818.34	847.45	1242.21	646.37	1003.38	1483.95	649.48
YHL008C	519.08	837.85	488.07	264.51	164.88	359.46	421.27	886.33	517.24	383.05	731.79	486.28
YLR457C	68.27	95.9	77.61	69.77	76.63	87	82.3	85.95	97.2	80.87	99.41	89.1
YNL249C	218.9	328.07	266.45	255.13	316.6	235.18	262.56	349.16	258.98	290.48	356.91	258.13
YGR056W	412.88	400	329.4	410.3	361.49	318.35	453.6	452.57	327.09	357.51	374.88	363.04
YGL065C	385.78	432.8	517.39	384.26	468.31	502.86	426.17	451.22	498.08	402.2	497.05	470.46
YOR052C	1745.78	1774.12	1513.36	1192.36	1267.93	1014.33	1575.37	1909.65	1608.49	1378.98	1483.95	1353.92
YBR012C	22.76	10.09	26.73	9.37	47.22	17.21	19.59	9.4	26.96	17.02	15.57	21.65
YGR116W	1325.32	1266.87	1208.1	1426.66	1614.71	1584.11	1394.12	1242.21	1187.03	1477.94	1480.36	1227.36
YOR343C	39.01	70.66	60.36	16.66	9.29	34.42	16.66	32.23	47.54	31.92	46.71	50.79
YGL230C	28.18	23.97	15.52	29.16	27.09	11.47	29.39	18.8	16.32	24.47	27.55	9.99
YOL159C	107.28	184.23	216.44	106.22	202.03	156.79	117.56	224.27	180.93	111.72	268.28	151.55
YBR185C	687.04	363.4	449.27	699.79	309.63	490.43	717.15	370.65	447.71	707.58	346.14	409.67
YOR010C	93.2	119.87	72.43	84.35	78.96	70.74	63.68	116.83	74.5	90.44	136.54	87.43
YDR290W	0	1.26	6.9	2.08	3.1	0	2.94	1.34	4.97	1.06	5.99	4.16
YDR019C	229.74	1100.31	537.22	218.69	1957.63	758.12	228.27	1725.67	547.04	196.85	1355.8	594.53
YBR150C	593.85	688.95	469.96	473.82	408.71	336.52	551.57	862.16	504.47	446.89	735.39	530.41
YFL031C-A	0	0	0	0	0	0	0	0	0	0	0	0
YER119C	442.13	1067.5	766.6	312.41	960.62	620.45	313.51	1060.92	789.7	327.72	1159.37	653.65
YMR196W	1142.18	4006.28	2757.68	767.48	1160.33	1473.21	885.65	4238.29	2632.33	812.92	4542.87	2375.61
YMR161W	503.9	702.83	504.45	612.32	578.23	509.55	519.24	706.38	492.41	551.17	534.17	491.28
YCR001W	5.42	3.79	1.72	7.29	3.1	2.87	5.88	2.69	7.1	1.06	3.59	1.67
YKL068W-A	66.1	64.35	73.3	127.05	99.08	87.95	75.44	53.72	92.24	123.43	71.86	89.93
YJL133C-A	763.98	1053.62	1742.74	291.58	26.32	743.78	528.06	949.45	1281.4	549.04	853.96	1368.91
YHL046W-A	0	0	0	0	0	0	0	0	0	0	0	0
YBL093C	393.37	405.04	509.63	549.84	623.9	580.3	424.21	414.97	588.19	418.16	410.81	609.51
YMR322C	1.08	7.57	2.59	1.04	6.19	2.87	1.96	13.43	7.8	0	10.78	5
YLL061W	56.35	334.38	106.06	42.7	82.05	64.05	62.7	304.85	146.16	77.67	408.42	140.72
YDR110W	222.15	85.8	158.67	239.51	190.42	199.81	277.26	110.12	168.16	340.49	88.63	187.35
YDR419W	276.33	233.44	261.28	283.25	394.78	291.58	288.03	247.1	272.46	242.6	257.51	285.61
YOR221C	425.88	471.92	343.2	558.17	507.02	353.72	465.36	470.03	300.13	589.47	476.68	417.17
YPL214C	449.72	575.39	526.01	383.22	568.94	424.47	455.56	574.77	463.32	491.58	608.43	505.43
YBL108C-A	0	0	0	0	0	0	0	0	0	0	0	0
YGL165C	34.68	32.81	56.91	21.87	27.09	50.67	32.33	57.75	39.73	19.15	32.34	52.46
YOL064C	1220.21	1505.35	1331.41	1604.73	3361.79	1784.87	1302.03	1706.87	1174.26	1472.62	1943.87	1377.24
YBL023C	296.92	251.1	245.76	441.54	370.78	326.96	368.37	230.98	279.55	363.9	223.97	255.63
YOR274W	396.62	326.81	597.58	415.5	308.08	540.15	426.17	355.88	576.13	413.91	292.24	572.04
YHR213W	11.92	7.57	10.35	18.74	6.97	5.74	20.57	6.71	7.8	19.15	11.98	5
YOR329C	503.9	1239.11	964.07	564.42	1458.35	847.98	559.41	1381.88	1060.03	559.68	1517.49	1119.94
YLR005W	458.39	685.17	744.18	509.22	677.31	613.76	566.27	668.78	703.85	471.37	658.73	751.07
YDR124W	87.78	129.97	135.38	79.14	102.95	108.99	99.93	134.29	129.84	104.27	155.7	122.4
YNL267W	755.31	975.39	769.18	895.57	966.82	828.86	886.63	921.25	716.62	812.92	976.13	828.51
YJL143W	2779.6	1616.39	1352.97	2641.93	1869.38	1921.58	2188.66	1556.46	1405.56	2667.52	1501.92	1277.32
YLL047W	0	0	0	1.04	0.77	0.96	0	2.69	0.71	1.06	1.2	0
YLR461W	0	0	0	0	0	0	0	0	0	0	0	0
YLR050C	824.67	569.08	668.29	823.71	860.77	723.7	727.92	581.49	735.07	916.13	631.19	587.86
YNL307C	1972.27	1314.82	1475.42	1691.17	1724.63	1388.13	1744.86	1326.82	1446.01	1950.37	1324.66	1440.52
YDR067C	276.33	451.73	317.33	304.08	298.79	283.93	312.53	506.28	288.78	267.07	471.89	292.27
YMR056C	303.43	717.97	551.02	211.4	161.01	384.32	190.06	416.31	420.04	194.72	613.22	462.13
YHR032W-A	22.76	12.62	12.93	33.32	18.58	31.55	23.51	9.4	17.74	25.54	11.98	14.99
YJL044C	698.96	584.22	467.37	773.73	753.17	597.51	759.27	539.86	451.26	671.4	612.02	452.14
YPR164W	280.67	266.24	296.64	349.9	368.46	335.56	352.69	286.04	292.32	371.35	285.05	310.59
YEL060C	4813.64	41725.8	37893.5	3576.03	38138.5	27392.5	3689.57	43045	40280.3	3128.25	44701.7	39738.3
YHR195W	734.72	707.88	744.18	425.92	336.72	368.06	557.45	705.04	692.49	469.24	699.46	619.51
YLR101C	19.51	41.64	34.49	24.99	26.32	65.01	35.27	33.57	22.7	37.24	40.72	22.48
YBL107W-A	2.17	10.09	8.62	5.21	1.55	5.74	7.84	16.12	7.8	7.45	8.38	3.33
YML026C	11820.6	2281.37	3891.62	13963.6	6718.94	5271.44	12503	2794.64	4108.84	14033.5	2902.03	3996.81
YPR066W	195.06	305.36	245.76	156.2	209	186.42	187.12	299.47	201.5	163.86	245.53	212.33
YDR073W	503.9	287.69	407.87	433.21	193.52	429.25	463.4	267.24	376.05	409.65	240.74	363.88
YDR229W	600.35	938.79	648.46	461.32	473.73	690.24	510.43	999.14	638.57	459.66	864.74	676.96
YDL181W	580.84	811.35	801.95	375.93	339.82	568.83	603.5	848.73	765.57	493.71	954.57	719.43
YBR022W	184.22	172.87	245.76	203.06	337.5	265.77	203.78	204.13	256.85	230.89	191.63	228.98
YER177W	8418.99	14094.5	9863.14	8496.45	13639.9	11296.2	9331.7	12866.6	9013.06	8753.77	15488.6	9913.76
YML048W	3501.32	4466.84	3169	3359.42	3326.96	2912.96	3311.41	4077.14	2795.52	3241.03	4087.75	2937.66
YBL064C	743.39	3724.89	2736.12	462.36	1969.24	1644.34	705.39	3502.36	2658.58	536.27	4447.06	2347.3
YIL045W	376.03	574.13	957.17	249.93	198.16	455.06	281.18	564.03	900.38	290.48	491.06	820.18
YKL221W	23.84	50.47	56.05	36.45	19.35	14.34	18.61	48.35	71.66	24.47	68.27	49.13
YGL126W	480.06	806.3	757.97	496.73	2222.36	966.53	443.81	733.24	770.54	417.1	895.88	801.86
YLR167W	50153.1	14117.2	28865.1	54420.4	18194.6	33793	48523.9	14530.5	26236.7	57667.2	13254.9	25622.1
YMR270C	264.41	136.28	168.15	278.04	152.49	166.35	242.97	131.61	178.8	272.39	111.39	169.03
YLR293C	6416.37	1945.72	3348.36	10241.8	4638.24	4792.48	8410.78	1892.19	3168.02	8884.65	2427.74	3550.5
YLR228C	350.02	320.5	438.06	343.65	256.99	307.84	342.9	288.73	398.75	356.45	306.61	435.49
YJR053W	61.77	75.71	75.88	60.4	55.73	76.48	59.76	79.23	68.82	81.93	61.08	80.77
YJL171C	4886.24	6012.57	4009.76	2613.81	5764.51	4340.29	1942.76	2949.08	2895.56	3392.13	5655.54	3857.76
YPL031C	917.86	1394.31	1139.98	926.81	1328.31	1202.66	970.89	1334.87	1121.05	957.63	1488.74	1196.55
YKL021C	1032.73	305.36	599.31	1299.62	585.97	654.87	1172.71	333.05	630.77	1166.18	361.71	646.98
YDL167C	159.3	55.52	119.86	362.39	211.32	150.09	326.24	44.32	195.83	335.17	76.65	143.22
YLR388W	3352.86	639.74	1414.19	4023.81	1340.69	2005.71	3488.73	801.73	1245.21	3374.04	978.52	1290.64
YLR373C	468.14	514.82	610.52	450.91	448.19	397.7	532.96	518.37	649.21	514.99	461.11	636.99
YJR035W	239.49	352.05	259.56	175.99	176.49	180.69	197.9	354.53	255.43	183.01	324.58	292.27
YKR054C	592.76	533.75	845.93	678.97	635.51	1049.7	685.79	526.43	706.68	657.57	521	836
YIR034C	928.7	1688.31	1127.04	645.64	1637.94	727.52	528.06	735.93	725.13	1158.73	2225.33	1109.95
YGL013C	622.02	932.48	667.43	593.57	979.2	596.55	680.9	957.51	677.59	738.44	967.74	796.86
YJR068W	561.34	479.49	563.95	519.64	420.32	521.03	518.26	518.37	574.71	562.87	553.34	521.25
YGR207C	577.59	667.5	657.95	551.92	755.49	899.61	578.03	788.3	583.23	540.53	622.8	585.37
YDR212W	2199.84	2133.74	1517.67	2582.57	2636.49	1947.39	2241.57	2050.66	1526.18	2429.18	2264.85	1524.62
YNL052W	8338.79	10576.6	10642.7	6406.44	6958.91	7490.34	8307.91	10403.7	9766.57	8982.54	12707.6	9581.53
YGL188C	124.62	188.01	197.47	79.14	82.83	180.69	119.52	162.49	166.03	140.45	253.91	140.72
YNL025C	488.73	336.91	329.4	406.13	246.93	248.56	456.54	343.79	307.22	419.23	326.97	303.09
YGR121W-A	19.51	5.05	5.17	24.99	10.06	4.78	20.57	18.8	6.39	14.9	13.17	6.66
YGR091W	219.98	198.11	160.39	196.82	171.07	179.73	202.8	210.84	158.93	235.15	206	196.51
YDL232W	272	235.96	257.83	270.75	278.67	133.84	235.13	268.59	244.08	274.52	225.17	220.66
YPL119C	159.3	430.28	380.28	127.05	126.95	182.6	115.61	397.51	352.63	126.62	298.23	327.24
YLR242C	198.31	135.01	150.04	182.24	221.38	140.53	180.27	151.75	141.19	202.17	120.97	123.24
YMR031W-A	27.09	15.14	24.14	12.5	13.16	26.77	12.74	16.12	25.54	8.51	23.95	18.32
YJR148W	4689.01	3109.12	1960.04	5169.3	1728.5	1742.81	4393	3004.14	1816.38	4166.74	2979.88	1627.04
YEL010W	1.08	3.79	1.72	1.04	4.64	0.96	0	2.69	1.42	2.13	3.59	0
YMR195W	907.03	552.68	1944.52	555.04	141.66	842.24	1061.02	511.66	1917.13	905.49	526.99	1878.5
YOL087C	942.79	1324.91	1144.29	695.63	1230.77	1047.79	917.98	1345.62	1220.38	749.08	1231.24	1164.07
YNL134C	4473.37	12479.4	5423.09	3956.12	10717	9712.11	3723.86	12122.6	4837.52	3916.69	13124.4	5681.3
YAL037W	28.18	23.97	33.63	23.95	27.09	34.42	25.47	24.17	38.31	35.11	19.16	29.98
YGL146C	79.11	118.61	99.17	79.14	31.74	79.35	63.68	124.89	100.75	70.23	117.37	79.1
YCR051W	648.03	210.72	487.21	1008.04	408.71	564.05	814.14	183.98	465.45	693.75	225.17	532.08
YBR262C	626.36	473.18	734.69	660.22	444.32	718.92	672.08	496.88	721.58	639.48	452.73	557.89
YPL199C	462.72	429.02	438.06	434.25	302.66	414.91	384.04	429.74	390.24	439.44	444.35	393.02
YML101C-A	0	0	0	0	0	0	0	0	0	0	0	0
YFL036W	1076.08	1048.57	861.45	1043.44	723.76	810.7	1258.92	886.33	801.76	1079.99	895.88	816.85
YJR133W	491.98	401.26	496.69	628.98	466.77	637.66	618.19	394.82	471.83	617.14	367.69	493.77
YIL051C	2825.11	3617.63	3200.05	1925.47	3008.04	3242.79	2553.12	3368.07	2657.16	2685.61	4469.81	3124.18
YPL057C	2982.24	5820.77	5010.04	2052.52	2380.27	4104.15	2196.5	5908.9	4843.2	2095.07	4318.9	4886.94
YNR010W	269.83	633.43	494.97	269.71	494.63	400.57	272.36	652.66	490.28	252.17	590.47	468.79
YDR365C	859.35	64.35	408.74	1171.53	367.68	652	901.33	88.63	490.99	987.42	111.39	528.75
YLR308W	2.17	0	1.72	0	0.77	0.96	0.98	0	3.55	1.06	0	2.5
YNL169C	737.98	328.07	544.98	874.74	572.81	648.17	775.93	251.13	557.68	854.42	303.02	512.09
YFR034C	71.52	56.78	86.23	95.8	134.69	105.16	96.99	55.06	140.49	86.19	58.69	124.9
YHR070W	225.4	102.21	167.29	320.74	185	223.71	325.26	102.06	144.03	309.63	110.19	193.18
YDR460W	321.85	454.25	333.72	228.06	261.64	262.9	204.76	310.22	303.68	312.82	364.1	388.86
YNL112W	2670.15	84.54	1233.11	4796.5	325.11	1991.37	4313.65	96.69	1579.4	3315.52	98.21	1643.69
YHL047C	0	0	0	0	0	0	0	0	0	0	0	0
YOR360C	597.1	135.01	209.54	512.35	353.75	160.61	446.75	173.24	226.34	450.08	129.35	189.85
YOR335C	4030.15	1517.97	2747.33	5097.45	3508.09	3681.59	4608.54	1586	2828.16	5010.52	1716.3	2720.33
YDR354C-A	0	0	0	0	0	0	0	0	0	0	0	0
YKL100W-A	0	0	0	0	0	0	0	0	0	0	0	0
YGL251C	278.5	364.67	319.06	198.9	195.07	203.63	232.19	353.19	284.52	230.89	338.95	287.27
YER156C	2190.09	627.12	983.04	3204.26	1496.28	1456	2845.07	659.38	1054.35	2481.32	741.38	1038.34
YPL255W	97.53	66.88	68.12	144.75	76.63	119.5	75.44	72.52	84.43	88.31	67.07	89.1
YOR095C	766.15	31.55	244.9	1042.4	226.03	311.66	976.77	41.63	305.8	971.46	38.33	293.1
YEL038W	590.6	329.33	280.25	569.62	428.84	308.79	572.15	320.96	232.01	691.62	415.6	257.29
YDR420W	331.6	388.64	266.45	459.24	328.98	269.59	310.57	370.65	279.55	346.87	361.71	317.25
YOL025W	279.59	383.59	362.17	192.65	257.77	243.78	198.88	361.25	363.98	186.21	349.73	329.74
YPL208W	384.7	272.55	271.63	531.09	475.28	386.23	440.87	235.01	239.82	492.65	262.3	240.64
YOL147C	624.19	1313.55	1354.69	513.39	605.32	1376.65	534.92	866.19	1183.48	605.43	1198.9	1160.74
YNL280C	1506.29	965.29	838.17	1434.99	1486.99	1179.72	1312.81	864.85	786.15	1599.24	1070.74	850.99
YDR007W	126.79	140.06	133.66	107.26	146.3	126.19	140.1	163.84	139.78	146.84	134.14	129.06
YIL160C	68.27	2132.47	1677.2	58.32	159.46	744.73	76.42	1870.7	1755.36	62.78	1686.36	1144.92
YPR089W	718.47	675.07	713.13	772.69	883.22	783.93	820.01	678.18	751.38	721.41	710.24	739.41
YBR233W	117.04	88.33	93.13	129.13	173.39	102.29	135.2	60.43	109.27	128.75	86.23	105.75
YPL122C	177.72	116.09	155.22	204.11	188.1	132.89	203.78	112.81	175.96	208.55	128.15	175.69
YDL086W	703.3	1403.14	699.34	643.56	885.54	682.59	667.18	1355.02	570.46	712.9	1566.59	614.51
YMR313C	537.5	731.85	762.29	538.38	644.03	672.08	552.55	715.78	759.9	529.89	600.05	682.79
YGL179C	315.35	191.8	197.47	126	137.78	127.15	364.45	275.3	210.73	255.37	200.02	213.16
YGR120C	316.43	328.07	259.56	301.99	366.14	255.25	330.16	347.82	237.69	291.54	347.33	230.65
YML001W	788.91	783.59	709.68	917.44	1112.34	769.59	860.18	795.02	676.17	871.44	871.93	557.06
YLL028W	538.58	384.85	300.95	521.72	582.1	313.57	536.88	448.54	381.72	787.38	423.99	323.08
YER016W	343.52	138.8	162.98	407.17	260.86	210.32	291.95	118.18	204.34	335.17	120.97	159.04
YDR438W	292.59	405.04	385.45	206.19	360.72	290.63	233.17	423.02	387.4	237.28	447.94	352.22
YNL211C	72.61	68.14	56.05	86.43	51.86	38.24	97.97	68.49	46.83	77.67	53.9	52.46
YLR124W	23.84	36.59	41.39	15.62	24.77	23.9	22.53	59.09	26.25	28.73	49.11	38.3
YML058W-A	22.76	31.55	15.52	26.03	20.9	31.55	34.29	29.54	20.58	23.41	34.73	15.82
YLR026C	497.4	338.17	413.05	485.27	386.26	417.78	417.35	441.82	457.64	393.69	325.77	454.64
YJR065C	2539.02	5270.62	2972.39	2191.02	5811.73	3267.64	2311.13	5006.45	2870.02	2467.48	6246	3134.17
YHR094C	3502.4	2275.06	5147.15	3209.47	12480.4	8760.88	3318.27	2395.79	5416.49	3586.84	2553.5	5414.85
YMR095C	36.84	461.83	393.21	46.86	933.53	382.4	35.27	542.54	385.27	46.82	535.37	502.1
YDL033C	213.48	129.97	138.83	208.27	154.81	167.3	263.54	139.66	154.68	248.98	111.39	174.86
YMR255W	592.76	1303.46	1281.4	568.58	666.48	986.6	550.6	1479.91	1223.93	509.67	1270.76	1343.93
YHR209W	348.94	1141.95	740.73	182.24	695.12	403.44	237.09	1111.95	725.13	263.88	1372.56	696.11
YGL247W	163.63	98.42	131.93	139.54	118.43	103.25	141.08	115.49	129.84	162.8	98.21	121.57
YCR100C	48.76	50.47	26.73	74.98	35.61	8.6	45.07	45.66	23.41	50.01	62.28	36.64
YDR516C	8216.34	8534.94	7468.5	4949.58	1550.47	5386.16	6065.36	7724.54	6057.9	5147.77	8604.27	6222.54
Q0130	1.08	7.57	0.86	2.08	3.87	6.69	4.9	17.46	0	5.32	15.57	1.67
YPL233W	171.22	251.1	382.87	184.32	188.1	336.52	162.63	241.73	341.28	152.16	222.77	356.38
YOR255W	6.5	25.24	0.86	3.12	3.87	2.87	3.92	26.86	1.42	2.13	17.97	0.83
YIL063C	462.72	760.88	551.02	418.63	478.38	559.27	406.58	807.1	599.55	379.86	725.81	524.58
YOR200W	0	0	0	0	0	0	0	0	0	0	0	0
YGR251W	138.71	66.88	98.3	179.11	74.31	109.94	159.69	53.72	115.65	210.68	63.48	114.08
YPR047W	420.46	261.2	296.64	395.72	239.96	370.93	498.67	264.56	302.26	441.57	305.41	288.1
YDR246W-A	33.59	65.61	31.91	26.03	28.64	20.08	35.27	45.66	23.41	29.79	37.13	34.14
YDR044W	952.54	535.01	522.56	1002.83	884.76	777.24	936.6	535.83	515.11	1089.57	588.07	564.55
YEL016C	241.66	137.54	281.11	311.37	305.76	363.28	259.62	139.66	291.61	280.9	173.67	281.44
YOL128C	159.3	71.92	133.66	194.73	102.95	142.45	124.42	36.26	144.03	177.69	81.44	149.05
YPL215W	1096.67	502.2	883.01	1267.33	745.43	1152.95	1498.95	648.64	934.44	1304.5	547.35	787.71
YKL153W	347.86	936.27	407.87	366.56	442	452.19	468.3	786.96	354.05	490.52	952.17	342.23
YFL019C	18.42	64.35	43.98	11.45	26.32	25.81	16.66	57.75	41.86	9.58	73.06	44.13
YMR139W	957.96	1558.35	1021.84	674.8	798.84	720.83	775.93	1478.57	901.8	757.59	1499.52	885.96
YNL296W	0	1.26	0	0	0.77	0.96	0	0	0	0	0	0
YOR172W	553.75	410.09	457.03	405.09	333.62	404.39	427.15	443.17	465.45	408.59	377.28	441.31
YOR105W	8.67	16.4	11.21	7.29	9.29	9.56	12.74	9.4	11.35	11.7	10.78	11.66
YDR541C	123.54	118.61	106.93	220.77	226.8	107.07	141.08	112.81	109.27	164.92	160.49	107.41
YPR143W	281.75	39.12	203.51	371.77	157.14	226.57	324.28	65.8	211.44	297.93	65.87	228.98
YDR340W	214.57	145.11	138.83	229.1	166.43	132.89	206.72	169.21	131.97	200.04	206	138.22
YNL322C	1672.09	2598.09	2856.84	1575.58	2797.5	2521.95	1355.91	2488.45	2938.13	1351.32	2413.36	3239.92
YPL090C	5942.81	2301.56	3349.23	6154.43	3035.91	4248.51	6513.09	2628.12	3001.99	7087.5	2654.1	2723.66
YPR078C	20.59	61.83	30.18	14.58	27.87	15.3	8.82	52.37	23.41	25.54	47.91	24.98
YBL058W	1514.96	2018.91	1420.23	1490.18	2132.57	1591.76	1512.67	1991.57	1553.85	1455.59	2043.28	1482.15
YFL062W	145.21	254.89	239.72	153.08	242.28	287.76	103.85	218.9	217.82	114.92	336.55	241.47
YNL197C	1132.43	818.92	603.62	979.92	471.41	608.02	848.43	815.16	569.75	902.3	656.34	583.7
YLR439W	923.28	468.13	601.03	1443.32	538.75	1039.18	1562.63	486.14	662.69	1311.95	452.73	705.27
YCR020C	53.1	84.54	111.24	59.36	104.5	112.81	64.66	104.75	123.46	75.55	91.03	127.4
YCL051W	687.04	588.01	481.17	515.47	287.18	340.34	503.57	570.75	516.53	557.55	524.59	477.95
YCR097W	176.64	343.21	219.89	0	0	0	0	0	0.71	175.56	392.85	207.33
YBL039C-A	0	0	0	0	0	0	0	0	0	0	0	0
YDR235W	545.08	648.57	630.35	600.86	801.94	648.17	563.33	609.69	622.25	536.27	664.72	643.65
YGL194C-A	50.93	30.28	35.35	59.36	48.77	26.77	68.58	37.6	34.06	47.88	32.34	37.47
YER038C	127.87	273.81	227.65	155.16	207.45	173.04	150.87	256.5	185.19	150.03	291.04	218.99
YPR125W	409.63	246.05	323.37	600.86	462.89	436.9	677.96	256.5	308.64	529.89	241.94	316.41
YHR049W	1199.62	406.31	764.01	2809.59	1393.33	1811.64	1579.29	371.99	696.04	1543.91	480.28	796.86
YBR007C	148.46	151.42	158.67	196.82	168.75	153.92	198.88	147.72	168.87	172.37	154.5	144.88
YPL001W	214.57	138.8	236.27	278.04	397.1	245.69	241.99	159.81	197.96	231.96	149.71	184.02
YJL038C	21.67	25.24	26.73	17.7	30.19	16.25	12.74	30.89	22.7	28.73	34.73	19.98
YNL319W	5.42	0	4.31	2.08	5.42	4.78	1.96	2.69	2.13	7.45	3.59	4.16
YPR178W	288.25	379.81	268.18	284.29	390.91	338.43	267.46	324.99	285.94	255.37	395.24	318.08
YER079C-A	0	0	0	0	0	0.96	0	0	0	0	1.2	0.83
YNL159C	413.96	659.93	512.21	355.1	586.75	406.3	377.19	636.55	488.15	340.49	676.7	485.45
YAL014C	458.39	579.17	444.95	524.84	453.61	309.75	512.39	578.8	420.75	546.91	494.65	407.18
YCR020W-B	121.37	117.35	101.75	138.5	126.95	117.59	110.71	119.52	113.52	107.47	108.99	85.76
YBR243C	674.04	456.78	750.21	695.63	902.57	912.99	574.11	436.45	674.05	670.34	426.38	671.96
YLR181C	361.94	383.59	456.16	383.22	357.62	453.15	348.78	370.65	385.98	341.55	342.54	418
YBL056W	2611.63	2598.09	2391.2	2731.48	2477.8	2470.33	2643.25	2597.23	2283.95	2619.64	2660.09	2147.45
YNL075W	744.48	79.49	306.12	1046.57	327.43	484.7	954.23	71.18	314.32	969.33	95.82	355.55
YPL150W	512.57	1053.62	616.55	456.12	676.54	689.28	458.5	1003.17	628.64	484.13	966.54	658.64
YJL012C	1220.21	1690.84	2109.22	1269.42	1870.93	2041.08	1277.54	1857.27	1966.8	1215.12	1809.72	2045.04
YJL065C	109.45	105.99	119	116.63	89.79	115.68	139.12	126.24	99.33	107.47	129.35	144.05
YKR020W	329.43	623.34	599.31	317.61	541.08	503.82	255.7	678.18	555.56	256.43	683.89	657.81
YMR053C	270.92	305.36	275.94	266.59	178.81	247.61	247.87	337.08	244.08	203.23	281.46	254.8
YKL066W	198.31	706.62	411.32	141.62	374.65	319.31	173.41	623.12	402.3	147.9	883.9	496.27
YMR004W	339.19	667.5	489.79	329.07	572.81	488.52	381.11	678.18	491.7	375.6	656.34	519.59
YER083C	768.32	1011.98	889.91	756.03	1021.77	809.74	652.48	958.85	825.17	698	1004.87	811.02
YHR050W	996.97	1182.32	1344.35	886.2	1072.09	1242.81	792.58	1085.09	1478.64	700.13	939	1278.98
YPL176C	512.57	374.76	377.69	527.97	517.85	409.17	412.46	382.74	352.63	462.85	356.91	429.66
YHR172W	234.07	126.18	146.59	246.8	157.14	230.4	290.97	110.12	153.26	301.12	131.75	144.05
YLR263W	61.77	58.04	58.64	66.65	58.06	63.1	66.62	38.94	78.05	67.03	52.7	60.78
YDL240W	189.64	97.16	149.18	252.01	89.79	155.83	171.45	96.69	147.58	160.67	85.04	146.55
YDR401W	0	0	0	1.04	0	0	0.98	0	0	0	1.2	0
YFR013W	436.72	393.69	414.77	517.56	509.34	424.47	550.6	420.34	400.88	525.63	463.51	472.96
YHR013C	516.91	201.89	300.09	671.68	414.13	398.66	642.69	230.98	262.52	600.11	234.75	293.93
YOL040C	16206.2	5155.79	7904.83	19549.4	9905.8	9062.97	17833.6	5178.34	7368.39	19833.5	5920.23	8197.63
YGL045W	503.9	1377.91	1044.26	477.98	1092.22	848.94	390.9	1528.26	1092.66	341.55	1154.58	1224.02
YCL035C	1832.48	7943.15	5609.35	1312.11	5608.15	4321.17	1638.07	8716.97	5300.84	1440.7	9525.3	4985.19
YIL023C	803	875.7	582.06	713.33	863.09	638.61	598.6	789.64	521.5	662.89	887.5	530.41
YNR073C	0	0	0.86	0	0	0	0	0	0	0	0	0
YPR200C	60.69	60.57	50.01	46.86	38.7	35.37	61.72	68.49	42.57	46.82	59.88	44.13
YIL072W	84.53	177.92	139.69	52.07	95.98	57.36	83.28	150.41	173.83	59.59	165.28	130.73
YLR327C	7643.08	32399.7	19942.7	4315.39	6568.77	13599.2	5199.3	31760.3	18910.2	3810.29	31000.1	18766.7
YBR229C	685.96	519.87	601.03	713.33	1067.45	708.4	621.13	601.63	591.03	710.77	543.76	626.17
YML133C	0	0	0	0	0	0	0	0	0	0	0	0
YOR131C	570.01	664.98	615.69	546.71	484.57	647.22	619.17	664.75	523.63	584.15	742.57	552.89
YLR455W	197.23	185.49	153.49	215.56	113.01	140.53	243.95	226.96	184.48	159.6	177.26	174.86
YNL247W	1610.32	595.58	969.24	2082.72	1303.54	1333.63	1951.58	660.72	1062.15	1833.32	698.26	1119.11
YOR054C	242.74	517.35	363.03	199.94	204.35	251.43	214.56	455.25	380.3	193.65	443.15	397.18
YGL007C-A	5.42	5.05	8.62	6.25	10.84	1.91	3.92	13.43	5.68	3.19	11.98	4.16
YOR121C	32.51	55.52	43.12	24.99	37.93	29.64	25.47	53.72	41.86	29.79	57.49	26.65
YFR028C	381.45	237.22	347.51	524.84	478.38	394.83	513.37	245.76	354.05	473.49	292.24	400.51
YGR290W	22.76	22.71	24.14	13.54	6.19	16.25	32.33	29.54	21.29	13.83	35.93	22.48
YBR152W	82.36	87.07	74.16	85.39	83.6	79.35	69.56	99.38	79.47	72.35	85.04	88.26
YOR072W	5.42	23.97	12.93	11.45	26.32	7.65	8.82	14.77	16.32	10.64	13.17	16.65
YDR292C	3357.19	3750.13	3590.67	3049.1	3745.73	2899.58	4000.14	3854.21	3557.54	3753.9	3915.28	3976.83
YOR161C-C	4.33	5.05	10.35	4.17	7.74	4.78	5.88	8.06	9.93	6.38	2.4	10.82
YKR103W	83.44	82.02	52.6	97.89	126.95	71.7	92.09	60.43	32.64	77.67	76.65	46.63
YMR194W	1989.61	452.99	567.4	2142.07	955.2	812.61	2076	468.68	607.35	2138.7	500.64	535.41
YEL063C	837.67	447.95	791.6	753.94	1321.34	658.69	756.33	604.32	918.83	775.68	440.75	748.57
YMR167W	456.22	528.7	501.87	398.84	381.62	480.87	475.16	487.48	459.77	386.24	505.43	494.61
YOR249C	204.81	237.22	177.64	166.62	150.17	166.35	203.78	212.18	178.09	185.14	195.23	174.86
YER117W	9148.29	3386.72	4479.72	10104.3	5599.64	5304.9	9037.79	3674.26	4169.86	9880.58	3887.73	4085.91
YOR301W	413.96	263.72	319.92	462.36	356.85	399.61	386	236.36	332.06	424.55	238.34	341.39
YPL187W	3.25	5.05	3.45	9498.23	705.95	481.83	7579.01	173.24	133.39	5.32	2.4	3.33
YKL218C	359.78	1700.93	1397.81	443.62	3676.84	1258.11	256.68	2327.3	1133.11	305.38	2078.01	1407.21
YBL107C	227.57	111.04	109.51	289.5	189.65	199.81	243.95	116.83	124.88	228.77	117.37	108.25
YLL063C	15.17	30.28	23.28	23.95	37.93	23.9	13.72	12.09	12.77	19.15	26.35	20.82
YAR070C	2.17	0	0	1.04	0	0	0.98	2.69	0	0	0	0.83
YOR276W	833.34	237.22	363.9	866.41	576.68	391.01	875.86	205.47	365.4	818.24	211.99	331.4
YMR309C	1872.57	798.73	1255.53	2734.61	2022.65	1582.2	2740.24	811.13	1295.59	2885.65	977.32	1419.7
YOR089C	1044.65	1644.15	1488.35	998.66	949.01	1187.36	908.19	1583.32	1477.23	895.91	1348.61	1606.22
YNR075C-A	30.34	20.19	21.56	26.03	71.21	30.59	19.59	12.09	26.25	20.22	19.16	23.31
YNL146C-A	29.26	12.62	6.9	5.21	5.42	0.96	3.92	2.69	2.13	21.28	10.78	10.82
YMR180C	264.41	528.7	496.69	258.26	267.05	459.84	292.93	541.2	464.03	243.66	531.78	419.67
YGL163C	252.49	440.37	269.9	318.66	392.45	385.27	313.51	354.53	295.16	303.25	373.68	288.94
YDR417C	24.92	13.88	22.42	19.79	31.74	27.72	24.49	12.09	34.06	27.66	14.37	24.15
YOL131W	13	40.38	10.35	8.33	27.87	8.6	12.74	40.29	7.8	12.77	43.12	10.82
YOR011W-A	0	0	0	0	0.77	0.96	0	0	0.71	1.06	2.4	0.83
YPL283C	0	0	0	0	0	0	0	0	0	0	0	0
YBL021C	200.48	75.71	123.31	221.81	175.71	183.55	200.84	84.6	111.4	214.93	103	136.56
YHR215W	16.25	16.4	19.83	26.03	26.32	28.68	10.78	16.12	24.83	15.96	26.35	23.31
YLL045C	8420.07	2164.02	4084.78	11231	4142.83	5861.3	10143.9	2244.04	3998.87	10909.5	2553.5	4283.25
YOR209C	1228.88	1722.38	2037.65	1511.01	2980.95	2646.24	1326.52	1736.41	1938.41	1344.93	2104.36	2210.74
YLR007W	296.92	326.81	359.58	308.24	373.88	340.34	329.18	161.15	395.2	273.46	319.79	393.85
YNL261W	400.96	210.72	269.04	463.4	399.42	316.44	437.93	224.27	309.35	406.46	288.65	296.43
Q0092	0	0	0	0	0	0	0	0	0	0	0	0
YDR065W	162.55	157.73	159.53	172.87	207.45	153.92	176.35	162.49	154.68	169.18	216.78	161.54
YNL305C	2000.44	5743.8	3375.96	1220.47	2881.87	2825.97	1239.33	5100.45	3200.66	1343.87	4988.42	3051.73
YJL046W	465.98	238.48	375.11	446.74	315.05	391.01	482.02	248.44	348.38	450.08	217.98	323.91
YKR078W	191.81	239.75	241.45	193.69	216.74	195.03	212.6	294.1	234.14	189.4	267.09	240.64
YOR191W	442.13	672.55	602.76	499.85	468.31	589.86	492.79	639.24	600.26	456.47	583.28	667.8
YOL166W-A	0	0	0	0	0	0	0	0	0	0	0	0
YDR272W	1662.34	4113.53	2838.74	883.07	2392.66	1681.62	1325.54	4274.55	2658.58	1175.75	4546.47	2587.94
YGR289C	659.95	1042.26	793.33	355.1	230.67	421.6	537.86	1024.66	735.07	410.72	961.75	627.83
YML020W	232.99	287.69	262.14	213.48	233.77	227.53	226.31	273.96	328.51	189.4	244.33	378.86
YLR103C	83.44	36.59	97.44	128.09	89.79	131.93	111.69	49.69	125.59	109.6	52.7	134.89
YOR294W	526.66	27.76	233.69	837.25	240.74	303.06	646.61	45.66	312.9	670.34	41.92	328.9
YEL062W	269.83	348.26	308.71	241.6	337.5	217.01	274.32	346.48	290.19	277.71	354.52	287.27
YPR064W	30.34	23.97	17.25	34.36	17.03	12.43	35.27	26.86	17.74	26.6	37.13	27.48
YPR031W	113.78	74.45	146.59	148.91	116.11	138.62	143.04	95.35	165.32	131.94	70.66	157.37
YLR038C	1107.5	1599.99	1636.67	893.49	1038.03	1591.76	1202.1	1633	1538.24	1171.5	1967.82	1320.61
YNL096C	2903.14	641	1082.2	3538.54	1922.02	1472.26	4023.65	670.12	1284.94	3815.61	705.45	1147.42
YDR038C	107.28	84.54	118.14	108.3	136.24	125.24	89.15	59.09	137.65	95.76	92.22	141.55
YPR160W-A	0	0	0	0	0	0	0	0	0	0	0	0
YDL187C	0	3.79	0.86	0	0.77	0.96	2.94	6.71	1.42	1.06	3.59	0.83
YBR024W	334.85	386.12	346.65	257.22	263.96	309.75	318.4	402.88	335.6	310.7	433.57	311.42
YER171W	590.6	275.08	407.01	692.5	599.91	517.2	770.05	243.07	405.14	709.71	286.25	420.5
YDL047W	1143.27	1332.48	1208.1	1263.17	1087.57	1198.84	1468.58	1191.18	1148.72	1250.23	1028.82	1214.86
YML046W	225.4	118.61	137.97	288.46	215.19	111.85	256.68	123.55	129.13	266.01	123.36	124.07
YGL124C	289.34	431.54	368.21	311.37	360.72	295.41	335.06	435.11	333.48	354.32	494.65	323.08
YMR276W	1562.64	3433.41	2008.33	1983.79	4096.39	1835.54	2038.77	3319.73	1949.06	1689.68	3652.98	2447.22
YEL059W	1.08	32.81	63.81	2.08	63.47	23.9	3.92	38.94	66.7	5.32	35.93	63.28
YMR149W	1617.91	1207.56	1233.11	1597.44	1791.98	1265.76	1404.9	1078.37	1140.2	1583.28	1170.15	1167.4
YLR165C	134.37	160.25	181.95	118.71	147.85	131.93	136.18	182.64	174.54	130.88	171.27	187.35
YCR069W	1016.48	2926.16	2727.5	901.82	3427.59	2109.91	853.32	3048.45	2772.81	958.69	3034.97	2801.93
YKL223W	6.5	8.83	15.52	24.99	52.64	22.94	13.72	6.71	16.32	5.32	5.99	17.49
YGR146C-A	19.51	17.67	14.66	8.33	13.16	17.21	9.8	16.12	15.61	12.77	9.58	16.65
YKL027W	372.78	360.88	461.34	602.95	417.22	482.79	559.41	374.68	527.88	492.65	388.05	472.96
YJL173C	441.05	219.56	419.95	561.29	462.12	451.24	453.6	253.81	389.53	567.13	270.68	437.98
YDR152W	749.9	252.36	422.53	1041.36	529.47	499.99	781.81	277.99	423.58	790.57	326.97	472.96
YKL127W	1175.78	1024.6	1176.2	1281.91	1913.51	1817.37	1157.03	961.54	1169.29	1359.83	1124.64	1191.55
YDR309C	2446.91	317.98	2567.97	2276.41	1498.6	2482.76	2282.72	273.96	2375.48	2714.34	318.59	3218.27
YLR386W	450.8	353.31	452.71	462.36	391.68	477.05	537.86	351.85	397.33	517.12	350.93	550.39
YLR371W	410.71	523.65	493.24	389.47	585.97	402.48	412.46	547.92	551.3	402.2	489.86	514.59
YDL169C	69.35	710.4	482.03	29.16	140.11	227.53	48.99	624.46	437.78	34.05	668.32	434.65
YLR092W	428.05	666.24	436.33	359.27	272.47	355.64	354.65	691.61	447	340.49	722.21	428.82
YER044C	1843.31	1216.39	915.78	1626.6	753.95	967.48	1715.47	1162.98	835.11	1739.69	1174.94	805.19
YMR072W	1610.32	3298.39	2546.41	1666.17	2535.86	2698.82	1979.01	3225.72	2272.6	1680.1	3824.25	2549.63
YJR033C	544	967.82	676.92	476.94	725.31	560.22	531.98	919.91	637.86	523.5	939	689.45
YKR056W	635.03	172.87	380.28	920.56	338.27	586.99	946.4	155.78	438.48	839.52	189.24	452.97
YGL011C	2335.3	3973.47	2336.01	2230.59	3724.06	2419.66	2496.29	3973.73	2249.19	2344.06	4540.48	2254.87
YIR036C	365.19	1173.49	558.78	295.75	613.84	572.65	344.86	1099.86	480.35	326.66	1246.81	485.45
YMR123W	553.75	85.8	144.87	761.23	349.88	201.72	646.61	99.38	158.22	626.71	112.58	143.22
YGR209C	2237.77	16868	6732.94	1991.08	7345.94	5207.39	2099.51	16880.6	5786.15	2177	18738	5566.4
YJL150W	1.08	8.83	3.45	5.21	8.51	7.65	2.94	2.69	7.8	5.32	4.79	4.16
YNL050C	687.04	730.59	700.2	725.83	833.68	636.7	912.11	746.67	833.69	919.32	750.96	829.34
YMR304C-A	379.28	581.7	2724.05	360.31	1348.43	3387.14	329.18	476.74	2627.36	405.4	577.29	2569.62
YLR240W	460.56	777.28	453.58	382.18	541.85	397.7	441.85	773.53	505.89	449.02	704.25	492.94
YGR093W	355.44	148.89	322.51	386.34	270.15	304.01	422.25	149.07	322.83	442.64	158.1	309.75
YDL234C	2159.74	6341.9	5180.78	1605.78	2879.55	3229.4	1609.66	6643.48	5162.48	1223.63	5164.48	5484.79
YGR125W	670.79	560.25	620.87	628.98	623.13	641.48	632.89	639.24	592.45	675.66	627.59	572.88
YGL080W	579.76	1024.6	1079.62	527.97	436.58	615.67	575.09	996.45	982.69	469.24	840.79	1000.04
YNL136W	481.15	705.36	530.32	471.74	424.97	538.23	402.66	729.21	559.1	475.62	659.93	587.86
YKL049C	216.73	285.17	292.32	207.23	201.26	340.34	198.88	241.73	331.35	204.29	256.31	343.06
YBL002W	5520.18	1126.8	3085.36	6502.24	1053.51	5550.59	5158.15	1279.81	2774.23	5556.36	943.79	2824.42
YNR038W	365.19	93.37	253.52	522.76	371.55	284.89	505.53	92.66	290.9	482.01	132.94	308.09
YGL140C	869.1	948.89	964.93	789.35	926.56	875.71	750.46	989.74	963.53	769.29	853.96	948.41
YCL029C	191.81	145.11	154.35	236.39	241.51	149.14	197.9	161.15	162.48	214.93	141.33	187.35
YFL038C	2254.02	3236.57	3043.1	2337.85	2484	3118.5	2444.37	3197.52	2825.32	2233.4	3363.14	2980.12
YJR131W	451.89	484.54	494.11	367.6	597.58	439.76	373.27	498.23	405.85	421.36	521	451.31
YNR012W	368.45	78.23	180.22	509.22	227.58	295.41	497.69	85.95	236.27	457.53	98.21	233.15
YNL110C	833.34	83.28	432.02	1123.63	374.65	700.76	931.7	80.58	503.76	922.51	91.03	493.77
YAL068C	3.25	2.52	2.59	2.08	6.19	2.87	0.98	0	2.84	3.19	0	0.83
YDR367W	591.68	223.34	474.27	573.79	485.34	536.32	578.03	257.84	473.96	723.54	298.23	430.49
YHR072W	1349.16	736.9	1058.06	1594.32	1486.99	1576.46	1563.61	805.76	1136.65	1765.22	862.34	1239.01
YPL059W	1158.44	914.82	945.96	1370.43	908.76	1064.04	1294.19	976.31	899.67	1317.27	976.13	857.65
YGL253W	29002.1	10687.6	22923.7	31151.2	20457.2	34512.9	28584.9	9677.16	18760.5	24605.7	11327.8	19837.5
YHL032C	822.5	2627.11	1853.11	666.47	751.62	1088.9	713.23	2454.88	1905.07	616.07	2684.04	1589.57
YAR002C-A	1927.84	2035.31	1927.27	2031.69	2601.66	2408.19	1593	1984.85	1861.08	1967.39	2307.97	1816.05
YHL045W	0	0	0	0	0	0	0.98	1.34	0	0	0	0
YOR337W	158.21	55.52	179.36	242.64	188.1	149.14	229.25	63.12	189.44	245.79	57.49	208.17
YOR097C	213.48	364.67	313.02	185.36	311.18	235.18	200.84	369.31	314.32	169.18	303.02	301.43
YHR118C	186.39	235.96	252.66	205.15	246.15	280.11	212.6	240.38	264.65	180.89	261.1	247.3
YGR024C	526.66	312.93	366.48	632.1	408.71	353.72	663.26	318.27	362.57	523.5	331.76	345.56
YOL023W	368.45	177.92	191.43	360.31	81.28	270.55	360.53	251.13	201.5	304.31	200.02	159.04
YPL253C	98.61	83.28	95.72	114.55	110.69	152.01	128.34	89.98	129.13	113.85	101.8	115.74
YOR259C	1911.58	4518.57	2283.41	2041.06	3669.1	2857.51	2046.61	4474.65	2150.56	2073.79	5025.55	2219.06
YER154W	795.41	440.37	696.75	1165.28	627	664.43	1056.12	334.39	793.25	877.82	343.74	783.54
YBR300C	1.08	0	0	2.08	0.77	0	4.9	1.34	1.42	3.19	0	1.67
YEL036C	723.89	209.46	457.03	1150.7	890.18	612.8	735.76	222.93	594.58	808.66	208.4	546.23
YBR260C	357.61	427.76	321.64	406.13	506.24	391.96	472.22	365.28	366.11	425.61	427.58	383.03
YPL124W	80.19	79.49	87.09	98.93	55.73	98.47	60.74	91.32	93.66	57.46	43.12	87.43
YAL042W	1482.45	1336.27	1099.45	1902.56	2041.23	1708.39	1682.16	1118.66	1089.12	1774.8	1384.54	1179.89
YAL035W	2605.13	1381.69	1729.8	3700.99	2668.23	2987.53	3438.77	1493.34	1827.73	3231.46	1412.09	1872.67
YNL286W	285	368.45	368.21	284.29	301.11	344.16	279.22	389.45	394.49	266.01	400.03	328.07
YDR001C	2055.71	5752.63	2617.12	1210.06	2638.81	1750.45	1938.84	5485.87	2571.31	1513.05	6196.9	2519.66
YIL162W	2105.56	2805.02	2714.56	1602.65	285.63	1443.58	1448.01	3828.7	2335.75	1743.94	2484.03	2112.48
YOL141W	74.77	83.28	82.78	80.18	82.05	98.47	80.34	53.72	69.53	93.63	62.28	70.78
YHR145C	14.09	2.52	13.8	14.58	9.29	4.78	12.74	9.4	14.19	7.45	14.37	8.33
YBR195C	128.96	103.47	162.11	216.6	216.74	152.01	189.08	87.29	134.81	180.89	101.8	146.55
YIL039W	1263.55	1302.2	1346.93	1426.66	1792.75	1455.05	1431.35	1254.3	1282.11	1535.39	1313.88	1246.51
YGR122W	541.83	505.99	575.16	489.44	365.36	453.15	594.68	565.37	525.05	447.96	523.39	615.34
YPL092W	379.28	341.95	409.6	330.11	438.12	391.01	317.42	394.82	383.85	254.3	322.18	352.22
YMR315W	1940.84	2831.52	2121.29	1412.08	3069.2	1929.23	1498.95	2679.15	1973.18	1609.88	3011.02	2082.51
YOR066W	231.9	367.19	236.27	355.1	167.97	191.2	263.54	432.42	278.84	222.38	334.16	306.42
YDR384C	1964.68	522.39	2282.54	2167.07	333.62	1057.35	2054.44	523.74	2037.04	1997.18	323.38	1660.34
YML007W	1058.74	2100.93	1640.98	1122.58	2128.7	1572.64	1123.72	2273.58	1600.68	1061.9	2451.69	1786.08
YER063W	821.42	750.78	826.1	693.54	634.74	847.98	746.54	715.78	709.52	739.5	700.65	804.36
YDR481C	964.46	1388	1839.31	702.92	1176.59	950.27	817.08	1404.71	1819.92	792.7	1263.57	1739.45
YER014W	132.21	282.65	178.5	146.83	188.1	182.6	167.53	299.47	228.47	141.52	280.26	207.33
YPR041W	2986.58	662.45	1394.36	4499.71	2574.56	2257.14	4310.71	649.98	1548.18	4041.18	820.42	1507.96
YNL213C	313.18	148.89	233.69	308.24	173.39	243.78	308.61	131.61	273.88	261.75	136.54	248.14
YKL006C-A	242.74	247.32	216.44	207.23	229.13	240.91	240.03	240.38	202.21	286.22	267.09	191.51
YDL159W-A	5.42	8.83	6.04	4.17	18.58	3.82	7.84	17.46	4.97	5.32	4.79	2.5
YBR058C	624.19	866.87	712.27	624.82	772.52	635.75	661.3	863.5	670.5	600.11	834.8	718.59
YLR024C	317.51	392.43	319.06	291.58	431.16	257.17	362.49	404.22	326.38	305.38	453.93	294.77
YLR071C	561.34	416.4	407.87	563.38	435.03	392.92	568.23	406.91	443.45	542.66	367.69	419.67
YHR092C	9397.53	3353.91	7733.23	2604.44	387.04	4657.68	5845.91	2883.27	8605.09	4507.23	1945.06	5682.14
YDL199C	397.7	1001.88	699.34	207.23	303.44	397.7	223.37	949.45	586.07	290.48	924.62	551.23
YDR434W	663.2	789.9	800.23	610.24	781.81	739	634.85	754.73	715.91	652.25	728.2	662.81
YER181C	15.17	20.19	8.62	12.5	3.1	7.65	12.74	18.8	14.19	5.32	19.16	11.66
YNL228W	0	0	0	0	0	0	0	0	0	2.13	0	1.67
YDL064W	423.71	276.34	286.29	480.07	402.52	306.88	544.72	259.19	279.55	514.99	314.99	299.76
YDL031W	563.51	169.08	501.87	1046.57	484.57	738.04	883.7	155.78	600.97	825.69	178.46	608.68
YMR257C	242.74	138.8	154.35	275.96	158.68	164.43	228.27	131.61	171.7	235.15	134.14	134.06
YBL108W	0	0	0	1.04	0.77	0.96	0	1.34	0	0	0	0
YDR514C	204.81	64.35	149.18	267.63	202.81	192.16	254.72	67.15	181.64	269.2	83.84	184.85
YOR253W	391.2	167.82	250.93	455.07	318.14	243.78	443.81	188.01	237.69	437.32	186.84	194.84
YOR202W	1051.15	1415.76	989.94	1126.75	2085.35	1077.42	1044.37	1661.21	825.88	1211.93	1588.15	970.06
YDR033W	5293.7	374.76	2204.07	1789.05	476.05	3626.15	4139.26	441.82	1991.63	4484.88	470.7	2345.63
YGL245W	5080.22	4770.94	4016.66	6161.72	4135.09	5158.63	5992.86	4574.02	3776.08	5963.89	4917.75	3987.65
YGR006W	121.37	137.54	112.96	117.67	109.14	80.3	133.24	142.35	110.69	131.94	156.9	106.58
YGR079W	39.01	20.19	101.75	259.3	136.24	157.74	79.36	18.8	166.74	85.12	16.77	131.56
YDL119C	143.04	88.33	125.9	141.62	103.73	106.12	177.33	104.75	113.52	137.26	74.26	110.75
YKL151C	1563.73	4787.34	3277.65	759.15	1682.83	1771.49	1221.69	4846.64	3037.46	1086.37	5606.43	2872.71
YGL198W	384.7	591.79	407.01	354.06	481.47	520.07	293.91	466	361.86	328.79	613.22	363.88
YKL104C	2308.2	2672.53	1384.88	2402.41	3137.31	1910.11	2318.97	2487.11	1194.84	2496.21	2887.65	1286.47
YBL091C-A	249.24	223.34	210.4	213.48	211.32	200.76	208.68	249.79	195.83	197.91	216.78	208.17
YLR361C-A	151.71	254.89	208.68	117.67	198.16	207.45	139.12	252.47	225.63	115.98	282.66	203.17
YBR141W-A	0	0	0	0	0	0	0	0	0	0	0	0
YOR170W	35.76	23.97	32.77	37.49	45.67	43.02	33.31	22.83	34.77	40.43	31.14	34.97
YOR292C	1017.56	1202.51	857.14	463.4	480.7	391.01	641.71	1091.8	786.15	663.95	962.95	649.48
YHR038W	326.18	232.17	223.34	267.63	150.94	254.3	327.22	244.41	212.86	304.31	214.39	176.53
YML069W	1025.15	870.66	894.22	1195.48	1280.31	1218.91	1049.27	961.54	863.49	1118.3	930.61	865.14
YKR019C	254.66	335.64	419.08	267.63	309.63	315.48	227.29	350.5	395.2	235.15	305.41	504.6
YJR073C	573.26	6421.4	2882.71	814.34	6938.01	2795.37	621.13	6781.8	2835.96	635.23	7036.48	2891.86
YGR279C	6992.88	932.48	4320.19	6127.35	1284.19	7247.51	6130.02	870.22	3019.73	7409.9	869.53	3702.88
YCR073C	328.35	191.8	214.72	324.9	231.45	335.56	316.45	131.61	274.59	346.87	170.07	311.42
YCR022C	15.17	13.88	6.9	22.91	7.74	9.56	13.72	8.06	4.26	15.96	9.58	12.49
YLL015W	1116.17	1639.1	1238.28	912.23	1253.22	998.07	903.29	1576.6	1182.06	1003.38	1692.35	1209.87
YNL195C	304.51	3540.66	1794.47	83.31	181.91	272.46	186.14	2934.3	1871.72	161.73	3314.03	1501.3
YFL060C	1.08	1.26	0	0	0	0	0.98	0	2.13	0	0	0.83
YDR173C	176.64	210.72	230.24	170.78	284.08	208.41	234.15	241.73	234.85	234.09	252.71	209.83
YMR100W	312.1	306.62	281.11	344.69	257.77	256.21	240.03	330.36	313.61	263.88	291.04	303.09
YCL057W	1296.06	2436.57	1282.26	1315.24	3086.22	1523.88	1203.08	2264.18	1196.25	1432.18	2767.88	1293.97
YOR335W-A	0	0	0	0	0	0	0	0	0	0	0	0
YBR072W	986.13	63323.1	12943.3	195.78	1572.14	1707.43	517.29	62839.8	12926.8	485.2	56724.2	11165.3
YBR005W	2191.17	3090.19	2502.43	2480.52	2830.78	1996.15	2112.25	4364.53	2514.55	1943.98	2939.15	2837.74
YPR123C	23.84	1.26	25.01	21.87	6.19	32.5	23.51	14.77	26.96	22.34	4.79	24.15
YDL173W	209.15	630.91	655.36	203.06	403.29	489.48	187.12	611.03	604.51	174.5	573.7	622
YJR047C	19.51	2.52	4.31	38.53	7.74	7.65	26.45	4.03	8.51	22.34	14.37	7.49
YMR006C	359.78	263.72	235.41	476.94	153.27	309.75	402.66	210.84	274.59	340.49	208.4	235.65
YKL145W-A	0	0	0	0	0	0	0	0	0	0	0	0
YAL016W	2323.38	4805.01	2851.67	2151.45	2995.66	2800.15	2132.82	4407.5	2661.42	2287.66	4956.08	2591.27
YMR292W	471.39	218.29	362.17	474.86	368.46	347.99	417.35	268.59	425.71	461.79	289.84	334.73
YDR171W	7852.23	16485.7	6410.44	5345.29	4152.9	6617.5	7207.7	17123.7	5988.37	6360.77	13633.4	6446.53
YOR070C	683.79	585.48	535.5	546.71	449.74	406.3	587.82	529.11	534.98	538.4	523.39	545.4
YPL152W	350.02	748.26	654.5	354.06	877.02	723.7	370.33	807.1	559.81	381.99	909.05	577.87
YLR183C	368.45	60.57	302.67	555.04	230.67	636.7	478.1	49.69	361.15	440.51	65.87	363.04
YNL077W	1366.5	2494.62	1253.8	1091.34	462.89	1267.67	1260.88	2586.49	1116.08	1186.39	1614.5	1203.21
YBR109C	2307.12	3419.53	2056.62	2757.52	2874.9	2340.31	2385.59	3256.61	1818.51	2626.02	3594.3	1951.78
YBR172C	878.85	499.68	663.98	959.09	848.38	730.39	816.1	476.74	740.74	983.16	571.3	751.07
YDR346C	1901.83	1524.28	2122.15	1932.76	1051.96	1847.01	2164.17	1545.71	2405.99	2104.65	1230.04	2158.28
YJL010C	493.07	102.21	246.62	721.66	348.33	408.22	633.87	85.95	250.46	661.83	124.56	290.6
YOL077W-A	545.08	535.01	749.35	518.6	411.81	613.76	583.91	551.94	742.16	487.33	624	689.45
YGR213C	85.61	1535.63	1029.6	71.85	2361.69	960.79	80.34	2175.55	1052.22	96.83	1941.47	911.77
YBR236C	579.76	614.51	520.84	619.61	582.1	660.6	603.5	601.63	524.34	656.51	579.69	515.42
YNL019C	46.6	34.07	25.87	32.28	10.84	21.99	31.35	38.94	19.16	23.41	32.34	24.15
YGL193C	216.73	238.48	277.66	160.37	116.88	216.06	147.94	220.24	286.65	184.08	220.38	242.31
YDL242W	31.43	35.33	27.59	22.91	35.61	24.86	26.45	53.72	26.96	34.05	38.33	28.31
YBR189W	17091.5	3726.15	6867.46	20838.6	9643.39	10043.8	16864.7	3670.23	6421.89	21617.9	3991.93	6615.56
YER085C	0	0	0	1.04	0	0	0	0	0.71	0	1.2	0
YKL039W	1648.25	2034.05	1825.52	1585.99	2420.52	2132.86	1270.68	1862.65	1673.05	1635.41	2004.95	1706.97
YKL064W	2170.58	3035.94	2348.08	1696.37	2225.46	2085.06	1926.1	3024.28	2169.72	1814.17	2755.91	2298.17
YLR265C	171.22	246.05	304.4	215.56	435.8	299.23	219.45	267.24	305.09	222.38	297.03	286.44
YKR022C	334.85	365.93	457.03	345.73	361.49	423.51	299.79	409.59	458.35	298.99	382.07	416.33
YLR287C	391.2	211.99	320.78	527.97	492.31	448.37	500.63	229.64	334.19	538.4	265.89	334.73
YPL174C	186.39	186.75	203.51	220.77	167.2	193.11	157.73	174.58	219.95	179.82	191.63	213.16
YHR011W	326.18	256.15	212.13	320.74	235.32	328.87	389.92	257.84	243.37	338.36	267.09	211.5
YDR403W	58.52	142.59	75.02	59.36	125.4	89.86	47.03	145.04	77.34	56.39	137.74	90.76
YOL093W	309.93	113.56	180.22	347.81	178.04	268.64	306.65	102.06	158.93	354.32	144.92	193.18
YOL042W	583.01	540.06	531.19	585.24	637.84	428.29	580.97	539.86	498.79	575.64	498.24	475.45
YIL070C	1924.59	392.43	812.3	2579.45	515.53	1936.88	3004.76	476.74	1008.23	2452.59	396.44	770.22
YCL037C	13	16.4	13.8	42.7	17.03	34.42	42.13	18.8	12.06	47.88	17.97	29.14
YIL025C	0	1.26	0	2.08	0.77	0.96	4.9	0	3.55	2.13	0	2.5
YDR545C-A	0	0	0	0	0	0	0	0	0	0	0	0
YNR071C	0	0	0	0	0	0	0	0	0	0	0	0
YML131W	758.56	3673.15	3594.98	971.59	3045.97	3295.37	767.11	3756.18	3124.03	744.82	3976.36	2871.88
YNL245C	266.58	288.96	305.26	300.95	359.94	331.74	289.01	283.36	292.32	271.33	325.77	297.26
YNR024W	58.52	27.76	51.74	63.52	54.96	50.67	64.66	40.29	51.09	74.48	39.52	49.96
YFL013W-A	3.25	10.09	2.59	2.08	6.97	3.82	5.88	4.03	5.68	3.19	14.37	5
YLR329W	135.46	166.56	105.2	122.88	95.98	102.29	146.96	134.29	88.69	129.81	137.74	73.27
YPL043W	413.96	119.87	326.82	866.41	310.4	488.52	673.06	81.92	398.04	710.77	148.51	435.49
YMR294W-A	74.77	252.36	264.73	99.97	226.8	233.27	80.34	235.01	268.2	92.57	288.65	263.96
YBR056C-B	0	0	0	0	0	0	0	0	0	0	0	0
YKL002W	715.22	1405.67	1222.76	709.17	1080.6	1139.56	704.41	1473.2	1189.16	671.4	1567.79	1140.76
YDR328C	980.72	1377.91	927.85	832.05	1164.98	909.17	850.39	1341.59	908.19	849.1	1421.67	999.2
YIR009W	82.36	66.88	71.57	82.27	71.99	53.54	77.4	52.37	63.15	51.07	52.7	65.78
YBR154C	724.97	222.08	439.78	912.23	527.14	663.47	890.55	237.7	504.47	839.52	293.44	422.16
YLR001C	580.84	858.04	711.41	418.63	687.38	444.54	534.92	859.48	743.58	483.07	792.88	663.64
YAR035C-A	3.25	3.79	7.76	0	2.32	4.78	0.98	1.34	13.48	5.32	1.2	7.49
YKR101W	126.79	208.2	212.99	107.26	135.46	186.42	129.32	213.53	217.11	106.4	227.56	187.35
YMR230W-A	5.42	3.79	0.86	6.25	3.1	1.91	6.86	1.34	2.84	6.38	3.59	0.83
YER115C	187.47	191.8	170.74	206.19	127.72	131.93	200.84	155.78	139.07	235.15	219.18	165.7
YHR124W	229.74	574.13	460.48	231.18	394	303.06	166.55	558.66	447	214.93	562.92	410.51
YER148W	433.47	300.31	324.23	537.34	322.01	316.44	535.9	315.59	288.78	487.33	281.46	296.43
YCR050C	5.42	3.79	1.72	4.17	3.87	1.91	2.94	0	3.55	4.26	2.4	0.83
YMR240C	218.9	232.17	240.59	278.04	291.05	237.09	234.15	265.9	268.91	212.81	250.32	224.82
YOR303W	4136.35	2709.13	5628.32	3894.68	5855.85	4732.25	3289.85	2696.61	5407.98	4416.79	3097.25	5898.63
YIL087C	576.51	1740.05	818.34	259.3	385.49	375.71	386	1606.15	721.58	378.79	1695.94	670.3
YMR192W	267.67	334.38	271.63	288.46	396.32	269.59	289.01	316.93	258.98	273.46	330.57	304.76
YMR229C	2391.65	246.05	887.32	3427.11	764.78	1416.81	3213.44	249.79	952.18	3092.07	335.36	1026.68
YLL038C	269.83	270.03	235.41	231.18	139.33	220.84	249.83	279.33	155.39	220.25	221.57	202.34
YOR056C	769.4	268.77	657.08	1050.73	327.43	850.85	968.93	235.01	697.46	878.89	293.44	777.71
YOL108C	273.08	576.65	486.34	236.39	332.85	393.88	265.5	662.06	512.98	243.66	477.88	463.8
YOR270C	5561.36	5062.42	3814.87	5725.39	4908.39	4769.53	4969.07	5391.87	3895.28	5463.79	5039.92	3422.27
YPR069C	1755.54	1058.67	1175.33	2317.02	1372.43	1163.46	2143.6	1007.2	1062.15	2350.44	1219.26	1208.2
YOL068C	646.95	672.55	635.52	732.08	534.88	603.24	825.89	739.95	625.8	650.12	578.49	658.64
YMR182C	209.15	483.28	319.06	192.65	99.08	195.98	200.84	474.05	321.41	168.12	402.43	311.42
YBR201W	177.72	297.79	137.11	175.99	252.35	162.52	188.1	291.42	146.16	128.75	282.66	142.39
YLL043W	831.17	694	799.36	978.88	928.89	935.93	805.32	739.95	779.06	761.85	743.77	839.33
YDR415C	446.47	449.21	382	422.79	443.54	421.6	468.3	460.63	315.03	408.59	437.16	362.21
YGL161C	1123.76	1906.61	1459.03	1015.32	1833	1423.5	994.4	1921.73	1325.39	1062.97	2111.54	1290.64
YOL133W	118.12	196.84	182.81	117.67	120.76	149.14	141.08	205.47	149.71	125.56	211.99	160.71
YNL263C	1002.39	1001.88	943.37	1086.14	1168.07	1330.77	879.78	965.57	854.26	1040.62	1058.77	826.01
YHR217C	9.75	7.57	8.62	22.91	14.71	14.34	11.76	6.71	11.35	13.83	8.38	13.32
YDR128W	361.94	437.85	479.45	422.79	435.8	436.9	420.29	424.37	505.18	404.33	404.82	496.27
YMR274C	267.67	118.61	145.73	262.42	220.61	191.2	201.82	102.06	135.52	253.24	140.13	151.55
YER028C	799.74	286.43	438.92	501.93	276.34	402.48	631.91	236.36	366.11	543.72	243.13	452.14
YMR052W	94.28	104.73	129.35	64.56	78.96	94.64	74.46	88.63	114.94	63.84	111.39	118.24
YIL029W-A	1.08	7.57	0	1.04	4.64	2.87	0.98	2.69	2.84	3.19	5.99	4.16
YMR203W	6193.14	5044.75	3676.04	5631.67	3739.54	4826.89	5300.21	4778.15	3742.02	5978.78	4547.67	3334.84
YKR076W	177.72	1673.17	1315.89	101.01	728.4	724.66	143.04	1628.98	1279.27	109.6	1717.5	1030.85
YDR225W	6879.1	3731.2	6174.16	9275.38	2309.83	6648.09	8386.29	3362.7	5220.67	8239.84	3166.72	4820.32
YDR270W	1194.2	2594.3	725.21	887.24	551.91	449.32	1103.15	958.85	827.3	1270.45	2044.47	793.53
YOR181W	499.57	531.23	404.42	484.23	854.58	404.39	373.27	527.77	482.48	389.43	501.84	444.65
YGR230W	138.71	37.85	70.71	102.05	37.93	46.84	136.18	33.57	61.02	115.98	38.33	64.95
YPR062W	1083.66	383.59	549.29	1293.37	470.64	596.55	1146.26	378.71	495.25	1184.26	469.5	575.37
YDR528W	26.01	17.67	27.59	49.99	41.8	15.3	22.53	29.54	48.25	27.66	16.77	22.48
YER173W	89.94	128.71	173.32	165.58	174.17	144.36	142.06	139.66	191.57	129.81	136.54	185.69
YBR026C	1104.25	3998.7	2399.82	710.21	1620.13	1643.38	916.03	3830.04	2186.04	841.65	3994.33	2027.55
YDL185W	6500.9	11769	6639.81	6153.39	7592.1	8553.42	5690.14	11663.4	6197.68	6376.73	12046.5	6072.66
YBR091C	293.67	89.59	129.35	347.81	127.72	190.25	318.4	63.12	127	340.49	75.46	97.42
YNL094W	809.5	1246.68	1168.43	745.61	1778.82	1112.8	742.62	1344.27	1236.7	800.15	1329.45	1289.81
YGR047C	190.72	224.6	182.81	249.93	210.55	252.39	274.32	230.98	188.02	234.09	197.62	199.84
YPL227C	225.4	145.11	296.64	368.64	455.93	361.37	293.91	167.87	319.99	300.06	188.04	289.77
YLR222C-A	2.17	3.79	6.9	5.21	4.64	3.82	3.92	5.37	9.22	4.26	7.19	7.49
YDL010W	160.38	353.31	514.8	140.58	431.93	419.69	150.87	392.14	527.88	147.9	403.62	503.77
YML019W	563.51	374.76	410.46	584.2	483.79	627.14	516.31	424.37	385.27	639.48	458.72	425.49
YDL045C	431.3	721.76	591.55	358.23	636.29	594.64	421.27	761.44	637.15	395.82	765.33	624.5
YLR163C	987.22	615.77	810.57	1211.1	507.79	1020.06	1311.83	588.2	853.56	1149.15	588.07	831.84
YPR071W	111.62	51.73	50.01	111.43	71.99	50.67	75.44	47	52.5	100.02	43.12	48.29
YKL225W	0	1.26	0	0	0	0.96	0	0	0	0	0	1.67
YHL002C-A	1.08	0	0	1.04	0.77	0	2.94	1.34	0	2.13	0	0
YJL175W	0	0	0	0	0	0	0	0	0	0	0	0
YBL079W	929.78	588.01	709.68	1296.49	816.65	827.9	1292.23	531.8	691.07	1306.63	576.09	746.9
YNL056W	536.41	329.33	347.51	620.65	387.04	454.1	604.48	406.91	337.73	566.06	344.94	298.93
YOR038C	276.33	230.91	266.45	341.57	318.92	301.14	271.38	247.1	289.49	266.01	213.19	281.44
YFL001W	279.59	369.71	443.23	387.39	498.5	336.52	402.66	307.53	481.77	352.19	373.68	487.94
YDR150W	600.35	813.87	808.85	594.62	554.24	712.23	753.39	807.1	845.04	630.97	953.37	920.1
YKL125W	166.88	204.41	364.76	235.35	206.68	273.42	259.62	185.32	383.85	271.33	246.73	383.86
YKL170W	86.69	39.12	58.64	78.1	34.06	65.01	81.32	40.29	48.96	71.29	27.55	41.63
YPR157W	314.26	64.35	12.07	58.32	25.54	4.78	346.82	80.58	14.9	300.06	58.69	16.65
YLR384C	1453.19	734.38	1164.12	2102.5	1182.01	1587.93	1922.18	671.47	1150.85	1925.89	800.06	1346.43
YDR307W	1296.06	1095.26	1158.09	1010.12	1749.4	968.44	1017.92	976.31	1130.98	1131.06	1046.79	1032.51
YML099C	266.58	270.03	350.96	306.16	411.81	331.74	298.81	277.99	339.15	298.99	344.94	376.37
YLR421C	979.63	1543.2	1072.72	951.8	1042.67	1023.89	858.22	1701.49	1003.26	849.1	1578.57	1010.03
YLR090W	755.31	421.45	395.8	598.78	307.31	420.64	695.59	460.63	416.49	647.99	386.86	401.35
YMR325W	0	0	0	0	1.55	0.96	0	0	0	1.06	0	1.67
YJR064W	1688.35	1135.64	956.31	2076.47	1933.63	1260.02	2129.88	1187.15	952.18	1993.99	1158.18	935.09
YML022W	3005	374.76	924.4	3338.6	1117.76	1467.48	2765.71	371.99	937.99	3104.84	457.52	929.26
YER046W	79.11	227.13	437.19	74.98	158.68	261.95	80.34	240.38	385.98	73.42	184.45	405.51
YJR031C	355.44	208.2	391.49	450.91	310.4	456.02	444.79	214.87	378.88	469.24	271.88	430.49
YIR030C	59.6	64.35	31.04	62.48	95.98	32.5	53.88	52.37	51.09	61.71	46.71	44.13
YKR050W	476.81	768.45	629.49	482.15	646.35	446.46	401.68	754.73	637.86	395.82	766.53	680.29
YMR121C	306.68	288.96	429.43	334.28	377.75	512.42	325.26	357.22	459.77	290.48	310.2	372.2
YGL017W	370.61	588.01	341.48	367.6	312.73	358.5	371.31	600.29	388.11	371.35	535.37	386.36
YDL150W	196.14	71.92	156.94	313.45	186.55	205.54	264.52	72.52	166.74	300.06	130.55	191.51
YNL038W	936.29	580.44	678.64	784.14	733.05	566.91	1048.29	679.52	639.99	936.35	597.65	675.3
YHR001W-A	1289.56	2653.61	2279.09	744.57	900.25	1440.71	1163.89	2616.03	2005.82	1147.02	3079.29	1874.34
YOL165C	21.67	26.5	33.63	31.24	20.13	39.2	26.45	33.57	44.7	32.98	35.93	37.47
YIL139C	122.45	74.45	92.27	123.92	137.78	86.04	109.73	92.66	88.69	106.4	112.58	74.94
YLR246W	174.47	145.11	247.48	146.83	247.7	255.25	125.4	170.55	273.17	124.49	156.9	258.13
YJR119C	48.76	93.37	104.34	87.47	156.36	90.82	105.81	77.89	97.2	86.19	94.62	118.24
YLR359W	1724.11	1838.47	1873.81	2156.65	5596.54	2069.76	1846.75	3487.59	1832.7	2045.06	2052.86	1934.29
YLR199C	465.98	962.77	443.23	567.54	1120.86	489.48	519.24	1008.54	453.38	561.81	1283.93	478.79
YJL206C	338.1	432.8	422.53	278.04	266.28	276.29	325.26	448.54	393.78	307.5	458.72	441.31
YIL142W	1730.61	1573.49	1202.06	2234.76	1919.7	1683.53	2071.1	1481.25	1194.13	2100.39	1666	1259
YGL082W	739.06	815.14	695.89	691.46	603	771.5	811.2	848.73	657.73	661.83	777.31	691.95
YNL138W	1715.44	4706.58	2721.46	1758.85	4886.72	3262.86	1658.64	4587.45	2658.58	1749.26	5534.57	2863.55
YOR133W	2775.26	2266.23	2045.41	2900.18	1672	2817.36	2461.02	2074.83	1797.93	2911.18	2333.12	1924.3
YDL236W	1630.91	1164.66	989.94	1982.75	1915.83	1559.25	1859.48	1120	894.71	2046.13	1464.79	982.55
YGL142C	496.32	483.28	391.49	384.26	489.21	216.06	400.7	445.85	366.82	426.68	400.03	360.55
YGR179C	174.47	177.92	207.82	156.2	133.91	204.59	168.51	200.1	197.96	168.12	165.28	197.34
YJR086W	278.5	213.25	254.38	262.42	188.87	261.95	320.36	267.24	257.56	256.43	273.08	212.33
YBR139W	1855.23	4415.1	2353.25	828.92	1846.94	1798.25	1105.11	4195.32	2144.89	1066.16	3945.22	1842.7
YHR188C	1405.51	2109.76	1903.99	1166.32	2185.98	1452.18	1123.72	1913.68	1787.29	1236.4	2140.29	1791.07
YKL106C-A	1.08	7.57	3.45	0	6.19	1.91	0.98	6.71	3.55	4.26	7.19	5.83
YNL116W	239.49	257.41	407.87	364.48	329.75	352.77	247.87	240.38	370.37	313.89	282.66	398.85
YNL139C	760.73	1141.95	824.37	705	684.28	761.94	763.19	1218.04	755.64	708.64	1056.37	874.3
YDR361C	1031.65	142.59	466.51	1263.17	368.46	667.29	1222.67	139.66	464.03	1183.2	177.26	507.93
YLR445W	7.59	2.52	0.86	9.37	0.77	5.74	5.88	1.34	2.13	3.19	3.59	2.5
YGL255W	145.21	100.95	103.48	166.62	137.78	125.24	141.08	91.32	120.62	127.68	98.21	114.08
YFR007W	347.86	272.55	315.61	333.23	312.73	333.65	440.87	315.59	362.57	385.18	261.1	328.07
YLR333C	3421.13	779.8	1237.42	4237.29	2085.35	1720.82	4055.98	879.62	1323.97	4388.06	1021.64	1283.14
YHL030W	912.45	1642.89	483.76	771.65	1480.03	470.36	835.69	1682.69	473.25	861.86	1559.4	497.1
YGL077C	847.43	442.9	651.91	1021.57	1637.16	913.95	917.98	457.94	779.06	1044.88	447.94	672.8
YPL204W	843.09	1023.34	953.72	859.12	997.78	878.57	924.84	893.05	1026.68	748.01	907.86	1019.19
YPL251W	8.67	1.26	4.31	8.33	2.32	3.82	4.9	1.34	1.42	4.26	0	3.33
YIL009C-A	247.08	219.56	206.09	292.62	215.97	178.77	286.07	190.7	153.26	283.03	231.16	165.7
YBR302C	0	0	0.86	0	1.55	0	0	0	0	0	0	0
YOR091W	1028.4	389.9	709.68	1261.09	711.37	1016.24	1079.64	331.7	695.33	1085.31	404.82	752.73
YGR026W	1513.88	1868.75	1243.46	1312.11	1885.64	1349.89	1282.44	1882.79	1145.17	1524.75	2022.91	1192.38
YAL040C	1127.01	379.81	498.42	859.12	520.95	399.61	883.7	361.25	604.51	979.97	337.75	711.93
YDR288W	786.74	837.85	1014.08	566.5	708.28	661.56	800.42	756.07	972.76	767.17	820.42	849.32
YGL208W	399.87	935.01	812.3	273.88	434.25	543.97	324.28	933.34	813.82	319.21	770.12	764.39
YNL284C	1006.72	517.35	809.71	1091.34	510.89	1095.59	1196.22	553.29	852.14	1060.84	421.59	801.86
YIL164C	99.7	131.23	113.83	99.97	111.47	46.84	78.38	94.01	107.14	96.83	107.79	75.77
YOL143C	2200.92	856.78	1335.72	2000.45	993.91	1201.7	2361.09	795.02	1113.24	766.1	868.33	665.3
YBR237W	272	505.99	353.55	234.31	330.53	295.41	243.95	456.6	420.75	202.17	457.52	348.06
YBR197C	261.16	112.3	222.48	294.7	263.96	205.54	246.89	124.89	229.89	247.92	185.64	231.48
YHR147C	1277.64	763.4	783.84	1408.96	622.35	983.73	1483.28	778.9	828.72	1422.61	657.54	638.66
YJL093C	861.51	835.32	850.24	649.81	798.84	646.26	676	811.13	869.16	715.03	661.13	836
YDR003W	652.37	1345.1	1037.36	529.01	883.22	878.57	596.64	1375.16	889.03	552.23	1190.51	824.34
YMR317W	444.3	557.72	345.79	344.69	328.21	288.72	333.1	515.69	328.51	362.83	476.68	318.08
YOR251C	1121.59	1311.03	1094.28	1381.88	1345.34	1359.45	1353.95	1305.33	1043	1387.49	1467.18	1052.49
YPR181C	4609.91	4411.32	3108.64	4423.69	5357.35	4000.9	3868.86	4157.71	3061.59	4422.11	3984.75	3099.2
YCL008C	402.04	629.65	388.9	506.1	605.32	366.15	425.19	526.43	351.92	506.48	721.02	395.52
YEL064C	174.47	100.95	185.4	196.82	179.58	217.01	96.01	103.41	161.06	129.81	93.42	157.37
YML005W	230.82	299.05	289.74	281.17	287.95	253.34	261.58	329.02	291.61	285.16	337.75	303.09
YNL215W	524.49	876.96	682.95	509.22	552.69	589.86	427.15	976.31	716.62	547.98	857.55	696.11
YCR075W-A	83.44	100.95	106.93	96.85	118.43	87	107.77	91.32	95.79	90.44	89.83	84.1
YDL059C	62.85	131.23	66.4	57.27	59.6	70.74	52.9	110.12	90.82	51.07	125.76	74.11
YOR204W	3541.41	2683.89	1907.44	3841.57	2511.86	2864.21	3197.76	2898.05	1829.86	3579.4	2428.93	1955.11
YEL012W	330.52	1218.92	870.07	185.36	609.19	564.05	248.85	1242.21	868.46	256.43	1307.89	849.32
YBL040C	1249.46	1188.63	1149.46	1165.28	2480.13	1066.91	960.11	1133.43	1001.14	1136.38	1356.99	1064.98
YBR298C-A	6.5	2.52	0	9.37	2.32	0.96	13.72	2.69	1.42	6.38	2.4	5
YDR382W	14921	4633.4	8565.36	15429.8	5947.97	11809.6	13521.9	4959.44	7222.94	16194.5	5144.12	7497.36
YDR483W	3282.42	6099.63	5898.22	3393.79	7352.13	5373.73	3076.28	5820.26	5649.93	3326.16	6368.17	5857.83
YER061C	198.31	402.52	307.85	200.98	431.16	283.93	261.58	589.55	339.86	197.91	403.62	351.39
YLR022C	292.59	137.54	169.88	448.83	214.42	161.57	321.34	166.52	191.57	333.04	155.7	167.37
YLR402W	46.6	30.28	25.87	19.79	26.32	43.02	29.39	26.86	38.31	30.86	25.15	37.47
YLR073C	23.84	17.67	43.12	33.32	26.32	44.93	15.68	14.77	65.28	23.41	16.77	52.46
YER183C	259	238.48	176.77	314.49	254.67	213.19	315.47	232.33	174.54	294.74	197.62	156.54
YHR090C	263.33	412.61	354.41	230.14	287.18	391.01	282.16	432.42	421.46	274.52	347.33	378.86
YDL066W	1234.29	1270.65	1672.89	1169.45	1548.92	1253.33	1319.66	1278.47	1545.34	1587.53	1348.61	1662.01
YHR030C	717.39	1044.79	998.56	789.35	2279.64	959.83	657.38	938.71	1010.36	645.87	1269.56	1069.98
YBR295W	315.35	465.61	373.38	299.91	293.37	294.45	252.76	382.74	363.28	294.74	433.57	408.84
YKL018W	402.04	253.63	212.13	383.22	303.44	234.22	340.94	233.67	235.56	394.75	209.6	213.16
YIL011W	494.15	208.2	130.21	378.01	221.38	129.06	363.47	188.01	127.71	611.82	184.45	139.06
YEL034W	0	0	0	0	0	0	0	0	0	0	0	0
YHL015W	22738.5	8057.98	14033.3	25352.9	11234.9	16042.8	23104.4	8519.55	12028.5	25411.2	8222.21	13242.8
YNR050C	1586.48	4474.41	1638.4	1046.57	1288.06	1346.06	841.57	582.83	957.15	2308.94	5653.14	1580.41
YKL208W	253.58	243.53	274.22	178.07	242.28	212.23	208.68	204.13	225.63	217.06	255.11	253.13
YGR004W	184.22	123.66	169.01	204.11	273.25	165.39	176.35	159.81	198.67	184.08	150.91	176.53
YML110C	2040.54	3557.07	1901.4	1840.08	2321.44	2161.54	2213.16	3715.89	1856.11	2070.6	3785.93	1533.78
YGL048C	2371.06	5153.27	2699.9	2287.86	3748.83	2852.73	2447.31	5113.88	2352.07	2417.48	5619.61	2499.67
YGL243W	219.98	204.41	263.87	224.93	232.22	249.52	231.21	201.44	254.72	270.26	178.46	230.65
YKL106W	169.05	56.78	152.63	291.58	246.15	115.68	223.37	75.2	169.58	276.65	117.37	145.72
YPR029C	1011.06	1391.79	1127.04	1002.83	1536.53	1149.12	1123.72	1353.67	1095.5	994.87	1568.99	1184.89
YJL034W	8782.01	9901.49	3682.94	9460.74	16336	5789.6	8352	9420.66	3764.02	8535.64	8271.31	3258.24
YFL048C	625.27	514.82	531.19	651.89	704.41	613.76	684.81	429.74	509.44	669.27	492.25	492.94
YLR117C	383.62	558.99	532.91	415.5	354.52	507.64	462.42	543.89	498.08	411.78	554.53	485.45
YOR176W	1804.3	3468.74	3499.27	1241.3	2873.35	2303.98	1602.8	3573.54	3341.85	1532.2	3154.74	3285.71
YOR109W	720.64	1052.36	845.07	789.35	1173.49	866.15	833.73	1107.92	781.89	865.06	1112.66	870.97
YBL089W	306.68	246.05	275.08	275.96	316.6	182.6	198.88	264.56	285.23	277.71	231.16	232.31
YDL084W	4465.78	2842.88	3072.42	5135.98	4250.43	3786.76	4720.23	2820.16	2897.69	5080.74	3202.65	2949.32
YCL055W	144.13	244.79	137.97	112.47	174.94	119.5	145.98	173.24	126.29	134.07	190.43	141.55
YGL116W	405.29	186.75	282.84	458.2	261.64	398.66	472.22	167.87	259.69	443.7	202.41	287.27
YNR034W-A	1713.27	20736.7	8770.59	530.05	271.7	3111.81	1150.18	15782.1	8890.31	799.09	20398	6482.33
YCR024C	456.22	376.02	291.46	549.84	335.95	332.69	527.08	398.85	271.75	629.91	397.64	271.45
YIL102C-A	164.72	142.59	141.42	158.29	92.89	147.23	143.04	138.32	118.49	154.28	123.36	109.91
YMR102C	1264.64	604.41	600.17	1094.47	916.5	635.75	1662.56	698.32	738.61	1527.95	626.4	734.41
YCR071C	603.6	355.83	425.98	658.14	290.28	626.19	666.2	386.76	482.48	593.73	322.18	418
YDR175C	1197.45	711.67	814.02	1252.75	461.35	1217	1307.91	719.81	832.27	1148.09	703.05	708.6
YOR189W	222.15	286.43	268.18	218.69	228.35	303.06	204.76	249.79	261.81	194.72	311.4	228.98
YOR154W	189.64	164.04	258.69	262.42	215.97	225.62	234.15	178.61	325.67	228.77	173.67	271.45
YPR121W	106.2	141.32	124.17	83.31	108.37	80.3	82.3	104.75	115.65	105.34	118.57	119.9
YBR070C	475.73	347	435.47	501.93	630.87	494.26	394.82	282.02	427.84	495.84	356.91	418.83
YOR396C-A	0	0	0	0	0	0	0	0	0	0	0	0
YDR351W	402.04	264.98	395.8	397.8	290.28	238.05	408.54	225.61	385.27	379.86	219.18	401.35
YNL315C	1225.62	918.6	917.5	1284	586.75	1492.33	1425.47	837.99	1016.75	1308.76	835.99	880.96
YPR174C	146.29	131.23	125.04	184.32	121.53	182.6	178.31	92.66	91.53	160.67	103	126.57
YJR045C	16359	10097.1	8237.68	14612.3	8473.77	12332.5	16819.6	10352.7	9054.92	16863.8	8817.46	7351.64
YMR008C	3660.62	5726.13	4801.36	1836.96	8852.29	5730.32	2314.07	6384.29	4369.95	2285.54	5816.03	4804.5
YPL026C	397.7	237.22	534.63	385.3	346.78	448.37	289.01	347.82	574	305.38	287.45	745.24
YDL171C	2834.87	1507.87	2162.68	2738.77	1441.32	2238.02	2672.64	1783.41	1934.87	3127.18	1547.43	1985.92
YKL062W	663.2	389.9	638.97	292.62	212.87	472.27	592.72	308.87	557.68	441.57	311.4	607.85
YJR010W	319.68	2233.42	384.59	398.84	627	367.11	348.78	2551.57	445.58	376.67	2816.99	415.5
YJL218W	0	0	0	0	0	0	0	0	0	0	0	0
YLR222C	607.94	83.28	331.99	942.43	400.97	556.4	843.53	91.32	392.37	836.33	108.99	395.52
YDR093W	1174.69	562.77	858.86	1444.36	1481.57	1369.01	1311.83	564.03	786.86	1316.2	656.34	924.26
YMR282C	454.06	270.03	325.95	483.19	325.88	344.16	554.51	303.5	317.16	537.33	276.67	289.77
YIL109C	3214.15	3337.51	2394.64	3055.35	3706.26	2949.29	3122.32	3256.61	2354.9	3317.64	3300.86	2281.51
YFL022C	2736.25	1533.11	1599.59	4087.33	3611.05	2543.94	3685.66	1436.94	1570.17	4048.63	1952.25	1764.43
YPL109C	446.47	764.66	579.47	304.08	392.45	421.6	366.41	801.73	600.97	364.96	773.71	527.08
YJL156C	447.55	374.76	476	437.37	567.39	499.99	470.26	464.65	417.91	447.96	459.92	452.97
YNL071W	2903.14	7895.2	5185.09	2692.95	6827.31	4812.55	3062.56	7371.35	5119.2	3089.94	8579.12	5057.64
YMR088C	797.58	797.47	946.82	720.62	808.13	935.93	664.24	777.56	872.71	785.25	843.18	915.1
YGR211W	2558.53	1452.35	769.18	2698.16	1185.88	2190.22	2858.78	1482.6	820.92	2950.55	1188.12	904.28
YKL139W	206.98	203.15	197.47	238.47	201.26	219.88	242.97	218.9	237.69	228.77	213.19	193.18
YJL069C	245.99	64.35	188.85	610.24	357.62	216.06	493.77	81.92	210.73	474.56	61.08	210.67
YDR344C	56.35	76.97	52.6	55.19	40.25	47.8	33.31	52.37	41.15	25.54	58.69	34.97
YJL016W	808.41	1541.94	1237.42	505.06	1794.3	716.05	739.68	1630.32	1331.06	718.22	1814.51	1197.38
YDR444W	320.76	121.13	268.18	346.77	171.84	257.17	395.8	123.55	245.49	336.23	159.29	260.63
YER087W	175.55	273.81	212.13	178.07	178.04	201.72	200.84	307.53	193.7	165.99	287.45	189.02
YLR285W	429.13	195.58	258.69	559.21	512.44	359.46	529.04	222.93	253.3	460.72	241.94	260.63
YLR267W	332.68	1049.83	2238.57	198.9	139.33	389.1	218.47	987.05	1936.29	244.73	1008.46	1967.6
YDL219W	189.64	147.63	129.35	210.35	196.61	178.77	183.21	107.43	127.71	224.51	166.48	124.07
YNL017C	1.08	12.62	10.35	3.12	3.87	5.74	1.96	4.03	5.68	3.19	13.17	2.5
YCR024C-A	2249.69	518.61	851.1	1952.55	892.5	1273.41	1974.11	585.52	967.08	2053.58	456.32	837.67
YDR206W	924.37	704.09	868.35	1100.72	999.33	1086.98	1145.28	694.3	840.07	1130	785.69	955.9
YKR024C	102.95	34.07	114.69	242.64	133.14	129.06	170.47	38.94	151.13	179.82	39.52	119.9
YKL140W	579.76	793.68	653.63	532.13	764.78	526.76	528.06	743.98	568.33	522.44	845.58	592.86
YBR156C	101.86	100.95	131.07	120.8	101.4	154.87	114.63	83.26	146.87	104.27	77.85	150.71
YOR076C	249.24	136.28	231.1	212.44	287.18	241.87	258.64	182.64	218.53	228.77	190.43	230.65
YEL059C-A	26.01	103.47	89.68	11.45	49.54	37.28	25.47	98.03	92.95	12.77	100.61	107.41
YDR405W	635.03	392.43	496.69	756.03	541.85	754.29	754.37	412.28	626.51	618.2	397.64	588.7
YOL091W	24.92	18.93	40.53	38.53	37.16	16.25	30.37	33.57	25.54	28.73	29.94	27.48
YCL031C	459.47	305.36	360.45	500.89	388.58	298.28	526.1	370.65	417.91	500.09	348.53	420.5
YIL027C	473.56	492.11	591.55	500.89	476.05	521.03	625.05	550.6	498.79	534.14	461.11	455.47
YLR459W	399.87	282.65	345.79	294.7	461.35	282.98	285.09	277.99	417.91	347.94	222.77	365.54
YNL243W	1261.38	1274.44	1058.92	1347.52	2508.77	1555.43	1191.32	1196.55	1160.78	1332.16	1275.55	1142.42
YNR026C	347.86	321.76	328.54	445.7	639.38	392.92	488.87	306.19	350.5	425.61	311.4	295.6
YHL044W	15.17	22.71	12.93	17.7	19.35	3.82	23.51	20.14	20.58	8.51	16.77	6.66
YPR204W	7.59	13.88	10.35	346.77	60.38	210.32	14.7	6.71	12.77	24.47	25.15	24.15
YOR311C	1164.94	445.42	563.09	1068.43	910.31	695.02	891.53	400.19	507.31	1062.97	446.74	498.77
YHR068W	1779.38	489.59	644.15	2613.81	1425.84	1128.09	2179.85	519.71	718.04	2493.02	564.12	713.6
YGR149W	589.51	1183.59	1018.39	378.01	877.02	630.97	358.57	1103.89	995.46	447.96	1015.65	958.4
YDR458C	544	777.28	687.26	468.61	499.28	609.93	496.71	706.38	674.76	499.03	683.89	702.77
YKL193C	589.51	1472.54	851.1	463.4	708.28	612.8	667.18	1573.92	783.31	505.41	1523.47	746.9
YPR099C	0	0	0	0	0.77	0	0.98	1.34	0	1.06	1.2	0.83
YOR135C	66.1	164.04	68.99	29.16	130.82	60.23	53.88	173.24	89.4	62.78	184.45	59.95
YLR310C	923.28	995.58	1379.7	1150.7	1107.7	1569.77	984.61	981.68	1258.69	948.05	955.76	1475.49
YNR008W	391.2	441.64	438.06	383.22	458.25	339.38	369.35	400.19	400.88	357.51	395.24	406.34
YJR150C	136.54	104.73	78.47	87.47	53.41	74.57	135.2	118.18	79.47	134.07	152.11	85.76
YBR301W	7.59	6.31	0	4.17	1.55	0	2.94	5.37	0.71	11.7	5.99	0.83
YFL011W	3.25	8.83	1.72	3.12	8.51	3.82	3.92	4.03	2.13	4.26	7.19	1.67
YLR003C	403.12	84.54	244.03	598.78	212.1	293.5	572.15	71.18	241.24	514.99	110.19	276.45
YER113C	370.61	165.3	221.61	432.16	378.52	170.17	380.13	158.47	253.3	375.6	147.32	205.67
YHR122W	548.33	288.96	532.91	652.93	510.11	676.86	636.81	288.73	503.76	717.16	291.04	507.1
YHL017W	664.29	567.82	466.51	645.64	555.78	469.4	560.39	594.92	476.8	622.46	535.37	447.98
YJR010C-A	188.56	158.99	172.46	192.65	209	137.67	193.98	138.32	190.86	197.91	178.46	140.72
YIL085C	745.56	629.65	708.82	773.73	670.35	720.83	798.46	561.35	671.92	806.53	610.83	655.31
YMR190C	176.64	280.12	263.01	189.53	159.46	218.93	180.27	225.61	250.46	172.37	274.27	276.45
YLR325C	7265.97	1976.01	4709.09	8752.62	4361.12	5745.62	8325.55	2064.08	4392.65	8340.93	2276.83	4183.33
YCR052W	625.27	618.29	569.13	745.61	770.2	662.51	811.2	589.55	573.29	800.15	634.78	601.19
YOR272W	1166.02	82.02	577.75	1704.7	462.12	871.88	1499.93	99.38	583.23	1415.16	146.12	651.15
YMR184W	148.46	194.32	160.39	122.88	419.55	146.27	146.96	206.81	154.68	127.68	267.09	136.56
YER172C-A	0	0	0	0	0	0	0	0	0	0	0	0
YAL064W-B	5.42	2.52	7.76	7.29	6.97	4.78	6.86	2.69	4.26	4.26	7.19	2.5
YDR413C	0	0	0	2.08	0	0.96	1.96	0	0	0	1.2	0
YBR203W	538.58	2619.54	2932.73	315.53	1839.19	2378.55	434.99	2742.27	2770.68	339.43	2369.05	2778.62
YAR029W	24.92	12.62	7.76	20.83	11.61	20.08	29.39	10.74	11.35	23.41	4.79	9.16
YNL238W	512.57	344.48	404.42	602.95	514.76	336.52	562.35	320.96	413.65	579.9	292.24	374.7
YJL198W	710.88	267.51	754.52	1025.74	691.25	1043.96	870.96	243.07	852.85	925.71	320.98	816.02
YOL135C	209.15	181.7	216.44	214.52	212.87	229.44	226.31	163.84	226.34	171.31	198.82	244.8
YOR323C	2208.51	2452.98	1741.87	2725.24	3570.79	2681.61	2564.87	2438.76	1631.9	2607.94	2863.7	1928.46
YLL041C	1896.41	4927.4	4522.83	1113.21	1860.87	3112.77	1650.81	4846.64	4537.4	1656.69	5425.58	3931.87
YKR074W	868.01	1066.24	685.54	762.27	807.36	737.08	864.1	1039.43	673.34	792.7	1121.05	614.51
YOR193W	230.82	341.95	280.25	183.28	181.13	257.17	241.01	389.45	260.39	172.37	312.6	258.96
YER026C	2492.43	3265.59	2968.95	2697.12	2194.49	3246.61	2573.69	3150.52	2815.38	2529.2	2709.2	2458.87
YMR201C	285	348.26	349.24	231.18	240.74	284.89	249.83	427.05	359.02	289.42	342.54	361.38
YLR069C	1589.74	715.45	870.07	1890.07	873.15	1461.74	2310.15	860.82	1069.25	1852.48	792.88	852.65
YML042W	201.56	922.39	2128.19	138.5	205.13	365.2	150.87	827.25	2118.63	195.78	820.42	1577.08
YDR069C	384.7	576.65	441.5	344.69	346.01	305.92	391.88	545.23	425	339.43	495.85	413
YGR232W	527.74	579.17	506.18	480.07	767.88	501.91	497.69	601.63	492.41	554.36	565.31	408.84
YEL066W	74.77	137.54	150.9	70.81	118.43	152.96	86.21	112.81	151.13	105.34	132.94	152.38
YPR035W	8149.15	1842.26	2223.04	6338.75	2567.6	2120.43	7643.67	2316.56	2911.17	6249.05	1364.18	2597.1
YDR542W	0	0	0	0	0.77	0	0	0	0	0	0	0
YDR227W	204.81	263.72	308.71	260.34	230.67	284.89	214.56	260.53	349.79	219.19	239.54	304.76
YDL130W-A	476.81	2456.76	1607.35	268.67	983.07	1039.18	350.73	2855.07	1575.14	277.71	2851.72	1401.38
YMR037C	555.92	633.43	576.89	681.05	901.02	488.52	648.57	674.15	676.88	658.63	619.21	586.2
YCR038C	212.4	239.75	258.69	163.49	158.68	115.68	177.33	280.67	225.63	188.33	249.12	255.63
YOR157C	1056.57	1201.25	1037.36	1453.74	2864.07	1350.84	1172.71	1121.35	1086.28	1180.01	1291.12	948.41
YNL257C	405.29	614.51	553.61	417.58	585.97	569.78	477.12	683.55	493.12	472.43	633.58	514.59
YCL056C	179.89	220.82	207.82	186.4	169.52	205.54	155.77	228.3	198.67	154.28	210.8	211.5
YER147C-A	60.69	35.33	33.63	95.8	56.51	53.54	81.32	44.32	56.76	70.23	52.7	43.3
YBR093C	147.38	210.72	150.9	181.2	157.14	141.49	142.06	194.72	139.78	186.21	197.62	139.06
YBL112C	0	0	0	0	0	0	0	0	0	0	0	0
YNL092W	160.38	503.47	455.3	112.47	764.01	318.35	113.65	574.77	410.81	103.21	622.8	442.98
YGR045C	28.18	44.16	57.77	17.7	17.8	31.55	20.57	28.2	41.15	25.54	32.34	47.46
YAL037C-B	19.51	31.55	18.97	10.41	13.93	10.52	19.59	28.2	22	40.43	39.52	9.99
YLR134W	169.05	151.42	260.42	153.08	270.93	469.4	159.69	157.12	276	180.89	160.49	209.83
YLR161W	0	0	0	0	0	0	0	0	0	0	0	0
YKL096C-B	6.5	5.05	6.9	7.29	13.93	12.43	5.88	10.74	5.68	7.45	9.58	6.66
YPL225W	1604.91	2179.16	1803.1	1436.03	1336.82	1768.62	1547.94	2086.91	1670.22	1537.52	2113.94	1813.55
YDL043C	177.72	142.59	207.82	197.86	225.25	193.11	213.58	149.07	211.44	234.09	165.28	255.63
YDL012C	743.39	2209.44	1778.09	917.44	2421.3	1368.05	858.22	2622.74	1754.65	841.65	2048.07	2224.89
YDR218C	6.5	16.4	5.17	12.5	10.84	16.25	3.92	14.77	8.51	7.45	21.56	6.66
YLR299W	260.08	873.18	799.36	152.04	767.88	426.38	222.39	808.44	761.32	236.21	809.64	685.29
YJL177W	6013.25	2605.66	3757.1	7625.87	4625.85	4280.06	7066.62	2550.23	3352.49	7623.77	3155.94	3630.44
YGL139W	625.27	668.76	589.82	593.57	550.37	528.67	543.74	611.03	718.04	573.51	522.2	620.34
YNL054W	1020.81	1155.83	995.97	810.18	1434.36	766.72	968.93	1180.44	1066.41	967.2	1221.65	1195.71
YDR156W	285	107.25	178.5	378.01	322.01	160.61	306.65	85.95	192.99	337.3	105.4	253.96
YPL062W	1.08	2.52	7.76	2.08	4.64	2.87	3.92	4.03	1.42	7.45	2.4	4.16
YPR155C	460.56	682.64	538.08	339.48	351.43	377.62	374.25	699.67	524.34	385.18	562.92	512.92
YOR137C	229.74	126.18	166.43	224.93	214.42	78.39	192.02	162.49	244.08	201.1	140.13	204.84
YKL123W	5.42	8.83	15.52	5.21	15.48	8.6	9.8	16.12	11.35	3.19	10.78	15.82
YKL172W	1019.73	119.87	610.52	1730.74	705.18	924.46	1368.65	115.49	749.97	1247.04	138.93	753.57
YNL336W	816	1562.13	1355.56	599.82	1058.16	1111.84	565.29	1387.25	1129.56	669.27	1661.21	1270.65
YDR305C	768.32	1030.91	968.38	615.44	1014.81	735.17	871.94	1153.58	896.84	800.15	1333.04	827.67
YJR059W	1025.15	1063.71	1188.27	659.18	1120.08	796.36	973.83	1012.57	1211.86	848.03	1081.52	1168.24
YPR100W	122.45	56.78	85.37	153.08	56.51	95.6	125.4	68.49	86.56	147.9	51.5	75.77
YDR358W	598.18	1366.55	921.81	320.74	668.8	739.95	532.96	1525.57	850.01	395.82	1317.47	841
YLR096W	448.64	233.44	330.27	534.22	414.9	314.53	519.24	228.3	331.35	461.79	263.49	360.55
YIL104C	107.28	85.8	107.79	216.6	174.94	136.71	161.65	91.32	129.84	188.33	80.25	129.9
YKR052C	774.82	558.99	468.24	762.27	309.63	480.87	739.68	707.72	522.92	647.99	554.53	538.74
YLR427W	469.23	430.28	458.75	432.16	500.05	376.67	469.28	389.45	470.41	404.33	388.05	492.11
YIR032C	28.18	25.24	38.8	34.36	54.19	52.58	29.39	22.83	46.83	21.28	23.95	41.63
YGL015C	7.59	7.57	5.17	11.45	3.87	3.82	6.86	0	2.13	12.77	5.99	1.67
YJR066W	759.65	822.71	620.87	692.5	503.15	582.21	746.54	816.5	588.9	615.01	646.76	596.19
YMR127C	154.96	122.4	179.36	220.77	159.46	214.15	184.18	119.52	202.92	230.89	148.51	193.18
YIL140W	462.72	299.05	795.92	546.71	1251.67	1063.08	487.89	292.76	1166.45	471.37	287.45	910.94
YOL163W	13	76.97	46.56	17.7	96.76	51.62	8.82	98.03	58.18	12.77	74.26	55.79
YLR197W	3284.59	461.83	1739.29	4072.75	1418.87	2871.85	4125.54	427.05	1763.87	3828.38	541.36	1814.39
YBR213W	128.96	116.09	73.3	106.22	83.6	109.94	110.71	145.04	65.99	111.72	135.34	84.93
YAL064W	3.25	3.79	1.72	6.25	0	0.96	6.86	4.03	4.26	5.32	1.2	4.16
YJL204C	267.67	273.81	220.75	286.37	286.41	209.37	320.36	308.87	207.89	269.2	320.98	255.63
YLR244C	2339.63	1182.32	1696.17	3609.35	2094.64	2417.75	3482.86	1162.98	1682.28	3217.63	1339.03	1720.3
YJR084W	376.03	499.68	374.24	395.72	323.56	422.56	417.35	510.31	361.15	396.88	493.45	376.37
YLR233C	178.8	222.08	241.45	215.56	215.19	255.25	211.62	226.96	260.39	198.97	261.1	278.11
YDL238C	272	565.29	331.99	154.12	358.4	234.22	206.72	551.94	337.02	211.74	616.82	304.76
YGL084C	992.64	1480.11	900.26	808.09	1321.34	953.14	772.01	1371.13	874.13	893.78	1383.34	895.12
YPR033C	2219.34	982.96	1583.21	2783.55	2477.8	1850.84	2531.56	1039.43	1565.21	2543.03	1160.57	1520.45
YLR382C	877.77	677.6	625.18	974.71	479.92	924.46	999.3	643.26	662.69	734.18	540.16	565.38
YLR154C-H	0	0	0	0	0	0	0	0	0	0	0	0
YLR154C-G	0	0	0	0	0	0	0	0	0	0	0	0
YLR219W	957.96	1577.27	1288.3	684.17	1251.67	926.37	759.27	1666.58	1541.79	771.42	1489.94	1494.64
YDR363W	317.51	287.69	253.52	273.88	187.33	269.59	276.28	275.3	273.17	216	291.04	283.11
YNL114C	0	0	2.59	4.17	1.55	5.74	1.96	1.34	2.13	2.13	1.2	3.33
YNL163C	605.77	345.74	385.45	812.26	542.62	547.79	789.64	308.87	412.23	849.1	373.68	448.81
YFR005C	521.24	156.47	319.06	656.06	382.39	425.42	646.61	189.35	301.55	666.08	197.62	328.9
YHL036W	156.05	768.45	183.67	154.12	173.39	190.25	164.59	1090.46	230.59	155.35	901.87	237.31
YFR050C	1899.66	3575.99	1765.16	1943.18	3659.04	1436.88	1935.9	3435.22	1657.44	1969.52	3793.11	1839.37
YLR331C	3.25	7.57	3.45	6.25	0.77	2.87	0	1.34	5.68	1.06	3.59	7.49
YNR069C	298.01	302.84	187.12	229.1	284.08	149.14	242.97	265.9	174.54	274.52	288.65	193.18
YGR126W	163.63	224.6	108.65	89.56	78.96	93.69	108.75	233.67	96.5	100.02	209.6	116.57
YAR019C	506.07	694	510.49	413.42	275.57	439.76	390.9	694.3	481.06	421.36	541.36	547.06
YOR024W	2.17	3.79	2.59	4.17	2.32	0.96	0.98	6.71	4.26	2.13	2.4	2.5
YGL071W	242.74	158.99	217.3	293.66	197.39	209.37	276.28	166.52	266.07	223.45	141.33	288.94
YGL257C	630.69	504.73	842.48	705	919.6	999.99	672.08	558.66	783.31	653.31	585.68	805.19
YGR020C	936.29	397.47	482.9	1126.75	632.42	619.49	1083.56	394.82	505.18	974.65	480.28	502.93
YOR093C	424.8	292.74	322.51	481.11	373.88	380.49	514.35	345.13	336.31	505.41	340.15	344.73
YAL046C	294.76	198.11	291.46	299.91	304.98	347.99	317.42	213.53	317.87	346.87	200.02	238.14
YDR198C	247.08	148.89	166.43	280.13	273.25	185.47	301.75	162.49	182.35	301.12	203.61	204.84
YAL039C	373.86	394.95	432.02	562.33	403.29	550.66	517.29	393.48	455.51	393.69	441.95	445.48
YGR100W	700.05	1275.7	927.85	620.65	883.22	772.46	691.67	1360.39	821.63	659.7	1322.26	862.65
YER060W	364.11	276.34	250.93	338.44	291.05	178.77	288.03	277.99	310.06	330.91	240.74	268.95
YOL118C	175.55	193.06	65.54	170.78	291.83	72.66	103.85	237.7	48.96	154.28	221.57	73.27
YDR286C	432.38	320.5	464.79	296.79	311.95	344.16	447.73	347.82	460.48	386.24	294.63	334.73
YHR141C	8919.64	2774.74	4020.11	9150.42	3848.69	4699.75	8889.86	3159.92	3826.45	9923.14	3111.62	3497.21
YPL128C	278.5	140.06	150.04	393.63	295.7	196.94	278.24	143.69	178.8	308.57	155.7	152.38
YJL091C	717.39	781.07	725.21	587.33	1048.87	737.08	606.44	709.07	676.88	601.18	802.46	622.84
YBR191W	11018.7	3205.02	5132.49	13555.4	6833.51	5968.37	12109.2	3591	5273.88	13209.9	3927.26	5269.97
YDR380W	1868.24	926.18	1760.84	1343.35	1657.29	3417.74	1578.31	964.22	1560.95	2606.87	934.21	1767.76
YGL100W	774.82	644.79	676.92	865.37	980.75	635.75	784.74	549.26	630.06	841.65	691.07	752.73
YGL056C	769.4	611.98	1084.79	1013.24	1031.06	1028.67	1028.69	601.63	1304.81	997	610.83	1219.86
YDR485C	394.45	696.52	606.21	380.1	443.54	546.84	349.76	707.72	601.67	338.36	675.5	660.31
YPL239W	483.31	119.87	290.6	643.56	313.5	434.03	603.5	178.61	348.38	574.58	176.06	345.56
YPR183W	4016.06	5255.48	3766.58	3950.91	3757.34	4567.82	3678.8	4739.2	3268.77	3913.5	5659.13	3215.77
YOR206W	1576.73	224.6	926.12	2184.77	651.77	1340.33	1965.29	264.56	952.89	1793.95	276.67	1051.66
YBL042C	366.28	203.15	448.4	437.37	423.42	300.19	427.15	222.93	554.14	294.74	172.47	401.35
YOR391C	0	21.45	20.7	2.08	6.97	5.74	0.98	18.8	22	2.13	28.74	17.49
YDR525W-A	177.72	606.93	310.43	103.09	207.45	154.87	113.65	494.2	286.65	120.24	548.55	260.63
YBR089W	1.08	1.26	3.45	1.04	2.32	2.87	0.98	1.34	3.55	3.19	0	1.67
YLR075W	16802.2	7184.8	9799.33	19645.2	9846.97	11558.2	18467.5	7165.88	8353.21	19595.2	7769.48	8667.26
YBR054W	2591.04	5413.2	1315.89	376.97	94.44	844.16	1865.36	2430.71	1333.19	1970.58	5514.21	1103.29
YLR020C	353.27	214.51	207.82	452.99	346.78	293.5	435.97	190.7	257.56	363.9	192.83	219.82
YNL217W	681.62	157.73	569.13	575.87	500.05	847.98	710.29	161.15	564.78	622.46	180.85	609.51
YER067W	0	0	0	0	0	0	0	0	0	0	0	0
YIL013C	341.35	413.88	288.01	290.54	401.74	253.34	328.2	406.91	291.61	356.45	354.52	298.1
YPL206C	1467.28	3125.53	2383.43	1020.53	2358.6	2284.86	1062	2986.68	1931.32	1267.26	3097.25	2082.51
YDL060W	888.6	200.63	403.56	1372.51	520.95	696.93	1190.34	206.81	556.27	1119.36	244.33	567.05
YBR293W	533.16	620.81	695.02	470.69	516.31	679.72	424.21	596.26	704.56	446.89	600.05	653.65
YNR052C	602.52	324.29	383.73	663.35	569.72	275.33	671.1	335.73	494.54	611.82	309.01	440.48
YHR032W	516.91	225.87	336.3	660.22	493.86	530.59	563.33	179.95	330.64	576.7	197.62	344.73
YEL032W	745.56	359.62	426.85	933.06	614.61	498.08	742.62	357.22	385.98	841.65	331.76	378.86
YOL076W	214.57	105.99	149.18	316.57	215.19	173.99	332.12	96.69	179.51	307.5	101.8	154.88
YDR136C	17.34	26.5	22.42	12.5	17.8	21.03	19.59	32.23	17.74	20.22	19.16	18.32
YHR203C	7276.8	2743.19	4047.7	9431.59	5565.58	5387.12	8985.87	2892.67	3737.05	10210.4	3330.8	3707.88
YJL136W-A	4.33	3.79	1.72	0	2.32	1.91	2.94	4.03	0.71	3.19	2.4	0.83
YML112W	256.83	204.41	209.54	274.92	288.73	229.44	313.51	179.95	205.76	312.82	237.14	235.65
YKL207W	1573.48	1760.24	1595.28	1606.82	1655.74	1893.86	1351.99	1702.84	1311.91	1629.03	1812.12	1481.32
YGL241W	486.57	719.24	468.24	583.16	997	728.48	568.23	680.87	504.47	636.29	784.49	551.23
YOL014W	2164.08	147.63	19.83	2117.08	50.31	25.81	2056.4	166.52	14.19	2218.5	124.56	32.47
YPR176C	792.16	958.98	832.99	703.96	962.17	1144.34	633.87	875.59	732.94	815.05	1002.47	786.04
YDR057W	334.85	379.81	432.88	293.66	437.35	434.98	273.34	362.59	445.58	305.38	419.19	419.67
YJL036W	642.61	1102.83	921.81	521.72	627.77	588.9	595.66	1252.95	896.84	557.55	994.09	907.61
YER009W	3725.64	1668.12	1811.72	4138.36	2504.9	2380.46	3228.13	1704.18	1612.03	3798.59	1929.49	1676.16
YLR115W	351.11	416.4	388.9	351.98	270.93	332.69	372.29	416.31	361.15	378.79	347.33	354.72
YLR140W	29.26	68.14	37.08	22.91	41.8	24.86	24.49	61.77	19.87	34.05	70.66	31.64
YGL114W	866.93	818.92	642.42	795.6	1010.94	681.64	732.82	797.7	703.85	904.43	764.13	667.8
YER167W	295.84	392.43	379.42	400.92	298.79	256.21	274.32	338.42	435.65	255.37	336.55	362.21
YMR104C	1741.45	2955.18	2442.93	1048.65	583.65	2002.84	1439.19	2210.46	2079.61	1184.26	1913.92	2140.79
YER185W	101.86	656.15	1792.75	135.38	2004.07	1558.3	67.6	829.93	2250.6	107.47	803.66	1939.29
YDL195W	2783.93	4085.77	2448.11	2581.53	3228.65	2885.24	2506.09	4047.59	2413.79	2627.09	4293.75	2718.67
YNL199C	428.05	376.02	458.75	524.84	421.87	499.99	498.67	390.79	505.18	469.24	403.62	489.61
YCR026C	318.6	405.04	506.18	440.49	444.32	459.84	298.81	380.05	552.01	342.62	389.25	478.79
YBL052C	87.78	119.87	113.83	117.67	99.86	84.13	91.11	130.26	113.52	89.38	135.34	136.56
YBR076W	101.86	103.47	108.65	76.02	75.08	126.19	69.56	114.15	85.14	68.1	108.99	74.11
YNL317W	342.44	470.66	378.56	341.57	319.69	359.46	391.88	437.8	366.82	336.23	385.66	374.7
YLL019C	690.29	1268.13	1341.76	594.62	697.44	799.22	675.02	1250.27	1526.89	568.19	1115.06	1443.85
YBR009C	3310.59	977.91	3438.04	3931.13	704.41	4716.95	4011.9	1262.36	3335.46	3334.67	834.8	2935.16
YHR052W	1195.28	100.95	542.4	1760.94	468.31	948.36	1645.91	84.6	586.07	1601.36	129.35	658.64
YKR026C	613.35	335.64	433.74	982	706.73	646.26	869	354.53	408.68	765.04	441.95	452.14
YJR043C	248.16	112.3	191.43	257.22	256.22	218.93	244.93	92.66	188.73	273.46	106.6	199.01
YJR012C	87.78	94.64	92.27	87.47	78.18	78.39	73.48	98.03	109.27	79.8	91.03	99.09
YKL060C	141406	181747	114032	156441	157274	120164	131450	179633	108059	161446	207218	108058
YCR044C	684.88	348.26	357	586.28	635.51	424.47	578.03	345.13	393.78	596.92	360.51	340.56
YDL177C	49.85	53	50.88	67.69	57.28	60.23	74.46	47	60.31	65.97	37.13	59.95
YLR264C-A	474.64	94.64	128.48	468.61	301.11	222.75	416.38	84.6	183.77	676.72	118.57	163.2
YNL073W	996.97	488.32	674.33	940.35	385.49	778.19	1203.08	490.17	777.64	1108.72	481.48	656.14
YMR280C	304.51	1844.78	1453	174.95	236.87	940.71	280.2	1905.62	1316.87	191.53	1486.35	1312.29
YFL020C	56.35	94.64	79.33	54.15	89.02	55.45	56.82	94.01	97.2	65.97	146.12	89.93
YNL328C	29.26	22.71	28.46	33.32	23.22	38.24	35.27	18.8	22	39.37	15.57	18.32
YJL014W	2579.12	1728.69	1318.48	3111.58	2418.97	2094.62	2964.59	1673.29	1325.39	2773.92	1792.96	1570.41
YGR217W	226.49	140.06	199.19	311.37	246.15	194.07	242.97	115.49	203.63	258.56	136.54	214
YOR174W	478.98	880.75	829.55	491.52	636.29	785.84	487.89	847.39	727.26	540.53	777.31	764.39
YPR149W	15537.6	22637	11778.3	8417.3	6004.48	7839.28	13676.7	29544.5	13789.6	11096.8	18868.6	9489.94
YNL015W	635.03	4176.62	2668	391.55	1609.3	1670.15	612.32	4786.21	2703.99	472.43	4992.01	2426.4
YCR084C	2755.76	2005.03	2108.36	3407.33	3190.72	2929.21	2670.68	1753.87	1916.42	3025.04	1864.82	2229.89
YHR178W	205.9	177.92	148.32	239.51	374.65	205.54	218.47	145.04	131.26	247.92	173.67	164.04
YHL050W-A	0	0	0	0	0	0	0	0	0	0	0	0
YJL127W-A	28.18	22.71	18.97	29.16	22.45	24.86	29.39	22.83	19.16	31.92	25.15	16.65
YLR283W	162.55	193.06	173.32	118.71	154.04	173.04	159.69	169.21	187.31	134.07	162.89	152.38
YPL170W	251.41	407.57	378.56	196.82	455.93	260.99	233.17	427.05	375.34	214.93	447.94	334.73
YJL221C	0	0	0	0	0	0	0	0	0	0	0	0
YDR204W	511.49	1417.02	882.15	396.76	691.25	580.3	489.85	1482.6	823.05	424.55	1450.41	818.51
YBR085C-A	3016.92	11957	8436.01	1763.02	6869.11	5802.98	2519.81	12212.6	7042.72	2318.52	12063.2	7692.2
YDR251W	2117.48	2306.6	1812.58	1570.37	1885.64	1577.42	1727.22	2264.18	1718.46	1681.17	2165.44	1800.23
YER089C	1123.76	700.31	572.58	1360.01	1435.13	787.75	1139.4	597.6	576.13	1308.76	809.64	641.16
YML057C-A	20.59	32.81	27.59	17.7	35.61	15.3	16.66	49.69	25.54	11.7	25.15	27.48
YOR074C	169.05	47.95	229.38	240.55	137.01	309.75	220.43	55.06	225.63	180.89	62.28	238.14
YPL028W	6335.1	8596.77	6889.88	5158.89	10901.2	8848.83	5436.39	5998.87	6615.59	7164.11	9586.39	6605.57
YJR152W	187.47	244.79	360.45	135.38	202.81	281.07	141.08	229.64	304.39	152.16	201.21	323.08
YKL025C	761.82	729.33	709.68	689.38	770.98	500.95	702.45	737.27	647.08	803.34	674.3	632.83
YAR008W	139.79	32.81	85.37	213.48	98.31	148.18	155.77	17.46	122.04	175.56	25.15	102.42
YBR158W	487.65	104.73	344.93	493.6	239.96	310.7	561.37	116.83	331.35	601.18	119.77	307.26
YOL097C	1724.11	608.2	654.5	2720.03	1547.37	1159.64	2294.47	675.49	662.69	2154.66	747.36	753.57
YOR110W	358.69	314.19	387.18	341.57	414.9	348.94	330.16	295.44	410.81	360.71	276.67	363.88
YCL033C	291.51	1042.26	580.34	224.93	616.94	481.83	268.44	979	552.01	236.21	1076.73	529.58
YNR020C	213.48	68.14	108.65	281.17	146.3	231.35	240.03	65.8	161.06	198.97	59.88	161.54
YBR258C	106.2	76.97	87.09	117.67	54.19	77.44	98.95	80.58	71.66	93.63	51.5	68.28
YNL146W	41.18	49.21	31.91	30.2	47.22	16.25	39.19	47	25.54	44.69	63.48	32.47
YAL007C	952.54	682.64	611.38	1053.85	1253.22	630.01	923.86	647.29	583.23	953.37	721.02	554.56
YLR262C-A	881.02	474.44	707.96	1016.37	629.32	660.6	946.4	427.05	709.52	894.85	523.39	644.49
YIL115W-A	3.25	2.52	0.86	3.12	0	4.78	1.96	4.03	2.84	6.38	4.79	1.67
YBR223C	173.39	264.98	247.48	139.54	184.23	203.63	171.45	290.07	247.62	139.39	233.55	263.12
YNL241C	3035.34	11808.1	4279.66	2664.84	7483.73	5186.35	2689.29	10585	3960.55	2879.26	13100.4	4015.13
YJL154C	1042.48	1616.39	1061.51	1054.9	1290.38	984.69	1139.4	1616.89	998.3	1033.17	1589.35	1105.79
YDR091C	1957.1	388.64	1008.91	2219.14	1400.3	1454.09	2029.95	474.05	1018.87	2235.53	548.55	1045.83
YJL123C	1024.06	1517.97	1290.02	1141.33	1329.08	1441.66	1023.79	1567.2	1266.5	942.73	1692.35	1333.94
YHR066W	264.41	85.8	200.92	485.27	226.03	314.53	323.3	77.89	246.2	373.47	97.01	248.97
YPL047W	209.15	111.04	150.9	202.02	160.23	152.96	175.37	87.29	191.57	211.74	101.8	172.36
YPL188W	410.71	604.41	447.54	451.95	597.58	369.98	413.44	733.24	407.98	482.01	865.94	493.77
YLR287C-A	6823.83	2415.12	4034.76	6884.42	4371.96	4227.48	6490.56	2861.79	3731.38	6577.83	2941.55	3778.65
YBR176W	191.81	128.71	156.94	229.1	253.12	188.33	259.62	103.41	171.7	277.71	134.14	169.86
YDR207C	354.36	252.36	241.45	387.39	332.08	219.88	348.78	269.93	248.33	317.08	206	276.45
YFR026C	7.59	13.88	28.46	13.54	15.48	15.3	17.63	8.06	15.61	20.22	19.16	15.82
YPL036W	133.29	373.5	890.77	135.38	167.2	287.76	130.3	366.62	1218.96	168.12	428.78	1020.02
YGL238W	1333.99	1131.85	950.27	1672.42	1491.64	1178.76	1392.16	984.37	910.32	1572.64	1068.35	925.1
YHR060W	247.08	278.86	313.02	238.47	273.25	256.21	256.68	334.39	308.64	263.88	288.65	294.77
YNL128W	68.27	71.92	74.16	56.23	83.6	59.27	68.58	84.6	54.63	78.74	91.03	64.12
YLR312C	112.7	362.14	450.99	43.74	104.5	134.8	70.54	287.39	471.83	59.59	285.05	390.52
YKL191W	1357.83	258.67	678.64	1676.59	640.93	866.15	1585.17	308.87	779.06	1643.93	306.61	750.24
YNR006W	709.8	1316.08	943.37	659.18	906.44	849.89	664.24	1152.23	1030.94	586.28	1292.32	1122.44
YHR120W	254.66	195.58	202.64	342.61	154.81	185.47	307.63	175.92	164.61	347.94	164.08	176.53
YAR050W	62.85	64.35	45.7	71.85	77.41	68.83	43.11	61.77	53.21	52.14	52.7	49.13
YOL137W	264.41	252.36	297.5	345.73	420.32	293.5	281.18	257.84	312.9	377.73	288.65	306.42
YDR530C	688.13	1603.77	1133.94	634.19	710.6	1126.18	640.73	1473.2	981.27	600.11	1571.38	1087.47
YER111C	162.55	143.85	165.56	167.66	178.81	139.58	127.36	138.32	187.31	115.98	132.94	185.69
YER144C	792.16	1022.07	1083.93	544.63	916.5	634.79	608.4	1021.97	1000.43	685.24	822.82	1111.61
YOL039W	12238.9	5069.99	6063.79	12681.7	5940.23	8029.53	10546.5	5563.76	5340.57	13213.1	5595.65	5090.94
YIL083C	702.21	671.29	994.25	722.7	619.26	837.46	825.89	772.19	999.01	840.58	851.56	1048.33
YHL011C	1632	835.32	1330.55	2213.93	1966.14	1858.48	1834.01	867.53	1360.15	2006.76	1065.95	1391.39
YFR010W-A	1.08	0	0.86	1.04	0.77	0.96	2.94	1.34	1.42	1.06	1.2	2.5
YGR184C	1380.59	2018.91	1454.72	1419.37	2183.66	1621.39	1412.74	1978.14	1499.93	1531.14	2033.69	1587.07
YMR303C	489.82	2040.36	7457.29	461.32	258.54	3669.17	378.17	1594.06	6472.97	314.95	1113.86	4255.77
YPL060W	196.14	243.53	232.82	158.29	209.77	209.37	195.94	284.7	224.92	168.12	258.7	204
YDR411C	805.16	1743.83	1354.69	745.61	1750.18	1190.23	777.89	1591.37	1133.82	767.17	1943.87	1311.45
YBR205W	728.22	434.07	485.48	726.87	625.45	544.93	776.91	436.45	500.21	741.63	455.13	464.63
YOR321W	386.87	632.17	295.77	403.01	766.33	383.36	298.81	580.15	307.93	387.31	652.75	301.43
YMR186W	16356.8	19476.2	8099.71	17306.3	23322.8	12460.6	19610.8	18878.9	7349.23	21823.2	17383.4	7361.63
YJL225C	0	0	0	0	0	0	0	0	0	0	0	0
YMR278W	577.59	1097.78	908.02	462.36	642.48	683.55	529.04	1060.92	840.07	492.65	988.1	862.65
YML133W-B	0	0	0	0	0	0	0	0	0	0	0	0
YLR136C	65.02	198.11	305.26	128.09	167.2	169.21	73.48	198.75	333.48	55.33	142.53	372.2
YML133W-A	0	0	0	0	0	0	0	0	0	0	0	0
YGL260W	0	0	0	0	1.55	0	0	0	0	0	0	0
YMR207C	294.76	254.89	289.74	383.22	342.14	258.12	329.18	256.5	309.35	351.13	286.25	317.25
YML015C	204.81	190.53	227.65	308.24	236.87	245.69	232.19	212.18	217.82	222.38	237.14	228.15
YOR197W	1522.55	3523	3025.86	1756.77	4497.36	3332.65	1681.18	3879.73	2987.8	1690.74	4486.58	3383.97
YKR089C	843.09	990.53	1008.91	721.66	783.36	855.63	773.97	942.74	961.4	775.68	910.25	948.41
YDL041W	0	0	0.86	0	1.55	0.96	0	0	0.71	3.19	0	0
YKR072C	648.03	565.29	567.4	661.26	466.77	457.93	589.78	557.32	605.22	672.47	547.35	678.63
YDL014W	6733.89	495.89	2247.19	9715.88	3163.63	4382.35	6484.68	475.4	2279.7	7773.8	566.51	2549.63
YPL114W	0	0	0.86	0	0.77	0	0	0	0	0	0	0
YER079W	797.58	1878.85	1006.32	592.53	544.95	803.05	673.06	2017.08	1084.86	649.06	1606.12	1099.96
YER024W	320.76	658.67	2619.71	310.32	271.7	732.3	336.04	588.2	2616.01	301.12	597.65	2433.89
YOR230W	3664.95	12301.5	9385.42	3088.67	6680.24	10309.6	3379.99	12181.7	8150.99	3562.37	13932.8	9219.32
YGR234W	18403.9	5206.26	5076.44	18707	4908.39	7378.49	20118.3	4003.28	3569.61	23720.4	6623.28	5189.2
YMR178W	600.35	740.69	620	570.66	685.05	786.8	659.34	743.98	610.9	657.57	704.25	593.69
YDR395W	1531.22	941.32	1000.28	1974.42	1515.63	1606.1	1878.1	886.33	1043	1925.89	1116.26	1218.2
YEL068C	144.13	116.09	89.68	121.84	165.65	104.21	133.24	139.66	130.55	131.94	152.11	104.08
YNL090W	33.59	8.83	30.18	35.41	61.93	43.98	50.94	17.46	34.77	48.95	23.95	34.14
YOR307C	335.94	242.27	288.87	350.94	315.05	313.57	263.54	228.3	321.41	354.32	200.02	313.08
YGL052W	55.27	151.42	131.07	43.74	95.98	98.47	52.9	165.18	122.04	57.46	166.48	123.24
YBR095C	289.34	490.85	409.6	271.79	339.04	419.69	274.32	534.49	478.93	235.15	485.07	433.82
YDR036C	836.59	894.63	912.33	975.75	1066.67	825.99	1056.12	1008.54	999.01	987.42	927.02	967.56
YGR043C	313.18	11073.7	5744.73	121.84	2105.48	2172.05	222.39	11355.8	5956.44	211.74	11105.1	4627.98
YPL223C	84.53	23758.8	6862.29	66.65	551.14	404.39	78.38	22377.3	8298.57	78.74	23297.7	7237.56
YPL272C	40.1	63.09	79.33	60.4	103.73	81.26	59.76	56.4	93.66	71.29	71.86	68.28
YJL222W-A	1.08	0	0	0	0	0.96	0	0	0	0	0	0
YJL222W-B	7.59	1.26	3.45	4.17	10.06	2.87	4.9	1.34	3.55	2.13	2.4	3.33
Q0032	0	0	0	0	0	0	0	0	0	0	0	0
YEL032C-A	0	0	0	0	0	0	0	0	0	0	0	0
YFL005W	1632	2571.59	2521.4	1696.37	2555.21	2244.71	1695.87	2505.91	2147.72	1698.19	2704.41	2243.21
YCR010C	209.15	863.08	2301.51	71.85	83.6	706.49	137.16	662.06	2322.98	102.15	571.3	1425.53
YMR152W	987.22	1573.49	1239.14	989.29	1463	1000.94	892.51	1560.49	1170	896.98	1624.08	1105.79
YDR154C	151.71	984.22	495.83	163.49	479.15	480.87	188.1	713.1	478.93	245.79	965.35	389.69
YMR125W	1219.12	633.43	708.82	1518.3	1277.99	1166.33	1576.35	649.98	720.17	1391.75	798.87	710.27
YMR029C	534.25	1182.32	764.01	368.64	500.05	680.68	428.13	1089.12	663.4	345.81	1016.85	737.75
YCL026C-A	11.92	1.26	4.31	31.24	11.61	4.78	17.63	4.03	1.42	12.77	7.19	3.33
YCL026C-B	91.03	209.46	263.01	182.24	394	395.79	109.73	202.78	202.21	100.02	223.97	260.63
YNL225C	202.65	229.65	282.84	213.48	213.64	301.14	187.12	229.64	290.19	207.49	200.02	271.45
YJL055W	693.54	695.26	644.15	701.88	671.89	768.63	710.29	676.84	702.43	667.15	644.36	646.98
YPR102C	6249.49	1652.98	3040.52	6318.96	2892.71	3720.79	6472.92	1768.64	2721.02	6594.85	1825.29	2559.63
YNL334C	2.17	5.05	5.17	4.17	4.64	8.6	2.94	4.03	9.22	3.19	7.19	5.83
YNL188W	111.62	56.78	63.81	165.58	70.44	79.35	94.05	68.49	106.43	94.7	73.06	80.77
YDR303C	1225.62	580.44	557.05	1247.55	1372.43	627.14	1400.98	534.49	528.59	1534.33	694.67	503.77
YPL086C	820.33	191.8	540.67	1234.01	410.26	838.42	1187.4	233.67	540.66	1071.48	207.2	582.04
Q0250	2.17	1.26	0.86	2.08	5.42	11.47	2.94	24.17	0	2.13	21.56	0
Q0255	0	0	0	0	0	0	0	2.69	0	0	0	0
YBR221W-A	15.17	45.43	29.32	13.54	22.45	23.9	20.57	33.57	24.83	15.96	47.91	32.47
YLL003W	296.92	336.91	388.04	301.99	260.09	434.03	287.05	307.53	371.08	273.46	288.65	427.16
YER042W	279.59	1569.7	369.07	278.04	212.87	198.85	349.76	1779.38	397.33	295.8	2176.22	434.65
YDR109C	146.29	263.72	342.34	181.2	351.43	304.97	163.61	244.41	321.41	185.14	232.35	333.9
YDR221W	523.41	628.39	605.34	515.47	565.85	678.77	457.52	572.09	550.59	505.41	632.39	636.99
YLR109W	11486.8	18127.3	12969.2	11361.2	18127.2	13384.1	12859.6	17325.2	11521.9	11919.3	19456.6	10681.5
YKR009C	493.07	2914.8	3364.75	375.93	541.08	1864.22	402.66	2530.08	3073.65	356.45	2151.07	2373.11
YMR078C	249.24	278.86	268.18	284.29	211.32	347.99	258.64	265.9	308.64	267.07	258.7	278.94
YLR094C	324.02	392.43	422.53	292.62	183.46	311.66	306.65	319.62	507.31	240.47	330.57	499.6
YDL154W	225.4	203.15	116.41	160.37	159.46	76.48	225.33	200.1	102.17	231.96	178.46	106.58
YLR041W	11.92	17.67	8.62	61.44	47.99	43.98	44.09	51.03	39.02	7.45	15.57	14.99
YJR060W	201.56	331.86	351.82	221.81	251.57	353.72	247.87	341.1	318.58	219.19	335.36	362.21
YNL161W	610.1	661.19	620	596.7	861.54	611.85	667.18	668.78	646.37	645.87	731.79	662.81
YIL146C	184.22	458.04	582.92	145.79	343.69	315.48	143.04	479.43	560.52	155.35	524.59	568.71
YLR195C	825.75	847.94	891.63	979.92	944.37	1181.63	985.58	889.02	812.4	908.68	828.81	847.66
YJL202C	8.67	7.57	12.93	6.25	10.06	18.16	14.7	10.74	14.9	11.7	14.37	10.82
YAL066W	1.08	7.57	0.86	1.04	1.55	0.96	0	4.03	0.71	0	8.38	2.5
YCR081C-A	0	0	0	0	0	0	0	0	0	0	0	0
YLR231C	267.67	608.2	417.36	193.69	336.72	332.69	205.74	564.03	384.56	244.73	559.33	363.88
YKL016C	1927.84	2715.43	3271.62	1644.31	1730.82	3391.92	2129.88	2591.86	3190.01	1959.94	3322.42	3255.74
YPL111W	4090.83	1178.54	1659.09	3914.47	396.32	1509.54	3732.68	1130.75	1300.55	3068.66	883.9	1248.17
YKL174C	986.13	1885.16	1189.13	784.14	1615.49	967.48	748.5	2005	1294.17	887.4	1701.93	1353.09
YKL121W	357.61	1123.02	1300.37	265.55	1167.3	991.38	328.2	981.68	1038.03	320.27	1110.27	1265.66
YLR380W	597.1	744.47	613.97	893.49	1140.21	708.4	783.77	629.83	627.22	783.13	735.39	731.08
YMR012W	3188.14	1550.78	1534.92	3901.97	2322.22	2479.89	4055.01	1667.92	1566.63	3630.47	1679.17	1600.39
YER093C	397.7	400	407.01	356.14	346.78	347.99	440.87	410.94	342.7	418.16	398.83	410.51
YOR032W-A	16.25	10.09	12.93	13.54	3.1	19.12	17.63	8.06	20.58	14.9	21.56	13.32
YDL201W	485.48	47.95	282.84	751.86	293.37	318.35	598.6	89.98	300.84	592.66	87.43	350.55
YDR468C	389.04	540.06	562.23	349.9	478.38	617.58	363.47	530.46	610.9	360.71	526.99	586.2
YFR003C	407.46	731.85	457.03	319.7	494.63	424.47	369.35	713.1	429.97	322.4	728.2	452.97
YIL033C	3994.39	11984.8	5339.44	3471.89	4735.77	4168.2	3655.28	10865.6	4763.02	3567.69	12590.2	4877.78
YOR368W	266.58	194.32	260.42	239.51	293.37	282.02	227.29	173.24	224.92	261.75	201.21	220.66
YGR128C	690.29	94.64	321.64	1092.39	459.02	513.38	1094.33	87.29	382.43	1061.9	118.57	378.86
YIL048W	578.68	699.05	791.6	526.93	920.37	597.51	526.1	727.87	803.18	571.38	652.75	777.71
YIL142C-A	0	0	0	0	0.77	0	0	0	0	0	0	0
YLR441C	17876.1	7363.98	9739.83	20356.5	9754.85	12319.1	21092.1	7528.47	8862.64	20569.8	8280.89	9421.66
YOL056W	252.49	105.99	92.27	347.81	322.01	140.53	302.73	103.41	123.46	320.27	95.82	113.24
YFR052W	1115.09	1867.49	1215	1177.78	1795.85	1011.46	1315.75	1916.36	1093.37	1078.93	1965.42	1130.77
YGR088W	9323.85	30064.1	11777.5	3406.28	5569.45	4614.66	8336.32	34628.8	12374.8	6323.53	34536.9	10198.5
YGL073W	747.73	995.58	867.49	695.63	908.76	813.56	682.86	1079.72	872.71	670.34	1192.91	905.94
YGL259W	100.78	46.69	12.93	39.57	23.22	20.08	39.19	29.54	24.83	56.39	39.52	27.48
YGR022C	1.08	1.26	1.72	0	0	1.91	0.98	4.03	0	1.06	2.4	1.67
YGR106C	3660.62	2617.01	2662.82	3057.43	2730.93	2970.32	2787.26	3064.57	2821.77	3242.1	2581.04	2513.83
YGL086W	353.27	413.88	390.63	338.44	338.27	378.58	357.59	440.48	354.76	354.32	410.81	354.72
YAL044C	430.21	871.92	631.21	458.2	1892.61	779.15	426.17	1184.47	610.19	499.03	1213.27	633.66
YPR081C	278.5	741.95	363.03	267.63	422.64	350.86	265.5	735.93	350.5	263.88	792.88	373.04
YBR124W	0	0	3.45	1.04	1.55	2.87	2.94	0	1.42	1.06	9.58	0
YDR284C	2347.22	2466.86	2395.51	1489.14	3086.22	1829.8	1774.25	1939.19	1990.92	2172.75	2569.07	2060.02
YJL097W	990.47	511.04	688.99	789.35	940.5	947.41	733.8	565.37	759.19	875.7	536.57	617.01
YBR018C	6.5	15.14	2.59	11.45	2.32	2.87	6.86	12.09	2.13	11.7	11.98	4.16
YBR193C	407.46	504.73	394.08	408.21	431.16	414.91	479.08	508.97	360.44	456.47	548.55	391.35
YHR143W	170.14	398.73	1594.42	140.58	773.3	1806.86	119.52	370.65	1531.15	181.95	453.93	1709.47
YMR315W-A	32.51	22.71	11.21	16.66	12.39	13.38	21.55	13.43	9.22	26.6	13.17	18.32
YLR157W-E	0	0	0	0	0	0	0	0	0	0	0	0
YLR157W-D	0	0	0	0	0	0	0	0	0	0	0	0
YPR101W	218.9	170.35	131.07	175.99	157.14	152.01	198.88	157.12	156.8	190.46	168.88	144.88
YCL004W	273.08	355.83	272.49	258.26	216.74	207.45	273.34	355.88	261.81	268.14	275.47	263.96
YCL054W-A	35.76	10.09	54.33	2.08	0	0	0.98	1.34	0	58.52	16.77	46.63
YPL042C	254.66	458.04	370.79	249.93	219.84	298.28	254.72	463.31	344.12	220.25	347.33	314.75
YBL044W	8.67	2.52	1.72	3.12	2.32	2.87	3.92	5.37	0	4.26	2.4	0
YDR430C	1123.76	740.69	622.59	1368.35	675.76	851.8	1553.81	754.73	676.88	1269.39	652.75	653.65
YGR193C	676.21	677.6	715.72	674.8	640.93	732.3	763.19	705.04	737.19	695.88	737.78	790.2
YDR487C	2258.36	1193.68	1875.53	2922.05	2638.81	2566.89	2353.25	1177.75	1563.79	2687.74	1419.27	1844.36
YPR185W	262.25	343.21	293.19	199.94	376.2	213.19	257.66	384.08	354.76	219.19	367.69	303.09
YER065C	341.35	1548.25	7255.5	254.09	257.77	2054.47	318.4	1344.27	8224.07	263.88	1173.75	6518.97
YLR077W	393.37	426.49	435.47	395.72	399.42	545.88	397.76	390.79	451.97	407.52	465.91	467.96
YBR056W	1717.61	5603.74	3275.93	1163.2	4013.56	2596.52	1395.1	5598.68	3080.75	1178.94	5841.18	2886.03
YLL020C	13	29.02	35.35	7.29	16.26	13.38	6.86	18.8	46.83	11.7	23.95	38.3
YHR034C	134.37	157.73	187.98	137.46	143.2	175.91	127.36	147.72	157.51	134.07	152.11	189.02
YBL019W	254.66	386.12	332.85	231.18	305.76	267.68	226.31	369.31	293.74	224.51	362.9	329.74
YOL070C	320.76	412.61	376.83	332.19	337.5	437.85	349.76	370.65	455.51	341.55	370.09	458.8
YDL062W	8.67	0	5.17	10.41	3.1	8.6	13.72	1.34	2.13	8.51	2.4	6.66
YGR150C	335.94	355.83	308.71	404.05	236.09	326.96	487.89	392.14	359.02	371.35	371.29	315.58
YPL200W	9.75	49.21	52.6	4.17	3.87	23.9	6.86	52.37	29.09	6.38	45.51	31.64
YNR054C	209.15	46.69	162.11	280.13	143.98	243.78	266.48	33.57	192.28	240.47	43.12	179.02
YDR130C	238.41	251.1	322.51	211.4	185.78	373.8	204.76	225.61	271.04	233.02	228.76	282.28
YIL015W	374.95	65.61	288.87	19.79	24	23.9	16.66	24.17	31.93	417.1	47.91	331.4
YEL030W	156.05	263.72	156.08	129.13	128.5	103.25	131.28	217.55	149	147.9	257.51	138.22
YBR291C	358.69	278.86	275.08	268.67	155.59	204.59	231.21	132.95	216.4	505.41	389.25	220.66
YPL135C-A	0	0	0	0	0	0	0	0	0	0	0	0
YML114C	331.6	403.78	386.32	398.84	344.46	391.01	352.69	371.99	381.72	343.68	352.12	447.98
YCR108C	0	0	0	2.08	2.32	0	0.98	0	0.71	0	1.2	3.33
YHR201C	779.15	589.27	602.76	980.96	1021.77	930.2	925.82	656.69	613.74	932.09	794.07	623.67
YNL299W	48.76	26.5	72.43	163.49	101.4	56.4	92.09	29.54	110.69	114.92	38.33	99.09
YGR008C	6473.81	21273	11561	3283.4	4012.79	6845.99	4783.91	21966.3	10616.6	3730.49	21490.3	9102.74
YNL311C	173.39	201.89	311.3	175.99	371.55	268.64	162.63	206.81	324.96	171.31	204.81	335.57
YPR170C	21.67	107.25	151.77	39.57	137.78	68.83	30.37	169.21	122.04	27.66	110.19	120.74
YJL030W	222.15	264.98	281.11	224.93	352.98	263.86	232.19	296.79	267.49	214.93	269.48	283.11
YDR165W	856.09	129.97	392.35	1126.75	473.73	558.31	1108.05	169.21	469.7	1075.73	231.16	470.46
YGR248W	856.09	4025.2	1386.6	256.17	373.1	466.53	761.23	3629.94	1326.1	555.42	4253.03	1079.14
YBR074W	632.86	421.45	467.37	698.75	615.39	479.92	614.28	487.48	413.65	756.52	487.46	411.34
YOR150W	1092.33	705.36	752.8	1154.87	607.65	978	1192.3	687.58	709.52	1168.3	538.96	659.47
YKL102C	4.33	15.14	8.62	15.62	10.06	9.56	13.72	9.4	5.68	7.45	7.19	9.16
YML036W	290.42	155.2	175.05	341.57	218.29	210.32	350.73	138.32	163.9	351.13	162.89	199.01
YDL088C	561.34	648.57	626.04	641.48	476.05	475.14	712.25	602.98	601.67	610.75	566.51	597.86
YLR113W	3123.12	2789.88	2538.65	3349.01	3013.46	2706.46	3271.24	2825.53	2401.02	3538.96	3193.07	2379.77
YLR142W	2677.73	2845.4	3905.42	1164.24	1292.7	1764.79	2026.03	2860.44	4566.49	1416.22	2281.62	4063.43
YLL058W	124.62	396.21	281.11	91.64	281.76	153.92	106.79	417.65	280.97	121.3	437.16	310.59
YDL197C	222.15	239.75	230.24	211.4	152.49	229.44	211.62	197.41	272.46	189.4	208.4	289.77
YER130C	533.16	429.02	460.48	397.8	702.08	307.84	732.82	449.88	561.23	774.61	414.4	434.65
YER165W	7591.07	4801.22	6192.27	10793.7	7959.01	7241.78	9478.66	4274.55	6262.24	9818.86	5008.78	7006.91
YMR106C	184.22	233.44	169.88	127.05	153.27	144.36	174.39	226.96	151.13	156.41	234.75	189.02
YER187W	1.08	6.31	4.31	4.17	14.71	0.96	3.92	5.37	2.84	6.38	8.38	4.16
YGL112C	888.6	970.34	837.31	995.54	1068.22	907.25	1088.45	875.59	849.3	1001.25	1010.86	917.6
[truncated: 4,622 more rows]

## Sheet: RNA-seq experiment 3
Gene ID	WT_a_T0	WT_a_T45	WT_a_Tend	WT_α_T0	WT_α_T45	WT_α_Tend	puf1Δ_α_T0	puf1Δ_α_T45	puf1Δ_α_Tend	puf2Δ_a_T0	puf2Δ_a_T45	puf2Δ_a_Tend
[truncated: 6,600 more rows]

[truncated: 3 more sheets: RNA-seq experiment 4, RNA-seq experiment 5, Spear. correl. between exp]
