# Supplementary material for: Identification and characterization of roles for Puf1 and Puf2 proteins in the yeast response to high calcium
Source: Sci Rep. 2017 Jun 8;7:3037. doi: 10.1038/s41598-017-02873-z (PMC5465220; doi:10.1038/s41598-017-02873-z)
Supplement: Supplementary file 4 — Supplementary Table S3 [file 41598_2017_2873_MOESM4_ESM.xls]

## Sheet: Fig. 5a
Supplementary Table S3 Heatmap of primary GO terms of T45/T0 and Tend/T0 (wild type α and wild type a; Fig. 5b); Each GO term is with FDR<0.01 and p. value<10e-4.
The group of genes is indicated within the grey cells.
			Primary GO terms	Wild type α		Wild type a
				T45/T0	Tend/T0	T45/T0	Tend/T0
	10-4-10-6	Process	ribosome biogenesis	MAK16/YAL025C:ECM1/YAL059W:UTP20/YBL004W:MAK5/YBR142W:RPS9B/YBR189W:ENP1/YBR247C:REI1/YBR267W:SPB1/YCL054W:KRR1/YCL059C:SRD1/YCR018C:BUD23/YCR047C:PWP2/YCR057C:RSA4/YCR072C:NOP1/YDL014W:DBP10/YDL031W:TSR1/YDL060W:SYO1/YDL063C:RPS16B/YDL083C:RPL35B/YDL136W:NOP14/YDL148C:SAS10/YDL153C:NHP2/YDL208W:NOP6/YDL213C:SSB1/YDL229W:FAL1/YDR021W:RPS11A/YDR025W:MAK21/YDR060W:RRP8/YDR083W:RRP1/YDR087C:ARX1/YDR…		MAK16/YAL025C:ECM1/YAL059W:UTP20/YBL004W:RPS11B/YBR048W:MAK5/YBR142W:RPS6B/YBR181C:RPS9B/YBR189W:ENP1/YBR247C:REI1/YBR267W:SPB1/YCL054W:KRR1/YCL059C:SRD1/YCR018C:BUD23/YCR047C:PWP2/YCR057C:RSA4/YCR072C:NOP1/YDL014W:DBP10/YDL031W:TSR1/YDL060W:SYO1/YDL063C:RPS16B/YDL083C:RPL35B/YDL136W:NOP14/YDL148C:SAS10/YDL153C:NHP2/YDL208W:NOP6/YDL213C:SSB1/YDL229W:FAL1/YDR021W:RPS11A/YDR025W:MAK21/YDR060W:RPS13…
	10-6-10-8		RNA processing	MAK16/YAL025C:UTP20/YBL004W:POP8/YBL018C:MAK5/YBR142W:RPS9B/YBR189W:ENP1/YBR247C:SPB1/YCL054W:KRR1/YCL059C:SRD1/YCR018C:BUD23/YCR047C:PWP2/YCR057C:NOP1/YDL014W:DBP10/YDL031W:LHP1/YDL051W:TSR1/YDL060W:RPS16B/YDL083C:RPL35B/YDL136W:NOP14/YDL148C:SAS10/YDL153C:TRM8/YDL201W:NHP2/YDL208W:SSB1/YDL229W:FAL1/YDR021W:RPS11A/YDR025W:RRP8/YDR083W:RRP1/YDR087C:TRM1/YDR120C:TRM82/YDR165W:MSS116/YDR194C:RRP45/…		MAK16/YAL025C:SEN34/YAR008W:UTP20/YBL004W:POP8/YBL018C:NCL1/YBL024W:KTI11/YBL071W-A:RPS11B/YBR048W:TRM7/YBR061C:MAK5/YBR142W:RPS6B/YBR181C:RPS9B/YBR189W:ENP1/YBR247C:SPB1/YCL054W:KRR1/YCL059C:SRD1/YCR018C:BUD23/YCR047C:PWP2/YCR057C:NOP1/YDL014W:DBP10/YDL031W:LHP1/YDL051W:TSR1/YDL060W:RPS16B/YDL083C:TRM3/YDL112W:RPL35B/YDL136W:NOP14/YDL148C:SAS10/YDL153C:TRM8/YDL201W:NHP2/YDL208W:SSB1/YDL229W:FAL1…
	10-8-10-10		cell wall organization		TIP1/YBR067C:ECM33/YBR078W:DTR1/YBR180W:FMP45/YDL222C:PST1/YDR055W:SED1/YDR077W:SPS2/YDR522C:SPS1/YDR523C:HLR1/YDR528W:UTR2/YEL040W:SPO73/YER046W:OSW7/YFR039C:GSC2/YGR032W:CRH1/YGR189C:BGL2/YGR282C:SPS100/YHR139C:SIM1/YIL123W:YVH1/YIR026C:LOH1/YJL038C:CIS3/YJL158C:CWP1/YKL096W:CWP2/YKL096W-A:PIR3/YKL163W:OSW2/YLR054C:CCW12/YLR110C:YPS3/YLR121C:NCW2/YLR194C:CCW14/YLR390W-A:PUN1/YLR414C:GAS1/YMR307…
	>10-10		carboxylic acid metabolic process		ACS1/YAL054C:ACH1/YBL015W:ADH5/YBR145W:FRM2/YCL026C-A:HIS4/YCL030C:CHA1/YCL064C:CIT2/YCR005C:NDE2/YDL085W:GCV1/YDR019C:SDH4/YDR178W:HPA3/YEL066W:FAA2/YER015W:HIS1/YER055C:SER3/YER081W:AGX1/YFL030W:IRC7/YFR055W:OLE1/YGL055W:POX1/YGL205W:TYS1/YGR185C:SER2/YGR208W:LSC2/YGR244C:KGD1/YIL125W:POT1/YIL160C:TES1/YJR019C:BNA1/YJR025C:BNA2/YJR078W:MET5/YJR137C:BAT2/YJR148W:MET14/YKL001C:SDH1/YKL148C:FOX2/Y…
		Function	structural constituent of ribosome	RPL19B/YBL027W:RPL23A/YBL087C:RPL32/YBL092W:MRPS9/YBR146W:RPS9B/YBR189W:MRPL37/YBR268W:MRPL32/YCR003W:MRP10/YDL045W-A:RPL31A/YDL075W:RPL13A/YDL082W:RPS16B/YDL083C:RPL35B/YDL136W:MRPL11/YDL202W:RPS11A/YDR025W:MRPL7/YDR237W:MRPL35/YDR322W:MRPS28/YDR337W:MRP1/YDR347W:RPS17B/YDR447C:RPS18A/YDR450W:RPL27B/YDR471W:RML2/YEL050C:RPL12A/YEL054C:RPL34A/YER056C-A:RPS24A/YER074W:RPS8B/YER102W:RPS26B/YER131W:…		RPL19B/YBL027W:RPL23A/YBL087C:RPL32/YBL092W:RPS11B/YBR048W:RPS6B/YBR181C:RPS9B/YBR189W:RPL21A/YBR191W:MRPL27/YBR282W:MRPL32/YCR003W:RPS29B/YDL061C:RPL31A/YDL075W:RPP1A/YDL081C:RPL13A/YDL082W:RPS16B/YDL083C:RPP1B/YDL130W:RPL35B/YDL136W:MRPL11/YDL202W:RPS11A/YDR025W:RPS13/YDR064W:MRPL7/YDR237W:MRPL35/YDR322W:MRP1/YDR347W:RPP2B/YDR382W:RPL12B/YDR418W:RPS17B/YDR447C:RPS18A/YDR450W:RPL27B/YDR471W:RPL3…
			structural constituent of cell wall		TIP1/YBR067C:SED1/YDR077W:TIR1/YER011W:CIS3/YJL158C:CWP1/YKL096W:CWP2/YKL096W-A:PIR3/YKL163W:CCW12/YLR110C:NCW2/YLR194C:CCW14/YLR390W-A
		Cellular component	nucleolus	MAK16/YAL025C:ECM1/YAL059W:UTP20/YBL004W:POP8/YBL018C:YBL028C:MAK5/YBR142W:ENP1/YBR247C:SPB1/YCL054W:KRR1/YCL059C:YCR016W:BUD23/YCR047C:PWP2/YCR057C:RSA4/YCR072C:NOP1/YDL014W:DBP10/YDL031W:LHP1/YDL051W:TSR1/YDL060W:NOP14/YDL148C:SAS10/YDL153C:NHP2/YDL208W:NOP6/YDL213C:FAL1/YDR021W:RRP8/YDR083W:RRP1/YDR087C:ARX1/YDR101C:RRP45/YDR280W:UTP4/YDR324C:ESF1/YDR365C:UTP6/YDR449C:PUF6/YDR496C:SNU13/YEL026…		MAK16/YAL025C:ECM1/YAL059W:UTP20/YBL004W:POP8/YBL018C:YBL028C:MAK5/YBR142W:RPB5/YBR154C:PCH2/YBR186W:ENP1/YBR247C:SPB1/YCL054W:KRR1/YCL059C:YCR016W:BUD23/YCR047C:PWP2/YCR057C:RSA4/YCR072C:NOP1/YDL014W:DBP10/YDL031W:LHP1/YDL051W:TSR1/YDL060W:NOP14/YDL148C:SAS10/YDL153C:NHP2/YDL208W:NOP6/YDL213C:FAL1/YDR021W:RRP8/YDR083W:RRP1/YDR087C:ARX1/YDR101C:RRP45/YDR280W:BFR2/YDR299W:UTP4/YDR324C:ESF1/YDR365C…
			ribosome	RPL19B/YBL027W:YBL028C:RPL23A/YBL087C:RPL32/YBL092W:MRPS9/YBR146W:RPS9B/YBR189W:REI1/YBR267W:MRPL37/YBR268W:MRPL32/YCR003W:RSA4/YCR072C:NOP1/YDL014W:MRP10/YDL045W-A:RPL31A/YDL075W:RPL13A/YDL082W:RPS16B/YDL083C:RPL35B/YDL136W:MRPL11/YDL202W:RPS11A/YDR025W:SED1/YDR077W:ARX1/YDR101C:MRPL7/YDR237W:MRPL35/YDR322W:MRPS28/YDR337W:MRP1/YDR347W:RPS17B/YDR447C:RPS18A/YDR450W:RPL27B/YDR471W:PUF6/YDR496C:RML…		RBG1/YAL036C:RPL19B/YBL027W:YBL028C:RPL23A/YBL087C:RPL32/YBL092W:RPS11B/YBR048W:RPS6B/YBR181C:RPS9B/YBR189W:RPL21A/YBR191W:REI1/YBR267W:MRPL27/YBR282W:MRPL32/YCR003W:RSA4/YCR072C:NOP1/YDL014W:RPS29B/YDL061C:RPL31A/YDL075W:RPP1A/YDL081C:RPL13A/YDL082W:RPS16B/YDL083C:TMA17/YDL110C:RPP1B/YDL130W:RPL35B/YDL136W:MRPL11/YDL202W:RPS11A/YDR025W:RPS13/YDR064W:SED1/YDR077W:RLI1/YDR091C:ARX1/YDR101C:MRPL7/Y…
			external encapsulating structure		TIP1/YBR067C:ECM33/YBR078W:TOS1/YBR162C:PAU24/YBR301W:DIA3/YDL024C:PST1/YDR055W:SED1/YDR077W:SPS2/YDR522C:FIT1/YDR534C:UTR2/YEL040W:TIR1/YER011W:SPI1/YER150W:SCW11/YGL028C:CRH1/YGR189C:BGL2/YGR282C:SPS100/YHR139C:DSE2/YHR143W:SIM1/YIL123W:CIS3/YJL158C:TOH1/YJL171C:SAG1/YJR004C:CWP1/YKL096W:CWP2/YKL096W-A:PIR3/YKL163W:SSA2/YLL024C:YLR042C:CCW12/YLR110C:NCW2/YLR194C:CTS1/YLR286C:CCW14/YLR390W-A:SCW…		TIP1/YBR067C:PAU24/YBR301W:DIA3/YDL024C:SED1/YDR077W:SPS2/YDR522C:FIT1/YDR534C:UTR2/YEL040W:TIR1/YER011W:SCW11/YGL028C:CRH1/YGR189C:SPS100/YHR139C:DSE2/YHR143W:TIR3/YIL011W:SIM1/YIL123W:YPS6/YIR039C:CIS3/YJL158C:DAN1/YJR150C:DAN4/YJR151C:CWP1/YKL096W:CWP2/YKL096W-A:PIR3/YKL163W:SSA2/YLL024C:YLR042C:NCW2/YLR194C:CRR1/YLR213C:CTS1/YLR286C:SCW10/YMR305C:TOS6/YNL300W:SRL1/YOR247W:SVS1/YPL163C
			cell wall		TIP1/YBR067C:ECM33/YBR078W:TOS1/YBR162C:PAU24/YBR301W:DIA3/YDL024C:PST1/YDR055W:SED1/YDR077W:SPS2/YDR522C:FIT1/YDR534C:UTR2/YEL040W:TIR1/YER011W:SPI1/YER150W:SCW11/YGL028C:CRH1/YGR189C:BGL2/YGR282C:SPS100/YHR139C:DSE2/YHR143W:SIM1/YIL123W:CIS3/YJL158C:TOH1/YJL171C:SAG1/YJR004C:CWP1/YKL096W:CWP2/YKL096W-A:PIR3/YKL163W:SSA2/YLL024C:YLR042C:CCW12/YLR110C:NCW2/YLR194C:CTS1/YLR286C:CCW14/YLR390W-A:SCW…		TIP1/YBR067C:PAU24/YBR301W:DIA3/YDL024C:SED1/YDR077W:SPS2/YDR522C:FIT1/YDR534C:UTR2/YEL040W:TIR1/YER011W:SCW11/YGL028C:CRH1/YGR189C:SPS100/YHR139C:DSE2/YHR143W:TIR3/YIL011W:SIM1/YIL123W:YPS6/YIR039C:CIS3/YJL158C:DAN1/YJR150C:DAN4/YJR151C:CWP1/YKL096W:CWP2/YKL096W-A:PIR3/YKL163W:SSA2/YLL024C:YLR042C:NCW2/YLR194C:CRR1/YLR213C:CTS1/YLR286C:SCW10/YMR305C:TOS6/YNL300W:SRL1/YOR247W:SVS1/YPL163C
			fungal-type cell wall		TIP1/YBR067C:ECM33/YBR078W:TOS1/YBR162C:PAU24/YBR301W:DIA3/YDL024C:PST1/YDR055W:SED1/YDR077W:SPS2/YDR522C:FIT1/YDR534C:UTR2/YEL040W:TIR1/YER011W:SPI1/YER150W:SCW11/YGL028C:CRH1/YGR189C:BGL2/YGR282C:SPS100/YHR139C:DSE2/YHR143W:SIM1/YIL123W:CIS3/YJL158C:TOH1/YJL171C:SAG1/YJR004C:CWP1/YKL096W:CWP2/YKL096W-A:PIR3/YKL163W:SSA2/YLL024C:YLR042C:CCW12/YLR110C:NCW2/YLR194C:CTS1/YLR286C:CCW14/YLR390W-A:SCW…		TIP1/YBR067C:PAU24/YBR301W:DIA3/YDL024C:SED1/YDR077W:SPS2/YDR522C:FIT1/YDR534C:UTR2/YEL040W:TIR1/YER011W:SCW11/YGL028C:CRH1/YGR189C:SPS100/YHR139C:DSE2/YHR143W:TIR3/YIL011W:SIM1/YIL123W:YPS6/YIR039C:CIS3/YJL158C:DAN1/YJR150C:DAN4/YJR151C:CWP1/YKL096W:CWP2/YKL096W-A:PIR3/YKL163W:SSA2/YLL024C:YLR042C:NCW2/YLR194C:CRR1/YLR213C:CTS1/YLR286C:SCW10/YMR305C:TOS6/YNL300W:SRL1/YOR247W:SVS1/YPL163C
			cell periphery		PRM9/YAR031W:FUR4/YBR021W:TIP1/YBR067C:ECM33/YBR078W:AIM3/YBR108W:TOS1/YBR162C:DTR1/YBR180W:PHO89/YBR296C:PAU24/YBR301W:AGP1/YCL025C:YCR007C:ABP1/YCR088W:DIA3/YDL024C:RTN2/YDL204W:FMP45/YDL222C:HBT1/YDL223C:PST2/YDR032C:MRH1/YDR033W:YDR034W-B:ENA1/YDR040C:PST1/YDR055W:SED1/YDR077W:HXT3/YDR345C:ATO3/YDR384C:ITR1/YDR497C:SPS2/YDR522C:FIT1/YDR534C:UTR2/YEL040W:TIR1/YER011W:FTR1/YER145C:SPI1/YER150W:…		PRM9/YAR031W:MST28/YAR033W:FUI1/YBL042C:FUR4/YBR021W:YRO2/YBR054W:TIP1/YBR067C:AIM3/YBR108W:DTR1/YBR180W:PHO89/YBR296C:PAU24/YBR301W:YCR007C:ADY2/YCR010C:HSP30/YCR021C:YDL012C:OSH2/YDL019C:DIA3/YDL024C:SRF1/YDL133W:RTN2/YDL204W:FMP45/YDL222C:HBT1/YDL223C:YDR034W-B:ENA1/YDR040C:SED1/YDR077W:HXT3/YDR345C:ITR1/YDR497C:SPS2/YDR522C:FIT1/YDR534C:UTR2/YEL040W:TIR1/YER011W:PUG1/YER185W:HSP12/YFL014W:STE…
			plasma membrane		PRM9/YAR031W:FUR4/YBR021W:ECM33/YBR078W:PHO89/YBR296C:AGP1/YCL025C:FMP45/YDL222C:HBT1/YDL223C:PST2/YDR032C:MRH1/YDR033W:ENA1/YDR040C:PST1/YDR055W:HXT3/YDR345C:ATO3/YDR384C:ITR1/YDR497C:SPS2/YDR522C:FTR1/YER145C:PUG1/YER185W:HSP12/YFL014W:MST27/YGL051W:PRM8/YGL053W:GSC2/YGR032W:TPO2/YGR138C:SLI1/YGR212W:RTA1/YGR213C:GND2/YGR256W:DUR3/YHL016C:HXT1/YHR094C:HXT5/YHR096C:AXL2/YIL140W:GTT1/YIR038C:CIS3…		PRM9/YAR031W:MST28/YAR033W:FUI1/YBL042C:FUR4/YBR021W:YRO2/YBR054W:PHO89/YBR296C:ADY2/YCR010C:HSP30/YCR021C:YDL012C:OSH2/YDL019C:FMP45/YDL222C:HBT1/YDL223C:ENA1/YDR040C:HXT3/YDR345C:ITR1/YDR497C:SPS2/YDR522C:PUG1/YER185W:HSP12/YFL014W:STE2/YFL026W:RIM8/YGL045W:PRM8/YGL053W:GSC2/YGR032W:MUP1/YGR055W:MEP1/YGR121C:SLI1/YGR212W:RTA1/YGR213C:GND2/YGR256W:DUR3/YHL016C:HXT1/YHR094C:HXT5/YHR096C:ENO2/YHR1…

## Sheet: Fig. 5b
Supplementary Table S3 List of genes differentially expressed between wild type α and wild type a, T45/T0 and Tend/T0 (Fig. 5a).
Differentially expressed genes defined as genes with adjusted p. value<0.05 and fold change>2 (DEseq2).
	Short term (T45/T0)			Long term (Tend/T0)
No. of genes	178	835	536	202	438	268
	Wild type α	Wild type α + Wild type a	Wild type a	Wild type α	Wild type α + Wild type a	Wild type a
	YNR035C	YDL037C	YNR067C	YDR525W-A	YBR149W	YPR092W
	YCL043C	YCR088W	YDR070C	YCR088W	YBR021W	YBR196C-B
	YGL070C	YMR094W	YHR007C-A	YIL014C-A	YGR189C	YGL229C
	YOR377W	YBR267W	YPR098C	YGR282C	YMR094W	YER065C
	YDR519W	YNL044W	YNL119W	YCR101C	YDR471W	YLR217W
	YDR476C	YOL014W	YNL117W	YFR055W	YNL044W	YNL252C
	YBL086C	YOR387C	YDR418W	YDR319C	YCL050C	YDR076W
	YER053C-A	YOR288C	YHL034C	YGR185C	YOL014W	YHR130C
	YEL065W	YPL183C	YPL056C	YGL070C	YIL028W	YNL117W
	YDR391C	YML025C	YGR162W	YOR377W	YLR299W	YDR461W
	YBL016W	YMR131C	YLR183C	YMR310C	YCR102C	YJL191W
	YPL179W	YMR310C	YMR102C	YGL165C	YMR304C-A	YPL068C
	YER034W	YNL058C	YGR085C	YPR043W	YGL258W	YLR346C
	YMR238W	YOL151W	YNL251C	YNL115C	YDR034W-B	YML025C
	YGR176W	YIL158W	YGR173W	YKL078W	YMR158W	Q0045
	YCL049C	YDL202W	YBR252W	YOR230W	YGR212W	YBR091C
	YOR347C	YHR209W	YLR362W	YKL026C	YNL251C	YIL158W
	YER147C-A	YJR078W	YNR002C	YLL055W	YNL058C	YGR161C
	YMR008C	YPR043W	YLR267W	YGR044C	YOL151W	YIL011W
	YKL170W	YDL148C	YDR104C	YMR055C	YNR002C	YLR267W
	YER179W	YGL006W	YKL106C-A	YPR184W	YKL156W	YER075C
	YBR268W	YPR124W	YBR175W	YKR073C	YDR476C	YBR050C
	YEL072W	YMR007W	YBL049W	YDR185C	YJR078W	YBR175W
	YIL034C	YGR268C	YER054C	YKL086W	YER188W	YLR162W-A
	YKL043W	YKR076W	YPL119C-A	YKL096C-B	YPR037C	YPL097W
	YFL051C	YPR187W	YMR175W-A	YGR035C	YLR080W	YMR175W-A
	YGL001C	YBR271W	YPR080W	YGL188C	YJR149W	YOL019W
	YGL090W	YER096W	YMR295C	YEL065W	YPR198W	YBR196C-A
	YFL021W	YBR155W	YHL033C	YPL067C	YBL049W	YJR048W
	YMR062C	YHR216W	YJR048W	YNL202W	YNL143C	YER052C
	YKL138C	YBR067C	YOR230W	YIR026C	YIL119C	YCR024C
	YMR135W-A	YAL034C	YBR104W	YKL120W	YGL088W	YOR020W-A
	YIL140W	YKL056C	YPL263C	YDR032C	YPR145W	YDR018C
	YNL188W	YGL068W	YLR083C	YJL133C-A	YMR123W	YAR028W
	YGR021W	YMR251W-A	YLR270W	YJL020C	YFL014W	YGL259W
	YAR068W	YHR153C	YGR082W	YFL052W	YBL086C	YJL170C
	YOR128C	YMR217W	YER004W	YOR169C	YDR155C	YER053C-A
	YHR075C	YGR035C	YBR014C	YBL016W	YGL006W	YIR030W-A
	YJR065C	YDL222C	YNL209W	YLR303W	YMR007W	YAL034C
	YNL289W	YPL090C	YDR037W	YDL244W	YPL222W	YBR144C
	YAR020C	YHR116W	YPR138C	YGL168W	YGR201C	YGR082W
	YGL242C	YNL194C	YBR105C	YMR297W	YMR295C	YLR264W
	YKR098C	YKL007W	YPR016C	YDR254W	YKR076W	YGL068W
	YDL012C	YDL213C	YNL335W	YML054C	YGL263W	YDR450W
	YCR022C	YDL214C	YNL178W	YPR190C	YMR034C	YHR116W
	YKL165C	YER002W	YLR372W	YCL049C	YGR236C	YPR027C
	YDR411C	YDR032C	YNL292W	YHR213W	YDL085W	YDL214C
	YER095W	YNL134C	YBR154C	YOR347C	YBR072W	YNL277W-A
	YPL173W	YPL012W	YDR527W	YKL076C	YER096W	YPR111W
	YAR015W	YIL146C	YOR108W	YLR435W	YJL153C	YBR202W
	YDR337W	YJL020C	YLR212C	YPL095C	YPL223C	YCR021C
	YOR062C	YDL167C	YLR303W	YOL136C	YHR216W	YGR121C
	YLR194C	YGL008C	YNL065W	YGL052W	YPR145C-A	YKR012C
	YFR032C-A	YDR361C	YER146W	YGR208W	YBR067C	YLR218C
	YHR094C	YLR273C	YML060W	YOL080C	YPL250C	YGL204C
	YBR054W	YOL015W	YGL097W	YBR230W-A	YCR018C	YKL123W
	YNL122C	YDR075W	YCR034W	YMR008C	YMR251W-A	YBR285W
	YMR013W-A	YPR110C	YBL032W	YKR075C	YHL016C	YGR055W
	YDR275W	YKL123W	YGR055W	YMR226C	YEL073C	YLR203C
	YKL073W	YLR414C	YKL188C	YLR178C	YGL101W	YER024W
	YJR004C	YMR297W	YGR090W	YER179W	YBR105C	YER044C
	YPL163C	YDR254W	YOR375C	YJR047C	YDL222C	YKR085C
	YGL051W	YNL301C	YCR024C-B	YJL038C	YDR483W	YJL110C
	YKL013C	YDR388W	YHR160C	YEL072W	YBR180W	YGR219W
	YGR251W	YKL202W	YDR119W	YHR017W	YLR099C	YIL046W
	YNL333W	YDL247W-A	YBR208C	YDR019C	YJL216C	YNR017W
	YPL246C	YHR066W	YBL061C	YEL066W	YKL074C	YGR084C
	YNR059W	YLR312C	YIL046W	YPL187W	YHR096C	YIL024C
	YLR460C	YKL216W	YLR365W	YDR384C	YPL019C	YPL014W
	YAL049C	YHR088W	YPL157W	YIL125W	YIL146C	YOL023W
	YGR037C	YMR049C	YNL273W	YMR017W	YDR345C	YGR264C
	YAL068C	YML054C	YNR017W	YFL051C	YOR108W	YPR170C
	YFL010C	YKR046C	YOR246C	YCL025C	YPL179W	YER046W-A
	YLR415C	YGL169W	YIL015W	YJR161C	YLR279W	YLR213C
	YPR100W	YPR190C	YHR127W	YER081W	YOL015W	YDR347W
	YIL093C	YHR097C	YER143W	YNL305C	YMR238W	YLR417W
	YFR034W-A	YGR084C	YGL055W	YLR149C-A	YLR414C	YDR179C
	YPR036W-A	YDL063C	YFR031C-A	YGL090W	YGR043C	YOR019W
	YDR320W-B	YNL096C	YGR208W	YDR379C-A	YNL301C	YOL056W
	YFL020C	YLL034C	YIL056W	YNL270C	YJL215C	YFL053W
	YFL010W-A	YLR075W	YOR019W	YNR051C	YKL188C	YBL042C
	YNL043C	YIR038C	YIL053W	YOL002C	YKL202W	YJR096W
	YOL059W	YLR435W	YFL053W	YNL182C	YDL247W-A	YKL125W
	YOR321W	YNL162W-A	YPL239W	YLR134W	YPL273W	YOL007C
	YAL044C	YDR010C	YMR039C	YPR014C	YLR312C	YOL122C
	YDL029W	YKL162C-A	YMR304W	YNL336W	YMR174C	YGR204C-A
	YCL026C-B	YGL170C	YPR026W	YBL028C	YLR046C	YCR003W
	YPR092W	YJR063W	YGR200C	YDL079C	YJL158C	YMR012W
	YIL009W	YDR347W	YDR399W	YGR149W	YHR160C	YGL045W
	YNL252C	YJL045W	YKL096W-A	YDL101C	YBR208C	YLR377C
	YCR102C	YML080W	YOL122C	YLL041C	YKR046C	YJL043W
	YGL258W	YBR233W-A	YKL181W	YLR363W-A	YLR121C	YBL044W
	YMR245W	YER011W	YLR377C	YBR076C-A	YKR013W	YLR073C
	YDL045W-A	YLR214W	YJL052W	YHR084W	YOR386W	YIL159W
	YMR195W	YGL162W	YIR034C	YOR004W	YHR097C	YMR242C
	YPR198W	YKR060W	YML063W	YPL075W	YGR142W	YJR151C
	YPL097W	YNL097C-B	YMR242C	YOR161C	YCR100C	YDL127W
	YAR028W	YLR411W	YDR204W	YDR528W	YGL055W	YDR375C
	YDR320C	YGL147C	YAR008W	YBR076W	YLR112W	YLR312W-A
	YOR135C	YBR230W-A	YDR300C	YBR298C-A	YDR504C	YNL145W
	YLR099C	YDR273W	YBL024W	YOR222W	YBR085W	YDR430C
	YPL019C	YDL227C	YER135C	YJL122W	YDL220C	YBL017C
	YKL044W	YOR197W	YDL198C	YLL039C	YIR038C	YER138W-A
	YGL168W	YNL081C	YDR299W	YER018C	YMR122W-A	YPL107W
	YMR006C	YGL045W	YAL003W	YDR277C	YDR262W	YGR054W
	YKR013W	YOL041C	YBR187W	YNL332W	YIL053W	YDL173W
	YHR213W	YMR226C	YHR068W	YJL069C	YER011W	YNL184C
	YMR087W	YLR178C	YOR072W	YKL141W	YLR411W	YDR473C
	YDR504C	YGL120C	YDR064W	YLR446W	YGL147C	YJL127W-A
	YKL076C	YGL184C	YBL015W	YGL157W	YDL010W	YGL096W
	YLR213C	YMR040W	YOR342C	YBR138C	YDR285W	YMR194C-B
	YFL031W	YLR197W	YAL054C	YMR322C	YNL017C	YAL012W
	YJR107W	YJR047C	YOR120W	YLL062C	YKL096W-A	YML042W
	YOR152C	YLR406C	YBR026C	YHR175W-A	YGL038C	YDL234C
	YPL187W	YDR043C	YGR054W	YJL185C	YJR073C	YLR374C
	YLR304C	YOR340C	YFL013W-A	YMR093W	YAR031W	YPL061W
	YKL178C	YLR068W	YLR293C	YDR132C	YNR063W	YDR223W
	YER081W	YNL145W	YDR341C	YDR406W-A	YMR122C	YJL180C
	YGR284C	YKL159C	YMR194C-B	YPR065W	YJR107W	YDL209C
	YLR120C	YMR095C	YGL123W	YNR069C	YMR169C	YMR199W
	YAL053W	YDR019C	YOL115W	YPR151C	YBR108W	YJL190C
	YNL191W	YGR034W	YHL001W	YNL283C	YMR040W	YLR069C
	YLR241W	YGR088W	YLR374C	YHR044C	YOR344C	YHR024C
	YJL103C	YHR143W	YDR223W	YHL048W	YEL040W	YDR322W
	YFR032C-B	YBR083W	YHR144C	YDR465C	YMR319C	YGR211W
	YDL011C	YDL243C	YPL198W	YCL030C	YDR043C	YOR255W
	YMR305C	YOL022C	YDR380W	YGL126W	YDL169C	YGL258W-A
	YBR036C	YMR269W	YHR179W	YNL170W	YMR119W-A	YLR139C
	YMR184W	YHR138C	YLR069C	YER150W	YDL198C	YLR237W
	YJL091C	YDR379C-A	YKL093W	YDR442W	YER152C	YMR194W
	YKL126W	YML026C	YNR041C	YNR001C	YML130C	YLR122C
	YFR012W	YGR279C	YOR247W	YLR185W	YKL159C	YMR244W
	YIL108W	YJR071W	YKL110C	YER158C	YMR095C	YHL015W-A
	YOR072W-A	YML118W	YHL015W-A	YER042W	YKL163W	YGR021W
	YHL048W	YDR368W	YPL237W	YJL171C	YBR034C	YPL240C
	YJL073W	YJL011C	YHR069C	YGL201C	YBL015W	YFL015C
	YCL030C	YOR312C	YNR040W	YDL248W	YAL054C	YER064C
	YGL126W	YJL060W	YBL071W-A	YBR078W	YKL043W	YDL021W
	YDL023C	YPR062W	YOR337W	YKL014C	YDR522C	YLL058W
	YDR451C	YIL064W	YNR020C	YOL129W	YDR194C	YER103W
	YJL171C	YDR165W	YHR124W	YBR221W-A	YGL205W	YPL172C
	YHR177W	YDL239C	YGR210C	YDL151C	YHR022C-A	YOR220W
	YGR165W	YGL062W	YLR136C	YOL147C	YOR381W	YLR136C
	YPL110C	YER057C	YNL237W	YER119C	YER037W	YPR001W
	YLR285C-A	YLR029C	YAL067C	YJR004C	YIL123W	YLR222C-A
	YPL040C	YOL084W	YKL211C	YOL016C	YJL105W	YCR010C
	YBL096C	YDR060W	YJR003C	YBR096W	YHR143W	YAR027W
	YBR096W	YLR337C	YHR136C	YLR390W-A	YMR251W	YIL114C
	YIL132C	YNR060W	YPL189W	YBR053C	YGR121W-A	YMR194C-A
	YBR146W	YLR333C	YLR264C-A	YNR046W	YDR133C	YOR182C
	YLR204W	YGL087C	YER121W	YGL051W	YPR157W	YJL096W
	YOR264W	YGR149W	YGL135W	YNL003C	YLR286C	YJR045C
	YDL237W	YDR322W	YBR048W	YBR162C	YHR138C	YHR128W
	YGR295C	YDR272W	YMR294W-A	YIL117C	YML128C	YGR079W
	YDL137W	YDR059C	YKL029C	YLR356W	YFL021W	YEL009C-A
	YER062C	YOL124C	YFR005C	YMR307W	YML026C	YDL133W
	YGL089C	YLR363W-A	YPR106W	YPL057C	YLR452C	YJL056C
	YNL053W	YKL142W	YLR271W	YNL333W	YPL024W	YLR264C-A
	YER145C	YIL110W	YGR187C	YPL246C	YCL035C	YMR186W
	YDL182W	YOR004W	YBR282W	YGR295C	YML118W	YDL012C
	YPL238C	YGR213C	YDL215C	YHR014W	YKL147C	YLR307C-A
	YGL129C	YEL070W	YIL008W	YMR056C	YOL110W	YBR282W
	YOR293C-A	YKR056W	YBL009W	YCL038C	YNL142W	YJL196C
	YNL005C	YPL088W	YDR020C	YNL055C	YEL059C-A	YER069W
	YJL088W	YPL220W	YDR112W	YPL186C	YGL062W	YEL038W
	YCL037C	YPR060C	YLR187W	YJR124C	YGL028C	YHR137W
	YIL067C	YJR070C	YDL091C	YNL160W	YOL084W	YDL215C
	YNL031C	YMR290C	YJR069C	YGL081W	YMR011W	YCR022C
	YIL141W	YHR033W	YIL066C	YDR178W	YLR008C	YBR192W
	YJR148W	YLL045C	YHR196W	YER145C	YIL100C-A	YJL025W
	YBR244W	YDL021W	YDR309C	YLR149C	YNR060W	YOR391C
	YMR316C-A	YPL211W	YLR249W	YJR137C	YIL107C	YKL194C
	YOR176W	YKL099C	YLL062C	YLR437C	YGL183C	YLR439W
	YOR008C-A	YMR024W	YJL138C	YGR139W	YIL140W	YGR039W
	YMR058W	YGL107C	YNL313C	YPR005C	YIL029C	YIL100W
	YCR102W-A	YOR173W	YGR067C	YLR106C	YDR059C	YMR286W
	YLR104W	YDR087C	YKR059W	YDR248C	YOL124C	YPL173W
	YLL053C	YGL104C	YDR524C-B	YDR374W-A	YKL142W	YHR174W
		YPR006C	YDR406W-A	YOR101W	YOR247W	YGR067C
		YGR128C	YML018C	YDL246C	YMR323W	YJR101W
		YOR206W	YKR039W	YDR055W	YLL024C	YDL186W
		YOR161C	YMR181C	YDL110C	YNR064C	YLR311C
		YGR243W	YOL010W	YNL274C	YJL172W	YKR039W
		YOR168W	YER055C	YLR110C	YBR301W	YNL171C
		YDL060W	YJR123W	YOR009W	YAL053W	YOL006C
		YIL069C	YJR094W-A	YKL065C	YJR095W	YGR153W
		YNL002C	YLR185W	YJL194W	YGR213C	YDR321W
		YLR054C	YPL254W	YEL021W	YEL070W	YKR057W
		YBL071C	YPL081W	YGR146C-A	YPL088W	YKL006W
		YMR173W-A	YMR241W	YDR033W	YPR060C	YLR256W
		YLR413W	YJR041C	YKL148C	YLL057C	YDR492W
		YJL096W	YOL120C	YGL209W	YJR070C	YHR047C
		YCR007C	YPL134C	YLR397C	YDR534C	YJR150C
		YHR128W	YCR043C	YDR523C	YAR068W	YBR054W
		YDR225W	YLR129W	YJL077W-B	YHR033W	YML043C
		YMR090W	YNL062C	YKL068W	YPL211W	YNL122C
		YIL101C	YML106W	YGL099W	YJL116C	YIR027C
		YPR143W	YKL185W	YBR269C	YMR024W	YLR205C
		YBR009C	YNL217W	YKL054C	YOR173W	YIL133C
		YKL218C	YOL040C	YPR159W	YPR006C	YDR237W
		YJL122W	YDL061C	YGR138C	YGR243W	YFR027W
		YLL039C	YPL165C	YGR109C	YHR213W-A	YLR259C
		YKL107W	YLR076C		YCR069W	YDL154W
		YGL236C	YIL033C		YLR054C	YMR120C
		YBR294W	YJL027C		YMR173W-A	YJL133W
		YGR209C	YOR167C		YNL289W	YCL046W
		YBL064C	YDR382W		YLR413W	YPR166C
		YLR002C	YOR241W		YLR154W-E	YOL155W-A
		YOR392W	YML014W		YEL059W	YMR157C
		YOL083W	YBL048W		YDL200C	YGL180W
		YDR009W	YDL081C		YCR007C	YHR147C
		YEL020W-A	YFL042C		YJL103C	YJR074W
		YGL125W	YNL300W		YMR090W	YPL177C
		YKL066W	YER073W		YIL101C	YOR050C
		YHR137W	YPR002W		YHR136C	YML027W
		YJL069C	YBR186W		YKL218C	YAL065C
		YHL034W-A	YNL069C		YGL236C	YKR006C
		YLR405W	YJR008W		YMR294W-A	YIL070C
		YBR192W	YPR192W		YBL064C	YDL052C
		YEL054C	YDR500C		YOR388C	YIR021W
		YEL026W	YPL036W		YOR392W	YJR046W
		YOL048C	YAL031W-A		YMR303C	YLR431C
		YAL025C	YOR050C		YPR106W	YER058W
		YDL024C	YOR248W		YOL083W	YLR062C
		YGL076C	YFR030W		YDL221W	YDL090C
		YGL157W	YGR146C		YIL134W	YJL034W
		YNL061W	YKL021C		YKL066W	YIR013C
		YKL151C	YJL161W		YLR281C	YCL023C
		YGR019W	YOR374W		YMR305C	YKL209C
		YMR322C	YIR021W		YBR036C	YIR039C
		YBL043W	YOR390W		YLR412C-A	YBR226C
		YJL063C	YLR431C		YKR053C	YPL233W
		YMR206W	YGR027C		YDL024C	YCL036W
		YML131W	YEL049W		YCR005C	YGR087C
		YDR083W	YMR056C		YBR182C-A	YLR388W
		YCR051W	YER058W		YLR342W-A	YEL050W-A
		YJL185C	YDL090C		YBL043W	YLR223C
		YKL009W	YAR035W		YFL054C	YFL062W
		YGL029W	YDR144C		YBR047W	YPR015C
		YHR072W-A	YIL094C		YML131W	YEL050C
		YNL132W	YMR041C		YBR101C	YOR008W-B
		YGR234W	YBR173C		YLR107W	YLR376C
		YCR057C	YKL209C		YKL009W	YLR180W
		YBR296C	YKL180W		YCR099C	YPL135W
		YML022W	YOR201C		YPL274W	YPR133W-A
		YOR369C	YLR174W		YIL136W	YGR049W
		YPR137W	YBR191W		YJL208C	YDR453C
		YHR059W	YOL117W		YJL214W	YOR360C
		YDL050C	YDR001C		YMR280C	YGL035C
		YNL092W	YDR178W		YPL278C	YIL067C
		YNL093W	YDR091C		YOR224C	YAR033W
		YJL151C	YML082W		YPL252C	YDR374C
		YNL208W	YLL061W		YOL052C-A	YGR157W
		YGL078C	YLR385C		YHR213W-B	YBR284W
		YER142C	YOR286W		YOR062C	YDR303C
		YLR186W	YAL060W		YGR234W	YAL032C
		YIL065C	YEL069C		YDL009C	YNL014W
		YKL172W	YIL087C		YBR296C	YOR348C
		YER150W	YOR361C		YJL160C	YFL026W
		YJR002W	YGR154C		YJL108C	YOL126C
		YKL006W	YAR023C		YDL210W	YJL089W
		YKR003W	YFR017C		YLR194C	YLL009C
		YKL067W	YPR015C		YNL092W	YNL146C-A
		YER184C	YCL064C		YOR237W	YFL021C-A
		YJL066C	YOL028C		YNL093W	YDL019C
		YER006W	YBR209W		YJL151C	YNL185C
		YIR037W	YOL158C		YNL208W	YBR116C
		YJL189W	YIR012W		YER055C	YOR020C
		YPR193C	YDL110C		YJL015C
		YBR071W	YER107W-A		YOR234C
		YOR272W	YLR056W		YIL169C
		YMR003W	YMR036C		YLR284C
		YDL083C	YLL040C		YAR073W
		YLR120W-A	YNL014W		YER184C
		YGR221C	YER046W		YJL047C-A
		YHR140W	YDR183C-A		YJL066C
		YKL014C	YJL089W		YOR338W
		YDL027C	YHR203C		YKR061W
		YDR365C	YHR020W		YJL079C
		YDR237W	YDR454C		YGR256W
		YKR009C	YOL121C		YKR097W
		YIR036C	YDR414C		YOL038C-A
		YKL143W	YGR030C		YHR094C
		YOR289W	YPR046W		YMR107W
		YIL019W	YFL044C		YPL134C
		YKR049C	YOR271C		YBR018C
		YDR496C	YKL061W		YNL015W
		YBR117C	YLR048W		YBR071W
		YDL201W	YMR196W		YEL060C
		YBR221W-A	YFR055W		YLR120W-A
		YNL200C	YGR122C-A		YEL039C
		YCL040W	YLR184W		YLR154W-F
		YGR144W	YKL133C		YOR268C
		YIL118W	YGR185C		YDR497C
		YBR053C	YJL120W		YGR221C
		YKL217W	YPR028W		YJR061W
		YMR189W	YPR078C		YOR100C
		YBR241C	Q0045		YKR009C
		YER131W	YMR132C		YLR285C-A
		YBR056W-A	YKR069W		YBL048W
		YER056C-A	YJR005C-A		YOR289W
		YNR046W	YER188W		YKR049C
		YHR148W	YIL046W-A		YBR238C
		YGR103W	YJR149W		YJR025C
		YLR061W	YOR226C		YHR005C-A
		YJL152W	YGL088W		YBR117C
		YJL067W	YPR145W		YNL300W
		YLR276C	YLR123C		YNL200C
		YJR097W	YMR290W-A		YDL130W-A
		YGR066C	YKL132C		YGR144W
		YNL240C	YCR098C		YFL030W
		YMR096W	YNL162W		YPR002W
		YJL212C	YKL144C		YBR186W
		YNL012W	YOR020W-A		YKL217W
		YGL171W	YGR214W		YMR189W
		YCR016W	YKL026C		YAL061W
		YDR533C	YOR079C		YPL163C
		YKL191W	YOL029C		YBR241C
		YOL163W	YMR260C		YGL158W
		YIL099W	YIR030W-A		YPL036W
		YOR034C-A	YLR264W		YER131W
		YIR013C	YBR157C		YBR056W-A
		YBR033W	YBR069C		YAL031W-A
		YPL186C	YDR513W		YOR248W
		YMR032W	YBR061C		YBR085C-A
		YOL162W	YNL064C		YJL152W
		YGR174W-A	YNL277W-A		YJL067W
		YKL128C	YHR010W		YHL004W
		YNR053C	YKL120W		YER015W
		YJR124C	YMR142C		YMR096W
		YCL026C-A	YAL036C		YDL241W
		YDR280W	YNR025C		YJL212C
		YML123C	YDR287W		YER062C
		YGR108W	YJR010W		YFR039C
		YHR139C	YBR202W		YCR068W
		YGL081W	YLR448W		YOL118C
		YOR328W	YBR001C		YPR158W
		YMR229C	YBR285W		YOR313C
		YKR092C	YNR007C		YOR389W
		YLR149C	YGR081C		YAR035W
		YCL036W	YHR064C		YHR106W
		YOR315W	YHR062C		YGL039W
		YLR437C	YPL273W		YOL163W
		YER185W	YJL183W		YNR059W
		YLR388W	YGR248W		YIL099W
		YHR104W	YPR041W		YOR034C-A
		YOL082W	YLR051C		YGL089C
		YLL008W	YPR016W-A		YBR033W
		YPL226W	YGR264C		YLR460C
		YPL111W	YKL106W		YLL020C
		YPR123C	YMR271C		YLR042C
		YBR158W	YOR306C		YOL162W
		YHR087W	YBL078C		YNL007C
		YBR182C	YML093W		YKL128C
		YDL014W	YDR398W		YCL026C-A
		YDR493W	YOL056W		YLR174W
		YEL050C	YPL279C		YML123C
		YGL121C	YLR164W		YDR280W
		YNL195C	YDL174C		YJR019C
		YCR047C	YHL014C		YNL053W
		YOR276W	YIL054W		YHR139C
		YER124C	YGR285C		YOR328W
		YGL053W	YNL017C		YKL081W
		YDR453C	YNL087W		YIL160C
		YAL008W	YDR502C		YOR315W
		YOL085W-A	YGL037C		YER185W
		YNL274C	YEL055C		YGL007W
		YNL193W	YLR073C		YGR244C
		YDL022C-A	YGL030W		YLR415C
		YBR137W	YNL009W		YOL082W
		YOR009W	YCR105W		YPL111W
		YGL156W	YGL253W		YHR021W-A
		YEL021W	YOL076W		YCL064C
		YDL051W	YGR014W		YJR094C
		YHR081W	YHR149C		YDR493W
		YEL071W	YMR081C		YNL111C
		YHL005C	YER025W		YDR491C
		YBL027W	YHR008C		YGL121C
		YPR030W	YCR024C-A		YNL195C
		YBR284W	YGL205W		YGL185C
		YDR033W	YKL154W		YER124C
		YPL154C	YLR300W		YOL158C
		YNL241C	YGR158C		YGL053W
		YNL024C	YDR249C		YOL085W-A
		YDR536W	YOR051C		YDL022C-A
		YLR397C	YDL173W		YHR022C
		YDR154C	YNL184C		YGL156W
		YDR535C	YNR038W		YHL030W
		YGR110W	YOR212W		YMR191W
		YBL018C	YFR053C		YOR036W
		YIL155C	YOR001W		YOL097C
		YKL068W	YFR052C-A		YPR030W
		YIL096C	YPR163C		YDR077W
		YGR123C	YML042W		YPL154C
		YGL099W	YGR152C		YNL043C
		YGL064C	YOL142W		YIL073C
		YBR269C	YCL048W-A		YMR175W
		YJL148W	YMR199W		YLR438W
		YMR188C	YMR300C		YJR148W
		YDR461C-A	YIL057C		YBR145W
		YOR095C	YGL136C		YPL256C
		YNL075W	YBL029C-A		YNL024C
		YNL185C	YGR211W		YDR040C
		YFR036W	YMR177W		YBR066C
		YHR089C	YBR212W		YER046W
		YMR116C	YFL034C-A		YKL001C
		YKL096W	YLL024C		YPL058C
		YKL091C	YPL017C		YDR154C
		YCL054W	YML004C		YDR535C
		YDR412W	YLR122C		YMR316C-A
		YMR020W	YOR040W		YOL059W
		YLR420W	YJR095W		YDL223C
		YBR149W	YEL029C		YPL132W
		YDR525W-A	YGR008C		YGR110W
		YNR003C	YDR524W-C		YKL121W
		YNL151C	YIL086C		YIL155C
		YEL012W	YGL102C		YJR156C
		YCR072C	YPL212C		YJL181W
		YNL112W	YHR063W-A		YDL204W
		YGR189C	YDL121C		YOR008C-A
		YDR471W	YKL169C		YOR177C
		YLL052C	YGR118W		YGR123C
		YPL265W	YCR048W		YGR230W
		YLR299W	YDL200C		YGL064C
		YMR304C-A	YIL052C		YCR102W-A
		YJL191W	YEL057C		YIL066W-A
		YNL137C	YDL130W		YDR034C-A
		YDR034W-B	YOR215C		YDR461C-A
		YBL003C	YJL196C		YGR032W
		YMR158W	YOR273C		YFR036W
		YGR212W	YPL241C		YPL054W
		YLR449W	YIL020C		YPL277C
		YBR091C	YML024W		YBR203W
		YOR145C	YBL081W		YKL096W
		YOR287C	YGR039W		YOR134W
		YKL156W	YGL032C		YIL113W
		YBR010W	YIL091C		YMR020W
		YLR080W	YEL042W		YKR094C
		YPR037C	YEL020C-B
		YPR035W	YDL210W
		YIL119C	YHL032C
		YFL014W	YOR237W
		YNL115C	YER039C
		YMR123W	YLR284C
		YKL078W	YDR321W
		YDR155C	YKR042W
		YKR079C	YIR019C
		YPL222W	YLR081W
		YPL018W	YIL055C
		YGR201C	YNR001C
		YHR141C	YNL022C
		YLR221C	YDL228C
		YHL015W	YDL112W
		YGR236C	YOR363C
		YBR072W	YPR136C
		YDR018C	YEL048C
		YDL085W	YMR182W-A
		YPR184W	YER049W
		YPL223C	YER042W
		YJL153C	YHR047C
		YPR145C-A	YCL063W
		YPL250C	YHL012W
		YCR018C	YNR034W-A
		YEL073C	YLR205C
		YHL016C	YLR401C
		YMR239C	YNL282W
		YDL072C	YNL207W
		YPL086C	YPL131W
		YGL101W	YER156C
		YDR450W	YBR238C
		YIR026C	YHR070W
		YER102W	YML108W
		YKL074C	YDR085C
		YHR096C	YKL053W
		YKL082C	YCL041C
		YHR143W-A	YHR070C-A
		YIL131C	YNL037C
		YCR021C	YNR050C
		YHR197W	YPL207W
		YLR279W	YER028C
		YIL127C	YPL200W
		YDL244W	YBR079C
		YDR540C	YMR307W
		YGR043C	YDL052C
		YDL082W	YGL148W
		YOL156W	YBR181C
		YMR174C	YLR062C
		YBR189W	YMR033W
		YFL019C	YOR285W
		YKR085C	YLR325C
		YJL050W	YNL231C
		YOL086W-A	YBR286W
		YLR121C	YJL098W
		YFR032C	YEL036C
		YOL023W	YDL131W
		YIR028W	YDR014W-A
		YPL030W	YKR043C
		YPR170C	YKL065W-A
		YLR112W	YJR137C
		YCL059C	YMR170C
		YBR085W	YDL062W
		YDL153C	YHL039W
		YGL052W	YDR486C
		YGR271C-A	YDR248C
		YOL080C	YNL111C
		YER127W	YOR008W-B
		YPL266W	YNL255C
		YGR254W	YPL160W
		YDR101C	YJR104C
		YDR224C	YHR113W
		YDL010W	YOL139C
		YPR102C	YNR054C
		YNL141W	YKL037W
		YJR096W	YOR360C
		YPL123C	YPR007C
		YGR159C	YGL208W
		YCR003W	YOL097C
		YJR073C	YPR048W
		YMR128W	YER117W
		YLR198C	YDR045C
		YMR169C	YPL149W
		YOR021C	YBR032W
		YBR108W	YFL026W
		YIL079C	YOR364W
		YEL040W	YDL199C
		YER074W	YOR130C
		YDL169C	YKL050C
		YMR319C	YDL039C
		YMR119W-A	YMR166C
		YPL079W	YFL021C-A
		YDR375C	YBR230C
		YDL136W	YBR214W
		YLR312W-A	YOR225W
		YIL153W	YOR042W
		YER152C	YDL238C
		YCL033C	YLR150W
		YHR167W
		YER137C
		YOL131W
		YKL163W
		YJL068C
		YBR046C
		YAL016C-B
		YOR056C
		YBR034C
		YDR384C
		YDR194C
		YHR022C-A
		YER037W
		YHR169W
		YIL125W
		YOR210W
		YPR112C
		YMR251W
		YLR058C
		YGR121W-A
		YDL057W
		YDR133C
		YLR286C
		YPR157W
		YJR161C
		YNL305C
		YDR148C
		YNL110C
		YML128C
		YNL270C
		YBL001C
		YLR211C
		YDR042C
		YNL182C
		YCL035C
		YLR009W
		YDL124W
		YNL066W
		YER091C
		YDL114W
		YHR139C-A
		YIL062C
		YJL180C
		YBL028C
		YJL016W
		YLR074C
		YEL059C-A
		YKR024C
		YJL190C
		YBR142W
		YLR003C
		YOL150C
		YIL100C-A
		YLR008C
		YIL107C
		YGL183C
		YMR110C
		YIL029C
		YMR323W
		YBR247C
		YMR194W
		YNR064C
		YJL172W
		YMR215W
		YOR185C
		YDR058C
		YFL015C
		YGR245C
		YLL057C
		YDR534C
		YPR144C
		YLR172C
		YBL087C
		YPL029W
		YJL116C
		YLL058W
		YJL168C
		YLR370C
		YPL172C
		YOL077C
		YOR220W
		YCR069W
		YLR154W-E
		YEL059W
		YAR027W
		YOL127W
		YOR182C
		YGR079W
		YML009C
		YMR250W
		YNL175C
		YNL332W
		YDL221W
		YIL134W
		YER069W
		YGR148C
		YPR010C
		YLR281C
		YBR056W
		YBR139W
		YOR310C
		YOR294W
		YBL054W
		YOR391C
		YPL146C
		YLR412C-A
		YLR439W
		YML057W
		YJR142W
		YFL032W
		YJL136C
		YML028W
		YLR423C
		YMR286W
		YFL054C
		YLR107W
		YLR441C
		YIL010W
		YGR145W
		YJR101W
		YDR447C
		YIL136W
		YMR093W
		YJL208C
		YNL018C
		YOL143C
		YMR280C
		YPL072W
		YPL278C
		YOR224C
		YPL252C
		YOL052C-A
		YMR141C
		YDL009C
		YBR084W
		YMR173W
		YNL138W
		YHR052W
		YHR085W
		YLR311C
		YNL308C
		YJR085C
		YPR151C
		YPL217C
		YGR280C
		YJL015C
		YOR234C
		YDR465C
		YKR057W
		YAR073W
		YDL031W
		YKL157W
		YOR338W
		YOR252W
		YOR334W
		YGR256W
		YKR097W
		YFR001W
		YMR107W
		YJL104W
		YNL015W
		YDL075W
		YIR027C
		YKL087C
		YEL060C
		YNR012W
		YEL039C
		YLR344W
		YDR324C
		YOR268C
		YKR081C
		YNL045W
		YJR061W
		YOR243C
		YIL133C
		YNL124W
		YER110C
		YHR005C-A
		YMR120C
		YBL002W
		YER119C
		YDL130W-A
		YFL030W
		YDR184C
		YJR074W
		YML070W
		YPL043W
		YAL061W
		YGL158W
		YJL109C
		YML027W
		YLR196W
		YBR085C-A
		YKR006C
		YIL070C
		YOR329C
		YBL039C
		YOR293W
		YLR356W
		YHL004W
		YER015W
		YBL004W
		YDR449C
		YCL042W
		YDR161W
		YDL241W
		YJL057C
		YCR068W
		YGL111W
		YDR025W
		YNL055C
		YCL038C
		YPR158W
		YHR106W
		YOR389W
		YOR313C
		YLR063W
		YJL001W
		YJL159W
		YNL248C
		YDR120C
		YER126C
		YLR042C
		YGL103W
		YNL042W-B
		YNL160W
		YJL125C
		YAL059W
		YBR226C
		YKL081W
		YPR119W
		YIL160C
		YER082C
		YDL208W
		YGR087C
		YGR244C
		YBR028C
		YOR341W
		YKL103C
		YLR146C
		YNL036W
		YML056C
		YAR029W
		YEL050W-A
		YLR106C
		YPL093W
		YGL185C
		YPR133W-A
		YOR101W
		YGL031C
		YDL246C
		YLR175W
		YPL126W
		YOR309C
		YJL033W
		YNL302C
		YLR222C
		YNL030W
		YEL041W
		YDR374C
		YMR191W
		YKL065C
		YDR021W
		YJL194W
		YNL113W
		YLL025W
		YOR036W
		YDL229W
		YDR077W
		YLR167W
		YDL179W
		YMR175W
		YLR438W
		YBL092W
		YGR177C
		YBR066C
		YKL001C
		YHR170W
		YPL058C
		YDL223C
		YPL132W
		YLR409C
		YKL121W
		YNL327W
		YJR156C
		YMR014W
		YJL010C
		YDL204W
		YGR230W
		YIL066W-A
		YGR032W
		YLR327C
		YPL054W
		YPL277C
		YBR116C
		YBR203W
		YOR134W
		YGR109C
		YKR094C

## Sheet: WTalpha_T45_vs_T0
Supplementary Table S3 List of adjusted p. values for DEseq2 analysis (T45/T0 WT α).
log2FoldChange, log2FoldChange standard error, pvalue and padj are explained in https://bioconductor.org/packages/release/bioc/vignettes/DESeq2/inst/doc/DESeq2.pdf
	log2FoldChange T45/T0 WTα	log2FoldChange standard error	pvalue	padj
YFL014W	5.68219	0.369094	1.7694e-53	1.84077e-50
YDL022C-A	5.12726	1.30025	8.03709e-05	0.000393162
YMR096W	4.54853	0.290302	2.49299e-55	3.11225e-52
YHR139C	4.33103	0.703199	7.31869e-10	1.31274e-08
YGR043C	4.20429	0.299851	1.15583e-44	7.66496e-42
YGR213C	4.10569	0.296975	1.79998e-43	8.64269e-41
YHR096C	4.08894	0.302898	1.57624e-41	6.55925e-39
YMR107W	4.00982	0.629565	1.90017e-10	3.7416e-09
YGR032W	3.93441	0.212785	2.48151e-76	7.74479e-73
YGR236C	3.91141	0.804542	1.16408e-06	9.4735e-06
YDL011C	3.90318	1.35409	0.00394527	0.0116879
YOL084W	3.83537	0.276547	9.79064e-44	5.09276e-41
YIR038C	3.82294	0.272737	1.22797e-44	7.66496e-42
YDL222C	3.72132	0.324337	1.79052e-30	3.49263e-28
YIL066W-A	3.68429	1.11586	0.00096088	0.00344504
YGR144W	3.6742	0.245826	1.64569e-50	1.46749e-47
YMR095C	3.655	0.32483	2.26323e-29	4.03632e-27
YMR322C	3.53866	1.35743	0.00913691	0.0240441
YIL100C-A	3.53712	0.665043	1.0455e-07	1.12907e-06
YLL057C	3.52112	0.307019	1.89394e-30	3.58242e-28
YMR120C	3.47756	0.445656	6.03386e-15	2.51089e-13
YOR391C	3.47299	1.21071	0.00412356	0.0121526
YFR034W-A	3.41076	1.32218	0.0098898	0.0258835
YNL208W	3.41011	0.191716	8.86127e-71	1.84373e-67
YER096W	3.34784	0.195698	1.31301e-65	2.04895e-62
YLR437C-A	3.28806	1.86293	0.0775654	NA
YEL059W	3.28462	0.546062	1.7977e-09	2.99233e-08
YDL247W-A	3.25667	0.673152	1.3119e-06	1.04569e-05
YBR296C	3.23816	0.62374	2.08579e-07	2.09317e-06
YMR189W	3.21339	0.433845	1.29396e-13	4.61537e-12
YLR054C	3.20521	0.334492	9.49039e-22	9.40302e-20
YER185W	3.14482	0.373269	3.60514e-17	2.12686e-15
YDL223C	3.14112	0.315153	2.12629e-23	2.33296e-21
YDL024C	3.06098	0.34739	1.23626e-18	8.97298e-17
YFL015C	3.03316	0.84548	0.000333867	0.00137739
YMR323W	2.94698	0.422332	2.9971e-12	8.35175e-11
YOR392W	2.94655	0.691064	2.00986e-05	0.000117248
YJR073C	2.94646	0.295478	2.02442e-23	2.29754e-21
YKR076W	2.89932	0.246722	6.95082e-32	1.44623e-29
YDR534C	2.89467	0.386802	7.23116e-14	2.63958e-12
YMR325W	2.88875	1.62225	0.0749606	NA
YPL223C	2.86783	0.749887	0.000131117	0.000604903
YDL246C	2.83743	0.762169	0.000197	0.000861721
YDR034W-B	2.78241	0.224987	3.94352e-35	1.23077e-32
YMR169C	2.74302	0.391175	2.34501e-12	6.65344e-11
YEL060C	2.69437	0.257823	1.45814e-25	2.06858e-23
YPL222W	2.67926	0.218452	1.40013e-34	3.79984e-32
YNL200C	2.66028	0.260404	1.68218e-24	2.10003e-22
YPL277C	2.64394	0.237025	6.79212e-29	1.14585e-26
YDL169C	2.64362	0.33947	6.83572e-15	2.80714e-13
YMR007W	2.62658	0.240574	9.45604e-28	1.55328e-25
YBR072W	2.61731	0.450569	6.28832e-09	8.88047e-08
YMR173W-A	2.58398	0.313758	1.78672e-16	9.37204e-15
YGL156W	2.56851	0.204986	5.10519e-36	1.67719e-33
YJL116C	2.54843	0.355063	7.10488e-13	2.14245e-11
YDR535C	2.54234	0.30057	2.7107e-17	1.67527e-15
YDR374C	2.54041	0.517716	9.24996e-07	7.67796e-06
YGL157W	2.54022	0.189073	3.76326e-41	1.46814e-38
YOR134W	2.53984	0.226267	3.07593e-29	5.33331e-27
YLR120W-A	2.52858	0.424021	2.47146e-09	3.90554e-08
YNL092W	2.51534	0.211887	1.67141e-32	3.72606e-30
YMR174C	2.4926	0.442117	1.72154e-08	2.22943e-07
YBL096C	2.4915	0.850405	0.00339197	0.0102333
YLR121C	2.48933	0.277118	2.63657e-19	2.00701e-17
YNL093W	2.47836	0.202737	2.29977e-34	5.98131e-32
YGR256W	2.47723	0.38215	9.03065e-11	1.87273e-09
YPL054W	2.46204	0.307966	1.30075e-15	6.05918e-14
YOR338W	2.42351	0.2983	4.49578e-16	2.19239e-14
YDR461C-A	2.40839	0.281054	1.04272e-17	6.5744e-16
YER137W-A	2.40644	1.93868	0.214502	NA
YIL057C	2.40119	1.19172	0.0439155	0.0912518
YER091C-A	2.37503	2.034	0.242943	NA
YNL195C	2.33688	0.459734	3.71282e-07	3.50041e-06
YLR286C	2.33608	0.292069	1.26042e-15	5.91544e-14
YDR542W	2.32097	3.11442	0.456132	NA
YOR331C	2.31826	1.56742	0.139132	0.235038
YOR185C	2.30945	0.218631	4.41228e-26	6.55749e-24
YNL332W	2.29861	0.519815	9.78059e-06	6.18546e-05
YDR019C	2.29615	0.417658	3.84839e-08	4.63739e-07
YDR032C	2.28481	0.221427	5.80778e-25	7.55254e-23
YKL159C	2.27682	0.259865	1.92579e-18	1.35511e-16
YKL218C	2.27423	0.310066	2.22253e-13	7.66467e-12
YNL194C	2.27248	0.576934	8.18579e-05	0.000399451
YER124C	2.26687	0.386556	4.5109e-09	6.62518e-08
YJR162C	2.25866	1.74304	0.195038	0.307199
YJL015C	2.25818	0.695393	0.00116485	0.00407795
YBR203W	2.25177	0.161283	2.67264e-44	1.5166e-41
YGR189C	2.25001	0.325436	4.717e-12	1.26912e-10
YEL059C-A	2.24925	0.326256	5.41951e-12	1.44567e-10
YER062C	2.24682	0.337089	2.64031e-11	6.1726e-10
YBR053C	2.23917	0.293437	2.33201e-14	8.98545e-13
YFL015W-A	2.23491	3.06899	0.466477	NA
YBR056W-A	2.22136	0.3909	1.32606e-08	1.74995e-07
YGL260W	2.20824	5.21262	0.671834	NA
YIL101C	2.19874	0.172023	2.07626e-37	7.62355e-35
YFL030W	2.18774	0.25146	3.31402e-18	2.22431e-16
YPL278C	2.17953	0.368716	3.39755e-09	5.19791e-08
YHR104W	2.17643	0.247504	1.4497e-18	1.04012e-16
YAL047W-A	2.16409	1.61579	0.180461	0.289424
YOR173W	2.15988	0.298505	4.63217e-13	1.48277e-11
YNL318C	2.14718	1.52902	0.160234	0.262583
YDL245C	2.14536	0.954371	0.0245807	0.056332
YMR324C	2.13487	1.20373	0.076138	0.144016
YLR178C	2.12845	0.328161	8.81474e-11	1.83405e-09
YOL150C	2.12697	0.681197	0.00179382	0.0059339
YLL039C	2.12608	0.313539	1.19431e-11	2.97006e-10
YOL163W	2.11705	0.314601	1.70448e-11	4.07638e-10
YJR078W	2.10782	0.235021	3.00219e-19	2.25779e-17
YPL154C	2.10757	0.251621	5.47819e-17	3.10863e-15
YBR117C	2.09026	0.437609	1.78342e-06	1.37264e-05
YMR304C-A	2.0852	0.254413	2.48222e-16	1.2805e-14
YGR201C	2.08255	0.363493	1.00855e-08	1.35676e-07
YLR080W	2.07434	0.304881	1.01899e-11	2.57512e-10
YOL162W	2.07138	0.346468	2.2511e-09	3.60579e-08
YJL153C	2.07104	0.264581	4.97147e-15	2.12547e-13
YOL151W	2.06205	0.260894	2.70563e-15	1.18933e-13
YDR059C	2.05913	0.222525	2.17273e-20	1.83273e-18
YDR379C-A	2.05368	0.219199	7.32278e-21	6.52983e-19
YLR194C	2.04172	0.39315	2.06668e-07	2.07733e-06
YMR119W-A	2.03793	0.400024	3.49639e-07	3.33198e-06
YDL130W-A	2.03488	0.308677	4.33141e-11	9.65595e-10
YNL015W	2.02441	0.241566	5.27721e-17	3.02205e-15
YMR175W	2.00729	0.834228	0.0161209	0.0393842
YLR356W	2.00109	0.271449	1.68271e-13	5.93417e-12
YNL115C	1.98904	0.256123	8.10295e-15	3.30579e-13
YJL052C-A	1.98634	1.36138	0.144547	0.242153
YLR058C	1.98394	0.402386	8.20438e-07	6.91116e-06
YKL217W	1.97864	0.663495	0.00286237	0.00885377
YJR156C	1.97838	0.322657	8.70459e-10	1.53921e-08
YGL183C	1.97827	0.485901	4.67425e-05	0.000243545
YMR090W	1.97219	0.218891	2.062e-19	1.58901e-17
YGL121C	1.96143	0.23221	2.99394e-17	1.83217e-15
YDL026W	1.95982	1.81748	0.280892	0.409886
YGL126W	1.95436	0.194963	1.1924e-23	1.43134e-21
YNR064C	1.95332	0.216356	1.74434e-19	1.36102e-17
YFR036W	1.92874	0.268178	6.38353e-13	1.93427e-11
YEL073C	1.92585	0.234583	2.21778e-16	1.15362e-14
YOR328W	1.92253	0.203081	2.88517e-21	2.72867e-19
YDL114W	1.91334	0.608718	0.00167096	0.0055806
YER037W	1.90345	0.24716	1.34707e-14	5.28833e-13
YNL289W	1.89962	0.315888	1.81449e-09	3.01224e-08
YCL035C	1.89785	0.15603	4.86998e-34	1.21594e-31
YJL172W	1.89701	0.194176	1.52133e-22	1.53164e-20
YPL163C	1.89697	0.345913	4.15931e-08	4.96414e-07
YMR305C	1.89559	0.245993	1.29942e-14	5.13351e-13
YLR299W	1.89253	0.224203	3.14261e-17	1.90448e-15
YBR149W	1.88395	0.191543	7.90197e-23	8.08591e-21
YBR116C	1.87196	0.748245	0.0123562	0.0313144
YKL121W	1.86795	0.156135	5.50358e-33	1.32128e-30
YJR160C	1.86561	0.819437	0.0228042	0.0528569
YDR426C	1.85501	1.93745	0.338343	NA
YMR094W	1.85176	0.211514	2.04478e-18	1.41817e-16
YER189W	1.84855	2.17519	0.395416	NA
YIL160C	1.84517	0.434333	2.15429e-05	0.000124234
YKL147C	1.84347	0.854952	0.0310664	0.0687648
YCR049C	1.84084	1.58073	0.244202	0.367815
YOL083W	1.83954	0.347314	1.18053e-07	1.26179e-06
YMR008C	1.83928	0.209935	1.93215e-18	1.35511e-16
YNL017C	1.83163	0.826639	0.0267086	0.0604698
YCR007C	1.81866	0.333899	5.13053e-08	6.01969e-07
YPR193C	1.8186	0.349164	1.90417e-07	1.93581e-06
YPL088W	1.81857	0.226568	1.00213e-15	4.73886e-14
YDL204W	1.81741	0.441074	3.7816e-05	0.00020279
YOR289W	1.813	0.154009	5.44257e-32	1.17147e-29
YGL158W	1.80881	0.37896	1.8143e-06	1.39298e-05
YHR138C	1.7962	0.158155	6.83071e-30	1.25404e-27
YMR173W	1.79188	0.250663	8.76957e-13	2.58206e-11
YJL088W	1.78266	0.571249	0.00180465	0.00595696
YDL023C	1.77531	0.370215	1.62387e-06	1.26072e-05
YKL163W	1.77461	0.570807	0.00187749	0.00616481
YML070W	1.7738	0.241639	2.12501e-13	7.41025e-12
YHR094C	1.77192	0.450781	8.46674e-05	0.00041064
YEL010W	1.77	0.989431	0.0736302	0.14055
YOL131W	1.7602	0.422278	3.06826e-05	0.000168444
YML054C	1.75188	0.41632	2.57625e-05	0.000144143
YIL099W	1.73816	0.219134	2.15673e-15	9.78768e-14
YJL152W	1.73708	0.292879	3.00996e-09	4.72065e-08
YHR097C	1.72201	0.127372	1.19917e-41	5.34659e-39
YMR040W	1.72191	0.288813	2.49153e-09	3.92731e-08
YGR243W	1.72062	0.377167	5.06806e-06	3.49943e-05
YHR143W	1.7183	0.338208	3.76251e-07	3.53167e-06
YDR533C	1.71588	0.283725	1.46954e-09	2.51311e-08
YGL104C	1.71582	0.210131	3.20231e-16	1.58642e-14
YNL160W	1.71575	0.27284	3.20587e-10	6.04563e-09
YHR033W	1.71559	0.268291	1.61048e-10	3.21171e-09
YKR097W	1.71416	0.343567	6.06003e-07	5.39611e-06
YCR088W	1.71338	0.235232	3.24594e-13	1.07772e-11
YHL016C	1.71238	0.262312	6.665e-11	1.41027e-09
YIR017C	1.71112	4.42405	0.698922	NA
YFL021W	1.70738	0.275724	5.92669e-10	1.08488e-08
YGL218W	1.70616	3.48578	0.624515	NA
YER152C	1.69828	0.177449	1.06405e-21	1.02181e-19
YML118W	1.68811	0.170497	4.11792e-23	4.28401e-21
YOL052C-A	1.68741	0.337506	5.7438e-07	5.14387e-06
YER091C	1.6792	0.689774	0.014916	0.036786
YKL103C	1.67661	0.254169	4.21149e-11	9.42226e-10
YGL006W	1.6721	0.23893	2.59097e-12	7.28505e-11
YMR280C	1.66952	0.37664	9.30791e-06	5.93462e-05
YOR347C	1.66694	0.320926	2.05634e-07	2.07027e-06
YGR244C	1.66427	0.191145	3.12417e-18	2.11968e-16
YLR107W	1.6607	0.245466	1.32837e-11	3.26444e-10
YPR006C	1.65242	0.190602	4.34012e-18	2.82198e-16
YJL067W	1.65208	0.394362	2.79895e-05	0.000155161
YNL296W	1.64672	3.31103	0.618946	NA
YDR155C	1.64432	0.205939	1.41113e-15	6.52466e-14
YIL155C	1.62845	0.223273	3.01864e-13	1.01303e-11
YNL044W	1.62387	0.304883	1.00287e-07	1.09823e-06
YMR251W	1.62376	0.299783	6.07889e-08	7.00082e-07
YGL184C	1.61949	0.622846	0.0093185	0.0244704
YKR040C	1.61728	2.62742	0.538199	NA
YFR012W	1.61657	0.674358	0.0165209	0.0402041
YHR209W	1.61327	0.20853	1.02283e-14	4.06658e-13
YNL067W-A	1.61288	2.02231	0.425136	NA
YJR107W	1.60855	0.238753	1.61349e-11	3.87361e-10
YER150W	1.6004	0.410741	9.76443e-05	0.000464201
YGR110W	1.59733	0.210562	3.29818e-14	1.24771e-12
YML131W	1.59707	0.214532	9.73386e-14	3.51207e-12
YGL081W	1.59658	0.349302	4.85957e-06	3.37038e-05
YLR337C	1.59557	0.151014	4.29943e-26	6.54562e-24
YBR241C	1.59494	0.288039	3.07321e-08	3.79374e-07
YDR154C	1.59492	0.264914	1.73876e-09	2.90974e-08
YDL072C	1.59342	0.205446	8.77201e-15	3.53257e-13
YEL070W	1.59041	0.505308	0.00164726	0.0055162
YLR149C	1.58905	0.218688	3.69503e-13	1.20127e-11
YMR297W	1.58835	0.307473	2.39391e-07	2.35319e-06
YKL123W	1.58282	0.587253	0.00703262	0.019228
YHR140W	1.57801	0.298822	1.28637e-07	1.36557e-06
YBR230W-A	1.57459	0.207776	3.50094e-14	1.31644e-12
YDL009C	1.57458	0.2003	3.8074e-15	1.6504e-13
YML128C	1.57159	0.356765	1.05731e-05	6.63959e-05
YCL049C	1.57134	0.201309	5.92281e-15	2.48122e-13
YEL012W	1.56983	0.283686	3.13563e-08	3.85287e-07
YCL040W	1.56923	0.339413	3.77559e-06	2.70267e-05
YBR096W	1.56881	0.150831	2.44998e-25	3.32452e-23
YNL042W-B	1.56161	0.315188	7.24992e-07	6.22476e-06
YGR212W	1.5549	0.21418	3.87772e-13	1.25413e-11
YMR251W-A	1.55332	0.217553	9.33446e-13	2.73548e-11
YKL142W	1.55182	0.197898	4.45194e-15	1.91648e-13
YNL270C	1.54953	0.29188	1.10358e-07	1.18973e-06
YNL140C	1.54479	0.835128	0.0643479	0.125873
YKR003W	1.54461	0.279649	3.32493e-08	4.06149e-07
YMR191W	1.5426	0.221974	3.66671e-12	9.99459e-11
YKL162C-A	1.53985	0.431106	0.000354454	0.00145177
YKL007W	1.53776	0.188014	2.86231e-16	1.42932e-14
YJL020C	1.53508	0.183638	6.30941e-17	3.54805e-15
YGR022C	1.52959	1.49624	0.306642	0.437299
YGR209C	1.52566	0.348561	1.20318e-05	7.44324e-05
YPR198W	1.52328	0.237811	1.49976e-10	3.00138e-09
YJL151C	1.52185	0.209233	3.50375e-13	1.15108e-11
YNL105W	1.51962	0.910071	0.0949614	0.171813
YKL165C	1.51667	0.209731	4.7774e-13	1.52145e-11
YIL010W	1.5137	0.151744	1.95337e-23	2.25795e-21
YFL010C	1.50819	0.225467	2.24404e-11	5.28578e-10
YDL221W	1.50693	0.160441	5.86434e-21	5.38312e-19
YPR151C	1.50378	0.460947	0.00110486	0.00389633
YIL141W	1.50156	0.434427	0.000547429	0.00212239
YJL060W	1.49997	0.209782	8.6715e-13	2.56528e-11
YBR232C	1.49597	0.776986	0.0541855	0.108824
YLR423C	1.4921	0.225057	3.35951e-11	7.65331e-10
YLR312C	1.49088	0.279316	9.41862e-08	1.03871e-06
YDR453C	1.48602	0.33859	1.1396e-05	7.078e-05
YBR056W	1.48428	0.181889	3.3403e-16	1.64174e-14
YDR368W	1.48236	0.147717	1.06841e-23	1.30765e-21
YPR184W	1.48211	0.379008	9.2109e-05	0.000441038
YDL124W	1.48054	0.192402	1.41444e-14	5.5181e-13
YCL043C	1.47991	0.120548	1.21031e-34	3.43399e-32
YIL100W	1.47576	0.866298	0.0884696	0.162603
YLL047W	1.47553	1.60212	0.357059	NA
YKL202W	1.47545	0.464643	0.00149599	0.00507774
YKL065C	1.47262	0.137729	1.10742e-26	1.72812e-24
YGR174W-A	1.47116	0.436795	0.00075692	0.00281567
YGL053W	1.46922	0.176457	8.34881e-17	4.57134e-15
YLL025W	1.46761	0.234394	3.81791e-10	7.15657e-09
YAL068C	1.46642	0.635206	0.0209673	0.0492949
YKL126W	1.45676	0.159808	7.81734e-20	6.33712e-18
YCR069W	1.45636	0.177989	2.78498e-16	1.41332e-14
YBR200W-A	1.44626	4.05917	0.72162	NA
YGL069C	1.44267	1.83034	0.430581	NA
YFR052C-A	1.44217	0.657109	0.0281841	0.0632142
YFL010W-A	1.4412	0.205871	2.55005e-12	7.20244e-11
YAL061W	1.43697	0.378119	0.000144522	0.000656554
YJL016W	1.43208	0.225328	2.07701e-10	4.06417e-09
YDL243C	1.4306	0.194864	2.1114e-13	7.40412e-12
YBL065W	1.43001	1.09162	0.190199	0.300881
YBL064C	1.42919	0.218179	5.73383e-11	1.22992e-09
YMR184W	1.42908	0.264578	6.61408e-08	7.52005e-07
YLR217W	1.42903	0.749085	0.0564308	0.112179
YKR049C	1.42839	0.247824	8.22788e-09	1.12876e-07
YDR540C	1.42834	0.238903	2.24862e-09	3.60579e-08
YAR068W	1.42241	0.300192	2.15505e-06	1.62462e-05
YKL091C	1.42234	0.206894	6.2102e-12	1.62193e-10
YML123C	1.42016	0.368587	0.00011668	0.00054352
YAL016C-B	1.41882	0.448614	0.00156329	0.00527748
YOR128C	1.41776	0.387096	0.00024972	0.00106472
YDL027C	1.41274	0.203098	3.50206e-12	9.58767e-11
YOL085W-A	1.41146	0.239477	3.77122e-09	5.71359e-08
YCL038C	1.41083	0.238257	3.19072e-09	4.95887e-08
YBR085C-A	1.40942	0.207082	1.00282e-11	2.54455e-10
YBR244W	1.40771	0.39454	0.00035976	0.00146869
YGR221C	1.40658	0.196482	8.13674e-13	2.43012e-11
YLR370C	1.40347	0.155003	1.37179e-19	1.08389e-17
YKL073W	1.39764	0.128322	1.26323e-27	2.02181e-25
YBR269C	1.39758	0.197547	1.49786e-12	4.32854e-11
YHR087W	1.39555	0.299925	3.27133e-06	2.36886e-05
YOL156W	1.39505	0.307396	5.6717e-06	3.86071e-05
YOR389W	1.39491	0.183123	2.58985e-14	9.91768e-13
YML047W-A	1.39416	0.883548	0.114587	0.200533
YKR046C	1.39357	0.257628	6.32917e-08	7.24893e-07
YDR203W	1.39326	1.39223	0.316955	0.448522
YPR030W	1.39262	0.344094	5.18314e-05	0.000265408
YNL043C	1.39071	0.327217	2.13678e-05	0.000123498
YFL032W	1.38917	0.365223	0.0001426	0.000650253
YER179W	1.38878	0.257097	6.59813e-08	7.51561e-07
YCL042W	1.38853	0.404486	0.000597309	0.00229299
YDL010W	1.38825	0.193831	7.94073e-13	2.38298e-11
YLR311C	1.38772	0.467008	0.00296333	0.00911636
YAL044C	1.38578	0.303021	4.80272e-06	3.3421e-05
YKL066W	1.38549	0.203657	1.02433e-11	2.57817e-10
YLR120C	1.3854	0.227342	1.10189e-09	1.91056e-08
YOL082W	1.37822	0.238882	7.95365e-09	1.09354e-07
YDR536W	1.37693	0.597786	0.0212571	0.0498823
YBL062W	1.37691	2.34284	0.556726	NA
YIR027C	1.37659	0.214912	1.50021e-10	3.00138e-09
YBR284W	1.3728	0.263477	1.88533e-07	1.91977e-06
YCL026C-B	1.37147	0.223045	7.80342e-10	1.38772e-08
YDL021W	1.36781	0.303934	6.78386e-06	4.49998e-05
YHR193C-A	1.36492	2.16912	0.529184	NA
YDR014W-A	1.36383	0.691582	0.048605	0.0996036
YMR238W	1.35897	0.238794	1.26323e-08	1.67411e-07
YAL042C-A	1.35703	2.03891	0.505687	NA
YMR206W	1.35254	0.40739	0.00090015	0.00325535
YER057C	1.35227	0.136198	3.12245e-23	3.30345e-21
YGL045W	1.34466	0.194479	4.70649e-12	1.26912e-10
YOR036W	1.34421	0.134869	2.13038e-23	2.33296e-21
YKL067W	1.34173	0.143285	7.6735e-21	6.7462e-19
YER184C	1.34165	0.196266	8.15155e-12	2.10256e-10
YMR020W	1.33971	0.159592	4.67415e-17	2.72674e-15
YOL048C	1.33909	0.208204	1.26273e-10	2.56742e-09
YDR018C	1.33889	0.252436	1.13366e-07	1.21795e-06
YKL107W	1.33819	0.257803	2.0944e-07	2.09507e-06
YGR019W	1.33782	0.219781	1.14999e-09	1.98294e-08
YDR524C-A	1.3377	1.50365	0.373663	0.50826
YML028W	1.33764	0.285819	2.86838e-06	2.1064e-05
YNL134C	1.33603	0.253262	1.32564e-07	1.40486e-06
YGL062W	1.33545	0.253816	1.429e-07	1.49661e-06
YLL058W	1.32983	0.202397	5.01722e-11	1.10273e-09
YMR226C	1.32806	0.152875	3.71348e-18	2.43995e-16
YMR326C	1.32629	2.61353	0.611826	NA
YDL085W	1.32352	0.408691	0.0012019	0.00419825
YCL048W-A	1.32258	0.691265	0.055712	0.111104
YAL031W-A	1.32186	0.610702	0.0304266	0.0674683
YGL242C	1.31992	0.258211	3.19118e-07	3.05981e-06
YAL053W	1.31625	0.227802	7.55761e-09	1.046e-07
YML057W	1.31338	0.150556	2.6968e-18	1.84983e-16
YNL274C	1.31207	0.246407	1.01066e-07	1.10483e-06
YDR388W	1.30902	0.173473	4.49e-14	1.67824e-12
YOR034C-A	1.30765	0.322161	4.92856e-05	0.000254251
YJL068C	1.30757	0.219034	2.37644e-09	3.76491e-08
YCL033C	1.30152	0.202617	1.33129e-10	2.68062e-09
YLR302C	1.29734	1.04645	0.215066	0.332206
YJL045W	1.2932	0.354296	0.000262184	0.00111558
YBR226C	1.29209	0.468459	0.00581245	0.0163356
YBR182C	1.29116	0.229617	1.87587e-08	2.40435e-07
YIL140W	1.288	0.254613	4.22253e-07	3.92218e-06
YIR017W-A	1.28508	1.33714	0.336517	0.468243
YDL244W	1.28051	0.252826	4.08803e-07	3.81427e-06
YER069W	1.27173	0.306498	3.33617e-05	0.000181713
YLR338W	1.27054	0.845516	0.132922	0.226015
YHR177W	1.26823	0.175821	5.46547e-13	1.69729e-11
YBR033W	1.26797	0.163553	9.0015e-15	3.60175e-13
YLR327C	1.26716	0.351125	0.000307548	0.00128066
YNL305C	1.26573	0.200364	2.6645e-10	5.13327e-09
YDL239C	1.26364	0.318092	7.11073e-05	0.000352823
YOR288C	1.26253	0.162679	8.43621e-15	3.4194e-13
YJL222W-B	1.26142	0.600299	0.0356137	0.0772117
YOR161C	1.26123	0.402664	0.00173488	0.00577245
YNR034W-A	1.26016	0.722943	0.0813159	0.152059
YNL138W	1.25739	0.172708	3.32698e-13	1.09878e-11
YJR074W	1.25574	0.235901	1.01988e-07	1.11101e-06
YAR027W	1.25269	0.140871	5.97686e-19	4.44138e-17
YIL107C	1.2524	0.185847	1.59631e-11	3.84717e-10
YER119C	1.25205	0.231153	6.07649e-08	7.00082e-07
YNL338W	1.25178	1.81464	0.490307	NA
YJL185C	1.25122	0.213499	4.61309e-09	6.74353e-08
YNL193W	1.24712	0.183493	1.07162e-11	2.67562e-10
YLR414C	1.2457	0.169855	2.23592e-13	7.66848e-12
YGL001C	1.24447	0.159151	5.30561e-15	2.2529e-13
YCR108C	1.2442	1.24412	0.317278	0.448675
YJR095W	1.24215	0.683807	0.0692911	0.133657
YKL157W	1.23922	0.173203	8.38275e-13	2.49167e-11
YKL001C	1.23854	0.276592	7.53908e-06	4.93798e-05
YJL066C	1.23849	0.259148	1.76085e-06	1.35694e-05
YBR139W	1.23741	0.245303	4.54967e-07	4.17633e-06
YMR316C-B	1.23591	0.595108	0.0378208	0.0809871
YKR098C	1.23363	0.182928	1.54316e-11	3.73348e-10
YNL018C	1.2326	0.315208	9.21361e-05	0.000441038
YER081W	1.23114	0.23914	2.63015e-07	2.55723e-06
YDR442W	1.23023	0.68788	0.0737053	0.140608
YJL073W	1.22986	0.192428	1.64514e-10	3.27037e-09
YIL136W	1.22193	0.344862	0.000395233	0.00159886
YPL136W	1.22178	1.32309	0.355787	0.489168
YCR068W	1.22173	0.177664	6.12843e-12	1.6073e-10
YGR087C	1.22093	0.332532	0.000241033	0.00103191
YPL246C	1.2153	0.208735	5.8064e-09	8.27478e-08
YPR170C	1.21325	0.366606	0.000934918	0.00336763
YNL235C	1.21216	0.741523	0.102113	0.182528
YGR088W	1.21023	0.323214	0.000180865	0.000797117
YMR316C-A	1.20903	0.40615	0.00291265	0.00897964
YMR135W-A	1.20722	0.405388	0.00290193	0.00895395
YOR321W	1.20688	0.152334	2.32695e-15	1.04495e-13
YFL058W	1.20494	1.31565	0.359741	0.493518
YCL030C	1.20488	0.417335	0.00388833	0.0115521
YML027W	1.20455	0.294936	4.42481e-05	0.000232881
YFL021C-A	1.20407	0.529127	0.0228708	0.0529916
YDL137W	1.20383	0.125715	1.01005e-21	9.85119e-20
YDR391C	1.20364	0.167104	5.89143e-13	1.80266e-11
YOR197W	1.20293	0.115834	2.90147e-25	3.8534e-23
YPR145C-A	1.20276	0.318004	0.00015544	0.000700548
YLR307W	1.2008	1.22466	0.326831	0.458239
YBR294W	1.19928	0.258839	3.59897e-06	2.5911e-05
YKR013W	1.19876	0.328074	0.000258263	0.00109964
YPR074W-A	1.19456	1.53421	0.436205	0.570048
YDR272W	1.19441	0.150341	1.94736e-15	8.9378e-14
YDR254W	1.19368	0.224317	1.02965e-07	1.1197e-06
YJR005C-A	1.19213	0.952709	0.210823	0.32719
YDR077W	1.19203	0.150733	2.61131e-15	1.15601e-13
YJR061W	1.1919	0.175084	9.92469e-12	2.52857e-10
YLR304C	1.18953	0.305939	0.000101025	0.000477727
YJR065C	1.18475	0.127654	1.67934e-20	1.4559e-18
YER142C	1.18205	0.25198	2.71828e-06	2.00799e-05
YMR110C	1.18003	0.259701	5.52538e-06	3.78921e-05
YNR059W	1.17976	0.200448	3.96612e-09	5.97983e-08
YAR015W	1.17956	0.267491	1.03511e-05	6.51985e-05
YNL053W	1.1794	0.248361	2.04684e-06	1.54865e-05
YFL011W	1.17746	0.571895	0.0395061	0.0838532
YIL108W	1.17374	0.179208	5.76854e-11	1.23312e-09
YMR087W	1.1731	0.162932	6.02497e-13	1.83453e-11
YKL076C	1.16928	0.340788	0.000601109	0.00230191
YIR037W	1.16898	0.161887	5.16234e-13	1.61926e-11
YOR387C	1.16594	0.435982	0.0074891	0.0202807
YJR096W	1.16556	0.313077	0.000196938	0.000861721
YPL123C	1.16268	0.293708	7.53829e-05	0.000372557
YDR525W-A	1.16225	0.385962	0.00260114	0.00816457
YLR281C	1.16194	0.371591	0.0017664	0.00585547
YOR135C	1.16157	0.352027	0.000967964	0.00346248
YGL185C	1.15952	0.179738	1.11e-10	2.28668e-09
YIL146C	1.15932	0.193007	1.89438e-09	3.1036e-08
YPL027W	1.15748	0.647174	0.0736941	0.140608
YGR295C	1.15684	0.171396	1.48355e-11	3.61732e-10
YFR032C-B	1.15546	0.448382	0.00996761	0.0260435
YMR141C	1.15087	0.232981	7.82206e-07	6.62487e-06
YBR108W	1.14949	0.196314	4.75922e-09	6.93744e-08
YPL280W	1.14873	1.86492	0.537915	NA
YBR089W	1.14607	0.875611	0.190575	0.301386
YBL043W	1.14338	0.43345	0.00834285	0.0221978
YEL009C-A	1.14213	0.701006	0.103254	0.184045
YLR241W	1.14177	0.141156	6.03031e-16	2.89548e-14
YDR411C	1.13968	0.138076	1.5322e-16	8.1051e-15
YIL062C	1.13669	0.157289	4.94717e-13	1.56752e-11
YKL151C	1.13657	0.230001	7.74864e-07	6.57161e-06
YPL019C	1.13617	0.208673	5.18753e-08	6.07516e-07
YFR053C	1.13547	0.628834	0.0709695	0.136221
YMR250W	1.13261	0.338315	0.000814553	0.00298909
YDR504C	1.12996	0.289445	9.46546e-05	0.000451708
YKL074C	1.12962	0.119982	4.73359e-21	4.41001e-19
YOR220W	1.12921	0.155396	3.68529e-13	1.20127e-11
YJR085C	1.12864	0.160821	2.25076e-12	6.41518e-11
YLR104W	1.12732	0.227394	7.1378e-07	6.13694e-06
YDL237W	1.12354	0.169431	3.32911e-11	7.61183e-10
YDR320W-B	1.12229	0.445257	0.0117177	0.0299271
YHR139C-A	1.12188	0.333496	0.000768198	0.00284914
YLR099C	1.11991	0.298088	0.000171987	0.000762922
YLR211C	1.11444	0.192812	7.47231e-09	1.0388e-07
YIL067C	1.11327	0.232584	1.69688e-06	1.3125e-05
YNL241C	1.11146	0.328247	0.000709078	0.00265511
YBR046C	1.11089	0.267646	3.31617e-05	0.00018094
YGL168W	1.11005	0.233545	2.00373e-06	1.5202e-05
YJR161C	1.10977	0.323324	0.000598335	0.00229552
YJR142W	1.10855	0.147622	5.93913e-14	2.19361e-12
YBR071W	1.10832	0.190184	5.62203e-09	8.03037e-08
YOR176W	1.10335	0.151161	2.8955e-13	9.76958e-12
YIL065C	1.10312	0.133386	1.33833e-16	7.20159e-15
YOR329C	1.10107	0.158002	3.19787e-12	8.83235e-11
YFL031W	1.09607	0.230178	1.91827e-06	1.46558e-05
YDR476C	1.09461	0.236433	3.66216e-06	2.63355e-05
YIL125W	1.09278	0.214567	3.52558e-07	3.34957e-06
YDR199W	1.09158	0.618542	0.0776034	0.146433
YFL013W-A	1.08935	0.628343	0.0829734	0.154465
YKR009C	1.08611	0.378503	0.00411147	0.0121386
YFL012W-A	1.08487	3.06949	0.723761	NA
YGR254W	1.08038	0.275189	8.63899e-05	0.000416728
YNL036W	1.07981	0.337775	0.00138942	0.00475742
YDL029W	1.07926	0.182092	3.08563e-09	4.82719e-08
YDL057W	1.07903	0.227613	2.13058e-06	1.60811e-05
YOR152C	1.0789	0.24277	8.82572e-06	5.65607e-05
YIL153W	1.07608	0.13783	5.84326e-15	2.46444e-13
YJL103C	1.07482	0.203322	1.24819e-07	1.32729e-06
YDL007C-A	1.07053	5.22319	0.837606	NA
YGL052W	1.06967	0.211512	4.2539e-07	3.94545e-06
YGR149W	1.06957	0.178327	2.00004e-09	3.24422e-08
YFL019C	1.06727	0.351933	0.00242457	0.00767843
YPL179W	1.0663	0.218875	1.10615e-06	9.03745e-06
YAL008W	1.06473	0.184865	8.43539e-09	1.15469e-07
YBR036C	1.06457	0.145324	2.38e-13	8.118e-12
YLR213C	1.06441	0.285542	0.000193247	0.000846488
YPR150W	1.06429	0.824394	0.196705	0.309277
YDR519W	1.06404	0.146652	4.00049e-13	1.28717e-11
YNL333W	1.06354	0.379745	0.00509969	0.0146087
YHR106W	1.06229	0.213963	6.87645e-07	5.92039e-06
YDL214C	1.061	0.453003	0.0191726	0.045765
YEL041W	1.06096	0.23556	6.66882e-06	4.4331e-05
YGR284C	1.05967	0.187003	1.45654e-08	1.90602e-07
YBR221W-A	1.05646	0.389336	0.00665797	0.0183241
YLR273C	1.05475	0.265477	7.09608e-05	0.000352377
YDR010C	1.05473	0.432597	0.0147636	0.0365547
YER068C-A	1.05386	0.987641	0.285951	0.415192
YDR009W	1.05262	0.166168	2.37892e-10	4.62592e-09
YNL045W	1.05105	0.290459	0.000296232	0.00124183
YJL091C	1.05097	0.168631	4.5939e-10	8.48376e-09
YJL032W	1.05024	1.23384	0.394661	0.52921
YJL171C	1.04907	0.364606	0.00401137	0.0118612
YKL013C	1.04762	0.115457	1.1505e-19	9.20693e-18
YAR020C	1.04334	0.296245	0.000428484	0.00171339
YAL034C	1.04012	0.256251	4.92862e-05	0.000254251
YDR445C	1.03995	1.44062	0.470371	0.602313
YIR028W	1.03994	0.217173	1.68015e-06	1.30118e-05
YHR075C	1.03875	0.180862	9.28321e-09	1.25696e-07
YNR035C	1.0379	0.153219	1.25334e-11	3.09223e-10
YGR268C	1.03731	0.14902	3.38158e-12	9.2986e-11
YBL001C	1.03649	0.192641	7.43132e-08	8.35789e-07
YOR177C	1.03622	0.453519	0.0223219	0.0520095
YDR058C	1.03525	0.174424	2.934e-09	4.61311e-08
YDR273W	1.03337	0.230334	7.244e-06	4.75969e-05
YGL087C	1.03145	0.175416	4.10175e-09	6.13984e-08
YHL048W	1.02834	0.234704	1.1789e-05	7.30753e-05
YER095W	1.02752	0.185039	2.808e-08	3.51253e-07
YAL049C	1.02689	0.136192	4.69993e-14	1.74625e-12
YOR100C	1.02553	0.614172	0.0949621	0.171813
YMR062C	1.02511	0.285396	0.00032829	0.00135618
YLR415C	1.02451	0.296743	0.000555365	0.00214782
YHL034W-A	1.0242	0.331807	0.00202367	0.00657561
YFL054C	1.02233	0.40148	0.010884	0.0280156
YDR148C	1.02229	0.211162	1.29012e-06	1.03243e-05
YER034W	1.0219	0.222547	4.39383e-06	3.10252e-05
YGL125W	1.02059	0.270259	0.000159143	0.00071414
YLR285C-A	1.02045	0.326815	0.00179386	0.0059339
YOL086W-A	1.01966	0.217834	2.85644e-06	2.1001e-05
YER015W	1.01965	0.328614	0.00191641	0.00627609
YGR066C	1.01933	0.356025	0.00419549	0.0123239
YIR036C	1.01905	0.242112	2.56484e-05	0.000143891
YLR279W	1.01827	0.320138	0.00146909	0.00500002
YOR072W-A	1.01597	0.364358	0.00529712	0.0150842
YNL055C	1.01581	0.263272	0.000114134	0.000533253
YJL001W	1.01463	0.229799	1.00883e-05	6.36074e-05
YOR062C	1.01285	0.235586	1.71349e-05	0.000101863
YBR137W	1.01261	0.184429	4.00705e-08	4.80077e-07
YGL051W	1.0112	0.223551	6.08645e-06	4.0925e-05
YPR037C	1.01118	0.20345	6.68929e-07	5.83164e-06
YPL110C	1.00942	0.139999	5.58568e-13	1.72603e-11
YKL096C-B	1.00941	0.575833	0.0796097	0.149586
YPL186C	1.00773	0.37593	0.00734864	0.0199609
YIL034C	1.0053	0.107093	6.16691e-21	5.57882e-19
YDL012C	1.00502	0.221693	5.80515e-06	3.93012e-05
YOL037C	1.00406	0.527567	0.0570158	0.113161
YNL012W	1.00315	0.213682	2.67111e-06	1.98018e-05
YJL057C	1.00275	0.172729	6.42494e-09	9.05293e-08
YOR394C-A	1.00228	0.644074	0.11967	0.207149
YJL159W	1.00219	0.224869	8.31973e-06	5.38711e-05
YKL118W	1.00188	1.03531	0.333189	0.464857
YGR037C	1.00186	0.157246	1.87401e-10	3.70176e-09
YDR320C	1.001	0.158255	2.52802e-10	4.90058e-09
YFL020C	1.00098	0.207273	1.3701e-06	1.0853e-05
YPL018W	1.00018	0.19811	4.45042e-07	4.10393e-06
YDR040C	0.995474	0.351707	0.00464886	0.013478
YKR061W	0.994053	0.20689	1.54952e-06	1.21052e-05
YLR122C	0.994049	0.296869	0.000812667	0.00298501
YMR304W	0.992776	0.207684	1.751e-06	1.35102e-05
YJL052W	0.992415	0.290248	0.000628057	0.00239045
YMR295C	0.992033	0.148657	2.50113e-11	5.8692e-10
YAL005C	0.990309	0.276176	0.000336053	0.00138458
YBL073W	0.990022	0.820741	0.227719	0.348472
YOL129W	0.988388	0.209538	2.39361e-06	1.79147e-05
YLR174W	0.98818	0.571837	0.0839739	0.156001
YBR045C	0.986127	0.22396	1.06696e-05	6.69344e-05
YDL110C	0.984909	0.260954	0.000160483	0.000718603
YER033C	0.983891	0.166193	3.2164e-09	4.9695e-08
YBR230C	0.982202	0.287922	0.000646417	0.00244838
YDL200C	0.980559	0.257604	0.000140968	0.00064369
YOR227W	0.979112	0.20065	1.0625e-06	8.7265e-06
YDR001C	0.978701	0.238926	4.19887e-05	0.000221947
YJR019C	0.97825	0.215456	5.61554e-06	3.82666e-05
YDL125C	0.977182	0.176043	2.8435e-08	3.54982e-07
YGL055W	0.977076	0.359164	0.00651998	0.0180158
YBL029C-A	0.976996	0.26506	0.000227853	0.00098019
YJL199C	0.976961	0.204012	1.67832e-06	1.30118e-05
YJL108C	0.976957	0.363891	0.00725843	0.0197848
YHR160C	0.975762	0.311221	0.00171696	0.00571893
YGL205W	0.975123	0.596446	0.102072	0.182508
YNR002C	0.973968	0.335132	0.00365818	0.0109412
YEL069C	0.972817	0.372901	0.00908647	0.0239315
YOR041C	0.970278	0.705865	0.169257	0.274701
YNL143C	0.969797	0.277451	0.00047338	0.00187252
YPR098C	0.968261	0.192034	4.60382e-07	4.21983e-06
YFR022W	0.967385	0.178653	6.13258e-08	7.04964e-07
YOR300W	0.967155	0.752736	0.198844	0.311582
YKR041W	0.966909	0.37642	0.0102083	0.0265168
YOR348C	0.966137	0.691932	0.162627	0.265391
YNL071W	0.966072	0.175032	3.40151e-08	4.14692e-07
YBR014C	0.965107	0.170593	1.53711e-08	2.00306e-07
YKL174C	0.962272	0.157206	9.29309e-10	1.62942e-08
YBR001C	0.962238	0.181667	1.17906e-07	1.26179e-06
YMR170C	0.961749	0.262178	0.000244161	0.00104316
YDR358W	0.96034	0.196049	9.6579e-07	7.98472e-06
YGL027C	0.958066	0.153142	3.94775e-10	7.33388e-09
YBR214W	0.957885	0.224019	1.90355e-05	0.000111988
YOR019W	0.954562	0.264055	0.000300342	0.00125568
YDR483W	0.953833	0.193314	8.05193e-07	6.8011e-06
YMR294W-A	0.953653	0.2116	6.57906e-06	4.37809e-05
YFR010W-A	0.952882	1.25521	0.447769	0.580419
YDL199C	0.952434	0.24236	8.5008e-05	0.000411652
YJL077W-B	0.952403	0.313	0.00234369	0.00747157
YEL020C	0.950178	0.182351	1.8812e-07	1.9187e-06
YOL007C	0.950096	0.279557	0.000677367	0.00255322
YKR080W	0.949608	0.401264	0.0179553	0.0430733
YFR054C	0.949235	0.534942	0.0759864	0.143773
YML100W	0.948948	0.260047	0.000263118	0.00111818
YHR113W	0.948405	0.187822	4.42976e-07	4.09638e-06
YOL050C	0.947821	0.825885	0.251116	0.375801
YDL238C	0.947787	0.184078	2.62111e-07	2.55641e-06
YIL169C	0.947364	0.282665	0.000803615	0.00296453
YPL152W	0.943903	0.188189	5.28385e-07	4.79387e-06
YGL028C	0.942356	0.277396	0.000680919	0.00256351
YGL180W	0.941456	0.318335	0.00310209	0.00947321
YDR048C	0.941222	0.857036	0.272105	0.399548
YNL014W	0.940359	0.318968	0.00319699	0.00973443
YMR315W	0.940016	0.112604	6.94433e-17	3.87022e-15
YLR354C	0.936616	0.13862	1.41151e-11	3.45514e-10
YHR202W	0.935456	0.197958	2.29521e-06	1.72403e-05
YKL210W	0.933726	0.23771	8.5656e-05	0.000414148
YHL002W	0.933375	0.173579	7.56405e-08	8.49187e-07
YIL066C	0.933098	0.22929	4.7112e-05	0.000244857
YKL106C-A	0.933031	0.881498	0.289846	0.419188
YJL215C	0.931659	0.548169	0.0892094	0.16349
YBR103C-A	0.93146	1.19448	0.435508	0.569426
YMR306C-A	0.93135	0.867914	0.283231	0.412489
YGL132W	0.930798	0.653071	0.154081	0.254529
YHR030C	0.929946	0.322214	0.0039003	0.0115711
YNL237W	0.929467	0.187105	6.77818e-07	5.86003e-06
YDR486C	0.928344	0.162612	1.13682e-08	1.51625e-07
YKR001C	0.927702	0.191692	1.30141e-06	1.0388e-05
YMR196W	0.926799	0.23133	6.16528e-05	0.000311105
YDR319C	0.925547	0.175764	1.39547e-07	1.46889e-06
YDL094C	0.925194	0.304669	0.00239169	0.00760128
YJR159W	0.925106	5.26776	0.860595	NA
YOR366W	0.925092	5.26776	0.860597	NA
YEL018C-A	0.925092	5.26776	0.860597	NA
YIL142C-A	0.925092	5.26776	0.860597	NA
YDL220C	0.925038	0.156484	3.39197e-09	5.19791e-08
YBL017C	0.924952	0.150147	7.25991e-10	1.30595e-08
YMR279C	0.924548	0.249116	0.000206191	0.000897518
YOR015W	0.924443	0.194545	2.01593e-06	1.52712e-05
YPL271W	0.922394	0.132174	2.98074e-12	8.3434e-11
YBR026C	0.92163	0.281966	0.00108087	0.00382038
YPL256C	0.921055	0.360746	0.0106739	0.0275202
YHR044C	0.920796	0.264021	0.000487407	0.00191823
YGR248W	0.918536	0.343811	0.00754841	0.020397
YHL048C-A	0.9175	1.11354	0.409968	0.544009
YPR002W	0.917176	0.451666	0.0422905	0.0886425
YLR406C-A	0.915357	1.0726	0.393435	0.527793
YLR359W	0.915097	0.213001	1.73738e-05	0.000103087
YOR136W	0.91464	0.31876	0.00411296	0.0121386
YMR122W-A	0.913661	0.287083	0.00145975	0.00497638
YNL104C	0.910997	0.309312	0.00322711	0.00981178
YLL040C	0.906707	0.203152	8.07449e-06	5.26106e-05
YOL031C	0.906097	0.164229	3.44286e-08	4.181e-07
YIL055C	0.905842	0.222364	4.6272e-05	0.000242262
YOR020W-A	0.905662	0.167045	5.90495e-08	6.85106e-07
YOR155C	0.905593	0.197457	4.51204e-06	3.17164e-05
YLR270W	0.905154	0.207443	1.28064e-05	7.85243e-05
YGL037C	0.904087	0.225347	6.0214e-05	0.000305325
YPL017C	0.903417	0.163165	3.07994e-08	3.79374e-07
YBL047C	0.901984	0.189109	1.84542e-06	1.41513e-05
YCL044C	0.901161	0.178593	4.51373e-07	4.14944e-06
YER143W	0.899884	0.287105	0.0017224	0.005734
YDL206W	0.898059	0.212427	2.36177e-05	0.000134386
YGR008C	0.898012	0.287519	0.00178827	0.0059217
YNR077C	0.897037	5.26483	0.864709	NA
YDR178W	0.896205	0.285475	0.00169326	0.00564902
YNL003C	0.894354	0.202295	9.82299e-06	6.20598e-05
YOR072W	0.893291	0.426602	0.0362628	0.0782686
YBL083C	0.892929	0.911986	0.327529	0.458942
YDL210W	0.892826	0.283857	0.00165895	0.00554938
YIL124W	0.892338	0.163139	4.50506e-08	5.34612e-07
YML116W-A	0.891948	0.258105	0.000548747	0.00212486
YOR120W	0.891921	0.321344	0.00551009	0.0156036
YLR252W	0.891039	0.255501	0.000487701	0.00191823
YLR248W	0.890333	0.161572	3.57947e-08	4.33005e-07
YPL281C	0.889968	5.26406	0.865746	NA
YNL013C	0.888131	2.70144	0.742336	NA
YOR374W	0.887823	0.434784	0.0411531	0.0866862
YFL042C	0.887573	0.20776	1.93633e-05	0.000113489
YER035W	0.887411	0.177412	5.6747e-07	5.09694e-06
YOR192C-C	0.886778	0.192965	4.31644e-06	3.05478e-05
YNL336W	0.884732	0.169523	1.79936e-07	1.83823e-06
YGL026C	0.88469	0.236809	0.000187055	0.000820519
YGL160W	0.884216	0.139354	2.22284e-10	4.33593e-09
YKL148C	0.884167	0.315498	0.00507162	0.0145349
YEL058W	0.884164	0.144795	1.01948e-09	1.77967e-08
YAR035C-A	0.883884	0.900248	0.326187	0.457825
YJL161W	0.883767	0.232798	0.000146882	0.00066679
YPL114W	0.881669	4.51012	0.845012	NA
YOL140W	0.881524	0.247597	0.000370419	0.00150924
YLR142W	0.881454	0.247647	0.000371822	0.00151397
YPL165C	0.881108	0.172357	3.18566e-07	3.05922e-06
YJR025C	0.879775	0.308691	0.00437172	0.0127694
YMR119W	0.877905	0.193247	5.54844e-06	3.78921e-05
YJR008W	0.877712	0.280307	0.00174065	0.00578856
YJR149W	0.877494	0.208483	2.56569e-05	0.000143891
YNL037C	0.8772	0.299126	0.00336203	0.0101528
YOL132W	0.876896	0.522785	0.0934732	0.16966
YFR041C	0.87437	0.191013	4.70473e-06	3.29053e-05
YLR046C	0.873898	0.19011	4.29037e-06	3.03979e-05
YBR041W	0.873858	0.157629	2.96024e-08	3.67352e-07
YLR324W	0.871985	0.212351	4.0199e-05	0.000214276
YML057C-A	0.870818	0.328282	0.00798624	0.0214235
YNL171C	0.870748	0.431685	0.043686	0.0908657
YCL057W	0.870417	0.213323	4.49803e-05	0.000236336
YLR140W	0.869154	0.395189	0.0278541	0.0626315
YMR034C	0.868539	0.203684	2.00662e-05	0.000117169
YNL142W	0.868311	0.222099	9.24617e-05	0.000441919
YDR497C	0.867504	0.260437	0.000865506	0.00315198
YLR428C	0.866631	1.16064	0.455254	0.587257
YDL032W	0.86625	5.26137	0.869225	NA
YJL038C	0.865181	0.367435	0.0185401	0.044357
YJL211C	0.864904	0.351226	0.0137962	0.0344601
YIL071W-A	0.86311	0.381426	0.0236447	0.0545419
YPR028W	0.862617	0.215408	6.21314e-05	0.000313014
YDL091C	0.860623	0.204759	2.63279e-05	0.000147125
YNL094W	0.859266	0.139887	8.11903e-10	1.43974e-08
YHR043C	0.858965	0.252869	0.000681584	0.00256446
YLL050C	0.858327	0.101842	3.51537e-17	2.1099e-15
YOR040W	0.857972	0.218834	8.83095e-05	0.000424675
YMR281W	0.857789	0.176847	1.23171e-06	9.94611e-06
YLR099W-A	0.854153	0.20411	2.8545e-05	0.00015768
YMR105C	0.854	0.446785	0.0559489	0.111436
YKL129C	0.853935	0.144136	3.13251e-09	4.88828e-08
YDL007W	0.853229	0.220644	0.000110183	0.000516727
YIR003W	0.853227	0.162325	1.47001e-07	1.53699e-06
YBL095W	0.852687	0.209881	4.85058e-05	0.000251264
YBR140C	0.851679	0.124644	8.32182e-12	2.12889e-10
YJR106W	0.851037	0.200335	2.15624e-05	0.000124234
YFL039C	0.850247	0.230979	0.000232271	0.000997137
YOR002W	0.848079	0.19038	8.40229e-06	5.43493e-05
YPL206C	0.847948	0.158638	9.0333e-08	1.00152e-06
YIR020W-A	0.847884	0.363089	0.019533	0.0464123
YMR136W	0.847018	0.190537	8.77149e-06	5.6271e-05
YNL192W	0.845829	0.232081	0.000267873	0.00113746
YDL161W	0.845189	0.122639	5.51447e-12	1.45853e-10
YJR079W	0.844937	0.302868	0.00527422	0.0150388
YBL040C	0.844801	0.211331	6.40101e-05	0.000321699
YFR017C	0.844542	0.369283	0.022197	0.0517958
YOR235W	0.844137	0.695506	0.224861	0.345076
YDR287W	0.840826	0.194096	1.47752e-05	8.87113e-05
YNL170W	0.840486	0.318365	0.00829041	0.022096
YJR044C	0.839652	0.160196	1.5937e-07	1.647e-06
YMR133W	0.833898	0.252401	0.000953612	0.00342291
YDR374W-A	0.83319	0.182244	4.83467e-06	3.35684e-05
YBL078C	0.832746	0.238737	0.000486422	0.00191609
YBR105C	0.832516	0.191465	1.37297e-05	8.32045e-05
YLR307C-A	0.831352	1.09447	0.447498	0.580419
YKL036C	0.830825	0.231116	0.000324582	0.00134353
YLR343W	0.830014	0.42305	0.0497654	0.101382
YOL159C	0.829798	0.179434	3.75469e-06	2.69388e-05
YLR236C	0.829737	0.396903	0.0365707	0.078824
YER085C	0.829157	3.4222	0.808557	NA
YFR030W	0.828909	0.3181	0.00916565	0.0241096
YLL020C	0.828693	0.382486	0.0302654	0.0671584
YMR097C	0.828308	0.193804	1.92047e-05	0.000112771
YDL240C-A	0.826869	1.24508	0.50662	0.637822
YHR050W-A	0.825974	0.216644	0.000137517	0.000630238
YAR035W	0.824705	0.435216	0.0581014	0.115023
YGR080W	0.823578	0.192315	1.84859e-05	0.000109166
YOL117W	0.822741	0.265956	0.00197796	0.00644722
YJL056C	0.822153	0.25884	0.00149165	0.00506854
YOR230W	0.821504	0.247025	0.000882324	0.00320016
YLR231C	0.821052	0.161762	3.86084e-07	3.60768e-06
YKL212W	0.820629	0.233419	0.000438614	0.00174384
YPL028W	0.8202	0.158083	2.12102e-07	2.11831e-06
YDR118W-A	0.81892	1.00969	0.417331	0.551902
YOR245C	0.818611	0.109657	8.31646e-14	3.0181e-12
YBR012C	0.816556	0.403487	0.0429961	0.0897298
YNL117W	0.816321	0.696278	0.241034	0.364117
YDL159W-A	0.816198	0.521051	0.117244	0.203741
YDR084C	0.81524	0.169544	1.52122e-06	1.19162e-05
YNL322C	0.81464	0.100591	5.56387e-16	2.69222e-14
YLR362W	0.812102	0.228435	0.000377885	0.00153665
YGR258C	0.811922	0.159746	3.7236e-07	3.50041e-06
YKL061W	0.811732	0.154535	1.49862e-07	1.56427e-06
YBL037W	0.811501	0.153904	1.34373e-07	1.42163e-06
YFR039C	0.811129	0.195397	3.3077e-05	0.000180794
YJR125C	0.810248	0.136836	3.19363e-09	4.95887e-08
YLR345W	0.808994	0.1734	3.07892e-06	2.24255e-05
YNL008C	0.807975	0.124508	8.62051e-11	1.79964e-09
YFL059W	0.80736	0.304457	0.00800633	0.0214671
YGL165C	0.806966	0.30682	0.0085362	0.0226351
YCR076C	0.806293	0.177322	5.43995e-06	3.74792e-05
YKR035C	0.805735	1.0615	0.447821	0.580419
YBR016W	0.804011	0.293558	0.00616539	0.017163
YLR199C	0.803745	0.175936	4.91491e-06	3.40498e-05
YNL130C	0.803712	0.216485	0.000205178	0.000893734
YGL167C	0.803042	0.141641	1.43179e-08	1.87757e-07
YBL071C-B	0.802875	0.762248	0.292204	0.421233
YDL101C	0.802695	0.16334	8.91226e-07	7.42728e-06
YER188C-A	0.802647	0.646267	0.214246	0.331431
YBL049W	0.801546	0.292139	0.00607481	0.0169357
YBR169C	0.800461	0.303058	0.00825939	0.0220415
YKL150W	0.799402	0.248434	0.00129192	0.00446272
YKR005C	0.799328	0.211314	0.000155165	0.000699813
YHL019W-A	0.797653	0.842078	0.343515	0.47607
YDR135C	0.797643	0.132727	1.85938e-09	3.06233e-08
YIL029W-A	0.797537	0.965502	0.408785	0.543248
YMR027W	0.796763	0.208688	0.00013456	0.0006185
YHR079C-A	0.796586	0.916941	0.384988	0.519813
YGR124W	0.794965	0.197008	5.45578e-05	0.000278682
YER046W-A	0.793785	0.792576	0.316573	0.448084
YJL034W	0.793372	0.151389	1.60053e-07	1.6486e-06
YMR155W	0.793198	0.184251	1.66992e-05	9.94622e-05
YGR055W	0.793008	0.274514	0.00386749	0.0114956
YDR400W	0.79295	0.204585	0.000106233	0.000499326
YEL011W	0.791365	0.436944	0.0701199	0.134923
YOR285W	0.791129	0.180255	1.13896e-05	7.078e-05
YLR265C	0.788523	0.177079	8.46994e-06	5.46736e-05
YCR030C	0.788426	0.217915	0.00029684	0.00124354
YPL038W-A	0.787596	0.748116	0.292446	0.421484
YDR284C	0.785942	0.161556	1.14565e-06	9.33568e-06
YDR403W	0.785452	0.218671	0.000328231	0.00135618
YFL044C	0.78542	0.241085	0.00112257	0.00395209
YLR124W	0.785207	0.31422	0.0124575	0.03152
YJR010W	0.783836	0.375967	0.0370825	0.0796794
YDR022C	0.783825	0.20739	0.000157159	0.000706764
YHL034C	0.783323	0.167861	3.06396e-06	2.23475e-05
YLR361C-A	0.783122	0.176334	8.94827e-06	5.72286e-05
YOR042W	0.782934	0.205392	0.000137902	0.000631536
YFR047C	0.782765	0.226417	0.000545841	0.00211755
YDR008C	0.7827	0.57542	0.173759	0.280332
YML042W	0.78253	0.444784	0.078518	0.147891
YJL022W	0.780731	0.839897	0.352601	0.485504
YOR336W	0.780235	0.176119	9.41602e-06	5.98521e-05
YCR105W	0.779717	0.17185	5.70086e-06	3.87212e-05
YFR012W-A	0.77919	1.06806	0.465673	0.597969
YMR135C	0.778977	0.231077	0.000748775	0.0027878
YNR010W	0.777436	0.181656	1.87123e-05	0.000110191
YFL062W	0.77715	0.222803	0.000486544	0.00191609
YLR134W	0.776627	0.183802	2.38572e-05	0.000135502
YBR255C-A	0.776565	0.141594	4.14725e-08	4.95922e-07
YLR374C	0.77484	0.466596	0.0967892	0.174511
YMR011W	0.773944	0.402065	0.0542393	0.108897
YPR026W	0.771964	0.229879	0.000784708	0.00290347
YGR237C	0.771896	0.143233	7.08199e-08	8.00829e-07
YDR070C	0.769612	0.439838	0.0801596	0.150393
YKL153W	0.769579	0.283084	0.00655685	0.0180807
YGL209W	0.769403	0.251433	0.0022128	0.00712343
YBR201W	0.766463	0.16916	5.87063e-06	3.96156e-05
YDR513W	0.766365	0.207289	0.000218088	0.00094535
YLR070C	0.764831	0.251064	0.00231635	0.00740434
YDL248W	0.764645	0.227212	0.000764503	0.0028388
YDR335W	0.764564	0.147862	2.3308e-07	2.2984e-06
YKL050C	0.764248	0.219927	0.000510845	0.00199793
YOR263C	0.763912	0.972816	0.432302	0.566421
YBR234C	0.762611	0.145409	1.56624e-07	1.624e-06
YIR007W	0.761387	0.151195	4.75835e-07	4.3487e-06
YDL097C	0.76012	0.209662	0.000288458	0.00121144
YDR304C	0.759737	0.150972	4.8463e-07	4.4226e-06
YOL107W	0.759527	0.191223	7.12877e-05	0.000353438
YPR103W	0.758191	0.268215	0.00470144	0.0136178
YBR173C	0.757826	0.225942	0.000796297	0.00294112
YPL262W	0.756794	0.189755	6.65553e-05	0.000332649
YIL087C	0.756565	0.315848	0.0166047	0.0403765
YHR007C-A	0.756318	0.250137	0.00249778	0.00788625
YKR104W	0.755178	0.238778	0.00156323	0.00527748
YDL095W	0.755026	0.133554	1.57357e-08	2.04204e-07
YKR020W	0.754636	0.128453	4.23311e-09	6.26139e-08
YER162C	0.754104	0.225134	0.00080934	0.00297696
YOL058W	0.75378	0.421789	0.0739208	0.14089
YML012C-A	0.753636	0.583298	0.196348	0.308873
YKL145W	0.753503	0.209113	0.00031417	0.00130302
YIL046W	0.753182	0.16878	8.10089e-06	5.27276e-05
YOR014W	0.753082	0.141331	9.90348e-08	1.08834e-06
YOR259C	0.752415	0.230871	0.00111797	0.00394036
YOR050C	0.75203	0.260138	0.0038415	0.0114268
YHR028C	0.749956	0.169416	9.56773e-06	6.06929e-05
YPR201W	0.749898	0.199263	0.000167653	0.000746426
YNR063W	0.749575	0.223864	0.000812965	0.00298501
YPL024W	0.748155	0.207763	0.000316989	0.00131384
YLR431C	0.747599	0.228429	0.00106496	0.00377478
YMR031W-A	0.74708	0.440987	0.0902448	0.164951
YIR040C	0.744464	0.363229	0.0404063	0.0854102
YAL054C	0.74409	0.599281	0.21437	0.331501
YOR161C-C	0.743126	0.575856	0.196887	0.309408
YML029W	0.742399	0.172119	1.60838e-05	9.61641e-05
YPL006W	0.742077	0.194156	0.000132338	0.000609634
YPL087W	0.741074	0.213417	0.000515802	0.00201605
YGL136C	0.740493	0.163663	6.05351e-06	4.07616e-05
YJL084C	0.73958	0.136113	5.52397e-08	6.43295e-07
YMR013C	0.739323	0.234577	0.0016231	0.00544114
YDR503C	0.73904	0.210086	0.000435154	0.00173339
YPR159W	0.737927	0.214333	0.000575517	0.00221615
YKL133C	0.735175	0.249289	0.00318714	0.0097092
YHR188C	0.733963	0.131858	2.60179e-08	3.27427e-07
YIL116W	0.733491	0.234994	0.00180041	0.00594925
YLR251W	0.733489	0.2044	0.000332576	0.00137298
YPL196W	0.732938	0.185088	7.49705e-05	0.000370813
YGL208W	0.732067	0.219767	0.000865015	0.00315198
YML099W-A	0.731695	0.456805	0.109207	0.193108
YFL055W	0.73087	0.208223	0.000448042	0.00178019
YMR194C-B	0.728468	0.352367	0.0387004	0.0826439
YPL102C	0.72822	1.35582	0.591194	0.708951
YDL173W	0.728124	0.2594	0.00500114	0.0143527
YDR216W	0.72777	0.273752	0.00784894	0.0210995
YNR075C-A	0.726764	0.332099	0.0286409	0.0639859
YPR146C	0.726657	0.243378	0.00282917	0.00876846
YDR062W	0.724156	0.138562	1.73022e-07	1.77632e-06
YAL060W	0.723866	0.322668	0.0248725	0.0568487
YKL010C	0.722926	0.157965	4.72816e-06	3.30125e-05
YLR379W	0.722779	0.218575	0.000943756	0.0033973
YBR126C	0.722225	0.223505	0.001232	0.00428659
YGL007C-A	0.72157	0.675185	0.285205	0.414471
YHR001W-A	0.720923	0.228107	0.00157523	0.00530675
YDR109C	0.720845	0.170398	2.3331e-05	0.000132876
YDR436W	0.720361	0.162863	9.72933e-06	6.15927e-05
YOR376W	0.720354	0.846767	0.39493	0.529344
YNR001C	0.720115	0.324191	0.0263328	0.0597273
YDL144C	0.719063	0.202289	0.0003785	0.00153753
YAL032C	0.71805	0.194629	0.000224851	0.000968613
YDL131W	0.716284	0.271506	0.00833494	0.0221957
YML130C	0.714363	0.184185	0.000105098	0.000494738
YBR285W	0.714028	0.449705	0.112339	0.19736
YPL134C	0.713986	0.26057	0.0061421	0.017108
YPR005C	0.713911	0.193901	0.000231565	0.000994789
YPL021W	0.713693	1.39487	0.608893	0.72202
YOR364W	0.711565	0.722275	0.324539	0.456256
YGL006W-A	0.711289	0.45428	0.117407	0.203891
YAL016C-A	0.710779	0.298327	0.0171933	0.0415328
YGL084C	0.710319	0.118336	1.94207e-09	3.17341e-08
YDR264C	0.709921	0.146245	1.20787e-06	9.77888e-06
YHR124W	0.709671	0.1629	1.32169e-05	8.07193e-05
YLR219W	0.70943	0.202706	0.000465605	0.00184527
YMR181C	0.708933	0.231796	0.00222501	0.00715535
YJL070C	0.70839	0.117721	1.77081e-09	2.95545e-08
YPL272C	0.708259	0.200001	0.000398203	0.00160775
YLR028C	0.707831	0.129116	4.20227e-08	5.00584e-07
YPR081C	0.70753	0.219473	0.00126516	0.00438731
YDR295C	0.706755	0.179838	8.49593e-05	0.000411652
YJR005W	0.70646	0.161654	1.24138e-05	7.62669e-05
YML054C-A	0.706295	0.408337	0.0836862	0.155606
YGR194C	0.706271	0.282106	0.0122948	0.0311714
YBR209W	0.705895	0.263557	0.00739878	0.0200666
YOR363C	0.705717	0.168152	2.70591e-05	0.000150941
YDR105C	0.704979	0.146771	1.56114e-06	1.21808e-05
YOR149C	0.704503	0.188157	0.000180954	0.000797117
YDR394W	0.703927	0.210471	0.000824226	0.00302103
YMR035W	0.702876	0.143805	1.02011e-06	8.4004e-06
YMR041C	0.702453	0.159905	1.11823e-05	6.97302e-05
YML004C	0.702164	0.176228	6.76473e-05	0.000336726
YAL063C	0.701867	0.205656	0.000642941	0.00243966
YER046W	0.701449	0.229991	0.00228921	0.00732406
YLR164W	0.701312	0.356108	0.0489092	0.0999971
YFR057W	0.701312	0.843895	0.40595	0.540632
YDR290W	0.700443	1.17744	0.55192	0.676168
YGR013W	0.699656	0.224521	0.00183185	0.00603082
YER178W	0.699529	0.181132	0.000112465	0.000525848
YPR159C-A	0.698312	1.1752	0.552375	0.676461
YOL088C	0.697994	0.158843	1.11165e-05	6.93889e-05
YJR151W-A	0.697495	0.895644	0.436119	0.570048
YJR130C	0.697363	0.261794	0.00772671	0.0208068
YGL149W	0.696458	0.539871	0.197035	0.309563
YGL038C	0.696264	0.210782	0.000955753	0.00342862
YDL242W	0.69571	0.263615	0.0083124	0.0221451
YGL033W	0.695578	0.792756	0.38026	0.515272
YIR029W	0.695402	0.219095	0.00150366	0.00509823
YDR168W	0.695353	0.143538	1.27002e-06	1.01895e-05
YLR128W	0.694396	0.270622	0.01029	0.0266847
YLR303W	0.693426	0.440287	0.11527	0.201376
YJL132W	0.693318	0.170013	4.54169e-05	0.000238229
YLR271W	0.692221	0.250163	0.00565615	0.015961
YBR068C	0.691929	0.250538	0.00574875	0.016193
YKL182W	0.69134	0.232553	0.00295069	0.00908194
YCR098C	0.691128	0.1965	0.000436133	0.00173619
YDR129C	0.690456	0.17915	0.000116167	0.000541536
YNR025C	0.690125	0.396841	0.0820266	0.153067
YPR160W	0.689019	0.746685	0.356127	0.489528
YLR454W	0.688743	0.187688	0.000242909	0.00103852
YDL134C	0.688715	0.103737	3.15737e-11	7.24569e-10
YGR111W	0.688444	0.217832	0.00157536	0.00530675
YIL014C-A	0.688073	0.201698	0.000646294	0.00244838
YLL049W	0.687826	0.153973	7.92525e-06	5.16922e-05
YFL052W	0.687761	0.378552	0.0692445	0.133619
YMR092C	0.687013	0.164028	2.80936e-05	0.000155599
YOR103C	0.686991	0.199537	0.000575459	0.00221615
YOR215C	0.686701	0.223388	0.00211192	0.006841
YOR053W	0.686248	1.11783	0.539274	0.6663
YDR104C	0.685882	0.156014	1.10113e-05	6.89395e-05
YJL167W	0.685775	0.184319	0.000198767	0.000868841
YLR027C	0.685538	0.227684	0.00260454	0.00816583
YPL109C	0.685057	0.205812	0.000872976	0.00317178
YGL241W	0.684727	0.132748	2.49482e-07	2.44469e-06
YDL126C	0.684063	0.238736	0.00416546	0.0122645
YDL045C	0.683634	0.151502	6.41093e-06	4.28448e-05
YJL139C	0.682117	0.166269	4.08732e-05	0.000217133
YNR019W	0.680922	0.195426	0.000493423	0.00193707
YOR181W	0.680556	0.191963	0.000392236	0.0015888
YMR101C	0.680448	0.598091	0.255246	0.38053
YHR157W	0.6802	0.30725	0.0268402	0.0607016
YBR032W	0.680142	0.441468	0.123405	0.212612
YFL063W	0.679112	1.31242	0.604843	0.718719
YOR132W	0.678937	0.183046	0.000207998	0.000904756
YKL141W	0.678072	0.211282	0.0013305	0.00458333
YHL015W-A	0.677164	0.350443	0.0533216	0.107574
YOL157C	0.677009	0.327926	0.0389688	0.08299
YBL048W	0.676974	0.347977	0.0517204	0.10492
YPR078C	0.676909	0.341776	0.0476404	0.0978517
YBL015W	0.676828	0.602303	0.261126	0.387127
YDR182W-A	0.676704	0.301054	0.0245902	0.056332
YNR058W	0.676192	0.24035	0.00490253	0.0141151
YLL041C	0.676152	0.199928	0.000719659	0.00268828
YNL320W	0.675986	0.281473	0.0163235	0.0398323
YDR136C	0.675019	0.365954	0.065104	0.127033
YLR350W	0.674482	0.178033	0.000151548	0.000685976
YMR193C-A	0.6743	2.10872	0.749145	NA
YOR142W	0.674292	0.158872	2.1932e-05	0.000126059
YLR001C	0.674246	0.116234	6.60175e-09	9.28111e-08
YKR070W	0.673401	0.174617	0.000115051	0.000536733
YDL070W	0.672761	0.159689	2.52073e-05	0.000141752
YGR028W	0.672152	0.120312	2.31354e-08	2.92923e-07
YLR031W	0.6717	0.236136	0.00444744	0.0129603
YOR138C	0.670106	0.137426	1.08195e-06	8.85133e-06
YNL148C	0.670095	0.16353	4.1729e-05	0.000220926
YGL161C	0.669579	0.162337	3.71327e-05	0.000199468
YDR003W-A	0.668786	0.260918	0.0103709	0.02685
YBR062C	0.668559	0.230469	0.00372136	0.0111061
YDR003W	0.668026	0.19876	0.000776692	0.00287551
YDL133W	0.667742	0.224318	0.00291313	0.00897964
YKL188C	0.667605	0.255328	0.00893076	0.0235512
YLR387C	0.667335	0.21492	0.00190256	0.00623628
YPL067C	0.667198	0.174935	0.000136753	0.000627195
YPR165W	0.667136	0.144284	3.76805e-06	2.70036e-05
YER121W	0.666945	0.401457	0.0966511	0.174313
YOL099C	0.665353	0.620457	0.283559	0.412765
YDL149W	0.665165	0.17729	0.000175541	0.000776561
YAL001C	0.665063	0.218612	0.0023485	0.00748231
YLR284C	0.664937	0.388727	0.0871648	0.160828
YDL193W	0.664911	0.136791	1.16921e-06	9.50286e-06
YHR095W	0.663256	0.500772	0.185348	0.295365
YDR539W	0.662786	0.152408	1.36908e-05	8.30493e-05
YLR171W	0.662499	1.91142	0.728892	0.818876
YBR243C	0.661585	0.192246	0.000578824	0.00222751
YFR018C	0.661063	0.143523	4.1054e-06	2.91867e-05
YLR207W	0.660733	0.111607	3.21573e-09	4.9695e-08
YLR378C	0.659621	0.169896	0.000103391	0.000487438
YMR081C	0.65927	0.404461	0.103102	0.183887
YLR261C	0.659222	0.978177	0.500356	0.632488
YPR148C	0.657841	0.185042	0.000377848	0.00153665
YNL223W	0.657463	0.142651	4.04827e-06	2.88792e-05
YGR137W	0.656932	0.219505	0.00276446	0.00862058
YIL072W	0.656102	0.24922	0.00847272	0.0225146
YMR291W	0.656026	0.21645	0.00243871	0.00771224
YPR076W	0.655554	1.82154	0.718929	NA
YKR077W	0.654723	0.357048	0.0666968	0.129655
YDL135C	0.654539	0.111624	4.52459e-09	6.6297e-08
YFL040W	0.653817	0.317129	0.0392387	0.0834289
YKR050W	0.653096	0.181765	0.000326803	0.00135183
YDR122W	0.653059	0.134835	1.27632e-06	1.02269e-05
YBL007C	0.652049	0.146192	8.1878e-06	5.30719e-05
YCR013C	0.651426	0.346888	0.060393	0.119054
YBR212W	0.651366	0.204312	0.00143213	0.00490096
YHR175W-A	0.651338	0.270295	0.0159644	0.0390477
YOR097C	0.649152	0.138308	2.6856e-06	1.98855e-05
YAR053W	0.648815	0.796598	0.415369	0.549774
YOR356W	0.647728	0.149263	1.42803e-05	8.61235e-05
YBR070C	0.647426	0.179247	0.000303924	0.00126811
YBR035C	0.647409	0.209543	0.00200408	0.00651875
YER163C	0.646143	0.125038	2.3716e-07	2.33494e-06
YFR027W	0.645864	0.195425	0.000950034	0.00341596
YGL206C	0.645335	0.181596	0.000379873	0.00154072
YER039C-A	0.645079	0.255085	0.0114426	0.0292746
YPL048W	0.643149	0.165202	9.89663e-05	0.000469413
YMR214W	0.642881	0.15792	4.68244e-05	0.000243768
YMR017W	0.642699	0.255819	0.011994	0.0305327
YDR518W	0.641896	0.136347	2.50402e-06	1.86739e-05
YGL198W	0.641443	0.176135	0.000270767	0.00114842
YOR122C	0.640276	0.113585	1.73084e-08	2.23683e-07
YKL002W	0.639862	0.108224	3.37198e-09	5.18422e-08
YKL213C	0.639476	0.155819	4.06136e-05	0.000216121
YIL154C	0.63767	0.167476	0.00014036	0.000641851
YPL170W	0.637082	0.258043	0.0135528	0.0339473
YPR003C	0.6368	0.143515	9.11458e-06	5.82326e-05
YKL152C	0.636602	0.151827	2.75358e-05	0.000152781
YKL201C	0.636348	0.198891	0.00137677	0.00471668
YBL101C	0.636326	0.251451	0.0113864	0.0291644
YGR167W	0.636015	0.108898	5.20533e-09	7.52122e-08
YDL054C	0.635974	0.248096	0.0103645	0.0268445
YLR149C-A	0.635324	0.230621	0.00587197	0.0164732
YPL177C	0.635094	0.200355	0.00152523	0.00516577
YER061C	0.634956	0.271457	0.019332	0.0460575
YDR363W-A	0.634739	0.154314	3.9003e-05	0.000208261
YAR023C	0.634669	0.252045	0.0117996	0.0301117
YDL164C	0.634161	0.186058	0.000653457	0.00247205
YGL048C	0.632901	0.185332	0.000637929	0.00242359
YIL075C	0.632169	0.204702	0.00201343	0.00654576
YGR135W	0.631213	0.134586	2.7316e-06	2.01544e-05
YDR204W	0.630899	0.229048	0.00587917	0.016486
YEL002C	0.630454	0.118492	1.03408e-07	1.12256e-06
YBR273C	0.629898	0.13769	4.76794e-06	3.32159e-05
YER125W	0.628064	0.213607	0.00327917	0.00993584
YDR005C	0.626696	0.140766	8.50596e-06	5.47363e-05
YLR375W	0.626681	0.167694	0.000186183	0.000817267
YIL048W	0.625651	0.166816	0.000176449	0.000780025
YGR036C	0.625568	0.193641	0.00123552	0.00429405
YKL046C	0.625031	0.10636	4.18899e-09	6.22564e-08
YIL060W	0.623651	0.940144	0.507102	0.638172
YDR215C	0.623165	0.297383	0.0361271	0.078052
YNL146W	0.622725	0.298476	0.0369471	0.0794432
YPR147C	0.621602	0.156586	7.19606e-05	0.00035649
YMR296C	0.621575	0.180979	0.000593603	0.00228157
YHR037W	0.620219	0.220989	0.00500736	0.0143639
YEL034C-A	0.619437	0.322855	0.0550322	0.1101
YAR002C-A	0.61923	0.14134	1.18063e-05	7.31102e-05
YBR107C	0.618095	0.222582	0.00548755	0.015565
YOL019W	0.61709	0.261249	0.0181729	0.0435451
YNL103W-A	0.61698	0.449779	0.170144	0.275587
YOR198C	0.616934	0.141404	1.28347e-05	7.86203e-05
YML092C	0.616332	0.171915	0.000336953	0.00138646
YIL088C	0.616232	0.12391	6.58542e-07	5.77334e-06
YBR237W	0.616155	0.177553	0.00051995	0.00202846
YBR170C	0.615941	0.169899	0.000288595	0.00121144
YGL128C	0.615926	0.197756	0.00184212	0.00605185
YDR307W	0.615853	0.175756	0.000458288	0.00181859
YPR115W	0.615628	0.158107	9.87064e-05	0.000468893
YNR007C	0.614773	0.210306	0.00346416	0.0104158
YOL087C	0.61403	0.101717	1.57376e-09	2.66218e-08
YJR131W	0.61387	0.168872	0.000277851	0.00117344
YNL202W	0.613588	0.439362	0.162551	0.265336
YKR053C	0.613565	0.203679	0.00259179	0.00814232
YDR248C	0.613521	0.190653	0.0012909	0.00446255
YDR263C	0.613258	0.251354	0.0146948	0.0363987
YNR030W	0.613235	0.217066	0.0047264	0.0136774
YLL056C	0.613138	0.302146	0.0424302	0.0888757
YDR262W	0.61311	0.196704	0.0018275	0.00601965
YMR103C	0.612331	0.365745	0.0940908	0.170681
YBR095C	0.610324	0.169033	0.000305398	0.00127341
YER039C	0.610068	0.232062	0.00856619	0.022705
YJL155C	0.608563	0.240094	0.0112547	0.0288391
YBR111C	0.607478	0.16118	0.000163941	0.000732514
YIL015W	0.607295	0.343853	0.0773711	0.146039
YKL098W	0.606761	0.143673	2.40863e-05	0.000136555
YGR288W	0.606594	0.142711	2.13275e-05	0.000123379
YBR125C	0.604739	0.196965	0.00213857	0.00691657
YMR039C	0.604318	0.117746	2.86108e-07	2.77743e-06
YJL012C	0.60408	0.123822	1.06842e-06	8.75206e-06
YFR042W	0.604072	0.189488	0.00143302	0.00490131
YCL012C	0.603379	0.170411	0.000399034	0.00161006
YHR112C	0.601545	0.118789	4.10574e-07	3.82095e-06
YMR036C	0.60017	0.231009	0.00937583	0.0246106
YML109W	0.600047	0.136526	1.10714e-05	6.92463e-05
YFR024C-A	0.598981	0.218706	0.00616736	0.017163
YBR299W	0.598937	0.396299	0.130706	0.223097
YLR209C	0.598039	0.181811	0.00100418	0.00358587
YGR161C	0.596454	0.279796	0.0330274	0.0723612
YGR141W	0.596343	0.212132	0.00493596	0.0141983
YLL061W	0.595776	0.356308	0.0945085	0.17119
YDL022W	0.595686	0.19601	0.00237312	0.00754996
YBR006W	0.594388	0.157002	0.000153173	0.000692328
YMR278W	0.594051	0.181521	0.00106555	0.00377478
YGL009C	0.593901	0.21587	0.0059378	0.0165982
YDR214W	0.592828	0.293695	0.0435376	0.0906242
YNL159C	0.592368	0.157876	0.000175353	0.000776279
YKL104C	0.592363	0.112844	1.52594e-07	1.58748e-06
YLR457C	0.592211	0.209149	0.00463256	0.013437
YHR067W	0.592041	0.220738	0.00731624	0.0199163
YDL127W	0.591968	0.165161	0.000338129	0.00138947
YAL023C	0.591862	0.150796	8.67544e-05	0.000418163
YOL057W	0.591178	0.131062	6.46191e-06	4.31393e-05
YDL078C	0.590927	0.244808	0.0157857	0.038656
YOL018C	0.590823	0.1755	0.000761264	0.00283014
YNR068C	0.590672	0.33791	0.0804612	0.150781
YKL039W	0.59061	0.119666	7.99517e-07	6.76231e-06
YNL138W-A	0.590385	0.211304	0.00520585	0.0148786
YGL186C	0.589631	0.202633	0.00361613	0.0108362
YLR330W	0.589058	0.137137	1.74371e-05	0.000103364
YHR027C	0.588335	0.259581	0.0234221	0.0541083
YDL174C	0.587705	0.218167	0.00706348	0.019304
YFL060C	0.587222	1.65878	0.723333	NA
YER136W	0.586973	0.116826	5.0512e-07	4.60286e-06
YDR030C	0.586549	0.150303	9.52226e-05	0.000453727
YPR075C	0.586455	0.0980758	2.23671e-09	3.60579e-08
YOL073C	0.586008	0.164956	0.000381558	0.00154655
YDR438W	0.585702	0.241474	0.015286	0.0375651
YGL197W	0.584846	0.186979	0.00176077	0.00584304
YIL166C	0.584531	0.215677	0.00672382	0.0184646
YLL027W	0.584301	0.245855	0.0174727	0.0420774
YOL047C	0.583707	0.238426	0.0143586	0.0356792
YNL243W	0.582848	0.161705	0.000312875	0.00129906
YPL107W	0.582538	0.171478	0.000680914	0.00256351
YJL202C	0.582443	0.458969	0.204432	0.31838
YPL267W	0.582226	0.352285	0.0983891	0.176783
YJL163C	0.582066	0.320766	0.0695835	0.13418
YPL003W	0.582023	0.15177	0.000125611	0.000582083
YOL062C	0.582018	0.114659	3.85295e-07	3.60571e-06
YJL042W	0.580948	0.244147	0.0173359	0.0417964
YLR093C	0.580816	0.166183	0.00047398	0.00187371
YPL261C	0.580626	0.317241	0.0672142	0.130457
YPL010W	0.580236	0.109383	1.12918e-07	1.21523e-06
YDL234C	0.579992	0.213232	0.00652795	0.0180219
YNL157W	0.579238	0.126863	4.97466e-06	3.44255e-05
YMR160W	0.577955	0.172452	0.000804061	0.00296453
YLR205C	0.577808	0.195339	0.0030966	0.00946108
YCR079W	0.577805	0.208077	0.00548838	0.015565
YKL223W	0.577774	0.396516	0.145082	0.242723
YPL056C	0.577453	0.207182	0.00531682	0.0151328
YGR263C	0.577084	0.131083	1.07038e-05	6.70812e-05
YJL149W	0.576741	0.155615	0.000210383	0.000913855
YDR512C	0.575634	0.178883	0.00129115	0.00446255
YIR034C	0.57521	0.338054	0.0888434	0.16314
YPL181W	0.57483	0.175604	0.00106245	0.00376809
YNL249C	0.57362	0.13728	2.93462e-05	0.000161676
YOR280C	0.573411	0.14356	6.49044e-05	0.000325408
YLR047C	0.572912	0.236122	0.0152519	0.0375108
YHR176W	0.572623	0.180231	0.0014873	0.00505648
YNL285W	0.570894	0.191511	0.00287311	0.0088826
YIL007C	0.570406	0.221719	0.0100922	0.0262687
YHR074W	0.569571	0.135093	2.48528e-05	0.000140137
YMR197C	0.569549	0.138322	3.82924e-05	0.000204817
YGR025W	0.569155	0.254392	0.0252657	0.0575615
YHR015W	0.569051	0.648842	0.380473	0.515389
YPL159C	0.567438	0.161348	0.000436675	0.00173724
YER187W	0.567367	0.618762	0.359175	0.492849
YPL149W	0.567354	0.194403	0.0035178	0.0105568
YIL005W	0.567312	0.109509	2.2127e-07	2.19581e-06
YFL009W	0.567291	0.13014	1.30599e-05	7.9843e-05
YGR146C-A	0.566842	0.419813	0.176944	0.284881
YCR009C	0.566799	0.158417	0.00034637	0.00142239
YPL191C	0.566663	0.19642	0.00391463	0.0116081
YOR163W	0.566095	0.121079	2.93378e-06	2.1519e-05
YGR139W	0.565717	0.585279	0.333756	0.46525
YGL074C	0.56518	0.471506	0.230656	0.351787
YOR209C	0.565086	0.20231	0.00521947	0.0149107
YLR349W	0.564683	0.229499	0.0138742	0.0346135
YMR052C-A	0.564463	0.522832	0.280309	0.409188
YHR056W-A	0.5639	1.29796	0.663961	0.769913
YNR039C	0.563608	0.183425	0.00212141	0.00686817
YIL033C	0.563159	0.244125	0.0210631	0.0494641
YJR049C	0.562595	0.147169	0.000131958	0.000608331
YLL015W	0.562355	0.169033	0.000878185	0.0031886
YNL259C	0.561691	0.174033	0.00124874	0.00433759
YKL124W	0.56088	0.197983	0.00461187	0.0133894
YHL027W	0.560076	0.189273	0.00308544	0.00944547
YKR101W	0.559383	0.196148	0.00434658	0.0127079
YOL119C	0.559298	0.332923	0.0929654	0.169131
YDR320C-A	0.559042	0.229485	0.0148478	0.0366903
YMR099C	0.559031	0.178607	0.00174841	0.00580511
YJR018W	0.558709	0.959944	0.560552	0.684327
YHL032C	0.557925	0.264562	0.0349565	0.0760539
YML055W	0.557551	0.173075	0.00127546	0.00441811
YPL270W	0.556874	0.127935	1.34415e-05	8.16167e-05
YIR019C	0.556495	0.238116	0.0194354	0.0462333
YDR473C	0.555773	0.188	0.0031141	0.00950523
YAL016W	0.554757	0.171475	0.00121558	0.00423419
YIL042C	0.554475	0.163019	0.000670685	0.00253262
YJR152W	0.553248	0.193174	0.00418338	0.0123057
YNR006W	0.552564	0.162519	0.000673878	0.00254314
YBR052C	0.552268	0.195675	0.00476704	0.0137822
YDR530C	0.552198	0.228486	0.0156591	0.0383761
YGR151C	0.551528	1.55066	0.722085	0.813144
YKL034W	0.55124	0.205495	0.00730759	0.0199014
YMR318C	0.550821	0.214552	0.0102493	0.0265901
YHR063C	0.550546	0.183239	0.00266003	0.00832275
YOR055W	0.549673	0.708205	0.437661	0.571235
YOR007C	0.549489	0.163291	0.000765174	0.0028396
YOR362C	0.548695	0.173838	0.00159751	0.00536688
YMR276W	0.548659	0.195359	0.00497787	0.0143019
YPL002C	0.548394	0.128832	2.07505e-05	0.000120488
YAL030W	0.548369	0.160747	0.000646352	0.00244838
YBR013C	0.547318	0.302118	0.0700479	0.134825
YML067C	0.546156	0.135511	5.56935e-05	0.000283787
YGR192C	0.545802	0.260059	0.0358376	0.0775383
YMR055C	0.545688	0.178445	0.0022281	0.00716158
YIL123W	0.545561	0.240251	0.0231592	0.0535406
YCL039W	0.544449	0.177492	0.00215895	0.00697885
YHR164C	0.543469	0.188509	0.0039392	0.0116754
YGL150C	0.542912	0.152013	0.000354963	0.00145195
YNL054W	0.542517	0.128611	2.46163e-05	0.00013918
YIL073C	0.542484	0.199066	0.00642734	0.0177756
YFL053W	0.54221	0.387817	0.16208	0.264706
YDR452W	0.542189	0.183977	0.00320827	0.00976403
YJL013C	0.54133	0.148724	0.000272825	0.00115534
YLR342W-A	0.541243	0.402584	0.178812	0.28737
YDR481C	0.541224	0.165389	0.00106626	0.00377517
YER076W-A	0.540693	0.285079	0.057875	0.114648
YCL032W	0.540043	0.119168	5.84908e-06	3.95129e-05
YER004W	0.539391	0.201863	0.00753858	0.0203793
YPL231W	0.539025	0.187897	0.00412139	0.012152
YIL001W	0.538761	0.142339	0.000153667	0.000693576
YDR050C	0.538328	0.150623	0.000351567	0.00144089
YOR099W	0.538309	0.158736	0.00069581	0.00261641
YDL099W	0.537896	0.184128	0.00348551	0.01047
YNL319W	0.537516	0.731026	0.462164	0.594809
YOL136C	0.537188	0.225022	0.0169741	0.0410987
YGR204W	0.537154	0.228118	0.0185365	0.044357
YGR184C	0.535823	0.153874	0.000497291	0.00195103
YOR071C	0.535318	0.191962	0.00529255	0.0150781
YLR348C	0.535093	0.210926	0.0111847	0.0286831
YGL250W	0.53508	0.261361	0.0406298	0.0857664
YJR033C	0.535049	0.1476	0.000288966	0.00121218
YNL239W	0.534839	0.163725	0.00108814	0.00384388
YBL067C	0.533371	0.117997	6.17805e-06	4.1466e-05
YDR468C	0.53336	0.130506	4.37237e-05	0.00023051
YBR020W	0.533204	0.209644	0.0109787	0.0282361
YEL031W	0.533069	0.193633	0.0059055	0.0165227
YNL172W	0.53288	0.198717	0.00732708	0.0199284
YBR222C	0.531346	0.128693	3.64668e-05	0.000196568
YGL248W	0.530883	0.174365	0.00232947	0.00743762
YKL026C	0.530735	0.35266	0.132337	0.225266
YBL019W	0.530626	0.136075	9.63904e-05	0.000458939
YPL057C	0.529791	0.223364	0.0176985	0.0425064
YGR242W	0.527863	0.357426	0.139716	0.235833
YBL033C	0.527765	0.170757	0.00199658	0.00649772
YOL164W	0.527252	0.157262	0.000800267	0.00295403
YPR178W	0.526957	0.169692	0.00190044	0.00623359
YCL058C	0.523039	0.245157	0.0328849	0.0721503
YLR136C	0.522416	0.347084	0.132284	0.225237
YGR136W	0.522173	0.215053	0.0151778	0.0373581
YHR136C	0.521347	0.597865	0.3832	0.517959
YOR117W	0.521141	0.143402	0.000278916	0.00117635
YDR509W	0.521098	0.911979	0.567734	0.689454
YER014C-A	0.520854	0.508363	0.305566	0.436163
YGR011W	0.520788	0.253789	0.0401643	0.0850137
YBR080C	0.520075	0.137556	0.000156309	0.000703448
YJL094C	0.52006	0.23734	0.0284369	0.0636441
YHR098C	0.520037	0.116927	8.68619e-06	5.58385e-05
YDR192C	0.519749	0.255566	0.04198	0.0881396
YNL226W	0.519096	1.07453	0.629032	0.740742
YHR057C	0.518735	0.128013	5.07345e-05	0.000260338
YIL134C-A	0.518339	0.797779	0.515868	0.644746
YER177W	0.518213	0.146757	0.000413827	0.00166223
YFL029C	0.517946	0.162645	0.00144996	0.00494569
YJL031C	0.517187	0.184947	0.00516731	0.0147752
YHR175W	0.517047	0.224423	0.0212286	0.0498342
YEL066W	0.517015	0.209007	0.0133734	0.0335247
YJR119C	0.515136	0.218917	0.018617	0.044524
YDR255C	0.515062	0.208208	0.0133688	0.0335247
YGR232W	0.514705	0.1348	0.000134382	0.000618139
YIR023C-A	0.51457	0.919289	0.575651	0.695495
YDR137W	0.513749	0.127978	5.96076e-05	0.000302742
YKL023W	0.513028	0.165933	0.00198957	0.00647831
YBR204C	0.511761	0.168183	0.00234323	0.00747157
YLR376C	0.511392	0.228362	0.0251306	0.0573337
YGR122C-A	0.511158	0.421846	0.225621	0.345941
YDR193W	0.511137	1.08736	0.638305	0.748085
YIL163C	0.51068	0.319509	0.109971	0.193963
YGL227W	0.510636	0.240309	0.0335936	0.0734984
YDR100W	0.510348	0.160985	0.00152359	0.00516299
YAL044W-A	0.510319	0.224599	0.0230786	0.053374
YOR035C	0.510079	0.147257	0.000532483	0.00207346
YMR311C	0.509617	0.191014	0.00763145	0.0205858
YGR086C	0.509503	0.119912	2.1475e-05	0.000124003
YDL185W	0.509032	0.199671	0.010792	0.0278133
YPL152W-A	0.508578	1.36451	0.709359	0.803743
YKL193C	0.508522	0.225591	0.0241848	0.0555814
YLR246W	0.507847	0.173029	0.00333499	0.0100809
YOR153W	0.507483	0.256125	0.0475477	0.0977133
YFR050C	0.50734	0.178043	0.00437839	0.0127829
YNL165W	0.506758	0.128278	7.79963e-05	0.000383939
YBR043C	0.506495	0.197248	0.0102343	0.0265733
YGR100W	0.505087	0.176056	0.00411907	0.0121509
YML120C	0.504676	0.212009	0.017292	0.0417066
YIL040W	0.504628	0.183294	0.00590332	0.0165227
YMR176W	0.503801	0.111776	6.56793e-06	4.37535e-05
YOR178C	0.503716	0.348783	0.148679	0.247416
YMR271C	0.503707	0.27841	0.0704153	0.135282
YDR141C	0.502799	0.117471	1.8674e-05	0.000110069
YCR010C	0.502659	0.753685	0.504814	0.636832
YJL107C	0.502463	0.40535	0.215131	0.332206
YDL113C	0.502353	0.194811	0.00991822	0.0259429
YJL026W	0.501946	0.215665	0.019942	0.047258
YMR114C	0.501849	0.255082	0.049137	0.100397
YAL026C-A	0.500593	0.385495	0.19409	0.305933
YCL028W	0.499155	0.166794	0.00276581	0.00862058
YOR121C	0.498312	0.263718	0.058816	0.116327
YNL250W	0.498095	0.180388	0.00575829	0.0162126
YDR359C	0.498044	0.176887	0.00486844	0.0140364
YDR057W	0.497108	0.151136	0.00100495	0.00358658
YNL079C	0.497107	0.148671	0.000826746	0.00302671
YAL062W	0.497059	0.284511	0.0806256	0.150949
YMR158C-A	0.496834	0.403896	0.218659	0.336944
YDR127W	0.496353	0.216538	0.021893	0.0512204
YFL061W	0.496326	0.71569	0.488001	0.618623
YOR157C	0.495636	0.219389	0.0238728	0.0549463
YER144C	0.495377	0.16211	0.0022446	0.00719892
YOR162C	0.494986	0.125332	7.83495e-05	0.000385085
YOR109W	0.494964	0.125849	8.38868e-05	0.000408441
YBR250W	0.49444	0.256221	0.0536394	0.108005
YDR282C	0.494427	0.225389	0.0282599	0.0633614
YPR176C	0.493989	0.10586	3.06463e-06	2.23475e-05
YOR355W	0.493651	0.311619	0.113159	0.19841
YHL006C	0.493435	0.200837	0.0140146	0.0349358
YPL060W	0.493268	0.147197	0.000804956	0.00296608
YLR390W-A	0.493042	0.224283	0.0279274	0.0627286
YJL059W	0.492853	0.234287	0.0354107	0.0769348
YNL269W	0.49161	0.488794	0.314531	0.446002
YOR255W	0.491262	0.749082	0.511941	0.641803
YJL150W	0.491075	0.623892	0.431214	0.56548
YCR020C	0.490611	0.200693	0.014502	0.0359927
YLR361C	0.490496	0.171649	0.00426917	0.0125167
YBR298C	0.489673	0.271618	0.07142	0.136918
YNL049C	0.489261	0.103393	2.22254e-06	1.67146e-05
YPL249C	0.489235	0.187849	0.00920334	0.0241985
YMR029C	0.489207	0.191917	0.0108017	0.0278268
YKL093W	0.488602	0.291928	0.0941884	0.170759
YDR223W	0.488483	0.254225	0.0546739	0.109558
YKL146W	0.488365	0.171142	0.00432304	0.0126509
YPR023C	0.48823	0.178859	0.00633944	0.0175792
YKR088C	0.487875	0.156939	0.00187923	0.00616728
YHR190W	0.487645	0.115522	2.42973e-05	0.000137501
YIR025W	0.487355	0.168842	0.00389598	0.0115638
YBR059C	0.4864	0.131431	0.000214917	0.000932253
YHR016C	0.485653	0.239698	0.0427542	0.0894021
YBR098W	0.485321	0.153983	0.00162279	0.00544114
YKR018C	0.484811	0.261501	0.0637456	0.124851
YJR009C	0.48434	0.243462	0.0466583	0.0961509
YJL064W	0.48296	1.53099	0.752416	0.835839
YDR369C	0.482944	0.149691	0.00125413	0.00435388
YGL065C	0.482671	0.16163	0.00282399	0.00876547
YIL017C	0.482542	0.148307	0.00113921	0.00400616
YFR051C	0.482066	0.12639	0.000136674	0.000627195
YHL030W	0.481104	0.259719	0.0639677	0.125168
YLL005C	0.48102	0.219557	0.0284611	0.0636526
YGR233C	0.480981	0.125519	0.000127131	0.000588251
YPL150W	0.480763	0.164612	0.00349387	0.01049
YLR101C	0.480562	0.320622	0.133914	0.227454
YDL147W	0.47996	0.142616	0.000764307	0.0028388
YMR275C	0.479244	0.138609	0.000545185	0.00211632
YBL106C	0.478731	0.159972	0.00276626	0.00862058
YPL218W	0.478648	0.108283	9.85513e-06	6.22e-05
YGR067C	0.478517	0.577885	0.407643	0.542307
YGR287C	0.478382	0.264212	0.0702036	0.135
YMR314W	0.476478	0.147046	0.00119388	0.00417257
YLR173W	0.47588	0.180395	0.00833989	0.0221978
YIL097W	0.475784	0.276889	0.0857386	0.158619
YDR463W	0.475768	0.156875	0.00242306	0.00767754
YER003C	0.475695	0.172752	0.00589398	0.0165127
YOR183W	0.475531	0.545083	0.382989	0.517887
YER175C	0.474904	0.284811	0.0954277	0.172455
YJL053W	0.474528	0.163491	0.00370237	0.0110575
YGR053C	0.474469	0.285839	0.0969308	0.174666
YIL002C	0.474257	0.130573	0.000281099	0.00118395
YNL265C	0.474128	0.160144	0.00307006	0.00940302
YLR025W	0.473893	0.131109	0.000300934	0.00125732
YLR133W	0.473134	0.199179	0.0175291	0.0421706
YOR059C	0.472051	0.16552	0.00434563	0.0127079
YNL210W	0.472005	0.208406	0.023523	0.0543011
YAL002W	0.471761	0.106358	9.18225e-06	5.86049e-05
YML072C	0.470418	0.243551	0.0534219	0.107706
YHR050W	0.47011	0.168677	0.00531902	0.0151328
YLR269C	0.46985	0.239764	0.0500386	0.101899
YHR161C	0.469468	0.159508	0.00324816	0.00986138
YIR020C	0.469172	0.282264	0.0964773	0.174049
YLL067C	0.468668	1.27107	0.712338	0.805656
YLR220W	0.468329	0.159219	0.00326707	0.00990435
YCR012W	0.468042	0.215663	0.0299879	0.0666365
YOR114W	0.467125	0.261434	0.0739727	0.140894
YJR100C	0.466811	0.16052	0.00363616	0.0108858
YOL100W	0.466152	0.151587	0.00210409	0.00681917
YIR032C	0.465941	0.307621	0.129859	0.222016
YPL052W	0.465795	0.221571	0.0355327	0.0771192
YDL100C	0.465684	0.16937	0.00596845	0.0166764
YDR306C	0.465416	0.21764	0.0324787	0.0713844
YLR308W	0.465192	1.24265	0.708141	0.80287
YKL215C	0.465172	0.138608	0.000790698	0.0029239
YBR162W-A	0.465055	0.31357	0.138048	0.233459
YER090W	0.464861	0.209292	0.0263437	0.0597303
YBL050W	0.464259	0.156746	0.00305792	0.00937042
YOL166C	0.464243	0.586206	0.428392	0.562834
YKL035W	0.463984	0.23234	0.0458252	0.0945589
YKL117W	0.463948	0.135192	0.000599639	0.00229911
YOR275C	0.463503	0.138794	0.000839294	0.00306905
YDL115C	0.462291	0.152423	0.00242169	0.00767709
YBR286W	0.462014	0.225197	0.0402085	0.0850602
YPR091C	0.461841	0.144093	0.00134986	0.00462957
YPR079W	0.461142	0.183788	0.0121041	0.0307755
YGL239C	0.461101	0.562679	0.412516	0.546925
YJL158C	0.460908	0.21512	0.0321483	0.0708829
YMR022W	0.460904	0.151829	0.00239989	0.00762347
YLL023C	0.460802	0.27526	0.0941185	0.170682
YDL128W	0.460625	0.159167	0.00380388	0.0113336
YPL221W	0.460539	0.198834	0.0205472	0.0483984
YDL194W	0.460347	0.268696	0.0866635	0.159998
YMR082C	0.45932	0.955687	0.630788	0.741783
YDR305C	0.459247	0.156572	0.00335564	0.0101384
YLR260W	0.459199	0.183186	0.0121852	0.0309188
YHL006W-A	0.458514	0.315597	0.146267	0.244117
YPL232W	0.458424	0.152179	0.00259192	0.00814232
YOR282W	0.458144	1.16841	0.694978	0.793789
YDR099W	0.457092	0.165874	0.00585748	0.0164473
YBR161W	0.456398	0.165105	0.00570482	0.0160911
YBR086C	0.455672	0.155569	0.00339976	0.0102468
YMR154C	0.45557	0.116479	9.18524e-05	0.000440355
YLR240W	0.455374	0.140091	0.00115175	0.00404116
YGR059W	0.454914	0.487615	0.350853	0.483983
YFR044C	0.454849	0.235334	0.0532636	0.107492
YDR435C	0.454793	0.175639	0.00961529	0.0252285
YJL030W	0.454559	0.172508	0.00841379	0.0223707
YDR258C	0.453979	0.364998	0.213579	0.330728
YGR161W-C	0.453906	0.159553	0.00444314	0.0129538
YAL051W	0.453729	0.138405	0.0010445	0.00371075
YKL083W	0.453719	0.326423	0.164538	0.267878
YOR346W	0.453108	0.187178	0.0154891	0.0380342
YOR105W	0.453014	0.548554	0.408899	0.543284
YLR410W	0.452829	0.130501	0.000520609	0.00202976
YPR049C	0.452795	0.151376	0.00277899	0.00865159
YDL181W	0.451785	0.198337	0.0227344	0.0527345
YPR196W	0.451614	0.197553	0.0222517	0.0519041
YPR012W	0.451325	0.254808	0.0765219	0.144655
YPR106W	0.451308	0.253539	0.0750702	0.142428
YIR005W	0.450762	0.231828	0.0518493	0.105147
YNL324W	0.450598	1.60769	0.779265	0.856305
YML012W	0.450236	0.0902109	6.00898e-07	5.35829e-06
YEL077C	0.449906	0.159478	0.00478554	0.0138229
YCL046W	0.449112	0.627122	0.4739	0.605668
YHR071W	0.448954	0.250335	0.0729073	0.139341
YKL140W	0.447737	0.13481	0.000896151	0.00324465
YIL137C	0.447681	0.119491	0.000179266	0.000791356
YJL093C	0.447345	0.179838	0.012865	0.0324457
YDR164C	0.447152	0.155741	0.00409027	0.0120888
YBR223C	0.447005	0.162052	0.00580838	0.0163315
YDR173C	0.446954	0.201947	0.0268823	0.0607731
YOR237W	0.446804	0.458253	0.329552	0.461019
YER101C	0.446474	0.203614	0.0283254	0.0634627
YML115C	0.445486	0.208189	0.0323697	0.071195
YKL197C	0.445423	0.185104	0.0161132	0.0393809
YDR490C	0.445349	0.155274	0.00412881	0.0121624
YER071C	0.445274	0.167772	0.00795344	0.021362
YGR253C	0.445211	0.225931	0.0487741	0.0998585
YNL283C	0.444946	0.219879	0.0430113	0.0897316
YDL132W	0.444871	0.211434	0.0353727	0.076879
YER053C	0.444565	0.240555	0.06459	0.126228
YCL055W	0.444551	0.205469	0.0304957	0.0675974
YER079W	0.444384	0.25069	0.0762885	0.144257
YDL215C	0.443942	0.36091	0.218674	0.336944
YBR138C	0.443738	0.229928	0.0536196	0.108001
YKL127W	0.443717	0.101472	1.22671e-05	7.55138e-05
YLR037C	0.443144	0.298151	0.137197	0.232271
YFR056C	0.443084	0.336965	0.188535	0.298903
YOR087W	0.44284	0.169182	0.00885671	0.0233832
YJR001W	0.442375	0.162253	0.00640187	0.017713
YDL142C	0.44185	0.162042	0.00639583	0.0177041
YOR069W	0.441377	0.126671	0.000493178	0.00193707
YDR543C	0.441182	1.51161	0.770392	0.849309
YLR102C	0.440993	0.212681	0.0381264	0.0815856
YER018C	0.440765	0.179974	0.0143231	0.0356194
YOR186W	0.439724	0.503833	0.382796	0.517749
YKL206C	0.439631	0.127863	0.000585408	0.00225146
YPL194W	0.439319	0.183181	0.0164723	0.0401328
YMR004W	0.438905	0.176985	0.0131416	0.0330499
YOL055C	0.43842	0.139716	0.00170148	0.00567343
YIL054W	0.438132	0.58156	0.451225	0.583498
YMR303C	0.437771	0.659653	0.506922	0.638073
YPR015C	0.437477	0.306956	0.154096	0.254529
YJR118C	0.437422	0.170059	0.0101059	0.0262784
YDR460W	0.437002	0.151702	0.00396839	0.0117452
YMR068W	0.436977	0.180579	0.0155264	0.0381109
YDR505C	0.436813	0.131303	0.000878627	0.0031886
YOR011W	0.436324	0.238739	0.0676067	0.131097
YDL218W	0.436316	0.316923	0.168597	0.273915
YHR001W	0.435885	0.138255	0.0016174	0.00542785
YDL086W	0.43568	0.171333	0.0109943	0.0282645
YPL094C	0.43558	0.160917	0.00679206	0.0186356
YBR199W	0.433927	0.136632	0.00149382	0.00507314
YLR429W	0.433862	0.121357	0.000350121	0.00143685
YNR075W	0.433715	0.277864	0.11855	0.205381
YLR326W	0.433516	0.232261	0.0619712	0.121758
YBR190W	0.433477	0.474922	0.361383	0.495334
YNL168C	0.433409	0.212522	0.0414139	0.0871564
YMR072W	0.433277	0.199967	0.0302546	0.0671584
YKL094W	0.433157	0.154236	0.00497884	0.0143019
YLR366W	0.433134	0.567543	0.44536	0.578791
YOR174W	0.432949	0.193515	0.0252673	0.0575615
YOR202W	0.432894	0.209054	0.038384	0.0820525
YLR377C	0.432799	0.405745	0.286117	0.415336
YER158C	0.432338	0.206661	0.0364375	0.078564
YNL233W	0.431978	0.160467	0.00710238	0.0194018
YGR196C	0.431244	0.143133	0.00258778	0.00813749
YCR086W	0.431183	0.226489	0.0569395	0.113046
YDR095C	0.430057	0.660882	0.515219	0.64459
YNL325C	0.429856	0.143909	0.00281742	0.00874941
YGL261C	0.429443	2.69785	0.873527	NA
YIL012W	0.428549	0.43444	0.323917	0.455949
YGR121C	0.428126	0.212165	0.0436029	0.090723
YOL164W-A	0.427879	0.514326	0.405453	0.5402
YKR102W	0.427832	0.321249	0.182934	0.292506
YJL082W	0.427758	0.175819	0.0149767	0.0369211
YHR130C	0.427479	0.311378	0.169795	0.275208
YLL063C	0.427467	0.343383	0.213179	0.330189
YLR011W	0.426556	0.161554	0.00828266	0.0220867
YLR132C	0.426507	0.238795	0.0740867	0.140991
YPL085W	0.425784	0.140979	0.00252612	0.00796769
YER083C	0.42478	0.121613	0.000477831	0.00188582
YMR052W	0.424693	0.203752	0.0371267	0.0797471
YCL001W-A	0.422646	0.283124	0.135492	0.229758
YML007W	0.422193	0.209603	0.0439836	0.0913629
YAL037C-B	0.421849	0.347347	0.224561	0.344739
YCR091W	0.421576	0.307342	0.170162	0.275587
YLR247C	0.421548	0.115165	0.000251825	0.00107296
YMR152W	0.421458	0.206752	0.0415021	0.0873125
YOR223W	0.421453	0.166659	0.0114443	0.0292746
YFL018C	0.421253	0.160151	0.00852992	0.0226351
YML013W	0.420753	0.155852	0.00694024	0.0190171
YGL204C	0.420559	0.161618	0.00926322	0.0243354
YGL196W	0.420299	0.158912	0.00817267	0.0218756
YJR120W	0.419392	0.172768	0.0152039	0.0374075
YKR039W	0.418875	0.306781	0.172131	0.277992
YPL015C	0.418771	0.19048	0.0279133	0.0627196
YBR290W	0.41782	0.159437	0.00877737	0.0232056
YDL016C	0.417211	0.244454	0.0878771	0.161712
YDR238C	0.417071	0.113032	0.000224383	0.000967263
YGR281W	0.416671	0.151089	0.00581959	0.0163483
YKL049C	0.416535	0.219022	0.0571976	0.113486
YNR061C	0.416503	0.2376	0.0796095	0.149586
YOR316C	0.416472	0.150894	0.00577959	0.0162652
YDR298C	0.416018	0.194216	0.0321904	0.0709506
YMR134W	0.415157	0.166229	0.0125072	0.0316329
YDR456W	0.415025	0.217038	0.055848	0.111339
YKL053W	0.414887	0.687364	0.546116	0.672441
YDR387C	0.414647	0.241419	0.0858808	0.158835
YDR482C	0.41408	0.202393	0.0407643	0.0860212
YER128W	0.413674	0.250106	0.0981287	0.176379
YOR352W	0.413262	0.203736	0.0425172	0.0890268
YOR339C	0.412683	0.542564	0.446886	0.580172
YMR137C	0.412623	0.15437	0.00751864	0.0203379
YKR027W	0.41206	0.14389	0.00418711	0.0123109
YIL105C	0.411538	0.236478	0.0818095	0.152708
YCR094W	0.411264	0.119389	0.0005716	0.00220379
YGL188C	0.411055	0.208697	0.0488814	0.0999971
YMR227C	0.410386	0.153202	0.0073902	0.0200564
YNL041C	0.410196	0.126971	0.00123519	0.00429405
YER010C	0.409891	0.159273	0.0100674	0.0262163
YDR055W	0.40978	0.21639	0.0582637	0.115308
YPL260W	0.409693	0.222067	0.0650507	0.126969
YGL252C	0.40935	0.12294	0.000869478	0.00316459
YGR009C	0.409147	0.161363	0.0112266	0.0287788
YNR034W	0.408037	0.184993	0.0274062	0.0618025
YDR406W-A	0.40732	0.656458	0.534941	0.661733
YBR221C	0.407241	0.118761	0.000605618	0.00231209
YJL214W	0.406845	0.321494	0.205699	0.320192
YJL089W	0.406672	0.305148	0.182628	0.292224
YOR250C	0.406645	0.136491	0.0028892	0.0089279
YKL031W	0.406423	0.449445	0.365847	0.499807
YDL059C	0.406226	0.237959	0.0877983	0.161615
YDL123W	0.405698	0.204763	0.0475574	0.0977133
YIR022W	0.405353	0.168179	0.0159416	0.0390224
YPL141C	0.405272	0.233743	0.0829465	0.154461
YOR292C	0.405199	0.2532	0.10953	0.193475
YDR103W	0.40513	0.151765	0.0075976	0.0205211
YOL025W	0.404554	0.149084	0.00665561	0.0183241
YCR073W-A	0.40453	0.131513	0.00209818	0.00680355
YPR183W	0.404468	0.230952	0.0798933	0.150028
YNL335W	0.404199	0.430558	0.347844	0.480789
YML009C-A	0.404157	0.275742	0.142729	0.239751
YDR107C	0.403556	0.229027	0.078062	0.147121
YGL141W	0.402138	0.137512	0.00345137	0.0103874
YFR010W	0.40197	0.192449	0.0367336	0.0791205
YBL075C	0.401838	0.259985	0.122197	0.21088
YHL031C	0.401734	0.190727	0.0351751	0.076476
YNL311C	0.401105	0.235685	0.08878	0.163086
YPL180W	0.400934	0.16142	0.012999	0.0327177
YFR049W	0.399634	0.264068	0.130184	0.22245
YGL061C	0.399612	0.184483	0.0303017	0.0672151
YLR450W	0.399594	0.212337	0.059852	0.118114
YFR029W	0.398485	0.176354	0.0238472	0.0549278
YCR037C	0.397962	0.116678	0.000647785	0.00245208
YOR018W	0.397808	0.127666	0.00183323	0.00603108
YGL022W	0.397388	0.170147	0.0195141	0.0463851
YBR280C	0.397188	0.216978	0.0671685	0.130409
YER038C	0.396788	0.155385	0.0106623	0.0275017
YKL101W	0.396524	0.174009	0.0226812	0.0526969
YER169W	0.396415	0.188502	0.0354674	0.0770139
YPL022W	0.396362	0.125109	0.00153424	0.00519344
YBR240C	0.396113	0.2823	0.160568	0.262875
YDL079C	0.395947	0.398162	0.32001	0.45172
YGR199W	0.395935	0.129486	0.00223013	0.00716443
YDR259C	0.395895	0.21304	0.0631249	0.123674
YOR256C	0.395027	0.132061	0.00277834	0.00865159
YFR052W	0.394879	0.170379	0.0204685	0.0482313
YPR117W	0.394844	0.135026	0.00345337	0.0103884
YKR068C	0.394446	0.128841	0.00220242	0.00710098
YPR108W	0.394406	0.174493	0.0238028	0.0548458
YDR317W	0.394123	0.180261	0.0287858	0.0642371
YMR237W	0.394077	0.139905	0.00485133	0.0139935
YMR261C	0.392705	0.164327	0.0168588	0.0408672
YIL046W-A	0.392275	0.910981	0.666754	0.772148
YFL005W	0.392237	0.135359	0.00375849	0.011209
YGL173C	0.392079	0.165977	0.0181645	0.0435417
YOR124C	0.391894	0.178008	0.027697	0.0623458
YJL219W	0.391323	0.371949	0.292759	0.421838
YDR386W	0.390948	0.15186	0.0100416	0.0261819
YDR205W	0.389548	0.185876	0.0361052	0.078052
YOR208W	0.389493	0.178364	0.028985	0.0645697
YJL222W	0.38935	0.454428	0.39156	0.52573
YLR066W	0.389092	0.176477	0.0274696	0.0619111
YKL012W	0.388866	0.161847	0.0162758	0.0397316
YJR155W	0.388825	0.167093	0.0199656	0.0472961
YPR191W	0.388811	0.157724	0.0136959	0.0342609
YGR127W	0.388742	0.144769	0.00724738	0.0197633
YPL036W	0.38809	0.294789	0.188006	0.298229
YDR028C	0.387794	0.155498	0.0126353	0.0319309
YCL041C	0.387734	0.3799	0.307434	0.437937
YHR180W	0.387199	0.15896	0.0148577	0.0367003
YGL202W	0.38713	0.156244	0.0132219	0.0332118
YCR011C	0.387044	0.21526	0.0721718	0.138104
YCR089W	0.38609	0.179471	0.0314554	0.0695517
YER153C	0.38598	0.237035	0.103447	0.184305
YLR351C	0.385899	0.133032	0.00372219	0.0111061
YBR229C	0.38571	0.164231	0.0188452	0.0450352
YOL011W	0.385398	0.217942	0.0770025	0.145431
YDR434W	0.385053	0.0906584	2.16362e-05	0.000124473
YBR183W	0.383065	0.296085	0.195745	0.308015
YGR207C	0.382784	0.173621	0.0274742	0.0619111
YCR032W	0.382781	0.136329	0.00498852	0.0143231
YNL253W	0.382533	0.167369	0.0222795	0.0519494
YAL007C	0.382396	0.159658	0.016616	0.0403882
YOL013C	0.381979	0.152371	0.0121793	0.0309188
YPR173C	0.381907	0.114003	0.000808173	0.00297618
YPR155C	0.381652	0.20536	0.0631044	0.123673
YLR408C	0.381375	0.271804	0.160581	0.262875
YGR035W-A	0.381144	0.314395	0.225394	0.345678
YPR185W	0.381112	0.160056	0.0172604	0.0416464
YBR196C	0.38111	0.116376	0.00105729	0.00375189
YCR017C	0.38103	0.181492	0.0357789	0.077465
YOL044W	0.380346	0.160092	0.0175113	0.0421541
YMR145C	0.37923	0.128812	0.00323933	0.00983935
YOL147C	0.378739	0.207017	0.0673229	0.130628
YOL006C	0.378089	0.173365	0.0291917	0.0649606
YER119C-A	0.376427	0.478293	0.431269	0.56548
YDR183W	0.375864	0.182996	0.0399813	0.0846552
YIL113W	0.375843	0.210361	0.0739926	0.140894
YLR138W	0.375468	0.193623	0.052481	0.106221
YIL074C	0.375167	0.230796	0.104048	0.185298
YOL038W	0.37503	0.164971	0.0230077	0.0532694
YGR289C	0.375006	0.304324	0.217853	0.335845
YDR189W	0.374828	0.187456	0.0455485	0.0940813
YNR016C	0.373639	0.234239	0.110686	0.19473
YDR182W	0.373623	0.108931	0.000603765	0.00230901
YLL006W-A	0.373554	0.945853	0.692888	0.792126
YGL032C	0.373144	0.85847	0.663808	0.769913
YER134C	0.373098	0.163562	0.0225433	0.0525058
YHR132C	0.37308	0.153139	0.0148417	0.0366898
YBR110W	0.37275	0.116261	0.00134529	0.00462406
YOR184W	0.371235	0.188769	0.049228	0.100517
YDR085C	0.371225	0.233149	0.111335	0.195761
YGR077C	0.371142	0.15564	0.0170968	0.0413477
YGR255C	0.370903	0.123001	0.00256603	0.00807317
YMR105W-A	0.370808	0.349876	0.289224	0.418579
YLR380W	0.370773	0.124792	0.00296718	0.0091237
YGR157W	0.370649	0.193621	0.055581	0.110949
YLR216C	0.370575	0.261145	0.155888	0.256606
YJL216C	0.369628	0.221148	0.0946418	0.171332
YPR121W	0.369307	0.180866	0.0411627	0.0866862
YEL005C	0.368923	0.211191	0.0806591	0.150967
YBL091C	0.368792	0.203776	0.0703282	0.135157
YDR088C	0.368432	0.158606	0.0201823	0.0476467
YMR187C	0.368267	0.191426	0.0543789	0.109107
YGR005C	0.36795	0.146309	0.0119071	0.0303488
YMR262W	0.367485	0.200509	0.0668386	0.12989
YNL279W	0.367388	0.243532	0.131405	0.224106
YDR343C	0.366651	0.873981	0.674838	0.778204
YBR188C	0.366534	0.181543	0.0434884	0.0906057
YGL159W	0.366364	0.151121	0.0153377	0.0376771
YHR012W	0.366198	0.166007	0.0273893	0.0617867
YLR371W	0.365872	0.116607	0.00170304	0.00567559
YGR271W	0.365717	0.124294	0.00325728	0.00988428
YDR142C	0.365522	0.16532	0.0270361	0.0610561
YNL220W	0.365429	0.222346	0.100277	0.179606
YLR395C	0.365127	0.155941	0.0192094	0.0458352
YPL203W	0.36421	0.197367	0.0649884	0.126887
YPR002C-A	0.364099	0.239138	0.127871	0.219097
YGL013C	0.363979	0.168311	0.0305768	0.0677531
YBL088C	0.363697	0.0911061	6.55141e-05	0.000327938
YML066C	0.363567	0.227538	0.110081	0.194103
YKR029C	0.36351	0.18551	0.0500515	0.101899
YHR131W-A	0.363044	0.423141	0.390906	0.525078
YDR289C	0.36298	0.16914	0.03187	0.0703191
YPL214C	0.362655	0.133201	0.00647684	0.0179045
YBL041W	0.362588	0.171878	0.0348963	0.0759757
YBR132C	0.362418	0.397411	0.361797	0.495575
YCL048W	0.362391	0.46031	0.431121	0.56548
YOR248W	0.362301	0.354857	0.307265	0.437888
YDR372C	0.362117	0.248291	0.14472	0.242248
YDR495C	0.361129	0.16088	0.0247865	0.0566937
YJR139C	0.360084	0.176779	0.0416587	0.0875534
YDR209C	0.359548	0.224739	0.109632	0.193475
YHR102W	0.359439	0.131364	0.00621523	0.0172731
YFR003C	0.359157	0.196605	0.0677299	0.131295
YPL247C	0.359056	0.233372	0.123912	0.21331
YHR008C	0.358876	0.220914	0.104268	0.185478
YDR406W	0.358443	0.202799	0.0771483	0.145662
YGR270W	0.358292	0.098708	0.000283624	0.00119298
YKR091W	0.35817	0.242606	0.139851	0.235997
YLR459W	0.358081	0.272312	0.188522	0.298903
YGR026W	0.357918	0.115992	0.00203076	0.00659521
YLR109W	0.357739	0.308421	0.246087	0.369783
YGL137W	0.357581	0.118899	0.00263462	0.00825568
YGL234W	0.357395	0.198896	0.0723523	0.138407
YGR015C	0.357015	0.158335	0.0241454	0.0555122
YCL001W-B	0.356884	0.263484	0.175582	0.283037
YOL108C	0.356755	0.168426	0.0341608	0.0745827
YIL041W	0.356288	0.195451	0.0683182	0.13223
YOR388C	0.356164	0.664803	0.592136	0.709427
YER066W	0.356114	0.272382	0.191076	0.301871
YOR180C	0.355903	0.26801	0.184196	0.294129
YOR199W	0.355496	0.33405	0.287237	0.416188
YDR106W	0.354712	0.283587	0.211004	0.32739
YJL115W	0.354366	0.304883	0.245112	0.368672
YFL046W	0.354361	0.154558	0.0218629	0.0511692
YLR233C	0.354225	0.174834	0.0427584	0.0894021
YPL031C	0.353789	0.133859	0.00821764	0.0219771
YIL013C	0.353585	0.171246	0.0389436	0.0829644
YOL064C	0.353551	0.228781	0.122257	0.210925
YPR141C	0.353467	0.240515	0.141663	0.23828
YGR126W	0.353331	0.218776	0.106304	0.188615
YOR054C	0.353327	0.23955	0.140223	0.236496
YMR162C	0.353176	0.169144	0.0367967	0.079229
YHR150W	0.352214	0.153912	0.0221131	0.051658
YJL027C	0.351252	0.511246	0.49205	0.623124
YMR221C	0.350997	0.206424	0.0890616	0.163315
YGR154C	0.350968	0.25448	0.167845	0.272836
YJL092W	0.35065	0.161578	0.0299943	0.0666365
YDR170C	0.350094	0.161395	0.0300698	0.0667718
YGL224C	0.350039	0.242807	0.149405	0.248293
YNL128W	0.350022	0.210977	0.0971045	0.174878
YNL009W	0.349069	0.318362	0.272881	0.400499
YNL161W	0.34902	0.142402	0.0142479	0.0354608
YDL089W	0.348933	0.138959	0.0120374	0.0306184
YDR318W	0.34785	0.222638	0.118193	0.204987
YMR139W	0.3477	0.179709	0.0530164	0.107096
YEL057C	0.347495	0.214718	0.10558	0.187385
YNL331C	0.34726	0.165727	0.0361375	0.078052
YDR479C	0.346226	0.126581	0.00623414	0.017318
YOR239W	0.345726	0.1241	0.0053386	0.0151747
YOL009C	0.344518	0.147647	0.0196278	0.0466197
YBL099W	0.343638	0.142135	0.0156197	0.0383097
YKL209C	0.343472	0.218872	0.116583	0.202931
YBR287W	0.343468	0.314975	0.275509	0.403314
YDR236C	0.343381	0.15234	0.0241933	0.0555814
YJR115W	0.343337	0.395061	0.384808	0.519682
YDR327W	0.343068	0.219788	0.118546	0.205381
YFL007W	0.343043	0.188779	0.0691911	0.133619
YKL171W	0.342999	0.153466	0.0254159	0.0578579
YBR184W	0.34272	0.200531	0.0874387	0.161239
YFL013C	0.342312	0.235891	0.14674	0.24484
YNL323W	0.341907	0.137478	0.0128825	0.0324638
YMR086C-A	0.341853	0.254831	0.179763	0.288675
YOR317W	0.341777	0.332291	0.303692	0.434373
YGR261C	0.34171	0.156067	0.0285601	0.0638282
YIL051C	0.341559	0.172876	0.0481835	0.0988046
YLR250W	0.341498	0.12904	0.00813402	0.0217908
YAR007C	0.34115	0.195678	0.0812591	0.151999
YJL058C	0.340814	0.20536	0.096996	0.174733
YBL105C	0.340694	0.091375	0.000192608	0.000844283
YMR258C	0.340599	0.181379	0.0604046	0.119054
YPL120W	0.340571	0.177788	0.055416	0.11069
YHR029C	0.340559	0.268329	0.204375	0.31837
YNL101W	0.340343	0.14874	0.0221271	0.0516712
YPR192W	0.33973	0.319748	0.288012	0.41702
YJL102W	0.3394	0.23198	0.143451	0.24064
YOL043C	0.339394	0.16486	0.0395247	0.0838532
YOR022C	0.339255	0.160626	0.0346798	0.07561
YOR005C	0.339094	0.142754	0.0175317	0.0421706
YBR231C	0.339029	0.178889	0.0580673	0.114992
YHL030W-A	0.338914	1.29843	0.794079	0.865488
YGL095C	0.338311	0.131201	0.00992081	0.0259429
YCL027W	0.338212	0.299471	0.258743	0.38445
YDL195W	0.337909	0.136558	0.0133431	0.0334759
YOR247W	0.337799	0.252868	0.181592	0.290715
YBL100C	0.337787	0.16612	0.0420127	0.0881786
YKR096W	0.337703	0.176831	0.0561652	0.111793
YPR068C	0.337657	0.219958	0.124759	0.214531
YOR075W	0.337102	0.161796	0.0372063	0.0798905
YDR293C	0.33706	0.255023	0.186273	0.296234
YLR189C	0.337046	0.112164	0.00265643	0.00831565
YDR186C	0.337031	0.189156	0.0747874	0.142064
YPR172W	0.336729	0.166823	0.0435408	0.0906242
YOL020W	0.336578	0.233658	0.149734	0.248707
YCL021W-A	0.33625	0.411679	0.414056	0.548268
YGR003W	0.335588	0.127533	0.00850367	0.0225776
YKL022C	0.335521	0.126332	0.00791045	0.0212557
YKL089W	0.334833	0.191447	0.0802972	0.15056
YPL171C	0.33482	0.229918	0.14532	0.242949
YHR051W	0.334754	0.139419	0.0163477	0.0398758
YPR029C	0.334158	0.145292	0.0214532	0.0503236
YKL065W-A	0.334101	0.388177	0.389408	0.523516
YPR084W	0.334064	0.166976	0.0454277	0.0938939
YNL181W	0.332432	0.169206	0.0494543	0.10088
YLR206W	0.332211	0.132634	0.0122551	0.0310835
YNL215W	0.332164	0.163953	0.0427675	0.0894021
YPL135W	0.331446	0.268549	0.217125	0.334889
YOR367W	0.331196	0.142361	0.0199945	0.0473287
YPL100W	0.330386	0.191856	0.08506	0.157691
YLR038C	0.329949	0.175617	0.0602723	0.118906
YCR036W	0.329074	0.145935	0.0241375	0.0555122
YLL001W	0.328935	0.169891	0.0528488	0.106827
YML078W	0.328851	0.1388	0.0178247	0.0427765
YCR061W	0.328318	0.202383	0.104748	0.186172
YIL109C	0.327942	0.107133	0.0022055	0.00710725
YLR188W	0.32758	0.125855	0.00924579	0.0242999
YDL146W	0.326994	0.128317	0.0108238	0.0278721
YLR267W	0.326987	0.414245	0.429904	0.564464
YER054C	0.326603	0.34321	0.341293	0.473938
YNL326C	0.326507	0.231895	0.159132	0.261051
YPR127W	0.326506	0.196298	0.0962479	0.173686
YGR010W	0.325892	0.173514	0.0603554	0.119033
YPL229W	0.325789	0.143079	0.0227873	0.0528374
YLR424W	0.324476	0.230323	0.158898	0.260736
YOR378W	0.32435	0.179905	0.0714036	0.136918
YEL062W	0.324295	0.143092	0.0234308	0.0541085
YAL019W-A	0.323689	0.984835	0.742403	0.82781
YOL152W	0.323487	0.276281	0.241654	0.364878
YJL156W-A	0.323358	0.204629	0.114057	0.19976
YKL064W	0.323339	0.178306	0.0697714	0.134501
YHR189W	0.322976	0.250093	0.196556	0.309122
YNL268W	0.322921	0.159747	0.0432324	0.0901024
YDR315C	0.3229	0.250177	0.196812	0.309369
YDL065C	0.322743	0.150786	0.0323214	0.071114
YPL055C	0.322082	0.205965	0.117871	0.204603
YIR002C	0.322026	0.119922	0.00724638	0.0197633
YOR219C	0.321943	0.218397	0.140449	0.236814
YGL067W	0.321131	0.170189	0.0591725	0.116847
YML016C	0.321098	0.204771	0.116863	0.203263
YJR062C	0.321007	0.150183	0.0325622	0.0715177
YDR427W	0.320895	0.197074	0.103461	0.184305
YLR201C	0.320609	0.191685	0.0944097	0.171061
YML011C	0.320588	0.152734	0.0358172	0.0775211
YNL040W	0.320566	0.206125	0.119897	0.207442
YDL190C	0.319725	0.107863	0.00303485	0.0093043
YPR066W	0.319684	0.172977	0.0645837	0.126228
YDR038C	0.319639	0.284467	0.261165	0.387127
YDR338C	0.319319	0.172363	0.0639398	0.125168
YPL230W	0.319104	0.318385	0.316218	0.447683
YNL133C	0.318941	0.176141	0.0701854	0.135
YNL224C	0.318885	0.150707	0.0343507	0.0749448
YIL063C	0.318829	0.148401	0.0316797	0.0699734
YHL024W	0.318591	0.225761	0.158188	0.259845
YMR121C	0.318411	0.157325	0.0429792	0.0897244
YHR018C	0.318183	0.36355	0.381459	0.516501
YGR163W	0.318177	0.183606	0.0831084	0.15467
YKR022C	0.318124	0.160128	0.0469576	0.0966719
YAR071W	0.318083	0.356338	0.372048	0.506836
YJL035C	0.317513	0.19717	0.107322	0.190205
YOR190W	0.31749	0.195371	0.10415	0.185374
YGL163C	0.317379	0.178658	0.0756568	0.14328
YPR032W	0.315783	0.142159	0.0263277	0.0597273
YIL030C	0.315577	0.174142	0.0699575	0.134717
YGL133W	0.315443	0.137777	0.0220495	0.0515479
YPL025C	0.315442	0.642309	0.623351	0.735114
YDR357C	0.315324	0.179546	0.0790503	0.148759
YBR114W	0.314713	0.174043	0.0705675	0.135533
YPL148C	0.314569	0.189827	0.0974921	0.175525
YDR124W	0.313947	0.190103	0.0986455	0.17704
YOL001W	0.31381	0.171072	0.0665984	0.129504
YMR028W	0.313434	0.146771	0.032718	0.0718347
YNR026C	0.312998	0.201689	0.120689	0.208681
YPL140C	0.312742	0.191209	0.101923	0.182294
YPR111W	0.3123	0.162894	0.0552126	0.11039
YHR132W-A	0.312223	0.202421	0.122966	0.211915
YDL015C	0.311673	0.186958	0.0954986	0.172533
YML003W	0.311385	0.282307	0.270027	0.397432
YBR255W	0.310894	0.151793	0.0405454	0.0856461
YPL161C	0.310424	0.162774	0.0565096	0.112299
YNL297C	0.309779	0.116104	0.00762805	0.0205855
YDL178W	0.30914	0.193164	0.10951	0.193475
YDR421W	0.308665	0.158519	0.0515138	0.104569
YJR059W	0.30851	0.144871	0.0332091	0.0727082
YIL068W-A	0.308459	1.03221	0.765066	0.845079
YLR126C	0.308453	0.217088	0.155356	0.255943
YPR001W	0.308015	0.408174	0.450478	0.582774
YER021W	0.308009	0.192875	0.11028	0.194352
YHR061C	0.307981	0.283428	0.277201	0.405329
YER014W	0.307538	0.158623	0.0525256	0.106277
YKR067W	0.307066	0.230057	0.181961	0.291231
YGL011C	0.306975	0.17151	0.0734806	0.140308
YLR421C	0.306917	0.131182	0.0193032	0.0460219
YLR301W	0.306794	0.188118	0.10292	0.183699
YDL168W	0.306732	0.138487	0.026768	0.0605823
YLR266C	0.306573	0.201976	0.129047	0.22087
YJR117W	0.306116	0.116384	0.00853283	0.0226351
YMR025W	0.305857	0.176295	0.0827561	0.15429
YJL165C	0.305819	0.144527	0.0343448	0.0749448
YNL155W	0.305818	0.194317	0.115531	0.201719
YBR256C	0.305727	0.228143	0.180223	0.289191
[truncated: 4,369 more rows]

## Sheet: WTa_T45_vs_T0
Supplementary Table S3 List of adjusted p. values for DEseq2 analysis (T45/T0 WT a).
log2FoldChange, log2FoldChange standard error, pvalue and padj are explained in https://bioconductor.org/packages/release/bioc/vignettes/DESeq2/inst/doc/DESeq2.pdf
	log2FoldChange T45/T0 Wta	log2FoldChange standard error	pvalue	padj
YPL223C	7.13189	0.748714	1.64209e-21	1.3221e-19
YHR139C	5.85962	0.699689	5.54131e-17	2.42195e-15
YMR175W	5.75788	0.809077	1.10618e-12	2.16254e-11
YDL022C-A	5.72294	1.27363	7.00884e-06	3.22945e-05
YFL014W	5.63572	0.366632	2.53941e-53	2.21981e-50
YMR107W	5.39911	0.613523	1.36601e-18	7.53027e-17
YBR116C	5.09707	0.735643	4.24614e-12	7.11839e-11
YGR236C	4.99778	0.790908	2.63195e-10	3.14549e-09
YDL223C	4.94387	0.314546	1.14861e-55	1.40567e-52
YBR117C	4.86407	0.434945	4.92892e-29	8.61716e-27
YBR072W	4.83013	0.448933	5.36765e-27	7.82016e-25
YOR391C	4.76929	1.16856	4.47771e-05	0.000173025
YGR043C	4.60452	0.293424	1.7054e-55	1.73923e-52
YHR096C	4.55337	0.300235	5.93509e-52	4.0352e-49
YMR174C	4.33259	0.432471	1.26749e-23	1.25093e-21
YIR038C	4.30809	0.271803	1.40466e-56	2.14877e-53
YMR096W	4.22346	0.29233	2.59578e-47	1.22181e-44
YMR322C	4.22316	1.33731	0.00158881	0.00420136
YDL222C	4.07873	0.320924	5.24696e-37	1.33776e-34
YER091C	3.98097	0.689857	7.8935e-09	6.9397e-08
YDL024C	3.94906	0.33437	3.44752e-32	7.53406e-30
YMR169C	3.91722	0.389939	9.59506e-24	9.62494e-22
YGR144W	3.9064	0.265175	4.05243e-49	2.25425e-46
YIL046W-A	3.88107	1.41344	0.00603565	0.0136786
YIL160C	3.78871	0.430357	1.32449e-18	7.36775e-17
YGR032W	3.76873	0.212829	3.6512e-70	7.44724e-67
YOL084W	3.69766	0.274497	2.32683e-41	7.49363e-39
YGR256W	3.60419	0.375291	7.70972e-22	6.46244e-20
YNL208W	3.57966	0.19176	9.12142e-78	5.5814e-74
YER096W	3.49989	0.188569	6.74097e-77	2.0624e-73
YGR213C	3.46865	0.296322	1.19236e-31	2.51588e-29
YDL204W	3.37717	0.439751	1.59411e-14	4.66715e-13
YEL059W	3.36609	0.57904	6.12792e-09	5.53866e-08
YMR095C	3.36281	0.330699	2.73304e-24	3.04063e-22
YIL057C	3.33659	1.13591	0.00330994	0.0080779
YDR034W-B	3.32625	0.222212	1.17412e-50	7.18445e-48
YGL121C	3.32463	0.218443	2.61892e-52	2.00315e-49
YNL195C	3.30364	0.453937	3.39407e-13	7.39086e-12
YMR175W-A	3.27783	0.760032	1.61232e-05	6.84647e-05
YGR201C	3.27224	0.362416	1.7333e-19	1.12831e-17
YLL057C	3.26765	0.305096	9.11099e-27	1.29651e-24
YGL183C	3.21884	0.48743	4.01022e-11	5.51428e-10
YLR174W	3.13507	0.568137	3.42583e-08	2.6138e-07
YKL217W	3.11907	0.662629	2.51248e-06	1.30287e-05
YKR076W	3.09232	0.242131	2.37264e-37	6.31225e-35
YKL163W	3.0784	0.566876	5.62066e-08	4.09438e-07
YGL184C	3.0762	0.621629	7.47448e-07	4.31475e-06
YHL030W-A	3.06884	1.45118	0.0344531	NA
YPL222W	3.06783	0.216519	1.42828e-45	5.14095e-43
YMR173W-A	3.0374	0.309771	1.06827e-22	9.61282e-21
YJL032W	3.02981	1.53629	0.0485918	NA
YDL169C	2.98421	0.320437	1.24321e-20	9.16532e-19
YJR073C	2.97372	0.295437	7.85068e-24	8.35422e-22
YOR392W	2.95833	0.591395	5.66534e-07	3.35263e-06
YAL061W	2.95048	0.37613	4.35329e-15	1.40199e-13
YCL048W-A	2.94607	0.637544	3.81958e-06	1.87727e-05
YGL156W	2.93228	0.204161	8.88818e-47	3.88477e-44
YBR296C	2.92542	0.623349	2.69136e-06	1.38062e-05
YNL200C	2.91052	0.253412	1.56334e-30	2.9894e-28
YBL065W	2.90987	1.29381	0.0245085	NA
Q0045	2.88741	1.28536	0.0246791	0.0474432
YKR097W	2.87859	0.341245	3.29658e-17	1.4942e-15
YJL064W	2.83767	1.55151	0.0674038	NA
YNL017C	2.79653	0.744594	0.000172809	0.000575937
YDR536W	2.79545	0.594172	2.54131e-06	1.3167e-05
YNL277W-A	2.76528	0.761329	0.000281036	0.000890092
YLR054C	2.72971	0.332492	2.21436e-16	8.74171e-15
YJR010W	2.71486	0.375931	5.13504e-13	1.06513e-11
YOL052C-A	2.68743	0.336417	1.36713e-15	4.75311e-14
YPL054W	2.67825	0.298964	3.29352e-19	2.05643e-17
YDL085W	2.6756	0.402076	2.84351e-11	4.037e-10
YPL102C	2.65517	1.55204	0.0871258	NA
YEL060C	2.65188	0.257793	8.07561e-25	9.88293e-23
YLR322W	2.63317	2.05232	0.199484	NA
YDL247W-A	2.61034	0.560837	3.24991e-06	1.63136e-05
YDR534C	2.60648	0.389699	2.25546e-11	3.29383e-10
YDR533C	2.58707	0.283361	6.85312e-20	4.82003e-18
YOR173W	2.55911	0.294928	4.06073e-18	2.05352e-16
YDR374C	2.5568	0.449014	1.23915e-08	1.04584e-07
YNL093W	2.54617	0.193888	2.15499e-39	6.5932e-37
YLR178C	2.54017	0.327404	8.59195e-15	2.62871e-13
YOL083W	2.52761	0.340318	1.10926e-13	2.67227e-12
YPL277C	2.52511	0.242998	2.71111e-25	3.38556e-23
YFR036W	2.51356	0.268311	7.38483e-21	5.71997e-19
YMR189W	2.50676	0.434447	7.92727e-09	6.95939e-08
YOL150C	2.50674	0.875377	0.0041884	0.00991061
YFL030W	2.50168	0.248647	8.20401e-24	8.36672e-22
YDL246C	2.49031	0.61746	5.50331e-05	0.000206974
YJR005C-A	2.48895	0.928765	0.0073656	0.0162943
YNR034W-A	2.48534	0.722031	0.000577119	0.00169933
YML123C	2.46829	0.367826	1.93989e-11	2.88111e-10
YPR076W	2.46456	1.89971	0.194517	NA
YDR032C	2.46419	0.221217	8.08254e-29	1.37381e-26
YMR090W	2.45137	0.217787	2.16725e-29	3.90041e-27
YER150W	2.44755	0.410474	2.48044e-09	2.44409e-08
YML128C	2.43685	0.356444	8.11177e-12	1.28924e-10
YPL278C	2.41432	0.386957	4.3966e-10	5.01918e-09
YMR323W	2.40669	0.625705	0.000119885	0.000417279
YNL194C	2.40082	0.573803	2.86362e-05	0.000116363
YOR185C	2.37941	0.216149	3.49008e-28	5.77184e-26
YGR243W	2.37845	0.376203	2.57799e-10	3.08703e-09
YPR184W	2.3657	0.377924	3.85652e-10	4.46933e-09
YOR331C	2.31387	1.83881	0.208263	NA
YDL021W	2.31318	0.289635	1.38818e-15	4.79903e-14
YHR136C	2.31047	0.5328	1.44792e-05	6.21743e-05
YDL214C	2.30032	0.450877	3.36293e-07	2.08911e-06
YDR535C	2.28837	0.2916	4.23913e-15	1.37245e-13
YMR172C-A	2.28395	1.30332	0.0797047	0.130824
YIL155C	2.28265	0.222039	8.63676e-25	1.03624e-22
YOL151W	2.27005	0.261335	3.74225e-18	1.95717e-16
YJL015C	2.26957	0.635178	0.000352753	0.0010968
YLR311C	2.24957	0.405983	3.0067e-08	2.33477e-07
YLR080W	2.24678	0.299684	6.52097e-14	1.68362e-12
YML131W	2.24656	0.214862	1.37812e-25	1.75681e-23
YEL073C	2.22933	0.223525	1.99045e-23	1.90305e-21
YMR280C	2.22753	0.373484	2.45846e-09	2.42634e-08
YER091C-A	2.22498	1.96731	0.258065	NA
YNL015W	2.20522	0.239949	3.91422e-20	2.81778e-18
YFL012W	2.20129	1.79564	0.220233	NA
YOR263C	2.19947	1.07222	0.0402355	0.0726257
YPR193C	2.19373	0.30911	1.27565e-12	2.43929e-11
YPL280W	2.18342	1.90922	0.252781	NA
YIL066W-A	2.18311	0.903506	0.0156806	0.0320902
YOR134W	2.1799	0.219608	3.19805e-23	2.96498e-21
YIL136W	2.17961	0.344141	2.39674e-10	2.89264e-09
YMR206W	2.17702	0.396267	3.93313e-08	2.96755e-07
YDR453C	2.17255	0.337158	1.16595e-10	1.47405e-09
YBR203W	2.16716	0.159856	7.20564e-42	2.44952e-39
YCR049C	2.16258	1.42233	0.128399	NA
Q0085	2.15214	1.34253	0.108923	NA
YHR104W	2.14103	0.24724	4.72919e-18	2.37196e-16
YMR324C	2.12021	1.69411	0.210744	NA
YAL019W-A	2.11906	1.19266	0.0756102	NA
YBR200W-A	2.11456	4.01839	0.598736	NA
YER185W	2.10578	0.37395	1.78981e-08	1.46025e-07
YJR096W	2.10436	0.310845	1.28955e-11	1.94353e-10
YPR192W	2.10327	0.313921	2.08408e-11	3.05815e-10
YML070W	2.09679	0.241445	3.80981e-18	1.97561e-16
YLR303W	2.07142	0.440309	2.54532e-06	1.31766e-05
YER046W-A	2.06472	0.92883	0.0262209	0.0500142
YDR461C-A	2.06206	0.242157	1.66017e-17	7.9989e-16
YML054C	2.05904	0.415192	7.07656e-07	4.1044e-06
YDR018C	2.0539	0.241355	1.74133e-17	8.25984e-16
YCL042W	2.04642	0.398831	2.88126e-07	1.81197e-06
YDL130W-A	2.03907	0.306366	2.82053e-11	4.01368e-10
YMR040W	2.03445	0.286752	1.29543e-12	2.46939e-11
YOL162W	2.03261	0.367499	3.18526e-08	2.45473e-07
YGR209C	2.03021	0.348528	5.70777e-09	5.18957e-08
YBR053C	2.02901	0.292827	4.23741e-12	7.11839e-11
YNL014W	2.02685	0.315564	1.33654e-10	1.66903e-09
YGL157W	2.02579	0.189331	1.02076e-26	1.41955e-24
YLR356W	2.02564	0.269154	5.23376e-14	1.39241e-12
YCL035C	2.0061	0.155642	5.1782e-38	1.44024e-35
YIL029W-A	2.004	1.04507	0.0551649	0.0956786
YMR297W	2.00347	0.307386	7.13584e-11	9.34994e-10
YGL199C	1.99864	3.29639	0.544309	NA
YMR158W-B	1.99779	1.83639	0.276643	NA
YLR121C	1.99398	0.276919	5.99499e-13	1.23098e-11
YIR030W-A	1.99157	0.800304	0.0128276	0.0267709
YFL013W-A	1.98781	0.685756	0.00374691	0.00900735
YBL049W	1.98414	0.285052	3.38739e-12	5.87179e-11
YPL114W	1.97476	4.47328	0.658883	NA
YNL117W	1.97078	0.693373	0.00447883	0.0105246
YAL054C	1.96845	0.597879	0.000993379	0.00277177
YDR014W-A	1.96267	0.581075	0.000731057	0.00209819
YGR087C	1.96089	0.320873	9.89276e-10	1.04911e-08
YFL064C	1.95825	2.13533	0.359107	NA
YHR138C	1.95456	0.157422	2.13951e-35	4.84876e-33
YKR049C	1.9486	0.245833	2.25402e-15	7.66242e-14
YDR019C	1.9482	0.417909	3.13496e-06	1.58543e-05
YFL054C	1.9378	0.398743	1.17529e-06	6.49649e-06
YBL064C	1.93632	0.217208	4.89456e-19	2.95066e-17
YBR056W-A	1.93268	0.411818	2.69176e-06	1.38062e-05
YDR154C	1.93149	0.264385	2.76013e-13	6.07526e-12
YMR191W	1.92937	0.22151	3.03665e-18	1.62994e-16
YBR149W	1.92441	0.191224	7.99909e-24	8.35422e-22
YDR059C	1.91257	0.219827	3.30847e-18	1.74522e-16
YPL154C	1.90733	0.251498	3.35407e-14	9.2463e-13
YFL015W-A	1.90599	3.09608	0.53815	NA
YJL116C	1.90495	0.355451	8.35716e-08	5.87112e-07
YJL153C	1.89119	0.265906	1.14172e-12	2.21785e-11
YBR285W	1.89006	0.434033	1.33284e-05	5.78415e-05
YDR379C-A	1.88514	0.215453	2.13937e-18	1.16882e-16
YER142C	1.88007	0.250712	6.43302e-14	1.66795e-12
YKL106C-A	1.87904	0.833352	0.0241459	0.0466232
YLR107W	1.87715	0.244761	1.72918e-14	5.01462e-13
YFR030W	1.87066	0.317785	3.9434e-09	3.71473e-08
YNL270C	1.86622	0.251459	1.15738e-13	2.7664e-12
YJR061W	1.86521	0.175011	1.60666e-26	2.1847e-24
YCR098C	1.85705	0.194857	1.5677e-21	1.27903e-19
YFR052C-A	1.85437	0.654406	0.00460162	0.0107759
YER042W	1.84992	0.420044	1.06222e-05	4.71336e-05
YFL021C-A	1.84757	0.580216	0.00145117	0.0038759
YJL185C	1.84384	0.208252	8.455e-19	4.88077e-17
YKL162C-A	1.84299	0.404774	5.28518e-06	2.50907e-05
YOR328W	1.84291	0.203343	1.26824e-19	8.43516e-18
YKR009C	1.84024	0.377536	1.09179e-06	6.07332e-06
YEL009C-A	1.83603	0.915232	0.0448477	0.08003
YEL059C-A	1.83362	0.275026	2.60972e-11	3.74856e-10
YHR033W	1.83324	0.266112	5.61866e-12	9.2421e-11
YGL217C	1.83047	1.12054	0.10235	NA
YJL152W	1.82691	0.285963	1.674e-10	2.06516e-09
YNR064C	1.82679	0.224293	3.80279e-16	1.42669e-14
YBR089W	1.8244	1.26927	0.150615	NA
YMR251W-A	1.81346	0.217413	7.35907e-17	3.12709e-15
YKL225W	1.80935	5.24361	0.730051	NA
YAL066W	1.80625	1.06793	0.0907691	NA
YCL040W	1.80318	0.339352	1.0748e-07	7.42292e-07
YMR290W-A	1.80143	0.764557	0.0184644	0.0369228
YJR156C	1.79956	0.321406	2.1556e-08	1.72872e-07
YKL159C	1.79807	0.260343	4.96681e-12	8.21403e-11
YPR145C-A	1.79539	0.310788	7.60918e-09	6.7187e-08
YLL039C	1.78872	0.313367	1.1428e-08	9.7122e-08
YMR007W	1.78237	0.236988	5.43772e-14	1.44041e-12
YIL100C-A	1.7821	0.427664	3.08551e-05	0.000124376
YAL034C	1.78188	0.25396	2.27652e-12	4.15821e-11
YGR221C	1.77742	0.199636	5.42005e-19	3.21993e-17
YNR050C	1.77504	0.22745	5.99397e-15	1.90037e-13
YER124C	1.77318	0.3844	3.97188e-06	1.93503e-05
YML118W	1.77254	0.161658	5.64572e-28	9.0911e-26
YGR248W	1.76993	0.341529	2.191e-07	1.41123e-06
YHR140W	1.76871	0.295313	2.10803e-09	2.12504e-08
YKR046C	1.76731	0.25747	6.6901e-12	1.07728e-10
YGR174W-A	1.76277	0.382754	4.1151e-06	1.99527e-05
YLR279W	1.7613	0.32155	4.31268e-08	3.22214e-07
YOL163W	1.75728	0.312637	1.90055e-08	1.53829e-07
YNL045W	1.75293	0.290349	1.56684e-09	1.60058e-08
YGL125W	1.74393	0.269143	9.19853e-11	1.18496e-09
YNL092W	1.72725	0.207392	8.19102e-17	3.45661e-15
YHR139C-A	1.72506	0.31632	4.93767e-08	3.63581e-07
YLR312C	1.72325	0.261472	4.38075e-11	5.97011e-10
YOR019W	1.72202	0.262338	5.23391e-11	7.00795e-10
YMR173W	1.72182	0.250359	6.09587e-12	9.89406e-11
YKL218C	1.71904	0.310712	3.15522e-08	2.43465e-07
YLR374C	1.71415	0.518755	0.000951945	0.00266731
YIR036W-A	1.71408	1.13142	0.129777	NA
YPL033C	1.71381	0.872519	0.0495061	0.0872237
YKL066W	1.69778	0.200933	2.92598e-17	1.35637e-15
YNL042W-B	1.69155	0.290218	5.59081e-09	5.11363e-08
YLR120W-A	1.6895	0.420137	5.7874e-05	0.000216197
YLR327C	1.68509	0.350965	1.57634e-06	8.49088e-06
YNL160W	1.6835	0.272211	6.22889e-10	6.92993e-09
YBR241C	1.68306	0.286241	4.10574e-09	3.84145e-08
YJR160C	1.68202	0.89455	0.0600678	0.103014
YLR149C	1.67996	0.216456	8.41137e-15	2.58639e-13
YJL151C	1.67355	0.209055	1.19141e-15	4.23852e-14
YPR030W	1.67207	0.342782	1.07193e-06	5.9683e-06
YKL001C	1.66866	0.277875	1.91259e-09	1.94404e-08
YKL142W	1.66689	0.197569	3.25575e-17	1.48671e-15
YPR159C-A	1.66547	0.86428	0.0539788	0.0941819
YIL100W	1.66385	0.755555	0.0276544	0.0523731
YJR023C	1.65855	1.18557	0.161827	NA
YOR364W	1.65409	0.661066	0.0123439	0.0258672
YHR097C	1.64773	0.126617	1.02474e-38	2.9859e-36
YIL101C	1.64662	0.169252	2.27328e-22	1.95918e-20
YPR151C	1.64536	0.425912	0.00011194	0.000392077
YPR006C	1.64265	0.189195	3.87851e-18	1.98815e-16
YFL053W	1.6356	0.389154	2.63431e-05	0.000108111
YMR251W	1.63081	0.296921	3.96479e-08	2.98775e-07
YOR289W	1.63066	0.1515	5.12157e-27	7.64364e-25
YMR250W	1.63041	0.33798	1.40726e-06	7.68158e-06
YCR088W	1.62948	0.235304	4.35942e-12	7.26847e-11
YHR160C	1.62868	0.306322	1.05557e-07	7.29835e-07
YDR048C	1.62742	0.755723	0.031282	0.0582516
YOR338W	1.62639	0.303416	8.31007e-08	5.84475e-07
YKL121W	1.62432	0.154939	1.02757e-25	1.33781e-23
YHR209W	1.62212	0.205315	2.77446e-15	9.17671e-14
YLR307C-A	1.61912	1.0775	0.132927	0.200784
YGR244C	1.61839	0.190545	2.005e-17	9.43736e-16
YBR046C	1.61729	0.265952	1.19325e-09	1.24599e-08
YOR120W	1.614	0.32022	4.64812e-07	2.79115e-06
YJL172W	1.60557	0.193778	1.17523e-16	4.79414e-15
YOL131W	1.60239	0.387888	3.61094e-05	0.00014357
YBR230W-A	1.60152	0.205286	6.1229e-15	1.93124e-13
YMR110C	1.60021	0.25916	6.63297e-10	7.313e-09
YFL019C	1.59748	0.301318	1.1476e-07	7.86355e-07
YJR095W	1.5972	0.667819	0.0167724	0.0340286
YPL201C	1.59541	0.753252	0.0341725	0.0630277
YBR033W	1.58889	0.159898	2.87665e-23	2.70804e-21
YGR055W	1.58866	0.274741	7.36416e-09	6.52118e-08
YGR088W	1.58601	0.323012	9.10495e-07	5.1396e-06
YFL015C	1.58426	0.646263	0.0142294	0.0293857
YOR374W	1.58395	0.434579	0.000267603	0.000851959
YBL048W	1.58283	0.332291	1.9038e-06	1.00948e-05
YER037W	1.57724	0.24269	8.08511e-11	1.05038e-09
YKL123W	1.57639	0.53873	0.00343219	0.00833909
YJL067W	1.5758	0.379716	3.32537e-05	0.000133096
YNL115C	1.57371	0.25479	6.55412e-10	7.23911e-09
YDL124W	1.57107	0.192286	3.07138e-16	1.182e-14
YEL012W	1.56789	0.281634	2.58971e-08	2.03944e-07
YDL221W	1.566	0.160061	1.32191e-22	1.17229e-20
YOR237W	1.5621	0.591599	0.00827908	0.0180731
YBR294W	1.56021	0.255576	1.03014e-09	1.08867e-08
YMR094W	1.56019	0.218585	9.49202e-13	1.88577e-11
YER038W-A	1.55878	1.43948	0.278861	NA
YBR269C	1.55536	0.196819	2.73395e-15	9.09188e-14
YOL085W-A	1.55429	0.23224	2.19249e-11	3.20953e-10
YBR296C-A	1.55428	0.891238	0.0811667	0.132939
YOR161C	1.55218	0.40188	0.00011233	0.000393219
YNL332W	1.55209	0.440388	0.000424485	0.00128968
YJL068C	1.54593	0.218478	1.48502e-12	2.79277e-11
YJL045W	1.54457	0.334051	3.76854e-06	1.85815e-05
YIR027C	1.54267	0.205208	5.57986e-14	1.47169e-12
YLR122C	1.54206	0.304588	4.13226e-07	2.50598e-06
YDR070C	1.5395	0.432526	0.000371802	0.00114382
YPL123C	1.5392	0.291634	1.3072e-07	8.80923e-07
YBL043W	1.53563	0.420905	0.000263872	0.000841394
YOL156W	1.53133	0.30327	4.43189e-07	2.67707e-06
YOR314W-A	1.53056	3.03672	0.614249	NA
YOR389W	1.52894	0.186004	2.03604e-16	8.08993e-15
YFR053C	1.52873	0.628764	0.0150436	0.0308587
YJR008W	1.52829	0.278649	4.14333e-08	3.0994e-07
YLR261C	1.52632	1.57648	0.332954	NA
YLR164W	1.52485	0.351095	1.40475e-05	6.04739e-05
YDL009C	1.51877	0.204465	1.10244e-13	2.66634e-12
YIR037W	1.51689	0.161604	6.20224e-21	4.86557e-19
YMR196W	1.51608	0.230302	4.60941e-11	6.24003e-10
YJL052W	1.51531	0.290222	1.77762e-07	1.17212e-06
YJR149W	1.51506	0.202795	7.96506e-14	1.98123e-12
YLR377C	1.51427	0.404428	0.000180955	0.000600168
YLR299W	1.51397	0.221587	8.35157e-12	1.32392e-10
YDR525W-A	1.51349	0.382299	7.52859e-05	0.000272105
YPL200W	1.5131	0.62759	0.0159102	0.0324841
YDR155C	1.51135	0.205929	2.14869e-13	4.86957e-12
YLR338W	1.50639	0.824589	0.0677236	0.114412
YKL053W	1.50525	0.660573	0.0226847	0.0442768
Q0275	1.50454	1.43212	0.293457	0.386747
YBR230C	1.49035	0.287279	2.12793e-07	1.37932e-06
YKL103C	1.48977	0.253106	3.95787e-09	3.72015e-08
YNR002C	1.48908	0.33305	7.78397e-06	3.5598e-05
YDR368W	1.48758	0.147828	8.05522e-24	8.35422e-22
YLR284C	1.48726	0.385306	0.000113413	0.000396556
YDL072C	1.48355	0.205271	4.9291e-13	1.02939e-11
YMR181C	1.48083	0.229903	1.18602e-10	1.49634e-09
YKL107W	1.48066	0.248861	2.68534e-09	2.60588e-08
YEL070W	1.47781	0.427348	0.000544019	0.00161204
YLL062C	1.47433	0.432128	0.000645372	0.00187691
YGR254W	1.46956	0.275176	9.27247e-08	6.47697e-07
YDL114W	1.4664	0.562651	0.00915458	0.019773
YPL088W	1.46521	0.226876	1.05957e-10	1.35355e-09
YGL055W	1.46482	0.359205	4.54352e-05	0.000175406
YDL245C	1.46435	0.701877	0.0369484	0.0674865
YDL243C	1.46416	0.195217	6.37342e-14	1.66662e-12
YML042W	1.46115	0.442175	0.000951579	0.00266731
YAL031W-A	1.46029	0.547504	0.00764906	0.0168605
YLL061W	1.45844	0.350495	3.16732e-05	0.000127338
YIL025C	1.45797	1.22375	0.2335	NA
YJL195C	1.45678	1.7781	0.41262	NA
YIL107C	1.45637	0.182818	1.63592e-15	5.62371e-14
YGR008C	1.45473	0.287226	4.08969e-07	2.48508e-06
YKL067W	1.45458	0.142873	2.41177e-24	2.73289e-22
YGR019W	1.45358	0.219237	3.3532e-11	4.67385e-10
YPR037C	1.4475	0.20073	5.54601e-13	1.14263e-11
YFL061W	1.44722	0.775886	0.0621471	0.106253
YBL073W	1.44443	0.924222	0.118085	0.181639
YKL093W	1.4414	0.289365	6.31776e-07	3.70506e-06
YIR028W	1.43869	0.205543	2.56924e-12	4.62387e-11
YER015W	1.43862	0.326428	1.04744e-05	4.65453e-05
YNL335W	1.43821	0.414299	0.000517688	0.00154373
YKL065W-A	1.43734	0.35568	5.31998e-05	0.000201192
YDL215C	1.43558	0.360596	6.85865e-05	0.000250855
YGL053W	1.4318	0.17581	3.82378e-16	1.42669e-14
YBR302C	1.42778	2.384	0.54924	NA
YEL069C	1.42724	0.332992	1.81837e-05	7.63664e-05
YPR007C	1.42429	0.565066	0.0117164	0.024696
YER121W	1.42294	0.381565	0.000192065	0.000631851
YLL058W	1.42235	0.199177	9.2547e-13	1.84461e-11
YCL033C	1.42178	0.200778	1.42761e-12	2.69616e-11
YKL151C	1.41735	0.228937	5.97746e-10	6.67446e-09
YCL041C	1.41633	0.363348	9.69922e-05	0.000343856
YGL104C	1.41468	0.205468	5.77132e-12	9.46775e-11
YMR182W-A	1.4139	0.483791	0.00347198	0.0084172
YHL016C	1.41358	0.262206	7.00225e-08	4.99379e-07
YBR226C	1.41323	0.416091	0.000682689	0.00197699
YBR056W	1.40886	0.181475	8.27093e-15	2.55605e-13
YDR254W	1.40337	0.222402	2.78964e-10	3.32745e-09
YNL274C	1.40307	0.245544	1.10259e-08	9.40968e-08
YMR120C	1.40224	0.446375	0.00168149	0.00441211
YMR141C	1.40082	0.229746	1.0789e-09	1.13824e-08
YJR104C	1.40022	0.252435	2.90862e-08	2.27014e-07
YMR194C-B	1.39998	0.348766	5.9678e-05	0.000221315
YDL210W	1.39828	0.269681	2.16083e-07	1.39474e-06
YKL091C	1.39569	0.205792	1.18501e-11	1.80825e-10
YKL026C	1.39437	0.347754	6.08129e-05	0.000225198
YJL159W	1.39127	0.224851	6.11205e-10	6.81232e-09
YIL146C	1.3899	0.191027	3.43931e-13	7.42755e-12
YKL074C	1.38757	0.122414	8.79559e-30	1.63092e-27
YMR020W	1.38481	0.158988	3.03406e-18	1.62994e-16
YPR098C	1.38472	0.190573	3.70074e-13	7.83558e-12
YJR074W	1.38465	0.236376	4.68939e-09	4.36749e-08
YER065C	1.38336	0.713666	0.052576	0.0920493
YHR087W	1.37876	0.29952	4.15991e-06	2.0138e-05
YPR160W	1.37437	0.746301	0.0655362	0.11127
YMR082C	1.37157	0.774108	0.0764272	0.126224
YOR036W	1.37148	0.134469	1.9983e-24	2.3071e-22
YAL067C	1.36797	0.440144	0.00188357	0.00488577
YJL161W	1.36264	0.224805	1.34898e-09	1.39905e-08
YBR085C-A	1.36236	0.206749	4.41394e-11	6.00197e-10
YJL066C	1.35846	0.258331	1.45141e-07	9.65347e-07
YJL020C	1.35837	0.18307	1.17172e-13	2.78978e-12
YCR007C	1.35789	0.333967	4.78426e-05	0.000183197
YBL015W	1.3534	0.601335	0.0244073	0.0470388
YMR039C	1.3531	0.117136	7.25383e-31	1.43181e-28
YIR019C	1.35294	0.239078	1.52262e-08	1.26761e-07
YNL305C	1.35103	0.19989	1.39068e-11	2.08569e-10
YMR081C	1.35088	0.403911	0.000824346	0.00234068
YGL205W	1.35042	0.595466	0.0233386	0.0453794
YDL027C	1.34747	0.201853	2.46367e-11	3.5808e-10
YGR067C	1.34737	0.569527	0.0179923	0.0361204
YHL034W-A	1.34704	0.334584	5.67262e-05	0.000212428
YBL001C	1.34628	0.190897	1.75843e-12	3.26056e-11
YDL057W	1.34207	0.225121	2.49899e-09	2.45841e-08
YDR272W	1.34119	0.149276	2.59673e-19	1.65515e-17
YIL032C	1.3371	0.639394	0.0365109	0.0667893
YOR215C	1.33566	0.221047	1.5182e-09	1.5587e-08
YDR343C	1.33375	0.874288	0.127128	0.192965
YIR034C	1.3329	0.337398	7.79805e-05	0.00028118
YPL018W	1.33196	0.192614	4.67283e-12	7.76985e-11
YMR226C	1.33043	0.152832	3.17133e-18	1.68742e-16
YPR002W	1.32952	0.446073	0.00287771	0.00712903
YDL244W	1.32947	0.242185	4.03103e-08	3.03021e-07
YJR085C	1.32933	0.160461	1.18647e-16	4.80797e-15
YPL186C	1.32745	0.368703	0.000317824	0.000996293
YDR426C	1.32702	2.00554	0.508179	NA
YOR100C	1.3268	0.602635	0.0276887	0.0524045
YGL062W	1.32553	0.253699	1.74313e-07	1.15186e-06
YLR058C	1.32403	0.402648	0.00100787	0.00280581
YLR302C	1.32396	1.16255	0.254767	NA
YLR286C	1.32055	0.291951	6.09099e-06	2.84727e-05
YGL158W	1.31921	0.34961	0.000161061	0.000541799
YEL041W	1.31776	0.231569	1.26611e-08	1.06566e-07
YFR017C	1.31605	0.367878	0.000347035	0.00108121
YBL078C	1.31502	0.236568	2.71706e-08	2.13424e-07
YNL012W	1.31476	0.207729	2.46433e-10	2.95973e-09
YEL057C	1.31401	0.209051	3.26519e-10	3.84966e-09
YGR212W	1.31338	0.214547	9.26107e-10	9.87255e-09
YOL082W	1.31286	0.237674	3.31735e-08	2.54053e-07
YDR009W	1.31034	0.153694	1.51977e-17	7.38052e-16
YKL065C	1.30944	0.137395	1.56609e-21	1.27903e-19
YIL054W	1.30893	0.471171	0.00546882	0.0125662
YGR066C	1.30584	0.329444	7.3773e-05	0.000267802
YBR026C	1.30119	0.281494	3.79247e-06	1.86695e-05
YAL016C-B	1.29791	0.417256	0.00186717	0.00484734
YCL046W	1.29758	0.728672	0.0749549	0.124276
YGL045W	1.28449	0.194282	3.80466e-11	5.26713e-10
YPR078C	1.28134	0.316857	5.25699e-05	0.00019918
YLR271W	1.28089	0.246866	2.11877e-07	1.37484e-06
YIL125W	1.27522	0.214206	2.62877e-09	2.56546e-08
YIL010W	1.27458	0.150835	2.90838e-17	1.35637e-15
YIL055C	1.27097	0.220188	7.82496e-09	6.89927e-08
YCR069W	1.26931	0.177918	9.73446e-13	1.92146e-11
YGL136C	1.26679	0.162585	6.61888e-15	2.06637e-13
YOR034C-A	1.26389	0.314534	5.86177e-05	0.000218442
YKL007W	1.26383	0.187931	1.75626e-11	2.62111e-10
YOR020W-A	1.26027	0.163708	1.37929e-14	4.09703e-13
YER143W	1.25974	0.286852	1.12518e-05	4.95678e-05
YOR285W	1.25806	0.180096	2.83864e-12	5.03468e-11
YER152C	1.25769	0.177749	1.48789e-12	2.79277e-11
YLR136C	1.25688	0.35301	0.000370208	0.00113949
YIL087C	1.25399	0.31334	6.28091e-05	0.000231663
YMR170C	1.25321	0.260261	1.47044e-06	8.00503e-06
YDL091C	1.25231	0.202747	6.54515e-10	7.23911e-09
YNL241C	1.24797	0.328221	0.000143405	0.00049022
YKL133C	1.23999	0.244583	3.98187e-07	2.42922e-06
YPL056C	1.23788	0.204554	1.43392e-09	1.47963e-08
YHL032C	1.23738	0.263967	2.76371e-06	1.41162e-05
YKL147C	1.23686	0.620373	0.0461813	0.0820032
YDL110C	1.23431	0.258018	1.72001e-06	9.18391e-06
YIL046W	1.23423	0.168366	2.2904e-13	5.13369e-12
YLR270W	1.23347	0.206487	2.32061e-09	2.31267e-08
YGL072C	1.23181	1.26122	0.328724	NA
YNL018C	1.23085	0.292523	2.57995e-05	0.000106093
YGL006W	1.23021	0.238781	2.57671e-07	1.63727e-06
YDR248C	1.22936	0.176395	3.18376e-12	5.55027e-11
YMR294W-A	1.22716	0.212979	8.31928e-09	7.26187e-08
YLR370C	1.2248	0.154935	2.67326e-15	8.98775e-14
YLR281C	1.22337	0.366088	0.000832535	0.00236284
YKL202W	1.22295	0.444027	0.00588319	0.0133976
YLR337C	1.2205	0.151123	6.68109e-16	2.4048e-14
YOL048C	1.22046	0.206393	3.35348e-09	3.19128e-08
YDR513W	1.21439	0.206829	4.31886e-09	4.03467e-08
YDL173W	1.21236	0.259065	2.87242e-06	1.46339e-05
YMR271C	1.21003	0.274869	1.07151e-05	4.74428e-05
YER057C	1.20802	0.135939	6.3088e-19	3.71188e-17
YJL027C	1.20724	0.535242	0.0241018	0.0465527
YER068C-A	1.20502	1.02064	0.237744	0.324288
YIR036C	1.20426	0.241121	5.90078e-07	3.4785e-06
YDR442W	1.20398	0.626245	0.0545388	0.0948345
YOR050C	1.20259	0.276157	1.33227e-05	5.78415e-05
YHR079C-A	1.19973	0.853459	0.159805	0.234608
YLR162W-A	1.19935	0.866144	0.166143	0.242113
YLR273C	1.19837	0.265567	6.40667e-06	2.98799e-05
YCR010C	1.19688	0.749344	0.110213	0.172274
YHL015W-A	1.19665	0.322061	0.00020272	0.000661923
YPR015C	1.1956	0.301642	7.38162e-05	0.000267802
YML132W	1.19467	3.40272	0.725518	NA
YAR035W	1.19253	0.430569	0.00561161	0.0128316
YJL089W	1.19247	0.29924	6.74816e-05	0.000247258
YMR304C-A	1.18999	0.255303	3.14555e-06	1.58809e-05
YHR106W	1.18912	0.212844	2.3125e-08	1.84007e-07
YIL062C	1.18897	0.157245	3.99103e-14	1.09021e-12
YGL037C	1.18841	0.225222	1.31604e-07	8.83956e-07
YBR032W	1.18708	0.427871	0.00553054	0.0126854
YAL060W	1.18442	0.322334	0.00023829	0.000769037
YOR348C	1.18311	0.690646	0.0867037	0.140839
YDR148C	1.17983	0.210703	2.14934e-08	1.72823e-07
YHR143W	1.17959	0.337249	0.000469332	0.0014161
YJL150W	1.1795	0.703209	0.0934825	0.149722
YGR110W	1.17932	0.208883	1.64393e-08	1.35204e-07
YLR431C	1.17648	0.228327	2.56883e-07	1.63566e-06
YLR267W	1.17561	0.410856	0.00421822	0.00997345
YMR303C	1.16785	0.659248	0.0764791	0.126275
YMR056C	1.16784	0.225457	2.22014e-07	1.427e-06
YDR486C	1.16603	0.162043	6.2092e-13	1.2707e-11
YIL086C	1.16449	0.302163	0.000116283	0.000405607
YOL086W-A	1.16433	0.216125	7.15201e-08	5.09466e-07
YBR108W	1.16129	0.195278	2.73298e-09	2.62942e-08
YJL060W	1.16066	0.209681	3.10571e-08	2.40251e-07
YOR394C-A	1.16064	0.683565	0.0895216	0.14476
YBR014C	1.16036	0.170683	1.05839e-11	1.6313e-10
YML004C	1.16003	0.1759	4.25772e-11	5.84147e-10
YDR406W-A	1.15919	0.517759	0.0251647	0.0483159
YER046W	1.15895	0.228725	4.0412e-07	2.46051e-06
YJR161C	1.15703	0.338374	0.000627623	0.00183139
YLR362W	1.15647	0.227494	3.70477e-07	2.27571e-06
YCR068W	1.15575	0.176026	5.17629e-11	6.946e-10
YPR170C	1.14985	0.374628	0.00214554	0.00549312
YOR255W	1.14964	0.658747	0.080951	0.132692
YBR139W	1.14911	0.244653	2.64129e-06	1.3593e-05
YKR069W	1.14818	0.306396	0.000178698	0.0005933
YDR178W	1.14597	0.285031	5.80693e-05	0.000216674
YDL199C	1.14386	0.239042	1.70829e-06	9.14533e-06
YPL134C	1.14296	0.259672	1.07481e-05	4.75543e-05
YML027W	1.14281	0.300808	0.000145201	0.000495023
YOR220W	1.13959	0.155355	2.21013e-13	4.99034e-12
YJR142W	1.13747	0.14711	1.05795e-14	3.17334e-13
YER119C	1.13742	0.23063	8.1468e-07	4.66763e-06
YBR137W	1.13548	0.183949	6.70891e-10	7.37016e-09
YJR078W	1.13115	0.232556	1.1503e-06	6.36407e-06
YLL025W	1.12834	0.23353	1.354e-06	7.42393e-06
YDR388W	1.12721	0.17344	8.07898e-11	1.05038e-09
YGR189C	1.127	0.325623	0.000538018	0.0015989
YLR414C	1.12608	0.169819	3.33242e-11	4.6555e-10
YNL037C	1.12562	0.299069	0.000167377	0.000559049
YBR105C	1.12437	0.189854	3.17458e-09	3.02574e-08
YGR268C	1.12358	0.148623	4.03364e-14	1.09212e-12
YLR423C	1.12217	0.222801	4.73718e-07	2.83906e-06
YOR040W	1.11877	0.216322	2.3187e-07	1.48567e-06
YLR211C	1.11869	0.192633	6.34534e-09	5.72672e-08
YBR209W	1.11817	0.260196	1.72808e-05	7.28746e-05
YEL010W	1.11757	1.15079	0.331482	NA
YNL055C	1.11656	0.263234	2.2185e-05	9.20963e-05
YOR288C	1.11592	0.162507	6.5606e-12	1.05922e-10
YPL036W	1.11483	0.293518	0.000145776	0.000496662
YDR077W	1.11395	0.150711	1.45388e-13	3.36981e-12
YAL008W	1.11094	0.183542	1.4239e-09	1.47177e-08
YPL165C	1.10872	0.168749	5.02347e-11	6.75574e-10
YOR235W	1.10869	0.703785	0.115182	0.178656
YNL193W	1.10797	0.179964	7.43011e-10	8.07546e-09
YER184C	1.10757	0.196266	1.66889e-08	1.37073e-07
YMR041C	1.10706	0.157554	2.11645e-12	3.90077e-11
YOL024W	1.10268	0.656759	0.0931564	0.149299
YGL052W	1.10167	0.201519	4.58163e-08	3.40644e-07
YMR304W	1.0999	0.207127	1.09465e-07	7.53448e-07
YNR007C	1.09677	0.207835	1.31239e-07	8.83375e-07
YBR001C	1.09675	0.179099	9.14193e-10	9.76256e-09
YBR071W	1.09541	0.190408	8.77039e-09	7.62301e-08
YNL205C	1.09492	1.03606	0.290598	0.384124
YOR230W	1.0949	0.246964	9.2744e-06	4.16973e-05
YCL038C	1.09471	0.235994	3.50582e-06	1.74549e-05
YNL044W	1.09442	0.30497	0.000332442	0.00103892
YKL050C	1.09369	0.215249	3.7533e-07	2.30125e-06
YNL138W	1.09363	0.172781	2.45903e-10	2.95973e-09
YDR010C	1.09337	0.410593	0.00774703	0.0170396
YDR540C	1.09272	0.247591	1.01756e-05	4.53161e-05
YBR214W	1.09228	0.223708	1.04691e-06	5.83961e-06
YDR269C	1.09132	0.695334	0.116535	0.180246
YPR108W-A	1.09008	0.89723	0.22439	NA
YJR137C	1.08975	0.359253	0.00241821	0.00611196
YJL057C	1.08886	0.171366	2.09797e-10	2.55218e-09
YAR023C	1.08818	0.249562	1.29859e-05	5.6596e-05
YER004W	1.0878	0.201684	6.90584e-08	4.93078e-07
YBL029C-A	1.08548	0.263741	3.86013e-05	0.000152388
YGL087C	1.08495	0.174697	5.28357e-10	5.95399e-09
YAR027W	1.08452	0.140692	1.27346e-14	3.80113e-13
YOR073W-A	1.0837	1.46503	0.459478	NA
YDL010W	1.08352	0.194392	2.49156e-08	1.96975e-07
YDL131W	1.08237	0.271277	6.60963e-05	0.000242617
YDL200C	1.08202	0.261614	3.53527e-05	0.000140836
YOR387C	1.08117	0.432026	0.0123301	0.0258473
YGR149W	1.08006	0.176359	9.1132e-10	9.7489e-09
YDR502C	1.07844	0.256694	2.65416e-05	0.000108779
YHL034C	1.07843	0.167794	1.30076e-10	1.63436e-09
YMR119W-A	1.07834	0.434925	0.0131613	0.0274019
YML028W	1.07533	0.285826	0.000168423	0.000561932
YLR123C	1.07142	0.332293	0.00126278	0.0034266
YKR039W	1.07134	0.308375	0.000512498	0.00153023
YGL081W	1.07122	0.288296	0.000202659	0.000661923
YHR007C-A	1.07065	0.234579	5.01531e-06	2.39755e-05
YLL040C	1.06827	0.203078	1.43735e-07	9.58076e-07
YNR001C	1.06807	0.323915	0.000975896	0.00272671
YOR363C	1.06799	0.166977	1.59463e-10	1.97522e-09
YIL099W	1.06752	0.215347	7.1515e-07	4.14394e-06
YER054C	1.06689	0.334039	0.00140361	0.00376366
YHR124W	1.06395	0.161901	4.97747e-11	6.72344e-10
YBR182C	1.06389	0.228668	3.27835e-06	1.64428e-05
YDR001C	1.06354	0.238523	8.23999e-06	3.74595e-05
YOL117W	1.06341	0.262804	5.20127e-05	0.000197435
YPL038W-A	1.06215	0.791941	0.179858	0.258224
YKL157W	1.06206	0.173093	8.47406e-10	9.11296e-09
YDR273W	1.06194	0.229195	3.59835e-06	1.78431e-05
YIL065C	1.06174	0.126905	5.9395e-17	2.57758e-15
YPR026W	1.06142	0.227849	3.18617e-06	1.60199e-05
YJL016W	1.05994	0.224202	2.2719e-06	1.1892e-05
YIL094C	1.05985	0.229529	3.88369e-06	1.90114e-05
YBR212W	1.05874	0.203841	2.05896e-07	1.3403e-06
YOR042W	1.05818	0.205208	2.51475e-07	1.60456e-06
YMR036C	1.05798	0.227759	3.39811e-06	1.69739e-05
YIL066C	1.05707	0.224961	2.61554e-06	1.34945e-05
YDR104C	1.05651	0.1576	2.03115e-11	2.99484e-10
YPR028W	1.05569	0.215304	9.42511e-07	5.30564e-06
YCR105W	1.05531	0.171859	8.22317e-10	8.85873e-09
YKL188C	1.0548	0.25177	2.795e-05	0.000113866
YNL237W	1.05372	0.184998	1.22748e-08	1.03743e-07
YKR003W	1.05283	0.279791	0.000167948	0.000560652
YDR204W	1.05228	0.228067	3.95178e-06	1.92677e-05
YMR295C	1.05189	0.148846	1.58387e-12	2.95478e-11
YDR149C	1.05063	2.14246	0.623862	NA
YML057W	1.05007	0.150426	2.93746e-12	5.19488e-11
YIL033C	1.05004	0.243984	1.67956e-05	7.10736e-05
YIL153W	1.04853	0.137942	2.93295e-14	8.15759e-13
YNL134C	1.04789	0.253264	3.51048e-05	0.000139939
YAL069W	1.04597	1.73095	0.545662	NA
YGR122C-A	1.04407	0.403538	0.00967321	0.0207904
YOR329C	1.04293	0.158375	4.54268e-11	6.16334e-10
YNL036W	1.04264	0.337716	0.00201958	0.00520329
YGR154C	1.04249	0.253575	3.93643e-05	0.0001551
YLR205C	1.03979	0.194393	8.84856e-08	6.2021e-07
YDR223W	1.03954	0.251238	3.5085e-05	0.000139939
YBR284W	1.03881	0.261515	7.11861e-05	0.000259278
YNL013C	1.03833	2.58547	0.687978	NA
YGR059W	1.03813	0.481961	0.0312428	0.0582139
YGL185C	1.03702	0.17464	2.88478e-09	2.76676e-08
YBR103C-A	1.03565	1.07206	0.334026	NA
YBR173C	1.0351	0.226018	4.65597e-06	2.23801e-05
YBR221W-A	1.03351	0.372814	0.00556786	0.0127506
YHR113W	1.03338	0.187529	3.57877e-08	2.72369e-07
YDL238C	1.03135	0.180407	1.08572e-08	9.27869e-08
YNL296W	1.02968	3.36789	0.759808	NA
YMR326C	1.02965	2.72802	0.70585	NA
YER152W-A	1.02963	2.93487	0.72572	NA
YDL152W	1.0295	5.26754	0.845046	NA
YOR197W	1.02927	0.116039	7.31149e-19	4.26086e-17
YKL061W	1.02846	0.152787	1.68134e-11	2.51543e-10
YER135C	1.02586	0.345451	0.00298158	0.0073536
YLR461W	1.02431	5.267	0.845803	NA
YOR379C	1.02431	5.267	0.845803	NA
YKR033C	1.02431	5.267	0.845803	NA
YDL174C	1.02382	0.217883	2.61502e-06	1.34945e-05
YDR445C	1.02247	1.25377	0.414775	NA
YPR106W	1.02196	0.251064	4.69132e-05	0.000180315
YPL119C-A	1.02177	0.299966	0.000658506	0.00191057
YEL049W	1.02128	0.428285	0.0170987	0.0345532
YBR286W	1.02104	0.225148	5.76142e-06	2.71394e-05
YPL017C	1.02024	0.159865	1.74884e-10	2.14882e-09
YNL009W	1.0202	0.315726	0.00123241	0.0033531
YDR287W	1.01949	0.193735	1.42256e-07	9.49254e-07
YDR085C	1.01869	0.228892	8.56561e-06	3.8882e-05
YCR064C	1.01805	0.968336	0.293104	0.386364
YFL044C	1.01747	0.240847	2.39438e-05	9.88612e-05
YDR058C	1.01714	0.172915	4.04602e-09	3.79718e-08
YOR072W	1.01402	0.443161	0.0221293	0.0433308
YFL042C	1.01106	0.207072	1.04654e-06	5.83961e-06
YFL032W	1.00879	0.373124	0.00685832	0.0153161
YER039C	1.00729	0.224513	7.23864e-06	3.32532e-05
YJL001W	1.00632	0.229819	1.19357e-05	5.23172e-05
YHR008C	1.00431	0.220709	5.35471e-06	2.53799e-05
YGL208W	1.00367	0.218159	4.21177e-06	2.0373e-05
YBL107W-A	1.00289	0.575567	0.0814318	0.133266
YHL046C	1.00224	5.26469	0.849018	NA
YDL239C	1.00152	0.316201	0.00153831	0.00408371
YLR013W	1.00084	1.85882	0.590281	NA
YPL149W	1.00084	0.194257	2.57533e-07	1.63727e-06
YER069W	1.00011	0.306791	0.00111452	0.00306367
YHL002W	0.999437	0.173383	8.19758e-09	7.17611e-08
YFL021W	0.998642	0.274634	0.000276613	0.000877624
YFL059W	0.997449	0.320382	0.00185	0.00480726
YDR403W	0.996274	0.223693	8.43782e-06	3.83304e-05
YBR050C	0.996199	0.338497	0.00325041	0.00795288
YBR062C	0.996004	0.229649	1.444e-05	6.20493e-05
YBR054W	0.994451	0.273998	0.000284068	0.00089923
YAL044C	0.994126	0.303515	0.00105522	0.00292167
YLR324W	0.993767	0.211335	2.57213e-06	1.33042e-05
YMR103C	0.993095	0.3619	0.00606746	0.0137354
YLL020C	0.991052	0.340582	0.0036157	0.00871836
YER162C	0.990594	0.223255	9.11987e-06	4.11538e-05
YKL178C	0.989991	0.473575	0.0365763	0.0668889
YCL012C	0.989465	0.169181	4.95821e-09	4.58297e-08
YDR255C	0.989106	0.206864	1.74052e-06	9.28529e-06
YCR091W	0.989013	0.305408	0.0012023	0.00327846
YBR169C	0.988764	0.302216	0.001069	0.00295049
YJR107W	0.985871	0.23855	3.58426e-05	0.000142601
YDL237W	0.985701	0.169211	5.70146e-09	5.18957e-08
YFL039C	0.984404	0.230976	2.02663e-05	8.47058e-05
YML012C-A	0.984308	0.583372	0.0915511	0.147305
YFL058W	0.983719	0.855659	0.250283	0.338974
YLR070C	0.983596	0.248158	7.38327e-05	0.000267802
YMR034C	0.982497	0.201936	1.14232e-06	6.33142e-06
YPL019C	0.981818	0.208275	2.42845e-06	1.26251e-05
YOR011W	0.981579	0.236252	3.25586e-05	0.00013064
YDR022C	0.979758	0.199511	9.07014e-07	5.12467e-06
YMR135W-A	0.978629	0.35248	0.00549626	0.0126245
YFR047C	0.977701	0.225878	1.50161e-05	6.4254e-05
YER062C	0.977189	0.336989	0.00373445	0.00898588
YIL071W-A	0.976718	0.355908	0.00606404	0.0137327
YOL129W	0.975668	0.209341	3.15199e-06	1.59003e-05
YLR308W	0.975341	1.32411	0.461364	NA
YDR230W	0.974481	0.407991	0.0169179	0.0342557
YLR345W	0.971714	0.172086	1.63573e-08	1.34893e-07
YIL072W	0.971542	0.241463	5.7325e-05	0.000214408
YAL049C	0.971291	0.13572	8.27252e-13	1.67061e-11
YCL048W	0.971037	0.460006	0.034779	0.0640616
YCL049C	0.970302	0.2015	1.46913e-06	8.00497e-06
YLL056C	0.969566	0.298137	0.00114565	0.00313971
YMR114C	0.969127	0.25314	0.000128964	0.000446342
YNL266W	0.968668	0.812289	0.233059	0.319035
YDL137W	0.965621	0.125736	1.59387e-14	4.66715e-13
YMR305C	0.96458	0.246092	8.87004e-05	0.000317588
YDR473C	0.964165	0.187323	2.64568e-07	1.67587e-06
YDL194W	0.963262	0.267907	0.000323751	0.00101384
YPR005C	0.961603	0.1906	4.53212e-07	2.72685e-06
YDR411C	0.961373	0.138162	3.44371e-12	5.93579e-11
YNR035C	0.960777	0.153279	3.65362e-10	4.27467e-09
YEL020C	0.959751	0.180988	1.14003e-07	7.82044e-07
YGL180W	0.959262	0.316565	0.00244375	0.0061714
YBR201C-A	0.958266	0.323203	0.00302779	0.00745555
YLR248W	0.958145	0.161566	3.02294e-09	2.89022e-08
YDR497C	0.956925	0.260676	0.000241665	0.000779109
YOR178C	0.956149	0.347409	0.00591909	0.0134593
YOR136W	0.955946	0.318533	0.00269013	0.0067078
YOR015W	0.955883	0.195648	1.03045e-06	5.75828e-06
YJL155C	0.955015	0.237796	5.91648e-05	0.000219824
YDR358W	0.95459	0.193554	8.14266e-07	4.66763e-06
YDR263C	0.954433	0.249442	0.000130094	0.000449237
YBR273C	0.953522	0.1372	3.65626e-12	6.26686e-11
YOR347C	0.953384	0.31917	0.0028166	0.00698614
YNL202W	0.95326	0.428825	0.0262185	0.0500142
YML116W-A	0.952672	0.24912	0.000131222	0.000452366
YFR022W	0.952636	0.176613	6.89428e-08	4.92828e-07
YKL153W	0.952081	0.283152	0.00077259	0.00220601
YAL001C	0.951108	0.218854	1.38734e-05	5.98249e-05
YKL148C	0.949075	0.315136	0.00259841	0.00651625
YCL026C-B	0.948153	0.228732	3.3944e-05	0.000135754
YDL234C	0.947448	0.212919	8.5945e-06	3.89842e-05
YNL071W	0.947419	0.174991	6.15956e-08	4.44462e-07
YDR476C	0.946994	0.236302	6.13506e-05	0.000226693
YPR039W	0.94696	0.924015	0.305443	0.399519
YER179W	0.946656	0.219763	1.65017e-05	6.99751e-05
YKR020W	0.946036	0.12798	1.44566e-13	3.36351e-12
YMR135C	0.945603	0.229871	3.89492e-05	0.000153662
YPL196W	0.945149	0.183507	2.59814e-07	1.64917e-06
YPR081C	0.943927	0.219223	1.6639e-05	7.04595e-05
YMR316C-A	0.943616	0.424863	0.0263516	0.0502166
YER033C	0.943471	0.164067	8.89602e-09	7.72124e-08
YHR075C	0.943174	0.178075	1.18043e-07	8.03656e-07
YGL197W	0.938177	0.186838	5.13105e-07	3.06013e-06
YDR342C	0.936506	0.744607	0.208493	0.291006
YDL161W	0.936441	0.122929	2.58114e-14	7.27834e-13
YDR168W	0.934701	0.143206	6.71211e-11	8.85159e-10
YDL059C	0.934486	0.22928	4.58669e-05	0.000176961
YBR147W	0.934272	0.378818	0.0136524	0.0282991
YKL126W	0.933231	0.159931	5.37207e-09	4.92829e-08
YPL179W	0.932266	0.218828	2.04179e-05	8.52231e-05
YLR194C	0.932148	0.393225	0.0177631	0.0357659
YDR003W-A	0.932027	0.257729	0.000298829	0.00094303
YMR027W	0.931801	0.208593	7.92973e-06	3.61835e-05
YPL147W	0.931482	0.322484	0.00387131	0.0092642
YLR241W	0.929492	0.140963	4.2853e-11	5.86616e-10
YLL041C	0.928652	0.199208	3.13587e-06	1.58543e-05
YKL150W	0.928508	0.248279	0.000184183	0.000608212
YIL097W	0.924852	0.274486	0.000753333	0.00215908
YLR304C	0.924255	0.305929	0.00251821	0.0063333
YMR311C	0.924102	0.19042	1.21634e-06	6.70285e-06
YDL029W	0.923392	0.182147	3.98911e-07	2.43121e-06
YBR036C	0.92285	0.145279	2.12167e-10	2.57589e-09
YFL020C	0.922789	0.203737	5.9178e-06	2.77479e-05
YOR152C	0.922755	0.242517	0.000141857	0.000485472
YGR295C	0.922002	0.171294	7.34353e-08	5.21289e-07
YLR231C	0.921938	0.158571	6.09879e-09	5.52049e-08
YDL149W	0.92097	0.172527	9.39169e-08	6.53785e-07
YKL210W	0.920037	0.23777	0.000109082	0.000382726
YPR198W	0.919942	0.238715	0.000116333	0.000405607
YOL147C	0.919633	0.205953	7.99738e-06	3.64378e-05
YDL220C	0.918574	0.157655	5.6607e-09	5.16982e-08
YOR155C	0.917916	0.196904	3.13531e-06	1.58543e-05
YER039C-A	0.9171	0.244648	0.000177786	0.000590621
YDR544C	0.916488	0.622188	0.140749	0.211244
YDL097C	0.916329	0.209697	1.24369e-05	5.43194e-05
YER095W	0.916081	0.18555	7.92834e-07	4.55526e-06
YIR020C-B	0.915051	4.17063	0.826336	NA
YOR135C	0.913158	0.345865	0.00828525	0.018074
YMR159C	0.912059	0.621798	0.142428	0.213293
YDR335W	0.910867	0.147771	7.09072e-10	7.76174e-09
YBR045C	0.910312	0.217672	2.88913e-05	0.000117232
YPR148C	0.910259	0.184862	8.4794e-07	4.83555e-06
YER079W	0.910177	0.249543	0.000264939	0.000844355
YKR102W	0.909785	0.320607	0.00454398	0.0106613
YMR105C	0.909147	0.446578	0.0417696	0.0752615
YJL103C	0.907855	0.199082	5.11058e-06	2.43738e-05
YPL135W	0.907632	0.268047	0.000708961	0.0020434
YPL006W	0.907521	0.193287	2.66358e-06	1.36962e-05
YDL012C	0.906421	0.221978	4.43853e-05	0.000171786
YGL126W	0.906055	0.195744	3.67833e-06	1.82101e-05
YOR176W	0.905219	0.150828	1.95301e-09	1.97855e-08
YDL078C	0.904129	0.244471	0.000217049	0.000704201
YDL248W	0.901849	0.226763	6.97759e-05	0.000254293
YOR058C	0.900643	0.226314	6.90246e-05	0.000252156
YJR019C	0.899787	0.213572	2.51951e-05	0.000103678
YKL141W	0.899407	0.210812	1.98664e-05	8.31482e-05
YPL119C	0.896266	0.293569	0.00226567	0.0057621
YAL067W-A	0.895741	2.09116	0.668399	NA
YKL201C	0.894986	0.198975	6.85973e-06	3.1679e-05
YNL043C	0.892816	0.325937	0.00615836	0.0139068
YCL058C	0.892743	0.24368	0.00024871	0.000799294
YDL099W	0.891489	0.184722	1.39221e-06	7.6062e-06
YAL032C	0.891441	0.193864	4.25972e-06	2.05887e-05
YPL027W	0.890507	0.601559	0.138785	0.208603
YNR072W	0.890355	5.24265	0.865145	NA
YJR020W	0.888405	0.8196	0.278387	0.370235
YPL262W	0.887504	0.189486	2.81683e-06	1.43755e-05
YPR077C	0.886646	1.67605	0.5968	NA
YGL138C	0.885994	1.39587	0.525607	NA
YHR001W-A	0.88249	0.226972	0.00010103	0.000357137
YDR530C	0.881812	0.227815	0.000108506	0.000380921
YDR391C	0.880754	0.166141	1.15011e-07	7.87195e-07
YDR256C	0.880116	0.41837	0.0354063	0.065041
YOR376W	0.877518	0.87483	0.315826	0.409957
YNR010W	0.876852	0.182399	1.52963e-06	8.27568e-06
YDR270W	0.87625	0.235403	0.000197381	0.000646559
YKL193C	0.875049	0.224329	9.59008e-05	0.000340974
YLR361C-A	0.873973	0.176399	7.25073e-07	4.1935e-06
YJR065C	0.871802	0.127656	8.53217e-12	1.34905e-10
YKL013C	0.87174	0.115497	4.42877e-14	1.19382e-12
YDL079C	0.871534	0.396257	0.0278484	0.052659
YDR320C	0.871382	0.158513	3.85806e-08	2.9181e-07
YIR029W	0.871238	0.216698	5.80725e-05	0.000216674
YBR126C	0.870685	0.223385	9.71169e-05	0.000344099
YPR099C	0.870622	2.36137	0.712356	NA
YBR096W	0.868648	0.151571	9.98518e-09	8.60136e-08
YML003W	0.868436	0.268464	0.00121715	0.00331601
YHL021C	0.868007	0.325233	0.0076105	0.0167996
YIL159W	0.86701	0.16705	2.10156e-07	1.36657e-06
YER178W	0.865583	0.181114	1.75973e-06	9.37961e-06
YJR079W	0.864117	0.303975	0.00447297	0.0105148
YAL062W	0.862892	0.283219	0.00231348	0.00586664
YPL206C	0.862218	0.158245	5.07631e-08	3.72892e-07
YKL002W	0.862187	0.107747	1.22436e-15	4.33057e-14
YFL055W	0.859183	0.204967	2.76731e-05	0.000113039
YMR029C	0.858397	0.190265	6.43477e-06	2.99881e-05
YGL248W	0.857896	0.172418	6.50251e-07	3.79665e-06
YMR256C	0.856631	0.314523	0.00645773	0.0145097
YLR140W	0.856348	0.391876	0.0288705	0.0544009
YFL029C	0.856195	0.161832	1.21888e-07	8.26865e-07
YJR025C	0.856052	0.30862	0.00554042	0.0127021
YMR068W	0.854916	0.179882	2.00774e-06	1.05908e-05
YIL102C	0.854605	0.331097	0.00984759	0.0211281
YDR319C	0.85286	0.175269	1.13869e-06	6.31699e-06
YPL159C	0.852647	0.161171	1.22104e-07	8.27411e-07
YAL063C	0.852555	0.204128	2.95943e-05	0.000119609
YMR155W	0.851488	0.183207	3.35693e-06	1.67819e-05
YIL163C	0.849878	0.311519	0.00636856	0.0143217
YGR284C	0.848838	0.186933	5.60223e-06	2.64507e-05
YHR043C	0.848776	0.252574	0.000778014	0.00222046
YGL227W	0.848482	0.239424	0.000394337	0.0012095
YCR079W	0.846469	0.206884	4.28566e-05	0.000166713
YPL177C	0.845516	0.199691	2.29446e-05	9.50564e-05
YOL110W	0.845309	0.203294	3.20952e-05	0.00012895
YFL062W	0.845023	0.227844	0.000208261	0.000678206
YKR098C	0.844916	0.18132	3.16505e-06	1.5953e-05
YFL010C	0.844819	0.226765	0.000194907	0.000639483
YBR140C	0.844433	0.124668	1.25746e-11	1.89985e-10
YMR160W	0.844276	0.171434	8.44566e-07	4.8208e-06
YPL203W	0.843898	0.196414	1.73504e-05	7.31178e-05
YLL023C	0.842844	0.274829	0.00216367	0.00552755
YGL250W	0.842461	0.259322	0.00115932	0.00317258
YPL107W	0.842432	0.168973	6.17695e-07	3.6343e-06
YLR128W	0.838017	0.269464	0.00187125	0.0048559
YFR049W	0.837949	0.262182	0.00139318	0.00373967
YPL141C	0.837082	0.23222	0.000312523	0.000982408
YOR128C	0.836427	0.387385	0.0308376	0.0576168
YER038C	0.836241	0.154796	6.58215e-08	4.72725e-07
YGR258C	0.835015	0.160115	1.83715e-07	1.20747e-06
YKL174C	0.832902	0.156904	1.10615e-07	7.60508e-07
YOR245C	0.832773	0.109102	2.29382e-14	6.58962e-13
YPL181W	0.831936	0.175547	2.14664e-06	1.12846e-05
YDR199W	0.831851	0.526243	0.113939	0.177087
YLR120C	0.831368	0.227148	0.000252194	0.000808791
YFL010W-A	0.831353	0.209856	7.44684e-05	0.000269788
YOL166C	0.830859	0.734561	0.258014	0.347518
YLL050C	0.830767	0.101924	3.61455e-16	1.37375e-14
YNL171C	0.830261	0.538029	0.122794	0.187375
YDL126C	0.829645	0.238723	0.000510202	0.00152587
YOR259C	0.829535	0.230993	0.00032919	0.00102929
YGR037C	0.829126	0.157498	1.40678e-07	9.40774e-07
YDL007W	0.828779	0.220807	0.000174441	0.000580743
YPL246C	0.828296	0.208898	7.3375e-05	0.000266616
YMR238W	0.828215	0.239371	0.000540251	0.0016032
YNL336W	0.826322	0.16896	1.00517e-06	5.6273e-06
YHR027C	0.824204	0.2596	0.0014989	0.00399293
YBL017C	0.82219	0.150154	4.35893e-08	3.24876e-07
YGL048C	0.821955	0.185348	9.22216e-06	4.15235e-05
YDL125C	0.820714	0.17585	3.05434e-06	1.54971e-05
YDR483W	0.82062	0.193375	2.19884e-05	9.1342e-05
YPL271W	0.820529	0.131476	4.3507e-10	4.97606e-09
YMR055C	0.81725	0.178327	4.58613e-06	2.20617e-05
YJR151W-A	0.816889	0.854717	0.339202	0.434494
YDL011C	0.816745	1.19576	0.494585	NA
Q0105	0.816569	1.37427	0.552388	NA
YDL206W	0.815991	0.210172	0.000103389	0.000364214
YMR255W	0.815772	0.189448	1.66191e-05	7.04241e-05
YNL192W	0.814407	0.232052	0.000448797	0.00135883
YCR076C	0.813493	0.176475	4.03283e-06	1.96004e-05
YOR098C	0.813026	0.230655	0.000423717	0.00128863
YJL222W	0.812236	0.461333	0.0783011	0.128832
YDL113C	0.811404	0.19349	2.74659e-05	0.000112267
YNL104C	0.806772	0.309351	0.00910854	0.0196805
YCL043C	0.804296	0.120602	2.57494e-11	3.70731e-10
YKR001C	0.803998	0.191819	2.77201e-05	0.00011308
YIL124W	0.803743	0.163067	8.26875e-07	4.72673e-06
YPL232W	0.803302	0.152249	1.31858e-07	8.84693e-07
YGR151C	0.803135	1.79492	0.654551	NA
YIL024C	0.802389	0.241161	0.000877259	0.00247143
YIR005W	0.802338	0.227762	0.000427178	0.00129722
YMR133W	0.801742	0.240893	0.000874047	0.00246482
YDL070W	0.801284	0.160069	5.5613e-07	3.30064e-06
YLR350W	0.800378	0.177933	6.85326e-06	3.1673e-05
YMR097C	0.800119	0.193187	3.44784e-05	0.000137621
YPL109C	0.800021	0.203965	8.76937e-05	0.000314167
YJL031C	0.798887	0.18378	1.3803e-05	5.95633e-05
YFL031W	0.798453	0.230189	0.000523016	0.00155886
YKR018C	0.798147	0.261389	0.00226202	0.00575522
YMR278W	0.796888	0.180147	9.70957e-06	4.3494e-05
YLR387C	0.796805	0.214896	0.000209013	0.000680293
YBL029W	0.795837	0.259944	0.00220175	0.00561589
YLR252W	0.79578	0.248168	0.00134305	0.0036235
YFR041C	0.795069	0.191238	3.21778e-05	0.000129197
YDL133W	0.793705	0.225596	0.000434393	0.00131717
YIL067C	0.79346	0.234574	0.00071815	0.00206599
YOR139C	0.79232	1.07194	0.459818	NA
YDR306C	0.791583	0.217208	0.00026807	0.000853001
YMR184W	0.790965	0.264299	0.00276532	0.00687287
YKL073W	0.78696	0.129611	1.26552e-09	1.31696e-08
YHL036W	0.786246	0.45148	0.0815985	0.133432
YCR013C	0.783716	0.346734	0.0238039	0.0461083
YHR028C	0.783422	0.168931	3.52625e-06	1.7541e-05
YCR004C	0.783321	0.227772	0.000583737	0.00171643
YKL129C	0.782391	0.143472	4.94581e-08	3.63743e-07
YOR072W-A	0.78162	0.362958	0.0312817	0.0582516
YBR035C	0.781541	0.209469	0.000190681	0.000628314
YGR036C	0.78051	0.192309	4.93649e-05	0.000188554
YIL034C	0.779964	0.107081	3.24401e-13	7.11473e-12
YMR136W	0.779951	0.188891	3.64188e-05	0.000144518
YBR237W	0.778972	0.177013	1.07928e-05	4.77176e-05
YHR177W	0.778845	0.175402	8.98201e-06	4.06215e-05
YGR086C	0.778099	0.119813	8.34206e-11	1.07918e-09
YFR026C	0.778044	0.40555	0.0550484	0.0955307
YNL250W	0.77652	0.180539	1.69931e-05	7.17605e-05
YOR161C-C	0.776462	0.60558	0.19978	0.280894
YKL145W	0.776073	0.209197	0.000207453	0.000675936
YEL005C	0.775894	0.204795	0.000151473	0.000512364
YDR330W	0.7756	0.208846	0.000204221	0.000666112
YDL144C	0.773906	0.202601	0.000133533	0.000460071
YBR291C	0.773589	0.276875	0.00520607	0.0120393
YGR111W	0.771558	0.216443	0.000364254	0.00112569
YGR233C	0.770865	0.125401	7.88597e-10	8.54058e-09
YDR040C	0.770575	0.35286	0.0289769	0.054523
YNL223W	0.769272	0.140474	4.34464e-08	3.24205e-07
YDR394W	0.768976	0.210552	0.00026001	0.000830377
YDR262W	0.768865	0.196401	9.04934e-05	0.00032344
YCL001W-A	0.767821	0.291787	0.00850225	0.0184749
YHR067W	0.767293	0.221702	0.000538323	0.00159903
YGR174C	0.767279	0.260068	0.00317463	0.0077858
YOL104C	0.766098	0.384147	0.0461212	0.0819441
YOL108C	0.765287	0.166953	4.56524e-06	2.19785e-05
YBR280C	0.765228	0.215165	0.000375877	0.00115577
YLR099C	0.764984	0.298692	0.0104337	0.0222219
YPL110C	0.764686	0.140062	4.77126e-08	3.53027e-07
YBR298C	0.764655	0.269887	0.0046078	0.0107862
YOL126C	0.764402	0.261092	0.00341469	0.00830465
YLR343W	0.763696	0.431995	0.0770884	0.127075
YAL016C-A	0.762136	0.293467	0.00940395	0.0202687
YOR132W	0.761477	0.182546	3.02684e-05	0.000122252
YKL010C	0.76086	0.158154	1.50276e-06	8.1592e-06
YGR161W-C	0.760328	0.158927	1.71736e-06	9.17777e-06
YOR183W	0.760252	0.52095	0.144467	0.215713
YBR020W	0.759595	0.212769	0.000356912	0.00110748
YOL073C	0.757616	0.16406	3.876e-06	1.8989e-05
YDL218W	0.757564	0.310613	0.0147308	0.0303085
YER053C	0.757383	0.239566	0.00156966	0.00415791
YHR112C	0.75661	0.118457	1.68916e-10	2.07967e-09
YNL215W	0.75557	0.163992	4.07817e-06	1.97893e-05
YDR320W-B	0.755266	0.483013	0.117899	0.181514
YOR062C	0.753999	0.234027	0.00127365	0.00345216
YOR227W	0.753679	0.200026	0.00016462	0.00055175
YCL044C	0.753163	0.177995	2.32275e-05	9.60331e-05
YLR093C	0.753063	0.16569	5.49358e-06	2.59778e-05
YHR094C	0.750265	0.450847	0.0960873	0.153194
YDR504C	0.750137	0.28587	0.0086892	0.018821
YPR075C	0.748883	0.098356	2.65731e-14	7.45875e-13
YPL004C	0.748698	0.221452	0.000722598	0.00207586
YDR005C	0.748617	0.140328	9.56729e-08	6.65253e-07
YLR255C	0.747518	0.461382	0.105195	0.16543
YBL039W-B	0.747268	0.203323	0.000237586	0.000767172
YHR202W	0.745996	0.194901	0.000129423	0.000447423
YIR003W	0.745579	0.16255	4.50168e-06	2.16896e-05
YAL053W	0.744474	0.22769	0.00107667	0.00296897
YGL239C	0.743782	0.510644	0.145239	0.216707
YJL084C	0.743751	0.136631	5.22459e-08	3.82407e-07
YDL046W	0.742038	0.256826	0.00386147	0.00924426
YKR050W	0.741376	0.181594	4.4535e-05	0.000172256
YBL037W	0.741366	0.154132	1.50974e-06	8.18348e-06
YOR097C	0.741314	0.136311	5.37628e-08	3.9304e-07
YPR167C	0.741061	0.241191	0.00212271	0.00544378
YJR119C	0.740615	0.227982	0.00115987	0.00317266
YBR111C	0.740607	0.160406	3.89206e-06	1.9022e-05
YHR180W	0.740598	0.15541	1.88433e-06	1.00089e-05
YML009C-A	0.739653	0.279273	0.00808513	0.0177068
YER014W	0.739652	0.15988	3.72277e-06	1.83855e-05
YDR282C	0.739251	0.223721	0.000952018	0.00266731
YLR199C	0.739019	0.176638	2.86671e-05	0.0001164
YPR001W	0.738709	0.405526	0.0685143	0.115556
YJL166W	0.738131	0.171074	1.59834e-05	6.79655e-05
YDR436W	0.737907	0.161862	5.14337e-06	2.4473e-05
YJL012C	0.737625	0.123948	2.66403e-09	2.59161e-08
YDL034W	0.737515	0.483894	0.127478	0.193365
YDR216W	0.737234	0.273573	0.00704234	0.0156812
YNR019W	0.737057	0.1955	0.000163178	0.000548017
YBL095W	0.736913	0.206821	0.000366563	0.00113048
YNR059W	0.736433	0.201287	0.000253578	0.000812804
YOR059C	0.736173	0.164818	7.94812e-06	3.62403e-05
YGL051W	0.733543	0.213594	0.00059411	0.00174525
YOL119C	0.731985	0.333381	0.0281176	0.0531024
YBR138C	0.731683	0.229855	0.00145636	0.00388807
YKL221W	0.73125	0.282863	0.00973302	0.0209116
YOR035C	0.730543	0.146662	6.32143e-07	3.70506e-06
YPL150W	0.730194	0.164677	9.24562e-06	4.15985e-05
YFL052W	0.729044	0.373465	0.0509254	0.0894923
YPR023C	0.728615	0.178781	4.59222e-05	0.000176972
YNL008C	0.728476	0.124664	5.11083e-09	4.70273e-08
YDR512C	0.728306	0.17546	3.31255e-05	0.00013274
YOR054C	0.727888	0.237353	0.00216441	0.00552755
YLR025W	0.727196	0.130544	2.54006e-08	2.00292e-07
YNL053W	0.726949	0.248682	0.00346445	0.00840229
YDR003W	0.726695	0.198155	0.00024511	0.000788968
YJL163C	0.726373	0.31752	0.0221582	0.0433737
YER175C	0.725702	0.284362	0.0107094	0.0227537
YJL073W	0.725117	0.195785	0.000212523	0.000690982
YJL048C	0.724906	0.237467	0.00226826	0.00576629
YJL042W	0.724416	0.243404	0.00291856	0.00721143
YGL168W	0.723875	0.237039	0.00225947	0.00575113
YBR016W	0.722189	0.293698	0.0139343	0.0288347
YCR030C	0.722161	0.217649	0.000906607	0.00255059
YOL009C	0.722008	0.14502	6.40201e-07	3.74512e-06
YPL152W	0.719753	0.189231	0.000142623	0.000487821
YOR014W	0.719351	0.141387	3.62215e-07	2.22977e-06
YCR009C	0.719009	0.158054	5.38652e-06	2.55093e-05
YLR219W	0.71883	0.202373	0.000382298	0.00117434
YMR030W	0.718467	0.276935	0.00947705	0.0204118
YOR352W	0.718081	0.200402	0.000339408	0.00105907
YLR454W	0.718001	0.187565	0.000129176	0.000446823
YLR142W	0.717149	0.246575	0.00363238	0.00875404
YOR346W	0.716412	0.187673	0.000134898	0.000464251
YKR091W	0.715829	0.241188	0.00299813	0.00738848
YIL042C	0.714806	0.16179	9.95656e-06	4.44378e-05
YLR028C	0.714704	0.129145	3.12818e-08	2.41683e-07
YJL215C	0.714631	0.516578	0.166544	0.242523
YLR254C	0.714623	0.21655	0.000966711	0.00270229
YER013W	0.713337	0.174063	4.16438e-05	0.000162898
YLR031W	0.712811	0.233896	0.00230709	0.00585286
YIL108W	0.712554	0.179153	6.96902e-05	0.000254133
YDL115C	0.712254	0.150735	2.29869e-06	1.19978e-05
YLR330W	0.712021	0.137275	2.13921e-07	1.3837e-06
YBR244W	0.711565	0.396911	0.0730114	0.121832
YJL202C	0.711352	0.481832	0.13985	0.210049
YKR041W	0.711323	0.456335	0.11905	0.182573
YIL007C	0.710758	0.219857	0.00122577	0.00333801
YPR196W	0.710119	0.198521	0.000347501	0.00108212
YIR007W	0.709946	0.147751	1.54738e-06	8.34955e-06
YJR044C	0.709468	0.159945	9.17714e-06	4.13512e-05
YPR103W	0.708457	0.268319	0.0082819	0.0180731
YDR521W	0.707567	0.824075	0.390551	0.48553
YBR006W	0.707222	0.153408	4.02507e-06	1.95783e-05
YGL198W	0.70651	0.175894	5.90227e-05	0.00021955
YOL100W	0.706128	0.149983	2.5008e-06	1.29901e-05
YDR099W	0.705202	0.165767	2.09832e-05	8.72258e-05
YNL142W	0.704794	0.223954	0.00164928	0.00434429
YKL197C	0.704693	0.183882	0.000126946	0.000440239
YLR290C	0.704317	0.186336	0.000156946	0.000529704
YIL063C	0.704217	0.147829	1.90064e-06	1.00867e-05
YEL030W	0.704072	0.18636	0.000158077	0.000532934
YDR363W-A	0.702552	0.154376	5.34138e-06	2.53364e-05
YKL152C	0.700569	0.151838	3.95148e-06	1.92677e-05
YDR084C	0.700497	0.169103	3.43657e-05	0.000137261
YHL010C	0.700487	0.184955	0.000152268	0.000514767
YOL164W-A	0.700473	0.435911	0.108072	0.169345
YJL219W	0.699983	0.383833	0.0682023	0.115062
YDL045C	0.699795	0.151012	3.58588e-06	1.77956e-05
YGR192C	0.699113	0.260058	0.00718165	0.015945
YBR201W	0.698814	0.169216	3.63206e-05	0.000144315
YOR022C	0.698068	0.15816	1.01632e-05	4.52941e-05
YBR095C	0.697587	0.168751	3.56758e-05	0.00014203
YOR162C	0.696694	0.124402	2.13926e-08	1.72238e-07
YHR164C	0.695273	0.189265	0.000239208	0.000771593
YOL159C	0.694732	0.177049	8.71086e-05	0.000312254
YKR005C	0.693491	0.214796	0.00124399	0.0033831
YHR217C	0.692637	0.44921	0.123098	0.187746
YPR003C	0.691482	0.142409	1.20014e-06	6.62189e-06
YMR148W	0.688157	0.221039	0.00185016	0.00480726
YHL048C-A	0.688005	1.51054	0.648772	NA
YPR115W	0.687997	0.156935	1.16539e-05	5.11552e-05
YER187W	0.687631	0.722004	0.340898	0.43621
YPL057C	0.687572	0.223115	0.00205831	0.00529194
YGR013W	0.686799	0.223913	0.00216035	0.0055241
YEL004W	0.686719	0.196413	0.000471739	0.00142096
YHR130C	0.68638	0.314222	0.0289344	0.0544601
YPR049C	0.684532	0.15048	5.39035e-06	2.55093e-05
YCL073C	0.683863	0.58694	0.243965	0.331444
YLR001C	0.683428	0.114888	2.70395e-09	2.61382e-08
YGL150C	0.681769	0.151968	7.24856e-06	3.32738e-05
YFR054C	0.680254	0.503213	0.176433	0.254321
YML029W	0.680118	0.171787	7.52421e-05	0.000272105
YGR289C	0.679549	0.302121	0.0244958	0.0471204
YMR099C	0.679223	0.17851	0.000141827	0.000485472
YHL035C	0.678929	0.139352	1.10451e-06	6.13292e-06
YIR025W	0.678533	0.169934	6.52648e-05	0.000239853
YMR165C	0.678318	0.200823	0.000730978	0.00209819
YLR104W	0.67744	0.229002	0.00309411	0.00760357
YIL105C	0.676296	0.235606	0.00409881	0.0097325
YOL037C	0.674979	0.507679	0.183671	0.261916
YFR014C	0.674615	0.236989	0.00441877	0.0103954
YJL199C	0.674482	0.193142	0.00047914	0.00144213
YML091C	0.673916	0.326007	0.0387171	0.0703301
YHR057C	0.673612	0.127652	1.31373e-07	8.83375e-07
YOR339C	0.672937	0.526711	0.201383	0.282435
YDR218C	0.672667	0.48448	0.165006	0.240742
YOR024W	0.672589	0.800127	0.40057	0.495971
YFR050C	0.671058	0.178014	0.000163454	0.000548643
YBR255C-A	0.669491	0.141688	2.29996e-06	1.19978e-05
YML047C	0.669036	2.43878	0.783829	NA
YPL055C	0.66847	0.206176	0.00118597	0.00323538
YPR201W	0.668464	0.187654	0.000367749	0.00113286
YFR010W	0.668328	0.192378	0.000512684	0.00153023
YMR052C-A	0.666037	0.473932	0.15992	0.23472
YEL066W	0.665907	0.207183	0.00130857	0.00353986
YOR121C	0.66478	0.255294	0.00921486	0.0198892
YNL265C	0.6646	0.156799	2.24974e-05	9.333e-05
YGL161C	0.66436	0.162204	4.20653e-05	0.000164261
YDR485C	0.663911	0.163921	5.11791e-05	0.000194875
YJR005W	0.661625	0.161516	4.19723e-05	0.000164003
YPL166W	0.661546	0.176697	0.000181137	0.00060042
YLR201C	0.661516	0.190962	0.000531952	0.00158395
YHR028W-A	0.661285	0.761526	0.385193	0.480529
YLL049W	0.661178	0.1539	1.73778e-05	7.3183e-05
YML057C-A	0.660417	0.328041	0.0440922	0.0789305
YLR232W	0.660414	0.874428	0.450097	0.546369
YIL075C	0.659936	0.204733	0.00126681	0.00343601
YDR109C	0.659533	0.173057	0.000138362	0.000474839
YGL128C	0.65946	0.197595	0.000845584	0.00239765
YDR327W	0.659041	0.218593	0.00257039	0.00645128
YGR250C	0.658787	0.214096	0.00209048	0.00536564
YJL133C-A	0.656046	0.674922	0.331034	0.426262
YIL045W	0.655945	0.247983	0.00816622	0.0178652
YNR006W	0.655937	0.16224	5.27731e-05	0.000199826
YGL206C	0.655474	0.181532	0.00030527	0.00096088
YMR140W	0.655358	0.171134	0.000128401	0.000444895
YCL069W	0.654336	0.40151	0.103167	0.163076
YGL074C	0.653316	0.474325	0.168401	0.244703
YER158C	0.653314	0.205155	0.00145011	0.00387477
YMR281W	0.653294	0.1765	0.000214432	0.000696448
YEL035C	0.652845	0.408115	0.109674	0.17168
YDR374W-A	0.652431	0.178552	0.000258167	0.000825783
YDR438W	0.652332	0.240392	0.00665523	0.014917
YBR111W-A	0.651844	0.174256	0.000183485	0.00060689
YMR276W	0.651483	0.195541	0.000863203	0.00244082
YOR149C	0.650487	0.187232	0.000512339	0.00153023
YJL132W	0.650342	0.166959	9.81079e-05	0.000347409
YDR304C	0.650301	0.15094	1.6448e-05	6.97955e-05
YDR519W	0.649859	0.146714	9.44878e-06	4.23568e-05
YKL171W	0.649848	0.151846	1.87178e-05	7.85557e-05
YNR058W	0.649687	0.242609	0.00740812	0.0163765
YOR382W	0.6482	0.32398	0.0454205	0.0808871
YER064C	0.6477	0.27331	0.0177959	0.0358082
YFR024C-A	0.646702	0.218585	0.00309054	0.00759784
YDR119W-A	0.646357	0.763337	0.397133	0.492214
YBL047C	0.645792	0.189057	0.000635812	0.00185175
YIL014C-A	0.644418	0.196008	0.00101002	0.00281051
YCL032W	0.642684	0.117998	5.13538e-08	3.76779e-07
YPL270W	0.64186	0.127035	4.35789e-07	2.63497e-06
YOR163W	0.641719	0.119534	7.93861e-08	5.60928e-07
YLR297W	0.64153	0.321875	0.0462502	0.0821019
YMR004W	0.640157	0.177634	0.000313591	0.000984538
YKL117W	0.640067	0.135052	2.14327e-06	1.12846e-05
YDL134C	0.639842	0.104142	8.0497e-10	8.69957e-09
YAL016W	0.639265	0.171358	0.000191035	0.000629141
YGL001C	0.638957	0.159416	6.12087e-05	0.000226442
YGR023W	0.638931	0.349267	0.0673474	0.113902
YOR321W	0.638306	0.153361	3.15319e-05	0.000126853
YOR362C	0.638195	0.173926	0.000243178	0.000783161
YKL034W	0.637844	0.204567	0.00182073	0.00474086
YPL100W	0.636031	0.190942	0.000865267	0.00244327
YMR180C	0.635775	0.189783	0.000808085	0.00229985
YNL322C	0.635578	0.100753	2.82099e-10	3.3583e-09
YLR375W	0.634545	0.167091	0.000146103	0.000497497
YGL047W	0.633646	0.263502	0.0161854	0.0329907
YDR276C	0.633484	0.322802	0.04971	0.0875264
YKR101W	0.633365	0.194268	0.00111309	0.00306113
YHL037C	0.632683	0.592847	0.285884	0.379216
YCL039W	0.632602	0.177287	0.000359388	0.00111359
YJR033C	0.631937	0.147135	1.74733e-05	7.35344e-05
YER045C	0.631822	0.195818	0.00125284	0.00340262
YPL024W	0.631759	0.208687	0.00246743	0.00621838
YLR251W	0.631604	0.202009	0.00176828	0.00462596
YKR096W	0.631568	0.175809	0.000327711	0.00102519
YER133W-A	0.631219	0.299495	0.0350645	0.0644904
YGR253C	0.630725	0.225998	0.00525708	0.0121355
YLR133W	0.630375	0.198896	0.00152768	0.00405724
YMR279C	0.629458	0.249203	0.0115408	0.0243847
YHL024W	0.62936	0.22433	0.00502367	0.0116571
YIL071C	0.629111	0.143487	1.16278e-05	5.1114e-05
YDR423C	0.627972	0.187946	0.000834065	0.00236608
YJR106W	0.627393	0.19961	0.00167168	0.00439392
YAL051W	0.626955	0.138086	5.6166e-06	2.6498e-05
YPL194W	0.626936	0.188204	0.000864851	0.00244322
YDR028C	0.626684	0.155551	5.60607e-05	0.000210451
YMR008C	0.626322	0.209741	0.00282494	0.00700398
YML100W	0.626228	0.25987	0.0159625	0.032569
YBR250W	0.626068	0.257241	0.0149421	0.0306712
YDL147W	0.625332	0.142508	1.14372e-05	5.03483e-05
YJR094C	0.625123	0.273133	0.0220962	0.0432939
YKL100C	0.624604	0.215597	0.00376643	0.00904506
YAL030W	0.624458	0.160049	9.55325e-05	0.000339862
YKL094W	0.623843	0.153891	5.03961e-05	0.000192253
YOR002W	0.623034	0.190353	0.00106396	0.00294003
YFR027W	0.622617	0.205522	0.00245004	0.00618219
YML007W	0.620952	0.209763	0.00307389	0.00755995
YOR336W	0.620821	0.176035	0.000420774	0.00128223
YJR125C	0.620656	0.137098	5.97978e-06	2.8017e-05
YER035W	0.620327	0.178567	0.00051291	0.00153023
YDR295C	0.620168	0.179995	0.000570061	0.00168187
YFL007W	0.620049	0.188955	0.00103269	0.00286708
YOR124C	0.619561	0.177515	0.00048267	0.00145025
YMR291W	0.618015	0.215037	0.00405323	0.00963547
YKR061W	0.617706	0.209913	0.00325393	0.00795476
YCR083W	0.617395	0.179959	0.000601907	0.00176561
YPR165W	0.616708	0.144315	1.92576e-05	8.07104e-05
YMR252C	0.616275	0.253791	0.0151706	0.0310985
YDL123W	0.615084	0.203645	0.00252456	0.00634666
YOL044W	0.61495	0.157538	9.48145e-05	0.000337897
YJL126W	0.614562	0.157561	9.60097e-05	0.000341163
YBR231C	0.613774	0.185794	0.0009548	0.00267143
YMR182C	0.61338	0.285279	0.0315467	0.0586552
YLR124W	0.613287	0.292119	0.0357781	0.0656348
YKL023W	0.611994	0.164016	0.000190496	0.000628043
YKL162C	0.610596	0.194184	0.00166417	0.00437603
YMR022W	0.610342	0.151561	5.64849e-05	0.000211784
YOR177C	0.610323	0.383956	0.111933	0.174489
YPL048W	0.610059	0.165191	0.000221579	0.000717756
YGR194C	0.609636	0.280972	0.0300265	0.0562606
YDL086W	0.609292	0.170879	0.000362974	0.00112287
YJL149W	0.608884	0.155377	8.90076e-05	0.000318501
YER014C-A	0.608373	0.503087	0.226555	0.311386
YBL019W	0.608213	0.135421	7.0793e-06	3.25946e-05
YJL070C	0.6076	0.114359	1.07783e-07	7.43546e-07
YGL154C	0.605776	0.178536	0.000691275	0.00199996
YGR153W	0.605406	0.292151	0.0382435	0.0695843
YDL187C	0.605236	1.25662	0.630062	NA
YOR041C	0.605159	0.653922	0.354742	0.450159
YIL041W	0.604372	0.195404	0.00198189	0.00511481
YGR100W	0.604311	0.17556	0.000577032	0.00169933
YPL044C	0.603956	2.82158	0.830509	NA
YOR356W	0.603934	0.149119	5.12132e-05	0.000194884
YPL170W	0.602852	0.257777	0.0193531	0.0384296
YER021W	0.602641	0.192888	0.00178225	0.00465852
YCR097W	0.602365	0.20875	0.00390688	0.00934201
YIR023C-A	0.602294	1.03671	0.561265	NA
YNL079C	0.601203	0.148782	5.32622e-05	0.000201304
YJL036W	0.600719	0.139757	1.72101e-05	7.26268e-05
YNR047W	0.600652	0.269564	0.0258651	0.0494743
YEL058W	0.600551	0.144714	3.32578e-05	0.000133096
YBL113C	0.60012	0.801241	0.453864	0.550158
YFR052W	0.599898	0.170366	0.000429562	0.00130329
YML109W	0.599833	0.140965	2.0887e-05	8.69972e-05
YOR190W	0.599577	0.192515	0.00184287	0.00479444
YPL028W	0.599404	0.158079	0.000149559	0.000507509
YNL138W-A	0.599249	0.210909	0.00449351	0.010555
YKL187C	0.599191	0.380242	0.115068	0.178524
YMR025W	0.597464	0.169421	0.000421074	0.00128227
YMR031C	0.597355	0.264834	0.0240969	0.0465527
YMR315W	0.597102	0.112149	1.01415e-07	7.02785e-07
YDR068W	0.596837	0.1761	0.00070101	0.00202429
YOR148C	0.596431	0.172391	0.000540644	0.00160359
YDR481C	0.596307	0.165008	0.000301725	0.000950698
YDR452W	0.596172	0.183765	0.00117777	0.00321586
YFL040W	0.596031	0.313558	0.0573194	0.0989498
YGR070W	0.594636	0.273079	0.0294416	0.0552956
YDR137W	0.594135	0.128123	3.53115e-06	1.7541e-05
YCR012W	0.593647	0.215658	0.00591012	0.0134439
YLR173W	0.59349	0.179653	0.000954736	0.00267143
YJR130C	0.592151	0.262062	0.0238472	0.046163
YOL157C	0.592138	0.323358	0.0670683	0.113524
YNL165W	0.591162	0.130101	5.52356e-06	2.60993e-05
YOR261C	0.590692	0.144409	4.30628e-05	0.000167302
YHR165W-A	0.59055	1.16505	0.612233	NA
YDL101C	0.590507	0.165684	0.000365155	0.00112791
YFL046W	0.59029	0.155136	0.000141813	0.000485472
YLR395C	0.590074	0.155303	0.000144988	0.000495023
YCR082W	0.58978	0.168336	0.00045902	0.00138703
YOL043C	0.589683	0.162601	0.000287209	0.000908703
YMR163C	0.589265	0.181601	0.00117518	0.0032112
YBL067C	0.589005	0.117408	5.25581e-07	3.12843e-06
YBR204C	0.588494	0.166588	0.000411448	0.00125757
YFR039C	0.588366	0.196138	0.00270196	0.00673179
YLR217W	0.587815	0.813858	0.470136	0.566292
YGL188C	0.587472	0.200749	0.00342917	0.00833654
YGR042W	0.586812	0.144129	4.67228e-05	0.000179696
YDR030C	0.586776	0.146111	5.92041e-05	0.000219824
YHR188C	0.586431	0.131828	8.64948e-06	3.92046e-05
YGR139W	0.585109	0.456863	0.200296	0.281362
YAL005C	0.584775	0.276146	0.0342062	0.0630445
YDR029W	0.584206	0.331295	0.0778326	0.128199
YCL057W	0.583683	0.213476	0.00625342	0.014099
YMR072W	0.583442	0.199945	0.00352267	0.00851985
YPL247C	0.582857	0.232619	0.0122232	0.0256406
YOL018C	0.582686	0.17465	0.000848979	0.00240616
YIL111W	0.582306	0.225935	0.00995716	0.0213258
YNL325C	0.581671	0.144534	5.71072e-05	0.000213724
YKL182W	0.581453	0.232607	0.0124292	0.0260281
YIL017C	0.579493	0.146149	7.33715e-05	0.000266616
YNL333W	0.579161	0.373322	0.120813	0.184931
YHR132W-A	0.578371	0.201038	0.00401566	0.0095573
YPL258C	0.578144	0.204554	0.00470792	0.0109953
YHL050C	0.577978	1.01076	0.567441	0.655374
YER101C	0.577335	0.202271	0.00431372	0.0101639
YBR222C	0.577162	0.128625	7.21801e-06	3.31833e-05
YKR088C	0.577044	0.156657	0.000230063	0.000744451
YLR334C	0.576577	0.511692	0.259825	0.349575
YOL036W	0.576189	0.140913	4.33289e-05	0.000168229
YMR156C	0.575856	0.178459	0.00125168	0.00340098
YMR275C	0.575672	0.138563	3.25893e-05	0.000130678
YGR127W	0.57435	0.140395	4.29618e-05	0.000167016
YPR154W	0.574154	0.253526	0.0235326	0.0456906
YPR040W	0.573852	0.219457	0.00892615	0.0193137
YJL171C	0.573697	0.364417	0.115421	0.178936
YDR102C	0.573302	0.417543	0.169741	0.246317
YOR089C	0.573145	0.132886	1.61018e-05	6.84213e-05
YJL216C	0.573062	0.212826	0.00708899	0.0157565
YDR425W	0.571251	0.226258	0.0115774	0.0244367
YDR050C	0.570899	0.150626	0.000150536	0.000509756
YGL262W	0.57081	0.525114	0.277027	0.368827
YLR037C	0.57028	0.28663	0.0466346	0.0826882
YPR172W	0.57023	0.164873	0.00054298	0.00160974
YAL010C	0.569566	0.20654	0.0058219	0.0132629
YNL159C	0.569506	0.156383	0.000270803	0.000859909
YFR003C	0.569383	0.195388	0.00356701	0.00861687
YPL087W	0.568354	0.213075	0.00764432	0.0168561
YER034W	0.567115	0.225419	0.0118755	0.0250142
YBR234C	0.56709	0.145466	9.68168e-05	0.000343433
YLR046C	0.566606	0.193809	0.00346097	0.00839717
YNL146W	0.566014	0.293859	0.0540862	0.0942702
YMR153C-A	0.565385	0.351465	0.107692	0.16888
YGL133W	0.564527	0.138321	4.47902e-05	0.000173025
YPR191W	0.563655	0.157458	0.000343964	0.00107219
YHL044W	0.562501	0.422366	0.182931	0.261409
YDL142C	0.561952	0.160646	0.000468625	0.00141466
YDR196C	0.561163	0.185488	0.00248362	0.00625403
YDR129C	0.561083	0.179162	0.00173796	0.00455052
YGR157W	0.559986	0.193665	0.00383393	0.00918552
YCR101C	0.559782	0.33124	0.0910355	0.146654
YGR223C	0.559713	0.177906	0.00165456	0.00435264
YGL080W	0.55813	0.222734	0.012217	0.0256364
YNL127W	0.557324	0.168283	0.000926918	0.00260414
YBR125C	0.557088	0.197948	0.00488816	0.0113685
YKL165C	0.556895	0.21121	0.00837204	0.0182438
YJR099W	0.556591	0.204466	0.00648556	0.0145633
YMR137C	0.55622	0.156113	0.000366729	0.00113048
YOR228C	0.556162	0.250523	0.0264186	0.0503286
YFL005W	0.555896	0.135309	3.98514e-05	0.000156817
YER024W	0.55586	0.378125	0.14155	0.21229
YDR421W	0.555038	0.158294	0.000454262	0.00137401
YLL029W	0.555007	0.157292	0.000417909	0.00127527
YFR044C	0.554833	0.235318	0.0183836	0.0368214
YGR141W	0.554486	0.2116	0.00878168	0.0190078
YDR460W	0.554283	0.14815	0.000183035	0.000605729
YLR421C	0.554207	0.130806	2.2667e-05	9.397e-05
YGR135W	0.554038	0.134698	3.90234e-05	0.000153856
YJL023C	0.55257	0.175427	0.00163348	0.00430644
YBR115C	0.552186	0.297946	0.0638379	0.108748
YKR029C	0.550718	0.184888	0.00289506	0.00716621
YDR293C	0.550194	0.254938	0.0309165	0.057729
YHL026C	0.54905	0.23167	0.0177898	0.0358077
YPR155C	0.548927	0.203642	0.0070274	0.0156537
YLL019C	0.548742	0.149079	0.000232425	0.0007513
YOL087C	0.548553	0.101295	6.11565e-08	4.42336e-07
YOL025W	0.547225	0.145304	0.000165838	0.000554817
YDR463W	0.546846	0.156757	0.000485757	0.00145775
YBR184W	0.546708	0.194071	0.00484673	0.0112808
YAL031C	0.54661	0.155468	0.00043827	0.00132827
YPL052W	0.546506	0.226508	0.015833	0.0323371
YAL017W	0.54611	0.232329	0.018744	0.0373963
YIL048W	0.54599	0.167209	0.00109343	0.00300839
YML120C	0.545776	0.211636	0.00991324	0.0212466
YOR122C	0.545298	0.113636	1.59731e-06	8.59623e-06
YNL094W	0.545093	0.140264	0.000101824	0.000359736
YJL056C	0.544827	0.255533	0.0329972	0.0610368
YDR479C	0.544826	0.125812	1.48794e-05	6.37585e-05
YNL148C	0.544792	0.162761	0.000816353	0.00232122
YHR161C	0.544292	0.158718	0.000605126	0.0017742
YML032C	0.543729	0.145866	0.000193324	0.00063531
YMR035W	0.54365	0.142456	0.000135484	0.000465745
YJR155W	0.543227	0.16861	0.0012739	0.00345216
YCL055W	0.543161	0.201653	0.00706973	0.0157308
YMR197C	0.542853	0.138231	8.59588e-05	0.000308313
YGL175C	0.542132	0.293102	0.0643659	0.109556
YDL135C	0.541099	0.111431	1.19838e-06	6.61813e-06
YOR010C	0.541015	0.28558	0.0581665	0.100147
YGL191W	0.540949	0.215502	0.012067	0.0253477
YOR142W	0.540817	0.158709	0.000655361	0.00190325
YLL015W	0.540653	0.168712	0.00135254	0.00364309
YDL185W	0.540506	0.19967	0.0067896	0.0151844
YDL023C	0.540177	0.36647	0.140481	0.210946
YJR139C	0.540065	0.176746	0.00224606	0.00572408
YDR205W	0.539824	0.18479	0.00348586	0.00844416
YGL165C	0.539352	0.309438	0.0813327	0.133175
YKL146W	0.538786	0.170823	0.00161015	0.00424676
YLR265C	0.538498	0.179397	0.00268468	0.00669965
YDL065C	0.537516	0.150574	0.000357271	0.00110803
YNL135C	0.537127	0.170938	0.00167663	0.00440313
YMR213W	0.53703	0.187142	0.00410936	0.00975375
YML079W	0.536723	0.156355	0.000597536	0.00175447
YHL048W	0.536218	0.221472	0.0154712	0.0316933
YPL229W	0.536156	0.14075	0.000139379	0.00047806
YAL026C-A	0.536099	0.400234	0.18042	0.258667
YFL066C	0.535912	1.67441	0.748922	NA
YOL051W	0.535745	0.169381	0.00156177	0.00414059
YOR174W	0.535359	0.193505	0.0056636	0.012936
YNL130C-A	0.533821	0.81847	0.514261	0.608305
YDL207W	0.533782	0.129395	3.704e-05	0.000146698
YBR170C	0.53316	0.170139	0.00172638	0.00452406
YDL106C	0.532794	0.189939	0.00503035	0.0116594
YMR087W	0.531685	0.162006	0.00103113	0.00286419
YPL167C	0.531636	0.126838	2.77188e-05	0.00011308
YBL100W-C	0.531005	0.546701	0.331404	0.426649
YDR539W	0.530954	0.152827	0.000512368	0.00153023
YER177W	0.530122	0.146762	0.000303706	0.000956448
YNL130C	0.529672	0.216945	0.0146263	0.0301342
YOR071C	0.529392	0.192244	0.00589167	0.0134079
YGR080W	0.528205	0.192508	0.00607315	0.0137432
YGR167W	0.527797	0.10876	1.21701e-06	6.70285e-06
YJR152W	0.527615	0.191281	0.00580992	0.0132455
YMR164C	0.526856	0.146347	0.000318167	0.000996857
YCR020C	0.526328	0.207905	0.0113549	0.0240251
YDR495C	0.525808	0.160658	0.00106473	0.00294003
YDR170C	0.525085	0.161531	0.00115132	0.00315351
YPL002C	0.525007	0.129686	5.1589e-05	0.000196192
YDR458C	0.524852	0.141166	0.000200824	0.000657133
YMR314W	0.524342	0.147151	0.000366221	0.00113023
YML090W	0.52431	0.413985	0.205336	0.287254
YKL189W	0.523928	0.161846	0.00120713	0.00329016
YLR450W	0.523232	0.211594	0.0134053	0.027853
YDR031W	0.522455	0.24291	0.0314906	0.0585686
YPR066W	0.5211	0.16973	0.00213943	0.00547978
YHR074W	0.520684	0.134999	0.000114808	0.000400959
YDR329C	0.520651	0.202689	0.0102076	0.021824
YKL049C	0.520009	0.219703	0.017939	0.0360289
YBL050W	0.519872	0.156193	0.000873499	0.00246482
YJR035W	0.519637	0.187511	0.00558441	0.0127742
YOL038W	0.519406	0.165309	0.00167784	0.00440441
YPL010W	0.519226	0.109756	2.23693e-06	1.1729e-05
YPL272C	0.519085	0.209022	0.0130133	0.0271029
YHL020C	0.519007	0.171524	0.00247931	0.00624574
YNL157W	0.518899	0.127023	4.40624e-05	0.000170752
YGR053C	0.518539	0.274178	0.0585908	0.100735
YDR274C	0.518478	0.41766	0.214462	0.297505
YHR044C	0.517261	0.266493	0.052259	0.0915993
YJL156W-A	0.516853	0.203059	0.0109175	0.0231557
YKL012W	0.516152	0.161328	0.00137722	0.00370427
YMR067C	0.515709	0.195547	0.00835776	0.0182191
YNL203C	0.515189	0.684907	0.451929	0.548247
YMR272W-B	0.514985	0.778494	0.508283	0.602631
YLR425W	0.514585	0.193238	0.00774553	0.0170396
YER181C	0.514566	0.473913	0.277575	0.369332
YJL211C	0.51352	0.370647	0.165909	0.24184
YMR119W	0.513154	0.192821	0.00778413	0.017115
YBR052C	0.512874	0.194808	0.00847046	0.0184189
YKL213C	0.512672	0.155887	0.00100638	0.00280416
YLR169W	0.512609	0.235819	0.0297247	0.055776
YER134C	0.512344	0.160738	0.00143532	0.00383859
YFR020W	0.511282	0.203472	0.0119781	0.0252042
YNL239W	0.511228	0.163772	0.00179887	0.00468794
YGR184C	0.51113	0.154201	0.000917441	0.0025787
YPL249C	0.509957	0.18799	0.00667404	0.0149537
YOL035C	0.509627	0.503335	0.311299	0.405112
YBR041W	0.509393	0.157945	0.00125914	0.00341821
YDL100C	0.509113	0.16964	0.00268969	0.0067078
YHL019W-A	0.509098	0.835613	0.542359	0.634186
YHR060W	0.508857	0.178058	0.00426567	0.0100701
YDR229W	0.508423	0.235869	0.0311206	0.0580182
YDL067C	0.508025	0.167002	0.00234987	0.00594904
YIL068W-A	0.507979	1.14529	0.657377	NA
YGL187C	0.507909	0.169827	0.00278302	0.00691406
YNL133C	0.507286	0.176443	0.00403932	0.00960987
YFR008W	0.507208	0.19878	0.0107227	0.022774
YPL191C	0.507068	0.194852	0.0092595	0.0199784
YGL160W	0.506977	0.138863	0.000261312	0.000833664
YIL152W	0.506927	0.203165	0.0125904	0.0263296
YMR306C-A	0.50678	0.956788	0.596342	0.679909
YLR011W	0.506666	0.158044	0.00134668	0.00363169
YER163C	0.505106	0.124109	4.70429e-05	0.000180587
YLR038C	0.50476	0.174964	0.00391494	0.00935396
YCL061C	0.50394	0.187819	0.0072941	0.0161608
YCR011C	0.503914	0.214818	0.0189874	0.0377863
YNL140C	0.503431	0.854633	0.55582	0.644874
YGL011C	0.503431	0.171476	0.0033261	0.00810854
YJL144W	0.503265	0.267959	0.0603618	0.10346
YKR011C	0.50279	0.247462	0.0421752	0.0758807
YKR067W	0.50278	0.22902	0.028138	0.0531245
YHR050W-A	0.502711	0.212398	0.0179409	0.0360289
YOR053W	0.502393	1.04897	0.63198	NA
YBL102W	0.502173	0.164131	0.00221644	0.00565101
YJR009C	0.502074	0.24346	0.0391846	0.0710432
YDR105C	0.501791	0.147075	0.000645336	0.00187691
YDR468C	0.501478	0.129997	0.000114496	0.000400116
YPL042C	0.501345	0.220653	0.0230808	0.0449352
YJR157W	0.500514	1.17791	0.670897	NA
YLR089C	0.500382	0.161368	0.00192947	0.00499558
YNL331C	0.500352	0.164839	0.00240215	0.00607385
YHR150W	0.500255	0.15353	0.00112058	0.00307896
YHR102W	0.500229	0.131625	0.000144458	0.000493545
YGR137W	0.499472	0.219065	0.0226065	0.0441523
YOR117W	0.499182	0.143485	0.000503324	0.00150792
YHR006W	0.499119	0.174948	0.00433139	0.0102016
YBL041W	0.499017	0.171874	0.00369154	0.00888962
YEL024W	0.498917	0.180307	0.00565681	0.0129253
YLR041W	0.498678	0.412528	0.226726	0.311551
YHL031C	0.498512	0.188072	0.0080339	0.0176199
YPR093C	0.498276	0.152246	0.00106473	0.00294003
YDR244W	0.497688	0.197277	0.0116427	0.0245576
YGR294W	0.497185	0.673594	0.460449	0.556706
YBR039W	0.496803	0.147483	0.000755663	0.00216281
YDR017C	0.496242	0.196476	0.0115464	0.024388
YDR131C	0.496062	0.171984	0.00392216	0.00936392
YPL260W	0.495851	0.221878	0.0254311	0.048751
YNL285W	0.49563	0.189829	0.00902958	0.0195168
YJL037W	0.495163	0.498288	0.320356	0.414869
YOL099C	0.495088	0.687368	0.471361	0.567321
YGL090W	0.49496	0.171575	0.00391654	0.00935414
YDL132W	0.49461	0.211638	0.0194361	0.0385634
YJR087W	0.494259	0.371638	0.183535	0.261845
YGR051C	0.49314	0.282658	0.0810453	0.132775
YER047C	0.492194	0.158564	0.00190882	0.0049471
YJL142C	0.491834	0.310603	0.113312	0.176336
YLR354C	0.491701	0.138653	0.000390748	0.00119909
YOR250C	0.491678	0.136404	0.000312656	0.000982408
YDR166C	0.490965	0.137416	0.000353125	0.0010974
YDL242W	0.490945	0.272258	0.0713507	0.119517
YOR007C	0.490945	0.163378	0.00265612	0.00663379
YMR052W	0.490812	0.197049	0.012745	0.0266166
YJR100C	0.490775	0.159991	0.00215841	0.00552144
YDR142C	0.490747	0.163286	0.00265195	0.00662609
YJL108C	0.489707	0.363698	0.178152	0.256316
YPL140C	0.488538	0.190891	0.0104899	0.0223261
YNL268W	0.487989	0.159785	0.00225778	0.00574921
YCL028W	0.486612	0.166885	0.00354716	0.0085757
YOR191W	0.486558	0.137975	0.000421206	0.00128227
YPL205C	0.486526	0.214579	0.0233691	0.0454243
YPR173C	0.486188	0.114926	2.33227e-05	9.63617e-05
YLR250W	0.486137	0.128875	0.000161847	0.000544143
YIL012W	0.486133	0.441153	0.270479	0.361761
YMR077C	0.485905	0.182907	0.00789407	0.0173256
YBL066C	0.485799	0.202112	0.0162339	0.0330787
YNL168C	0.485728	0.212447	0.022234	0.0434942
YDR277C	0.485452	0.279694	0.0826249	0.135002
YIL030W-A	0.484961	0.672274	0.47068	0.566724
YOR114W	0.484061	0.260586	0.063228	0.10789
YGL026C	0.483734	0.236927	0.0411812	0.0742232
YER067C-A	0.483682	0.620052	0.435352	0.532784
YOR193W	0.483151	0.147957	0.00109282	0.00300807
YBL007C	0.483149	0.146323	0.000960243	0.00268543
YBR089C-A	0.482988	0.192411	0.0120669	0.0253477
YHR090C	0.482865	0.161243	0.00274774	0.00683474
YKR034W	0.482708	1.25791	0.701174	NA
YNL249C	0.482599	0.138314	0.00048453	0.00145478
YAL020C	0.482397	0.149833	0.00128383	0.00347753
YBR059C	0.482251	0.131099	0.000234571	0.000757834
YHR016C	0.481683	0.238715	0.0436107	0.0781875
YDR427W	0.481519	0.197096	0.0145629	0.0300337
YMR244C-A	0.481458	0.560186	0.390086	0.485119
YML092C	0.481134	0.172107	0.00518102	0.0119859
YDR100W	0.481108	0.16004	0.00264559	0.0066129
YPR032W	0.480975	0.143809	0.000824223	0.00234068
YJR049C	0.480258	0.147403	0.00112147	0.00308002
YLR346C	0.479852	0.327999	0.143476	0.2146
YJL119C	0.479424	0.60447	0.427702	0.524576
YOR350C	0.478678	0.128878	0.000203843	0.000665236
YJR134C	0.478399	0.128375	0.0001941	0.000637176
YJL146W	0.478054	0.124746	0.000126985	0.000440239
YGR281W	0.477795	0.150858	0.00153924	0.00408438
YHR056W-A	0.477485	1.11134	0.667452	NA
YGR205W	0.477078	0.24051	0.0472992	0.0837696
YDL181W	0.476708	0.195817	0.0149141	0.0306239
YOR192C-C	0.476179	0.189618	0.0120302	0.0253051
YLR285C-A	0.47612	0.331348	0.150742	0.223556
YGL095C	0.475605	0.130594	0.000270687	0.000859909
YDR492W	0.475402	0.31165	0.127151	0.192965
YCR073W-A	0.474475	0.131267	0.000300836	0.000948386
YBR225W	0.474298	0.144885	0.00106181	0.00293858
YOR005C	0.47427	0.140579	0.000741688	0.0021277
YHL006W-A	0.47426	0.336202	0.158351	0.232976
YGL241W	0.47405	0.134628	0.000429602	0.00130329
YPR180W	0.472956	0.167799	0.00482355	0.0112396
YPL261C	0.472758	0.299522	0.114479	0.177746
YFR023W	0.472617	0.856909	0.581266	0.668439
YPL230W	0.471958	0.316022	0.135323	0.203901
YHL006C	0.471155	0.202411	0.0199274	0.0394103
YDL054C	0.470864	0.247568	0.0571771	0.0988044
YDR246W	0.470218	0.159782	0.00325181	0.00795288
YDR289C	0.469947	0.168964	0.00541345	0.012453
YKL196C	0.469652	0.140141	0.000804356	0.00229136
YPL190C	0.469139	0.174679	0.00723756	0.0160517
YOR280C	0.468968	0.143487	0.00108172	0.00298021
YHR093W	0.468699	0.409668	0.252584	0.341863
YLR102C	0.468657	0.211144	0.0264453	0.0503638
YKL048C	0.468516	0.228275	0.0401293	0.0724768
YHR051W	0.467773	0.138758	0.00074854	0.00214635
YDR062W	0.467587	0.138882	0.000760446	0.00217539
YFR029W	0.467097	0.176866	0.0082672	0.0180582
YBR188C	0.466832	0.182349	0.0104643	0.0222794
YIL089W	0.466445	0.204164	0.0223328	0.0436735
YIL154C	0.466343	0.168189	0.00555896	0.012735
YDL005C	0.466266	0.173741	0.00728166	0.0161436
YIL074C	0.466076	0.231233	0.0438408	0.0785309
YER048C	0.466051	0.15716	0.00302238	0.00744523
YKL140W	0.465922	0.134643	0.000539345	0.00160129
YMR152W	0.465613	0.206801	0.0243542	0.046966
YPR146C	0.465345	0.243044	0.055537	0.0961875
YER098W	0.465186	0.208901	0.0259589	0.0496073
YCL052C	0.464886	0.141653	0.00103118	0.00286419
YNL003C	0.464625	0.20259	0.0218234	0.0428555
YDR181C	0.464541	0.176927	0.00864959	0.0187551
YFL050C	0.464498	0.193382	0.0163071	0.0331947
YLR209C	0.463693	0.182002	0.0108423	0.0230042
YMR227C	0.463493	0.156918	0.00313961	0.00770609
YER061C	0.463068	0.271329	0.0878844	0.142454
YKR015C	0.462989	0.250215	0.064261	0.109408
YMR190C	0.462856	0.184069	0.0119173	0.0250937
YJR021C	0.462745	0.213242	0.0300034	0.0562472
YOL062C	0.462	0.114991	5.8767e-05	0.000218732
YOL164W	0.461565	0.158622	0.00361615	0.00871836
YMR139W	0.461375	0.178699	0.00982724	0.0210919
YGR183C	0.46119	0.240191	0.0548462	0.0952338
YKR014C	0.461066	0.109771	2.66628e-05	0.000109203
YPR012W	0.460988	0.248661	0.0637565	0.10867
YLR240W	0.460369	0.138847	0.000914277	0.00257098
YBR092C	0.460335	0.24692	0.0622789	0.106448
YGL010W	0.459804	0.212038	0.0301209	0.0563984
YDR153C	0.459474	0.131643	0.000482486	0.00145025
YKR022C	0.458948	0.160226	0.0041783	0.00989052
YDL128W	0.458641	0.158961	0.00391116	0.00934859
YPL031C	0.458526	0.134034	0.000624007	0.00182258
YDR260C	0.458258	0.240254	0.0564697	0.0976648
YDR314C	0.457339	0.238577	0.0552453	0.0957902
YGL084C	0.457047	0.117955	0.000106735	0.000375568
YFR046C	0.456961	0.205231	0.0259764	0.0496252
YBR086C	0.456633	0.15546	0.0033109	0.0080779
YDR163W	0.455252	0.158439	0.00406145	0.00964752
YOR292C	0.455085	0.251447	0.0703169	0.118011
YBR168W	0.454765	0.212382	0.0322526	0.0598041
YBL099W	0.454679	0.14201	0.00136597	0.00367562
YKR048C	0.454606	0.162258	0.00508254	0.0117759
YMR062C	0.454219	0.285604	0.111749	0.174258
YGR035W-A	0.454218	0.326503	0.164176	0.239691
YEL062W	0.453554	0.14262	0.00147199	0.00392465
YHR132C	0.453121	0.153065	0.00307314	0.00755995
YJL053W	0.452946	0.163639	0.00564072	0.0128934
YBR013C	0.452742	0.294202	0.123832	0.188819
YAR020C	0.452182	0.28742	0.115662	0.179173
YNR063W	0.451376	0.232653	0.0523646	0.0917579
YMR302C	0.451113	0.199108	0.023472	0.0455953
YGR005C	0.450804	0.146259	0.00205457	0.00528676
YLL027W	0.449973	0.24559	0.0669194	0.113366
YHR061C	0.449872	0.287366	0.117465	0.181187
YJL026W	0.449832	0.215701	0.0370293	0.067576
YLR099W-A	0.449538	0.205722	0.0288763	0.0544009
YGL089C	0.449341	0.33754	0.183116	0.26149
YNL172W	0.44926	0.202071	0.0261969	0.0499996
YBR128C	0.449063	0.211184	0.0334692	0.0618351
YGL066W	0.44838	0.161701	0.00555583	0.0127326
YDR193W	0.448345	1.27009	0.724087	NA
YOL132W	0.448342	0.483977	0.354253	0.449725
YDR259C	0.448302	0.207651	0.0308565	0.0576346
YGR028W	0.448285	0.120106	0.000189667	0.000625645
YER136W	0.448274	0.116719	0.000122726	0.000426924
YIL073C	0.447869	0.198668	0.0241736	0.0466472
YDR424C	0.447574	0.166648	0.00723668	0.0160517
YMR104C	0.447571	0.321046	0.163287	0.238803
YBR223C	0.44739	0.158746	0.0048283	0.0112464
YOR244W	0.447276	0.15211	0.003277	0.0080053
YOR279C	0.44687	0.201519	0.0265885	0.0505578
YLR390W-A	0.446787	0.224284	0.0463646	0.0822811
YOR329W-A	0.446606	0.356845	0.210738	0.293603
YPL022W	0.445889	0.125175	0.00036787	0.00113286
YJR083C	0.445868	0.151145	0.00317843	0.00779199
YHR001W	0.445692	0.137895	0.00122881	0.00334479
YGR073C	0.445431	3.56428	0.900547	NA
YGL061C	0.44488	0.189071	0.0186238	0.0371928
YGL146C	0.444138	0.284245	0.118165	0.181671
YOR343C	0.443882	0.370064	0.230345	0.315956
YDR141C	0.44367	0.117751	0.00016465	0.00055175
YDR088C	0.443654	0.160707	0.00576887	0.0131666
YPR178W	0.443423	0.170792	0.00942413	0.020305
YNL101W	0.443156	0.148223	0.00279161	0.00693258
YPL039W	0.442997	0.222149	0.0461365	0.0819476
YGL002W	0.442644	0.173156	0.0105784	0.0224988
YGR237C	0.442428	0.142665	0.00192758	0.0049936
YOL013W-B	0.441568	0.742184	0.551872	0.642119
YPR149W	0.441487	0.243725	0.0700766	0.117704
YMR115W	0.441397	0.167701	0.008487	0.0184483
YJL077W-B	0.440947	0.305469	0.148877	0.221165
YDL127W	0.440846	0.171571	0.0101856	0.0217922
YER066W	0.440608	0.260399	0.0906362	0.146179
YBL091C	0.440464	0.203852	0.0307185	0.0574118
YGL173C	0.440243	0.166133	0.00805063	0.0176376
YIL156W-B	0.44021	0.222249	0.0476248	0.0842486
YDR529C	0.439812	0.16738	0.00859822	0.0186569
YNL181W	0.439784	0.170439	0.00987116	0.0211713
YDR505C	0.439783	0.129837	0.000706111	0.0020368
YER012W	0.438956	0.209306	0.035976	0.0659487
YGR077C	0.438778	0.154737	0.00457351	0.0107223
YFR004W	0.438674	0.173608	0.0115104	0.0243288
YLR457C	0.438553	0.213399	0.0398708	0.072095
YKR068C	0.438239	0.129596	0.000720728	0.00207243
YBR109C	0.4382	0.128141	0.000626977	0.00183038
YDR056C	0.437769	0.132862	0.000984529	0.00274958
YLL005C	0.437642	0.219361	0.0460349	0.0818147
YIR022W	0.437515	0.168416	0.0093815	0.0202274
YPR073C	0.437495	0.147002	0.00291922	0.00721143
YOR223W	0.437466	0.165652	0.00826916	0.0180582
YJL200C	0.437409	0.242568	0.07135	0.119517
YBL075C	0.43707	0.259701	0.0923797	0.148404
YOL053W	0.4368	0.231282	0.0589447	0.10123
YDR298C	0.436673	0.194088	0.024457	0.04709
YNL136W	0.435393	0.157085	0.00557641	0.0127654
YGR186W	0.435109	0.137179	0.00151483	0.00402837
YDR369C	0.43381	0.150934	0.00405083	0.00963351
YPL078C	0.432469	0.131884	0.00104113	0.00288659
YNL294C	0.432461	0.148033	0.00348483	0.00844416
YJR135C	0.432402	0.194866	0.0264888	0.0504153
YER139C	0.431953	0.16007	0.00696487	0.015537
YLR004C	0.431926	0.184131	0.0189889	0.0377863
YGL163C	0.431896	0.180923	0.0169781	0.0343333
YML067C	0.43185	0.135917	0.00148652	0.00396169
YNL224C	0.431356	0.151052	0.0042945	0.0101342
YLR247C	0.431049	0.115622	0.000192949	0.000634419
YJL090C	0.430965	0.153934	0.00511558	0.0118434
YBR299W	0.430812	0.365986	0.239145	0.325981
YIL088C	0.430398	0.123453	0.00048967	0.00146877
YJL127C-B	0.430246	0.153375	0.00502864	0.0116594
YER125W	0.429579	0.213641	0.0443522	0.0792847
YJR153W	0.429001	0.217763	0.0488343	0.0861641
YER176W	0.428326	0.163997	0.00900696	0.0194748
YOR147W	0.428308	0.179061	0.0167581	0.0340108
YLR066W	0.427442	0.176659	0.0155381	0.0318093
YJR060W	0.427286	0.157852	0.00679189	0.0151844
YOL138C	0.427267	0.120646	0.000397864	0.0012197
YFL013C	0.426503	0.235882	0.0705878	0.11842
YFL041W-A	0.426363	0.320578	0.183524	0.261845
YIR032C	0.425304	0.315465	0.1776	0.255758
YBL033C	0.425302	0.171927	0.0133707	0.0277937
YJR004C	0.424792	0.26996	0.115594	0.17916
YDR359C	0.424728	0.179088	0.0177104	0.0356833
YGL073W	0.424586	0.215469	0.0487792	0.0860916
YKR080W	0.42454	0.403091	0.292244	0.385688
YLR101C	0.423848	0.326372	0.194059	0.273921
YGR009C	0.42362	0.161205	0.00859306	0.0186523
YBR161W	0.423481	0.165313	0.0104165	0.0221931
YER128W	0.422615	0.25444	0.0967208	0.154083
YNL277W	0.422122	0.266309	0.112948	0.17586
YOL134C	0.421017	1.13765	0.711327	NA
YMR219W	0.420763	0.1958	0.0316385	0.0587902
YGL181W	0.42008	0.148679	0.00472176	0.0110193
YIL026C	0.419891	0.207146	0.04266	0.0766699
YIL166C	0.419855	0.21296	0.048664	0.085938
YDR357C	0.419755	0.17014	0.0136206	0.0282428
YHL030W	0.419158	0.259743	0.106585	0.167321
YGL153W	0.419157	0.225726	0.0633213	0.108019
YLR245C	0.419005	0.201415	0.0374977	0.0683899
YIL144W	0.418042	0.205832	0.0422566	0.0760048
YNL091W	0.417869	0.170166	0.0140628	0.0290613
YGR102C	0.41786	0.165922	0.0117882	0.0248389
YAL055W	0.417687	0.25091	0.0959744	0.153094
YFL003C	0.417686	0.199401	0.0361976	0.0662954
YBL106C	0.417659	0.162655	0.0102356	0.0218685
YLR342W-A	0.417175	0.409957	0.308864	0.402372
YER083C	0.416914	0.12162	0.000608056	0.00178109
YHR050W	0.416787	0.168934	0.013619	0.0282428
YPL060W	0.416397	0.146474	0.0044718	0.0105148
YML013W	0.415547	0.155854	0.00766999	0.0168944
YGL164C	0.415228	0.161009	0.0099114	0.0212466
YGL093W	0.41522	0.168468	0.0137135	0.0284065
YPL267W	0.414882	0.366649	0.257823	0.347417
YER097W	0.414547	0.491173	0.398673	0.493722
YLR408C	0.414427	0.270134	0.124992	0.190207
YDR186C	0.414174	0.188968	0.0283966	0.0535962
YBR255W	0.414153	0.150983	0.00608711	0.0137697
YNL286W	0.413678	0.146697	0.00480319	0.0111965
YOR023C	0.413464	0.18578	0.0260441	0.0497391
YPL259C	0.41237	0.138833	0.00297543	0.00734436
YGL124C	0.41233	0.163341	0.0115914	0.024458
YOR138C	0.411836	0.137519	0.00274665	0.00683474
YAL028W	0.411223	0.270585	0.128573	0.194834
YIL001W	0.410887	0.143365	0.00415665	0.00984309
YML107C	0.410853	0.12516	0.00102849	0.0028606
YGL007W	0.410805	0.361244	0.255456	0.344835
YIL005W	0.410327	0.108986	0.000166569	0.000556961
YHR182W	0.409916	0.171534	0.0168622	0.0341654
YLR222C-A	0.409412	0.682037	0.548321	0.639162
YIL037C	0.408946	0.220748	0.0639474	0.108905
YMR092C	0.408885	0.164107	0.0127176	0.0265775
YGR002C	0.40877	0.136156	0.00268024	0.0066913
YKL215C	0.408684	0.139312	0.00335061	0.00816177
YDR169C	0.408619	0.148115	0.00580153	0.0132313
YMR176W	0.407388	0.112885	0.000307519	0.00096746
YOR003W	0.407358	0.173291	0.018737	0.0373946
YBR207W	0.406741	0.140347	0.00375418	0.00901916
YPL187W	0.406621	0.627152	0.516752	0.610426
YBR110W	0.406598	0.116296	0.000471874	0.00142096
YMR154C	0.406536	0.115218	0.000418072	0.00127527
YBR148W	0.406259	0.307389	0.186286	0.265275
YDR231C	0.406008	0.236031	0.085406	0.138878
YDR294C	0.405785	0.174897	0.0203334	0.0401745
YJL025W	0.405563	0.299287	0.175386	0.25311
YAL037C-B	0.405123	0.337235	0.229631	0.315189
YDR080W	0.405016	0.187426	0.0307001	0.0573951
YNL334C	0.404841	0.62557	0.517531	0.610993
YEL030C-A	0.404403	0.856902	0.636972	0.716213
YFR033C	0.403873	0.15927	0.0112197	0.0237637
YNL150W	0.403821	0.282653	0.153096	0.226416
YJR062C	0.403806	0.149964	0.00708798	0.0157565
YMR258C	0.403297	0.181076	0.025932	0.0495868
YLR144C	0.403265	0.127138	0.00151463	0.00402837
YGR046W	0.402881	0.133781	0.00259963	0.00651664
YGR196C	0.402863	0.146584	0.00598968	0.0135895
YDR069C	0.402581	0.163078	0.0135625	0.0281545
YNL156C	0.402467	0.149091	0.00694507	0.0154985
YPR179C	0.402391	0.140261	0.00411939	0.00976997
YHL019C	0.40237	0.187469	0.0318465	0.0591229
YOL133W	0.402281	0.188793	0.0331051	0.0612179
YBR270C	0.402043	0.174147	0.0209639	0.0413133
YJL047C	0.401991	0.138108	0.00360618	0.0087012
YHR200W	0.401978	0.170171	0.0181665	0.0364224
YEL002C	0.401654	0.118649	0.000711211	0.00204795
YLR207W	0.401597	0.111415	0.000312752	0.000982408
YGR271W	0.401091	0.125004	0.00133374	0.00360475
YGR188C	0.401083	0.204129	0.0494315	0.0871173
YCR032W	0.40095	0.136668	0.00334899	0.00816108
YGL222C	0.400895	0.291154	0.168538	0.244845
YCL001W-B	0.399432	0.251357	0.112037	0.174574
YNL155W	0.399042	0.19392	0.0396127	0.0716707
YMR201C	0.398629	0.136037	0.00338631	0.00824219
YFR040W	0.398481	0.145416	0.0061385	0.0138706
YLR206W	0.398307	0.132304	0.00260772	0.00653159
YDR057W	0.398151	0.150734	0.00825618	0.0180427
YDR284C	0.397863	0.161422	0.0137111	0.0284065
YAL027W	0.397349	0.14651	0.00668577	0.0149745
YBR295W	0.397276	0.240343	0.0983408	0.156383
YDR006C	0.397135	0.105884	0.000176373	0.000586853
YOR327C	0.396592	0.178949	0.0266757	0.0507079
YGL233W	0.395941	0.148286	0.0075825	0.0167439
YMR218C	0.395769	0.135308	0.00344517	0.00836547
YMR057C	0.395573	0.436041	0.364304	0.459435
YGL013C	0.395383	0.168548	0.018985	0.0377863
YIL116W	0.395278	0.235405	0.093125	0.149288
YJL123C	0.394794	0.172249	0.0219056	0.0429893
YMR017W	0.394619	0.239018	0.0987375	0.156847
YDR246W-A	0.39428	0.326936	0.227824	0.312989
YAL068C	0.394207	0.73027	0.589328	0.674921
YAL015C	0.393802	0.216822	0.0693329	0.116676
YIL165C	0.393732	0.240932	0.102216	0.161744
YKL124W	0.392559	0.196115	0.045319	0.0807298
YLR151C	0.392029	0.231789	0.0907757	0.146327
YDL193W	0.391825	0.136597	0.00412447	0.00977823
YDR532C	0.391316	0.193583	0.0432341	0.0776156
YGR269W	0.391274	0.275266	0.155189	0.229041
YDR456W	0.391173	0.216999	0.071444	0.11964
YOR388C	0.390577	0.659522	0.553708	0.643399
YPR109W	0.390516	0.141907	0.00592462	0.0134668
YER010C	0.390319	0.160056	0.0147426	0.0303227
YJL091C	0.390159	0.169229	0.021138	0.0416029
YGL017W	0.389844	0.179865	0.030202	0.0565156
YMR011W	0.389468	0.402047	0.332688	0.427852
YGR015C	0.389384	0.158551	0.0140537	0.0290523
YOL047C	0.388979	0.218561	0.0751204	0.124468
YDR386W	0.388889	0.154019	0.011572	0.0244338
YJL013C	0.388871	0.15023	0.00963918	0.0207246
YHR190W	0.387927	0.115501	0.000783263	0.0022344
YMR316C-B	0.387609	0.579685	0.503715	0.598376
YKL016C	0.387528	0.154683	0.0122345	0.0256556
YGR126W	0.387333	0.20654	0.0607462	0.104061
YMR111C	0.38724	0.175097	0.0269962	0.0512535
YOR265W	0.386818	0.173232	0.0255522	0.0489217
YLR005W	0.386754	0.124827	0.00194617	0.00503111
YFL018C	0.386544	0.16006	0.0157354	0.03217
YOR275C	0.385525	0.138307	0.00531214	0.0122476
YNL040W	0.38504	0.206105	0.0617381	0.105583
YDR014W	0.384745	0.204649	0.0601048	0.103049
YLR166C	0.383694	0.175827	0.0290926	0.0547074
YML007C-A	0.383576	0.41925	0.360239	0.455434
YLR040C	0.383487	0.225679	0.0892705	0.144433
YLR047C	0.383193	0.235549	0.103778	0.163622
YGR263C	0.38303	0.129854	0.00318076	0.00779458
YLR298C	0.382904	0.183286	0.036698	0.0670914
YJR128W	0.382576	0.79652	0.631008	0.711468
YER104W	0.382403	0.166999	0.0220301	0.043192
YJL038C	0.381544	0.371477	0.304374	0.398644
YLR092W	0.38115	0.188766	0.0434701	0.0779703
YNR056C	0.380926	0.239655	0.111953	0.174489
YBR293W	0.380502	0.183477	0.0380941	0.0693949
YGR069W	0.380413	0.466389	0.414696	0.511083
YIL112W	0.380166	0.178286	0.0329793	0.0610221
YML002W	0.37955	0.141521	0.00731982	0.0162106
YGL113W	0.378567	0.213255	0.0758678	0.125537
YLL060C	0.378189	0.210793	0.0727932	0.1216
YNL144C	0.376892	0.339667	0.267175	0.358204
YNL180C	0.376591	0.244896	0.124108	0.189097
YEL011W	0.376445	0.436765	0.388746	0.483877
YHL009C	0.375556	0.121652	0.002021	0.00520477
YBL105C	0.375276	0.0916883	4.25923e-05	0.000166107
YOR384W	0.375261	0.203143	0.0647077	0.110077
YJL147C	0.375078	0.245822	0.127056	0.192917
YKL168C	0.374406	0.164111	0.0225233	0.0440038
YNL042W	0.374374	0.153587	0.0147876	0.0303948
YPL120W	0.374227	0.177667	0.0351746	0.0646734
YDR160W	0.373345	0.119834	0.00183616	0.00477903
YMR158C-A	0.373282	0.383356	0.330195	0.425439
YHL041W	0.373197	0.692831	0.590125	0.675579
YPR161C	0.37319	0.145829	0.0104946	0.0223283
YPL085W	0.373175	0.141715	0.00845664	0.0184035
YBR290W	0.372569	0.159637	0.0196036	0.0388026
YDR145W	0.372556	0.121051	0.00208626	0.00535704
YDR164C	0.371739	0.156662	0.0176503	0.0355855
YGL193C	0.371567	0.226326	0.100646	0.159507
YPL180W	0.371304	0.161398	0.0214171	0.0421116
YDR103W	0.371205	0.15236	0.0148355	0.0304729
YDL165W	0.370902	0.169335	0.0284994	0.053757
YHL022C	0.370692	0.232152	0.110318	0.172335
YJL205C	0.370624	0.193079	0.0549154	0.095327
YBL045C	0.37042	0.202983	0.068019	0.114816
YOR109W	0.37036	0.126493	0.00341242	0.00830243
YER147C	0.369895	0.139997	0.00823807	0.018016
YDL068W	0.369721	1.22757	0.763276	NA
YDR406W	0.369271	0.201632	0.0670396	0.113507
YDR344C	0.369216	0.286073	0.196831	0.277257
YIL077C	0.369063	0.211399	0.0808429	0.13255
YJR115W	0.368922	0.389758	0.343872	0.439538
YBR240C	0.368126	0.284281	0.195343	0.275542
YDR377W	0.367659	0.159166	0.0208931	0.0412004
YGL167C	0.367542	0.141893	0.00959005	0.0206334
YLR165C	0.367451	0.203916	0.071549	0.119783
YOR330C	0.367142	0.18163	0.043241	0.0776156
YDR202C	0.36682	0.204973	0.0735183	0.122544
YDR379W	0.3666	0.131365	0.00525934	0.0121355
YBR264C	0.365459	0.146987	0.0129069	0.026918
YIL135C	0.365232	0.160518	0.0228857	0.0446263
YMR105W-A	0.365021	0.369658	0.32342	0.41813
YBR216C	0.36493	0.157898	0.0208234	0.0411027
YGR130C	0.364634	0.252257	0.148321	0.220553
YHR131C	0.364614	0.181447	0.0444859	0.0794772
YIL060W	0.363837	0.928311	0.695107	0.767939
YDR490C	0.363559	0.154686	0.0187579	0.0374119
YKR077W	0.363399	0.360951	0.314039	0.408071
YDR491C	0.363248	0.47056	0.440145	0.537682
YPR185W	0.362688	0.160181	0.0235598	0.0457079
YOL085C	0.362256	0.386323	0.348397	0.443672
YCL057C-A	0.362005	0.158793	0.0226239	0.0441722
YKL085W	0.360732	0.275918	0.19108	0.270652
YAL047W-A	0.360687	1.4358	0.801652	NA
YHL027W	0.360131	0.189466	0.0573327	0.0989498
YAL002W	0.36008	0.106309	0.00070634	0.0020368
YKL046C	0.360052	0.107017	0.000766963	0.00219301
YGR011W	0.36	0.256645	0.160701	0.235736
YNL139C	0.359858	0.147518	0.0147107	0.0302877
YKL220C	0.359743	0.182716	0.0489678	0.0863748
YLL001W	0.359353	0.169171	0.0336531	0.0621562
YIR011C	0.359266	0.135981	0.008241	0.018016
YLR030W	0.359159	0.179726	0.0456763	0.081319
YGL131C	0.359156	0.151644	0.0178649	0.0359235
YLR376C	0.359097	0.240778	0.135856	0.204653
[truncated: 4,369 more rows]

## Sheet: WTalpha_Tend_vs_T0
Supplementary Table S3 List of adjusted p. values for DEseq2 analysis (Tend/T0 WT α).
log2FoldChange, log2FoldChange standard error, pvalue and padj are explained in https://bioconductor.org/packages/release/bioc/vignettes/DESeq2/inst/doc/DESeq2.pdf
	log2FoldChange Tend/T0 WTα	log2FoldChange standard error	pvalue	padj
YBR296C	4.78945	0.622275	1.39646e-14	7.36634e-13
YDL022C-A	4.67778	1.31937	0.000391929	0.00221647
YGR032W	4.63129	0.212758	4.67542e-105	2.86089e-101
YHR096C	4.5406	0.302843	8.12709e-51	6.21621e-48
YKR097W	4.41154	0.342285	5.22454e-38	1.59845e-35
YDL247W-A	4.39176	0.659914	2.83199e-11	9.26683e-10
YLR286C	4.23471	0.291851	1.05011e-47	6.42562e-45
YMR175W	4.15862	0.824786	4.60558e-07	6.00886e-06
YHR143W	4.12006	0.336867	2.13565e-34	5.22722e-32
YMR107W	4.09361	0.629882	8.08498e-11	2.38378e-09
YER185W	3.99914	0.372956	7.9546e-27	1.43159e-24
YMR096W	3.92067	0.290467	1.61055e-41	6.15935e-39
YER124C	3.92012	0.384803	2.25906e-24	3.07182e-22
YMR304C-A	3.81225	0.253905	5.90049e-51	5.15787e-48
YGR236C	3.78449	0.804962	2.58325e-06	2.84809e-05
YML123C	3.75759	0.367469	1.5229e-24	2.16712e-22
YFL014W	3.69878	0.369305	1.30257e-23	1.62661e-21
YGR213C	3.68864	0.297224	2.29779e-35	5.85841e-33
YOL084W	3.63022	0.276584	2.36173e-39	7.606e-37
YLR120W-A	3.54939	0.420957	3.40652e-17	2.63855e-15
YGR043C	3.53191	0.30027	6.09177e-32	1.33127e-29
YDL222C	3.51052	0.324421	2.74142e-27	5.41122e-25
YMR305C	3.50532	0.245962	4.39169e-46	2.44298e-43
YMR322C	3.48605	1.36556	0.010685	0.0328055
YIL066W-A	3.46963	1.12658	0.00207138	0.00878363
YOR338W	3.43624	0.297428	7.11297e-31	1.50084e-28
YPL223C	3.41845	0.749685	5.11914e-06	5.14153e-05
YKL217W	3.40125	0.663348	2.93766e-07	4.03039e-06
YOR388C	3.36807	0.656324	2.87097e-07	3.94775e-06
YGR144W	3.27139	0.246932	4.62724e-40	1.573e-37
YJL116C	3.16742	0.354975	4.54128e-19	3.94762e-17
YIL160C	3.14143	0.432605	3.82422e-13	1.70806e-11
YGL183C	3.1098	0.473557	5.1371e-11	1.61199e-09
YMR095C	3.09766	0.325466	1.7723e-21	1.90258e-19
YCL064C	3.05687	0.389465	4.19777e-15	2.4463e-13
YKR053C	2.99513	0.201752	7.4256e-50	5.04858e-47
YEL059W	2.9883	0.55032	5.63178e-08	9.16513e-07
YIL100C-A	2.98674	0.678154	1.06167e-05	9.81741e-05
YLR121C	2.95632	0.277078	1.41223e-26	2.46899e-24
YKL147C	2.9468	0.821454	0.000334125	0.0019546
YDR524C-A	2.93715	1.42065	0.03869	NA
YNR064C	2.92039	0.215012	5.0901e-42	2.07642e-39
YEL073C	2.90724	0.2287	5.07059e-37	1.41031e-34
YNL208W	2.90322	0.191745	8.68812e-52	8.86044e-49
YPL054W	2.87037	0.307554	1.03004e-20	1.00044e-18
YGL028C	2.84798	0.274594	3.33887e-25	5.10764e-23
YER096W	2.79094	0.197252	1.89147e-45	9.64493e-43
YGL205W	2.77164	0.595258	3.22106e-06	3.42181e-05
YEL060C	2.73397	0.257824	2.85415e-26	4.85126e-24
YNL093W	2.71656	0.202631	5.54485e-41	1.99582e-38
YFL030W	2.69787	0.251206	6.62781e-27	1.26736e-24
YKR013W	2.66225	0.328009	4.80278e-16	3.1264e-14
YNL160W	2.65326	0.272758	2.30133e-22	2.60775e-20
YDR534C	2.64018	0.387766	9.8491e-12	3.52436e-10
YBR203W	2.63172	0.161102	5.49777e-60	6.72817e-57
YLR285C-A	2.61781	0.319745	2.67448e-16	1.83878e-14
YLR171W	2.61453	1.73936	0.132799	NA
YNL017C	2.59497	0.802045	0.00121453	0.00566011
YKR076W	2.55673	0.24735	4.81891e-25	7.19193e-23
YMR007W	2.53854	0.241408	7.32169e-26	1.17898e-23
YHR139C	2.51277	0.704363	0.000360499	0.00207711
YOR248W	2.4993	0.338627	1.57478e-13	7.46982e-12
YJR162C	2.49089	1.73655	0.151461	NA
YOR247W	2.46379	0.252606	1.78261e-22	2.05807e-20
YNL289W	2.44083	0.315456	1.01428e-14	5.4442e-13
YNL200C	2.43175	0.260832	1.1305e-20	1.08086e-18
YPL163C	2.42732	0.345863	2.24827e-12	9.17145e-11
YPL277C	2.42011	0.238198	2.98876e-24	3.97571e-22
YOR391C	2.4133	1.25941	0.0553387	0.119358
YIL101C	2.40617	0.171939	1.68901e-44	7.38217e-42
YER137W-A	2.4018	1.95891	0.220165	NA
YLR054C	2.39782	0.336721	1.07064e-12	4.51811e-11
YDL169C	2.35996	0.341599	4.89587e-12	1.87236e-10
YAR068W	2.35763	0.297635	2.3518e-15	1.38372e-13
YMR193C-A	2.35704	1.98557	0.235193	NA
YGL121C	2.34759	0.231337	3.38376e-24	4.40537e-22
YDL011C	2.32169	1.45464	0.110475	NA
YGL069C	2.31939	1.75258	0.185696	NA
YJL222W-A	2.28798	4.06159	0.573215	NA
YER015W	2.27749	0.327521	3.55834e-12	1.37807e-10
YIL057C	2.26005	1.19886	0.059408	0.126134
YLR046C	2.23358	0.187633	1.12877e-32	2.55813e-30
YGR189C	2.20382	0.325443	1.27232e-11	4.47434e-10
YJR073C	2.20239	0.295617	9.32296e-14	4.56377e-12
YKL159C	2.19971	0.259974	2.64525e-17	2.07516e-15
YOL083W	2.18646	0.346547	2.80357e-10	7.17784e-09
YPR145C-A	2.18238	0.314961	4.23708e-12	1.63061e-10
YDR278C	2.17016	1.63958	0.185632	NA
YNR002C	2.14384	0.334405	1.44669e-10	3.93435e-09
YAL054C	2.14374	0.598716	0.000342849	0.00199419
YNL043C	2.1422	0.323915	3.75446e-11	1.2028e-09
YOR392W	2.13861	0.720264	0.00298582	0.0117796
YHR097C	2.13574	0.127277	3.40906e-63	5.21501e-60
YOL052C-A	2.13561	0.337432	2.46719e-10	6.36993e-09
YGR256W	2.13457	0.382906	2.48021e-08	4.33611e-07
YDR077W	2.12367	0.150718	4.3562e-45	2.05043e-42
YAL031W-A	2.11859	0.592109	0.000346191	0.00200981
YHR094C	2.10132	0.45077	3.1374e-06	3.34455e-05
YPL222W	2.08564	0.219	1.67463e-21	1.82984e-19
YPR002W	2.07545	0.448817	3.759e-06	3.92161e-05
YCR007C	2.06422	0.333847	6.28416e-10	1.49042e-08
YMR280C	2.06092	0.376432	4.37807e-08	7.30139e-07
YGR243W	2.0588	0.377093	4.77025e-08	7.86189e-07
YDL246C	2.04633	0.79573	0.0101218	0.031389
YHL016C	2.03853	0.261761	6.82142e-15	3.76038e-13
YJL015C	2.03692	0.707616	0.00399488	0.0147881
YBR056W-A	2.03113	0.393258	2.40595e-07	3.38437e-06
YIL169C	2.03027	0.281933	5.96663e-13	2.57111e-11
YLR414C	2.02955	0.169712	5.84422e-33	1.37541e-30
YPL278C	2.01832	0.373071	6.30176e-08	1.0068e-06
YJL158C	2.00914	0.215056	9.4192e-21	9.29614e-19
YBR117C	2.00762	0.437738	4.51033e-06	4.5845e-05
YDR059C	2.00686	0.222723	2.04999e-19	1.84469e-17
YOR100C	2.00261	0.611697	0.0010609	0.00508352
YNL092W	1.99983	0.213154	6.46755e-21	6.48769e-19
YER062C	1.99347	0.337153	3.36625e-09	7.03007e-08
YLR322W	1.98719	2.01853	0.32488	NA
YGL006W	1.98064	0.238902	1.12678e-16	8.11147e-15
YER037W	1.96857	0.24723	1.68607e-15	1.02149e-13
YOR134W	1.96834	0.227154	4.50578e-18	3.67612e-16
YGL055W	1.96551	0.359107	4.41685e-08	7.34421e-07
YLR194C	1.96077	0.393158	6.12479e-07	7.8405e-06
YMR191W	1.95959	0.221849	1.01912e-18	8.54248e-17
YOL162W	1.94882	0.350194	2.6221e-08	4.57112e-07
YNL044W	1.93138	0.304858	2.36824e-10	6.1665e-09
YLR415C	1.93053	0.285932	1.46097e-11	5.05065e-10
YFL015C	1.91672	0.895849	0.0323907	0.0786192
YDR178W	1.91195	0.285287	2.05804e-11	6.95753e-10
YIR038C	1.90586	0.273244	3.06004e-12	1.20802e-10
YMR169C	1.90227	0.391446	1.17619e-06	1.428e-05
YJL067W	1.89897	0.393343	1.3807e-06	1.6501e-05
YDL009C	1.89488	0.199379	2.02114e-21	2.09616e-19
YJR095W	1.89238	0.681232	0.00547143	0.0192633
YJL133C-A	1.89092	0.676507	0.00518804	0.0183395
YAR035W	1.88983	0.432625	1.25224e-05	0.000113015
YGR138C	1.8791	0.420018	7.68208e-06	7.31052e-05
YDR535C	1.87856	0.307205	9.65485e-10	2.21266e-08
YOR237W	1.876	0.424076	9.70145e-06	9.04927e-05
YLR284C	1.87188	0.386113	1.24703e-06	1.50208e-05
YKL163W	1.8715	0.570783	0.00104237	0.00501043
YDL024C	1.86087	0.355817	1.6966e-07	2.47179e-06
YHR079C-A	1.85137	0.861864	0.0317061	0.077449
YPR198W	1.85089	0.237646	6.78585e-15	3.76038e-13
YJL172W	1.84612	0.194213	1.9879e-21	2.09616e-19
YFL054C	1.84549	0.400882	4.15298e-06	4.28534e-05
YFL021W	1.84468	0.27561	2.18545e-11	7.2678e-10
YNL296W	1.84201	3.32571	0.579667	NA
YMR323W	1.82578	0.442314	3.66255e-05	0.000289549
YLR312C	1.82482	0.278053	5.27929e-11	1.63151e-09
YDL010W	1.82284	0.193038	3.62728e-21	3.69922e-19
YEL070W	1.8195	0.504233	0.000308016	0.00182328
YOR389W	1.81666	0.181525	1.4093e-23	1.7247e-21
YPR030W	1.8161	0.343952	1.29123e-07	1.92708e-06
YMR174C	1.81121	0.445197	4.73512e-05	0.000362631
YJL152W	1.81088	0.293352	6.69785e-10	1.5824e-08
YMR303C	1.80764	0.659117	0.00609709	0.0210491
YER179W	1.80722	0.253586	1.0283e-12	4.36955e-11
YMR251W-A	1.80242	0.217547	1.1791e-16	8.38944e-15
YDR345C	1.80064	0.306986	4.47654e-09	9.19078e-08
YIL100W	1.79807	0.855844	0.0356466	0.0848147
YMR251W	1.79369	0.299703	2.16539e-09	4.73216e-08
YCL065W	1.78454	5.23909	0.733389	NA
YGR139W	1.78225	0.552593	0.00125866	0.00583023
YMR324C	1.78018	1.22834	0.147266	NA
YBR072W	1.77902	0.450875	7.95659e-05	0.000570098
YKL096W-A	1.77738	0.27166	6.04266e-11	1.83956e-09
YNL142W	1.76912	0.218853	6.28753e-16	4.00764e-14
YMR008C	1.76782	0.209948	3.75716e-17	2.87376e-15
YLR356W	1.76297	0.271711	8.67613e-11	2.54016e-09
YPL088W	1.7572	0.226809	9.37095e-15	5.07441e-13
YDR034W-B	1.7571	0.22615	7.87215e-15	4.30086e-13
YPL154C	1.75281	0.251648	3.27627e-12	1.27691e-10
YER152C	1.74713	0.177513	7.40199e-23	8.71015e-21
YOR177C	1.74072	0.437612	6.95669e-05	0.000506761
YGR244C	1.73153	0.191171	1.33472e-19	1.21898e-17
YML118W	1.72713	0.171033	5.62751e-24	7.17391e-22
YFR010W-A	1.72589	1.2033	0.151488	NA
YGL156W	1.72147	0.20543	5.30013e-17	4.00389e-15
YOL163W	1.7108	0.320325	9.25176e-08	1.43684e-06
YJR149W	1.70643	0.205502	1.00904e-16	7.35036e-15
YBL049W	1.70262	0.289353	3.99895e-09	8.26675e-08
YFR036W	1.70043	0.268944	2.57166e-10	6.61175e-09
YBL048W	1.69892	0.341172	6.36947e-07	8.08606e-06
YLR099C	1.69436	0.29799	1.30084e-08	2.4194e-07
YHR136C	1.69357	0.571433	0.00303941	0.0119679
YDL240C-A	1.6893	1.17617	0.150925	NA
YKL202W	1.68583	0.464203	0.000281588	0.00169758
YMR040W	1.6853	0.28932	5.71025e-09	1.13445e-07
YKR046C	1.6836	0.257604	6.33462e-11	1.90943e-09
YPL256C	1.67814	0.360519	3.24323e-06	3.43492e-05
YMR011W	1.67703	0.402056	3.03102e-05	0.000246633
YJR019C	1.67609	0.214727	5.91696e-15	3.37594e-13
YAL056C-A	1.67521	0.801149	0.0365276	0.086532
YDR033W	1.67102	0.328829	3.74029e-07	4.98623e-06
YDR543C	1.66693	1.38481	0.228696	NA
YOR173W	1.65281	0.299081	3.27081e-08	5.55946e-07
YDR154C	1.6507	0.264928	4.64192e-10	1.13616e-08
YKL096C-B	1.64855	0.560004	0.00324194	0.0126192
YDR461C-A	1.64739	0.289048	1.20267e-08	2.2574e-07
YDR040C	1.64361	0.350474	2.73629e-06	2.97924e-05
YDR442W	1.6383	0.675496	0.0152944	0.0431444
YNL015W	1.63657	0.241948	1.34088e-11	4.68849e-10
YPL036W	1.63127	0.292255	2.38224e-08	4.17677e-07
YNL332W	1.62337	0.542721	0.00277907	0.0111388
YMR122W-A	1.62197	0.287053	1.60061e-08	2.91491e-07
YDR525W-A	1.61681	0.385136	2.69259e-05	0.000221749
YJL151C	1.61599	0.209253	1.13902e-14	6.06055e-13
YKL121W	1.61	0.156681	9.0753e-25	1.32218e-22
YBR241C	1.60887	0.288072	2.33769e-08	4.12229e-07
YJL079C	1.60329	0.252917	2.30959e-10	6.03948e-09
YBL108W	1.60261	2.39533	0.50346	NA
YNL300W	1.59873	0.442098	0.000298926	0.00178451
YLR307C-A	1.59646	1.08182	0.14002	0.243436
YNR059W	1.59483	0.200188	1.63064e-15	9.97786e-14
YDR406W-A	1.59422	0.602756	0.00817199	0.0264854
YHR033W	1.58629	0.268474	3.45166e-09	7.18391e-08
YBR108W	1.58502	0.195867	5.85293e-16	3.7699e-14
YMR094W	1.5805	0.212846	1.12291e-13	5.45324e-12
YDL210W	1.56811	0.27639	1.39869e-08	2.57789e-07
YLR174W	1.56398	0.570999	0.00616227	0.0211599
YJL052C-A	1.56225	1.39156	0.26158	NA
YFL063W	1.55949	1.24766	0.211325	NA
YEL059C-A	1.55473	0.338024	4.23559e-06	4.3413e-05
YGR022C	1.55445	1.53445	0.311043	NA
YER046W	1.55196	0.226793	7.75119e-12	2.82319e-10
YKL141W	1.54603	0.211049	2.38142e-13	1.08746e-11
YDR476C	1.53558	0.236292	8.10305e-11	2.38378e-09
YGR201C	1.53496	0.363786	2.44934e-05	0.000204666
YJL215C	1.52863	0.531466	0.00402433	0.0148701
YKL074C	1.52275	0.119503	3.43983e-37	1.0023e-34
YNL143C	1.52125	0.270377	1.84023e-08	3.32164e-07
YDL223C	1.52052	0.315887	1.48312e-06	1.75197e-05
YGL062W	1.51548	0.253806	2.35782e-09	5.08012e-08
YKR061W	1.51438	0.206197	2.0677e-13	9.51297e-12
YIL123W	1.51121	0.240041	3.06107e-10	7.73996e-09
YBR116C	1.5105	0.754565	0.0453052	0.102409
YBL015W	1.50743	0.602095	0.0122921	0.0365602
YGL158W	1.49318	0.385468	0.000107208	0.000737916
YBR036C	1.48436	0.145259	1.63551e-24	2.27448e-22
YAL047W-A	1.48379	1.70942	0.385391	NA
YOR347C	1.48226	0.32112	3.91366e-06	4.05893e-05
YNL140C	1.47997	0.845764	0.080142	0.158445
YPL095C	1.47997	0.237933	4.96843e-10	1.20642e-08
YDL245C	1.47945	0.999933	0.138995	0.242103
YGL081W	1.47663	0.354932	3.17792e-05	0.000256202
YLR107W	1.47611	0.245834	1.91924e-09	4.2244e-08
YMR034C	1.4713	0.202828	4.04855e-13	1.78223e-11
YPR151C	1.4713	0.463489	0.00150147	0.00673571
YMR297W	1.46822	0.307482	1.79729e-06	2.07503e-05
YMR294W-A	1.46413	0.209954	3.09053e-12	1.21224e-10
YPL246C	1.46089	0.20868	2.54786e-12	1.02568e-10
YHR138C	1.45902	0.158432	3.28778e-20	3.04817e-18
YJL171C	1.45733	0.364566	6.40354e-05	0.000472337
YHR160C	1.45209	0.30951	2.71104e-06	2.97291e-05
YNL338W	1.45141	1.80644	0.421707	NA
YML131W	1.45016	0.214623	1.41071e-11	4.90462e-10
YKR009C	1.44966	0.378372	0.000127465	0.000855743
YGL185C	1.44728	0.179228	6.74437e-16	4.25452e-14
YDR445C	1.44583	1.41267	0.306085	NA
YIL146C	1.44096	0.192454	7.03003e-14	3.52596e-12
YLL041C	1.44089	0.199679	5.3527e-13	2.32292e-11
YPL024W	1.44019	0.206211	2.86832e-12	1.14714e-10
YBL064C	1.43873	0.218232	4.31975e-11	1.36956e-09
YDR155C	1.43786	0.205951	2.91922e-12	1.15991e-10
YOR036W	1.43063	0.134982	3.0229e-26	4.99922e-24
YLR299W	1.43022	0.224996	2.0623e-10	5.46286e-09
YJR107W	1.42888	0.239138	2.29921e-09	4.98895e-08
YDR271C	1.42653	1.97113	0.469241	NA
YOL147C	1.42316	0.20609	5.00282e-12	1.89837e-10
YOL002C	1.41751	0.185743	2.3195e-14	1.19269e-12
YDL204W	1.41656	0.441249	0.00132581	0.00606799
YNR034W-A	1.41485	0.722968	0.0503475	0.111315
YCR005C	1.4146	0.430961	0.00102913	0.0049644
YBR162C	1.41305	0.223097	2.39201e-10	6.20199e-09
YKL148C	1.40943	0.315419	7.87919e-06	7.47485e-05
YBR124W	1.40766	1.13666	0.21556	NA
YBR105C	1.40423	0.191039	1.97429e-13	9.15201e-12
YBL083C	1.40177	0.884994	0.11321	0.206108
YDR536W	1.40103	0.597835	0.0191033	0.0517225
YNL274C	1.40063	0.24643	1.3183e-08	2.44445e-07
YAL061W	1.39984	0.378235	0.000214771	0.00133387
YJL103C	1.3985	0.20288	5.45341e-12	2.03472e-10
YCL035C	1.39431	0.156278	4.5805e-19	3.94762e-17
YAL053W	1.39418	0.227791	9.33295e-10	2.15503e-08
YGR282C	1.39109	0.221044	3.10855e-10	7.76376e-09
YMR020W	1.38161	0.159683	5.05105e-18	4.06676e-16
YPR159W	1.3798	0.214234	1.19006e-10	3.30998e-09
YNL277W-A	1.37687	0.686185	0.0447964	0.101476
YGR151C	1.37624	1.4686	0.348701	NA
YNR063W	1.37597	0.220742	4.56374e-10	1.12151e-08
YNL270C	1.36965	0.297036	4.00632e-06	4.148e-05
YBR076C-A	1.36738	0.285563	1.68131e-06	1.96548e-05
YLR281C	1.36025	0.370191	0.000238354	0.00146435
YDR379C-A	1.35914	0.221046	7.81365e-10	1.83187e-08
YMR090W	1.35908	0.219323	5.76543e-10	1.38348e-08
YJL214W	1.35873	0.308698	1.07514e-05	9.92272e-05
YDL221W	1.35597	0.162619	7.53264e-17	5.621e-15
YHR175W-A	1.35554	0.265054	3.15075e-07	4.30344e-06
YLR279W	1.35537	0.317334	1.94509e-05	0.000168345
YEL009C-A	1.35051	0.698413	0.0531528	0.116199
YCL049C	1.34875	0.201512	2.18406e-11	7.2678e-10
YLR217W	1.34641	0.760553	0.076676	0.153528
YPL179W	1.34413	0.218802	8.09188e-10	1.87554e-08
YER065C	1.34409	0.714083	0.0598015	0.126793
YGL007W	1.34204	0.351095	0.000132138	0.000880778
YMR295C	1.33673	0.148535	2.26897e-19	2.01215e-17
YLR390W-A	1.3353	0.224213	2.59333e-09	5.54845e-08
YCL038C	1.33211	0.23844	2.31334e-08	4.09113e-07
YLR134W	1.32656	0.182323	3.44191e-13	1.54861e-11
YBR085C-A	1.32552	0.207136	1.5612e-10	4.20836e-09
YDL130W-A	1.3208	0.309538	1.98111e-05	0.000171185
YLR149C	1.31645	0.219046	1.85587e-09	4.09965e-08
YJL028W	1.31588	1.17368	0.262221	NA
YPR150W	1.31362	0.820046	0.109181	0.200263
YOR161C	1.3078	0.402644	0.0011621	0.00546153
YKR075C	1.30634	0.323753	5.46028e-05	0.000414021
YMR119W-A	1.30619	0.413131	0.00156857	0.00698551
YMR316C-A	1.30224	0.406935	0.00137371	0.00624034
YCR010C	1.30051	0.752591	0.0839794	0.163549
YLR110C	1.29846	0.256565	4.17218e-07	5.50206e-06
YJR061W	1.29737	0.175068	1.25667e-13	6.05478e-12
YDR032C	1.2959	0.221619	4.99225e-09	1.01487e-07
YJL153C	1.2939	0.26656	1.20946e-06	1.46258e-05
YNL195C	1.29384	0.461361	0.00504124	0.0178722
YIL125W	1.29127	0.214533	1.75533e-09	3.89161e-08
YLL039C	1.28978	0.313625	3.91412e-05	0.000307057
YLR342W-A	1.28792	0.400534	0.00130213	0.0059818
YPL134C	1.28645	0.260222	7.66627e-07	9.55396e-06
YBR071W	1.28328	0.190168	1.4977e-11	5.14856e-10
YIL140W	1.28032	0.254658	4.96669e-07	6.45247e-06
YBR033W	1.27848	0.163807	5.95852e-15	3.37594e-13
YKL053W	1.27656	0.646477	0.0483092	0.107727
YMR189W	1.27218	0.435158	0.00346129	0.0132871
YKR034W	1.27032	1.05739	0.229608	NA
YBR149W	1.26995	0.191685	3.46803e-11	1.1228e-09
YPR184W	1.26944	0.379118	0.000812805	0.00409457
YDR504C	1.26875	0.288856	1.12143e-05	0.000103188
YER150W	1.26333	0.410775	0.00210159	0.00888708
YGR221C	1.26152	0.196934	1.49579e-10	4.04989e-09
YKL142W	1.24645	0.198059	3.1071e-10	7.76376e-09
YOR289W	1.24625	0.155032	9.08286e-16	5.67123e-14
YOR348C	1.24547	0.691653	0.0717468	0.145805
YIR030W-A	1.24488	0.676583	0.0657764	0.136528
YGL209W	1.24442	0.250476	6.75756e-07	8.47326e-06
YBR296C-A	1.23919	0.915466	0.17586	0.291659
YLR080W	1.23694	0.307927	5.89453e-05	0.000440937
YAR035C-A	1.23532	0.88738	0.163893	0.276071
YMR173W-A	1.23155	0.318405	0.000109793	0.000750642
YCR069W	1.22637	0.178125	5.78344e-12	2.13186e-10
YGL052W	1.22534	0.211148	6.50479e-09	1.28812e-07
YFR039C	1.22169	0.195156	3.84856e-10	9.4957e-09
YLR178C	1.22138	0.328415	0.000199994	0.00125263
YDL101C	1.2213	0.162581	5.82584e-14	2.94614e-12
YIL099W	1.21832	0.221103	3.58408e-08	6.02499e-07
YDR019C	1.21394	0.41819	0.00369779	0.0139672
YNL305C	1.21389	0.200417	1.38828e-09	3.13465e-08
YER119C	1.2097	0.231236	1.682e-07	2.45636e-06
YMR307W	1.20573	0.318074	0.000150207	0.000986178
YDR254W	1.20406	0.22449	8.16168e-08	1.27727e-06
YHR106W	1.20244	0.213935	1.9031e-08	3.41498e-07
YPR037C	1.20155	0.203146	3.32491e-09	6.99146e-08
YJL064W	1.19947	1.45832	0.410789	NA
YDR248C	1.19945	0.187472	1.57387e-10	4.22391e-09
YGL157W	1.19652	0.189665	2.81591e-10	7.17939e-09
YGL132W	1.19431	0.647282	0.0650203	0.135234
YBR076W	1.18666	0.312256	0.000144541	0.000956155
YKL188C	1.18661	0.254366	3.08653e-06	3.29607e-05
YJL020C	1.18583	0.183851	1.11864e-10	3.15436e-09
YML128C	1.1843	0.356836	0.000903764	0.0044851
YHR092C	1.18386	0.550234	0.0314321	0.0769025
YGR295C	1.18357	0.171412	5.02593e-12	1.89837e-10
YNL333W	1.18258	0.380064	0.00186126	0.00805039
YPL057C	1.18203	0.22323	1.18948e-07	1.79271e-06
YOL085W-A	1.18016	0.241441	1.01881e-06	1.24931e-05
YJL066C	1.17971	0.259345	5.39525e-06	5.35934e-05
YBR138C	1.17926	0.226955	2.03628e-07	2.89767e-06
YDR277C	1.17813	0.280154	2.60751e-05	0.000215613
YDR055W	1.17786	0.216227	5.11247e-08	8.36449e-07
YDR497C	1.17591	0.260406	6.31135e-06	6.16919e-05
YIL107C	1.17365	0.186303	2.98283e-10	7.57341e-09
YGR110W	1.1732	0.211234	2.79125e-08	4.81117e-07
YCR068W	1.17245	0.177884	4.36526e-11	1.37686e-09
YOR230W	1.17171	0.246995	2.09697e-06	2.35006e-05
YER184C	1.16877	0.196498	2.71417e-09	5.78676e-08
YKL066W	1.16835	0.204675	1.14101e-08	2.14826e-07
YHL048W	1.16775	0.234541	6.39578e-07	8.10265e-06
YML054C	1.16644	0.416574	0.00510917	0.0180816
YGR212W	1.16521	0.215165	6.11432e-08	9.84566e-07
YBR053C	1.16459	0.293918	7.42389e-05	0.000537268
YHL046C	1.16455	5.25807	0.82472	NA
YOR034C-A	1.16148	0.324767	0.00034841	0.00201886
YMR082C	1.16082	0.911738	0.20295	0.324074
YGR149W	1.15982	0.178269	7.71772e-11	2.30365e-09
YGL033W	1.15574	0.773574	0.13517	0.236654
YKL123W	1.15552	0.60924	0.0578727	0.123682
YOL050C	1.15367	0.821359	0.160144	0.270996
YNL115C	1.15261	0.256905	7.24024e-06	6.95495e-05
YNL283C	1.1516	0.219522	1.55495e-07	2.28171e-06
YPL019C	1.1507	0.20874	3.536e-08	5.97701e-07
YER018C	1.14882	0.178335	1.17969e-10	3.30998e-09
YJL108C	1.14873	0.363778	0.00158984	0.00706479
YIL029W-A	1.14803	0.955274	0.229449	0.355083
YOL151W	1.14419	0.261113	1.1762e-05	0.000107143
YPR006C	1.14404	0.191736	2.41992e-09	5.19562e-08
YGL053W	1.14328	0.177002	1.05296e-10	2.99678e-09
YPL067C	1.14188	0.173928	5.19535e-11	1.61877e-09
YMR238W	1.14173	0.238921	1.76443e-06	2.0448e-05
YGR067C	1.14015	0.576426	0.0479329	0.107122
YDR374C	1.13911	0.560936	0.0422814	0.0972667
YNL202W	1.1379	0.434734	0.00885874	0.0282179
YJL216C	1.13649	0.217467	1.7317e-07	2.51097e-06
YOL082W	1.13579	0.239221	2.05552e-06	2.31634e-05
YAL068C	1.13563	0.65593	0.0833932	0.162805
YKL076C	1.13413	0.344982	0.00101078	0.00490868
YBR230W-A	1.1335	0.210055	6.80666e-08	1.07069e-06
YOL129W	1.12908	0.209519	7.08813e-08	1.11211e-06
YKL026C	1.12833	0.351826	0.00134093	0.00610051
YJR078W	1.12635	0.237603	2.13212e-06	2.38509e-05
YBR269C	1.12354	0.197918	1.37252e-08	2.53729e-07
YOR300W	1.12317	0.75148	0.135015	0.236451
YIL014C-A	1.12178	0.199479	1.8708e-08	3.36689e-07
YKL218C	1.12133	0.31063	0.000306349	0.00181825
YEL066W	1.11941	0.206192	5.66705e-08	9.19806e-07
YPR159C-A	1.11495	1.1431	0.329376	0.466756
YJL185C	1.11465	0.214244	1.96409e-07	2.80146e-06
YNL114C	1.11205	0.745585	0.135826	0.237531
YLL020C	1.10927	0.378668	0.00339626	0.013095
YJR156C	1.10754	0.339438	0.00110289	0.00524772
YLR149C-A	1.10647	0.227709	1.17888e-06	1.42843e-05
YJL038C	1.10401	0.365294	0.00250905	0.0102432
YGR146C-A	1.10247	0.408553	0.00696565	0.023253
YOR062C	1.10247	0.235736	2.91521e-06	3.14607e-05
YKL065C	1.10233	0.13796	1.34728e-15	8.32725e-14
YOR328W	1.10068	0.20395	6.78391e-08	1.06986e-06
YDR542W	1.09953	3.1987	0.73104	NA
YFR052C-A	1.09661	0.657516	0.0953541	0.18119
YOR394C-A	1.09605	0.645232	0.089376	0.172412
YLR162W	1.09267	1.20146	0.363113	NA
YNL055C	1.09203	0.263272	3.35513e-05	0.00026907
YNL117W	1.09084	0.696099	0.117098	0.211301
YDR491C	1.08718	0.453293	0.0164668	0.0456962
YLR311C	1.08654	0.480459	0.0237309	0.0615884
YDR483W	1.08508	0.193307	1.98576e-08	3.55288e-07
YGL165C	1.08486	0.3047	0.000370264	0.00212338
YPL186C	1.08284	0.376288	0.00400582	0.0148106
YOL110W	1.08107	0.204122	1.1824e-07	1.78645e-06
YDL110C	1.07743	0.261054	3.67136e-05	0.000289872
YDL248W	1.07706	0.227021	2.09232e-06	2.34916e-05
YBL096C	1.07697	0.935613	0.249698	0.379603
YIL155C	1.07676	0.223634	1.47321e-06	1.74364e-05
YJR161C	1.07575	0.325437	0.000947848	0.00464734
YDL200C	1.07547	0.258065	3.08022e-05	0.000249971
YLL057C	1.07384	0.311681	0.0005704	0.00307784
YFL052W	1.07318	0.377738	0.00449627	0.0162701
YNL053W	1.07234	0.248437	1.5864e-05	0.000140075
YGL051W	1.06804	0.22439	1.93824e-06	2.22516e-05
YKL001C	1.06781	0.276828	0.000114644	0.000782059
YDR319C	1.06775	0.175718	1.2286e-09	2.79473e-08
YOL150C	1.06733	0.734069	0.145948	0.251495
YGL168W	1.06595	0.234235	5.34489e-06	5.31794e-05
YER046W-A	1.06363	0.78366	0.174699	0.290091
YDR262W	1.06164	0.196467	6.52888e-08	1.03498e-06
YNL194C	1.05981	0.578093	0.0667597	0.137935
YKL118W	1.05942	1.03925	0.308011	NA
YCL025C	1.05737	0.349557	0.00248718	0.0101976
YHR185C	1.05705	2.21305	0.632902	NA
YER091C-A	1.05705	2.19441	0.630017	NA
YML132W	1.05705	3.47058	0.760691	NA
YBR200W-A	1.05705	4.08089	0.795617	NA
YPL282C	1.05703	5.26776	0.840964	NA
YDR355C	1.05703	5.26776	0.840964	NA
YGL218W	1.05702	3.52527	0.764299	NA
YOR366W	1.05702	5.26776	0.840966	NA
YEL018C-A	1.05702	5.26776	0.840966	NA
YIL142C-A	1.05702	5.26776	0.840966	NA
YNL003C	1.05296	0.202231	1.92218e-07	2.74809e-06
YNL336W	1.0511	0.169461	5.55313e-10	1.33778e-08
YER158C	1.05088	0.206194	3.45897e-07	4.68262e-06
YMR325W	1.05048	1.83249	0.566474	NA
YCL048W-A	1.04855	0.701231	0.134835	0.236203
YDL244W	1.04607	0.256721	4.6063e-05	0.00035454
YGL188C	1.04507	0.205409	3.62305e-07	4.86978e-06
YDR374W-A	1.04481	0.1819	9.2536e-09	1.78059e-07
YDR343C	1.04195	0.873934	0.233161	0.359645
YDL079C	1.04032	0.397759	0.00891095	0.0282958
YBL043W	1.0379	0.435517	0.0171656	0.0473769
YPR106W	1.0368	0.252212	3.94246e-05	0.00030849
YDL085W	1.03664	0.409977	0.0114539	0.0345764
YKL225W	1.03492	5.26546	0.844181	NA
YKR040C	1.03447	2.70301	0.701935	NA
YCR088W	1.03335	0.235441	1.13878e-05	0.00010447
YCR108C	1.03327	1.26561	0.414262	NA
YJL088W	1.03099	0.571521	0.0712393	0.145014
YNL170W	1.03008	0.317403	0.00117304	0.00549606
YMR055C	1.02554	0.177193	7.13704e-09	1.40423e-07
YOL136C	1.02383	0.224788	5.24719e-06	5.23778e-05
YPR005C	1.0212	0.193043	1.22321e-07	1.83902e-06
YIL136W	1.0207	0.345003	0.00309123	0.0121329
YMR017W	1.02033	0.252183	5.2105e-05	0.000397049
YGL038C	1.01945	0.210654	1.30184e-06	1.56195e-05
YLL065W	1.01911	5.26375	0.846482	NA
YMR056C	1.01803	0.227444	7.60699e-06	7.25034e-05
YGR174W-A	1.01652	0.447905	0.0232382	0.0605084
YGR044C	1.01622	0.284096	0.000347516	0.00201559
YEL011W	1.01621	0.436936	0.0200309	0.0537584
YMR226C	1.01246	0.153054	3.7143e-11	1.1962e-09
YBR021W	1.01229	0.389918	0.00942731	0.0295976
YJL077W-B	1.01041	0.313616	0.00127387	0.00588732
YIL073C	1.00958	0.198167	3.49521e-07	4.72124e-06
YBR221W-A	1.0091	0.393399	0.010315	0.0318134
YNR001C	1.00901	0.32417	0.00185445	0.00804779
YGL126W	1.00786	0.195572	2.55807e-07	3.56556e-06
YBR096W	1.00635	0.151402	2.99318e-11	9.74215e-10
YDL220C	1.00449	0.156546	1.39381e-10	3.82454e-09
YBR078W	1.00393	0.266561	0.000165736	0.0010743
YOR222W	1.003	0.215482	3.24462e-06	3.43492e-05
YKR049C	1.00203	0.248598	5.56037e-05	0.000420048
YLR437C-A	1.00066	2.07724	0.630001	NA
YIL141W	1.00007	0.449351	0.0260423	0.0661432
YOL007C	0.999557	0.279593	0.000350161	0.00202709
YOR120W	0.998564	0.321361	0.00188805	0.00814739
YEL041W	0.998178	0.236785	2.49181e-05	0.000207252
YCR087W	0.995315	1.55167	0.521232	NA
YDR223W	0.995187	0.252399	8.04985e-05	0.000575368
YHR130C	0.994388	0.301733	0.000982173	0.00479642
YDR148C	0.99409	0.21122	2.52098e-06	2.78445e-05
YLR343W	0.993433	0.422687	0.0187593	0.0509944
YJR096W	0.993177	0.313415	0.00153023	0.00684463
YLR248W	0.993117	0.161573	7.91837e-10	1.8423e-08
YJL211C	0.990569	0.350739	0.00473935	0.0170088
YAL032C	0.99039	0.194221	3.40913e-07	4.62539e-06
YBL070C	0.988774	0.669303	0.13959	0.242933
YPL271W	0.986563	0.13224	8.62738e-14	4.25734e-12
YJR074W	0.985436	0.236586	3.11025e-05	0.000252074
YDL023C	0.984165	0.37848	0.00931398	0.0293019
YDR298C	0.983297	0.194167	4.10166e-07	5.43249e-06
YER095W	0.981633	0.185133	1.14353e-07	1.74295e-06
YBR132C	0.981329	0.397041	0.0134509	0.0390445
YPL206C	0.98102	0.158621	6.22344e-10	1.48176e-08
YKL067W	0.975954	0.143508	1.04129e-11	3.70445e-10
YKR098C	0.974636	0.183542	1.09527e-07	1.67549e-06
YDL173W	0.973037	0.25925	0.00017454	0.00112068
YFL062W	0.972989	0.222537	1.22968e-05	0.000111143
YAR027W	0.972898	0.141099	5.38045e-12	2.01981e-10
YOR152C	0.972465	0.24328	6.40693e-05	0.000472337
YIR017C	0.970588	4.43967	0.826948	NA
YCR049C	0.969977	1.71783	0.57231	NA
YDL128W	0.969252	0.158966	1.07927e-09	2.46419e-08
YAL016C-B	0.968953	0.459094	0.0348088	0.0832663
YCL014W	0.966865	0.15127	1.64128e-10	4.38557e-09
YPR010C-A	0.966566	0.260151	0.000202875	0.00126802
YGR254W	0.965846	0.275191	0.000448555	0.00250201
YFL021C-A	0.96439	0.540896	0.0745948	0.150196
YFR032C-B	0.964335	0.457681	0.0351175	0.0838382
YBR293W	0.961763	0.182773	1.42444e-07	2.11558e-06
YMR206W	0.961247	0.409661	0.0189535	0.0514074
YNL210W	0.960495	0.206943	3.46153e-06	3.64563e-05
YDL021W	0.958555	0.308011	0.00185772	0.00805039
YPR098C	0.958387	0.192207	6.15718e-07	7.86551e-06
YPL221W	0.957898	0.198635	1.41837e-06	1.68852e-05
YGL104C	0.955283	0.212093	6.66605e-06	6.48483e-05
YJL026W	0.954569	0.215585	9.51908e-06	8.90631e-05
YBL071C-B	0.954309	0.761368	0.210055	0.332297
YFR053C	0.953972	0.628842	0.129259	0.22787
YLR136C	0.953093	0.345948	0.00586896	0.0203815
YOR176W	0.9516	0.151286	3.17323e-10	7.8931e-09
YDR486C	0.949818	0.162847	5.45805e-09	1.09501e-07
YPL135W	0.949722	0.268262	0.000399716	0.00225841
YEL010W	0.949327	1.06019	0.370556	NA
YML058W	0.948084	0.19329	9.34318e-07	1.15264e-05
YNL013C	0.945694	2.67832	0.724019	NA
YPL233W	0.945339	0.185818	3.62906e-07	4.86978e-06
YEL034C-A	0.943485	0.321139	0.00330412	0.01278
YMR155W	0.941428	0.184141	3.17881e-07	4.33211e-06
YDR438W	0.94021	0.240887	9.49619e-05	0.000662568
YOR220W	0.939771	0.155537	1.52132e-09	3.42241e-08
YLR374C	0.938424	0.465561	0.0438331	0.100005
YMR120C	0.937636	0.446303	0.0356502	0.0848147
YMR035W	0.936232	0.143504	6.84182e-11	2.05221e-09
YLL005C	0.934465	0.218378	1.87638e-05	0.000162791
YDL016C	0.933437	0.243183	0.000123829	0.000834481
YML007C-A	0.932985	0.418708	0.025864	0.0658876
YOR343C	0.932627	0.387598	0.0161206	0.0449599
YDR179C	0.931657	0.305658	0.00230342	0.00961421
YMR194C-B	0.930617	0.352297	0.00825218	0.0267029
YEL020C	0.929287	0.182701	3.6497e-07	4.8761e-06
YBR287W	0.926318	0.314904	0.00326536	0.0126781
YNL174W	0.925962	1.14329	0.417992	NA
YCL033C	0.92555	0.203667	5.50866e-06	5.44548e-05
YJL056C	0.925052	0.258966	0.000354133	0.00204429
YMR052C-A	0.924987	0.513584	0.0716963	0.145787
YDR492W	0.924267	0.308576	0.00274205	0.0110386
YLR120C	0.924205	0.227428	4.82959e-05	0.000369403
YMR103C	0.922102	0.365355	0.0116077	0.0349546
YOR374W	0.922088	0.434798	0.0339448	0.0817428
YDR216W	0.922081	0.273738	0.000755829	0.00387671
YMR041C	0.921574	0.159598	7.72605e-09	1.50934e-07
YML047W-A	0.920786	0.916753	0.315186	0.452275
YDR010C	0.918987	0.440171	0.0368162	0.0871459
YLR346C	0.918542	0.312172	0.00325655	0.012654
YIL062C	0.918437	0.157522	5.5246e-09	1.10474e-07
YJR142W	0.918311	0.148234	5.82885e-10	1.39323e-08
YIL067C	0.917474	0.233001	8.22849e-05	0.000586148
YDL072C	0.916614	0.205604	8.26707e-06	7.80457e-05
YML034C-A	0.91623	0.730519	0.209763	0.331921
YDR441C	0.914936	0.322297	0.00452837	0.0163572
YPL028W	0.912696	0.158082	7.76066e-09	1.50934e-07
YER034W	0.911407	0.223337	4.48693e-05	0.000346223
YPL110C	0.911232	0.14052	8.88961e-11	2.57799e-09
YKL126W	0.911055	0.160048	1.25289e-08	2.34448e-07
YGR237C	0.909137	0.143267	2.21335e-10	5.81265e-09
YDL127W	0.907264	0.164634	3.57217e-08	6.02152e-07
YKL151C	0.906357	0.230237	8.26355e-05	0.000587962
YKL008C	0.906239	0.190656	2.0016e-06	2.27654e-05
YCR037C	0.906183	0.116243	6.41117e-15	3.59908e-13
YLR152C	0.905722	0.282226	0.00133103	0.00608117
YLR300W	0.904865	0.197885	4.81506e-06	4.86194e-05
YHR125W	0.904405	2.38833	0.704928	NA
YAL034C	0.904068	0.256615	0.00042661	0.00239708
YIR027C	0.902865	0.218583	3.61913e-05	0.000286845
YLR237W	0.902654	0.29357	0.00210677	0.00889059
YHR140W	0.902555	0.303193	0.00291246	0.0115423
YGL035C	0.90128	0.316235	0.00437142	0.0159124
YDR272W	0.900382	0.150731	2.32309e-09	5.02296e-08
YER121W	0.899774	0.401505	0.0250258	0.0643145
YHR175W	0.89869	0.224136	6.08281e-05	0.000452807
YNL134C	0.898638	0.253317	0.000388919	0.00220351
YBR043C	0.898162	0.197026	5.14957e-06	5.15715e-05
YFL010W-A	0.897874	0.210552	2.00459e-05	0.000172276
YPL107W	0.895344	0.17069	1.55902e-07	2.28222e-06
YLL023C	0.894908	0.275128	0.00114318	0.00538502
YCR085W	0.894624	0.621854	0.150253	0.257318
YMR088C	0.893015	0.204908	1.31181e-05	0.000117182
YDR058C	0.892984	0.175552	3.64295e-07	4.8761e-06
YER057C	0.89288	0.13653	6.16001e-11	1.866e-09
YFL019C	0.89274	0.359884	0.0131149	0.0383044
YDL133W	0.89174	0.224178	6.95502e-05	0.000506761
YBR244W	0.890931	0.394919	0.0240717	0.0622548
YBL017C	0.888132	0.150203	3.36192e-09	7.03007e-08
YBR038W	0.887865	0.159604	2.65296e-08	4.60589e-07
YGR087C	0.886969	0.339488	0.00898384	0.0284682
YKR020W	0.885339	0.128587	5.77254e-12	2.13186e-10
YIL046W	0.881294	0.168795	1.77866e-07	2.55938e-06
YKL007W	0.880393	0.188503	3.0053e-06	3.22622e-05
YLR370C	0.878403	0.15536	1.56783e-08	2.87232e-07
YDR388W	0.877406	0.173636	4.3461e-07	5.70682e-06
YCR030C	0.876904	0.217904	5.71544e-05	0.000429641
YHR209W	0.876526	0.210209	3.04888e-05	0.000247757
YNL046W	0.876296	0.236361	0.000209363	0.00130557
YPR160W	0.875725	0.746682	0.240867	0.368743
YHR126C	0.875611	1.5418	0.570093	NA
YFL039C	0.875501	0.23098	0.000150421	0.000986524
YKL157W	0.875305	0.173392	4.46141e-07	5.84569e-06
YJL078C	0.873891	0.1287	1.12032e-11	3.96255e-10
YDR276C	0.873606	0.322861	0.00681336	0.0228318
YEL012W	0.873436	0.28544	0.00221364	0.00928392
YGR268C	0.870844	0.149307	5.458e-09	1.09501e-07
YPL048W	0.869579	0.165166	1.4029e-07	2.08865e-06
YDR199W	0.86931	0.635973	0.171658	0.286361
YDR018C	0.869167	0.255785	0.000678695	0.00354952
YNL157W	0.86877	0.126734	7.12765e-12	2.61162e-10
YLR377C	0.868069	0.405211	0.0321723	0.0782754
YCR076C	0.86583	0.17749	1.0707e-06	1.31032e-05
YIR036W-A	0.862784	1.22559	0.48145	NA
YBR209W	0.861825	0.263269	0.00106205	0.00508504
YKL016C	0.86127	0.154831	2.6571e-08	4.60589e-07
YOR339C	0.86016	0.531497	0.105582	0.195538
YLR327C	0.859727	0.351196	0.0143652	0.0412834
YDR387C	0.858503	0.241088	0.00036952	0.0021211
YMR175W-A	0.85811	0.762665	0.260527	0.391553
YFL040W	0.856566	0.316214	0.00675242	0.0226898
YML099W-A	0.855906	0.456282	0.060679	0.127949
YER068C-A	0.854538	1.00798	0.396563	0.53543
YHL015W-A	0.852645	0.349221	0.014624	0.041783
YNR067C	0.851373	0.239025	0.000368243	0.00211576
YNL237W	0.84648	0.187544	6.37661e-06	6.22304e-05
YMR221C	0.845647	0.206084	4.07094e-05	0.000317731
YBR201C-A	0.845505	0.325063	0.00929391	0.029284
YGR121C	0.845166	0.211775	6.58325e-05	0.000483009
YDR038C	0.844579	0.282452	0.00278823	0.0111511
YPL231W	0.843902	0.187882	7.06699e-06	6.80991e-05
YHR202W	0.843763	0.198717	2.1756e-05	0.000184639
YCL040W	0.842924	0.339436	0.0130167	0.0381279
YNL130C	0.84237	0.216506	9.99375e-05	0.000694118
YOR197W	0.842281	0.116072	3.97159e-13	1.76103e-11
YBR255C-A	0.841976	0.141873	2.94384e-09	6.25464e-08
YPR165W	0.840813	0.144274	5.61275e-09	1.11871e-07
YOR149C	0.840571	0.188007	7.7868e-06	7.39867e-05
YJL022W	0.840157	0.844767	0.319959	0.456492
YHR050W	0.839804	0.168448	6.17854e-07	7.87636e-06
YHR061C	0.837611	0.281258	0.00290054	0.0115025
YHL006C	0.83445	0.198686	2.67092e-05	0.000220261
YER056C	0.834105	0.429174	0.0519541	0.114068
YBR222C	0.833376	0.128548	8.99266e-11	2.59557e-09
YKL131W	0.832534	0.751218	0.267756	0.399902
YMR181C	0.832416	0.231755	0.000328413	0.00192856
YPL017C	0.831678	0.163801	3.82698e-07	5.07967e-06
YJR085C	0.831203	0.161072	2.46385e-07	3.44995e-06
YLR211C	0.831059	0.196971	2.45171e-05	0.000204666
YFR017C	0.83084	0.369356	0.0244852	0.0632439
YDR453C	0.830555	0.33913	0.0143224	0.0411837
YGL045W	0.829684	0.195213	2.13639e-05	0.000181816
YFL059W	0.829539	0.30583	0.00667949	0.0225065
YDL199C	0.829497	0.242794	0.000634397	0.00335223
YDR222W	0.827395	0.311043	0.00781245	0.0255502
YCL026C-B	0.825973	0.22452	0.000234302	0.00144235
YBR226C	0.824454	0.487648	0.0908992	0.174471
YNL322C	0.82332	0.100643	2.82411e-16	1.92008e-14
YOR084W	0.823082	0.187239	1.10321e-05	0.000101665
YLR354C	0.82116	0.138646	3.16677e-09	6.70501e-08
YJL159W	0.818955	0.224875	0.000270704	0.00163841
YKL061W	0.817714	0.155478	1.44569e-07	2.14194e-06
YDR273W	0.817678	0.231935	0.000422749	0.00237758
YJL012C	0.817432	0.123727	3.92914e-11	1.25221e-09
YDR473C	0.815311	0.187739	1.4068e-05	0.000125484
YLR342W	0.815033	0.251176	0.00117507	0.00550133
YBR243C	0.814131	0.192163	2.26857e-05	0.000190679
YPR170C	0.813868	0.37092	0.0282218	0.0707743
YPL038W-A	0.813712	0.755692	0.28158	0.415178
YOR104W	0.813391	0.155749	1.76584e-07	2.55442e-06
YHL002W	0.811958	0.174019	3.07234e-06	3.2924e-05
YOR020W-A	0.811757	0.167824	1.31838e-06	1.5787e-05
YGL193C	0.811746	0.227089	0.000350803	0.00202889
YKR054C	0.811295	0.157077	2.40509e-07	3.38437e-06
YPR001W	0.811101	0.407207	0.046386	0.104275
YMR148W	0.810432	0.223951	0.00029599	0.00176871
YJR008W	0.806714	0.280567	0.0040364	0.0149057
YNL266W	0.806203	0.760643	0.289192	0.423037
YIR032C	0.803078	0.30464	0.00838508	0.0270613
YDL237W	0.803043	0.169751	2.23744e-06	2.49379e-05
YFR022W	0.802261	0.179204	7.57716e-06	7.23317e-05
YBR139W	0.801299	0.245516	0.00109952	0.00523579
YHR095W	0.801195	0.50062	0.109509	0.200624
YMR141C	0.801132	0.236845	0.000718255	0.00373407
YLR142W	0.79946	0.247794	0.00125397	0.00581963
YBL065W	0.798771	1.14998	0.487308	NA
YFL031W	0.797752	0.230214	0.000529705	0.00288626
YBL047C	0.797429	0.189157	2.49001e-05	0.000207252
YJL094C	0.797014	0.237219	0.000779908	0.00397026
YGR005C	0.796088	0.145822	4.77958e-08	7.86189e-07
YLR031W	0.795851	0.236158	0.000751679	0.0038619
YKL098W	0.794183	0.143522	3.13881e-08	5.37994e-07
YPL262W	0.794099	0.18978	2.86043e-05	0.000233997
YDR030C	0.794068	0.149774	1.14682e-07	1.74295e-06
YPR028W	0.793507	0.215428	0.000230143	0.00142103
YBR068C	0.793422	0.250533	0.00154055	0.00688074
YOR105W	0.792939	0.541479	0.143086	0.247329
YMR135C	0.792573	0.231178	0.000607128	0.00323326
YLR101C	0.791643	0.318101	0.0128228	0.0377406
YPL078C	0.790704	0.131952	2.06798e-09	4.53547e-08
YNL012W	0.789242	0.2152	0.000244955	0.00150188
YDR109C	0.789144	0.170581	3.72409e-06	3.90184e-05
YDL046W	0.788393	0.256928	0.00215108	0.00904319
YLR140W	0.787343	0.39829	0.0480631	0.107335
YBL030C	0.787113	0.172623	5.12203e-06	5.14153e-05
YLR209C	0.785716	0.181756	1.53985e-05	0.000136754
YOR114W	0.78543	0.259826	0.00250359	0.0102334
YOR073W-A	0.784876	1.37432	0.56793	NA
YKL182W	0.784025	0.232552	0.000747879	0.0038456
YDR009W	0.782887	0.170165	4.20961e-06	4.32918e-05
YDL123W	0.782794	0.204183	0.000126183	0.000848477
YKL198C	0.782106	0.269607	0.00372076	0.0140193
YLR337C	0.780789	0.152003	2.79645e-07	3.87137e-06
YOR245C	0.780614	0.10997	1.2621e-12	5.28959e-11
YBR056W	0.780292	0.182292	1.86512e-05	0.000162112
YLR375W	0.778382	0.167653	3.43692e-06	3.6281e-05
YLR338W	0.777676	0.894734	0.384754	0.523762
YFR018C	0.776956	0.143464	6.10516e-08	9.84566e-07
YFL060C	0.77376	1.6455	0.638192	NA
YNL009W	0.773506	0.317651	0.0148886	0.0423132
YCL012C	0.77318	0.170058	5.45258e-06	5.40751e-05
YPL141C	0.773086	0.232738	0.000894721	0.00444744
YGL166W	0.77111	0.167562	4.18605e-06	4.31219e-05
YKR101W	0.769234	0.195692	8.46504e-05	0.0006009
YGR209C	0.767477	0.348647	0.0277148	0.0696742
YBR054W	0.766608	0.276905	0.00563181	0.0197485
YAR020C	0.766169	0.302493	0.0113141	0.0342322
YPL265W	0.764861	0.402225	0.0572266	0.122523
YOR263C	0.763961	0.984519	0.437765	0.57468
YHR039C	0.762946	0.108776	2.31768e-12	9.39199e-11
YJL016W	0.759012	0.225983	0.000783044	0.00398253
YDR411C	0.757184	0.13851	4.58607e-08	7.60493e-07
YER188C-A	0.756437	0.652929	0.246649	0.376276
YML042W	0.755839	0.445056	0.0894507	0.172502
YLR241W	0.754968	0.141528	9.58663e-08	1.48133e-06
YHR124W	0.754327	0.163129	3.76203e-06	3.92161e-05
YKL093W	0.753437	0.291724	0.00980292	0.0305885
YDR072C	0.752701	0.249837	0.00258874	0.0105043
YLR070C	0.752346	0.251547	0.00278176	0.0111388
YBR064W	0.751888	1.47798	0.610943	NA
YPR049C	0.751605	0.150672	6.09011e-07	7.81245e-06
YOL019W	0.750513	0.261182	0.00405924	0.014972
YLR326W	0.750261	0.230118	0.00111281	0.00528671
YOR019W	0.749302	0.264615	0.00463058	0.0166772
YGR288W	0.7485	0.142532	1.50918e-07	2.22522e-06
YBR032W	0.746665	0.442205	0.0913145	0.174938
YDL137W	0.745213	0.125932	3.26701e-09	6.89339e-08
YOR185C	0.745101	0.220505	0.000727308	0.00376062
YLR350W	0.745072	0.178053	2.85735e-05	0.000233997
YPL177C	0.744548	0.200363	0.000202412	0.00126642
YLR304C	0.742727	0.305974	0.0152068	0.0429993
YNL226W	0.742532	1.06552	0.485882	NA
YIR036C	0.740727	0.242631	0.00226646	0.00948597
YGL167C	0.739833	0.141706	1.78052e-07	2.55938e-06
YDL215C	0.738718	0.360881	0.0406597	0.0943126
YJR079W	0.738494	0.307159	0.0162045	0.0451733
YLR431C	0.737542	0.22924	0.00129387	0.00595726
YHR032W-A	0.735838	0.344274	0.0325686	0.0789882
YCR034W	0.735547	0.245478	0.00273198	0.0110053
YLL049W	0.735403	0.154276	1.87161e-06	2.15676e-05
YPR141C	0.73482	0.239287	0.00213434	0.00898833
YOR363C	0.734518	0.168308	1.27637e-05	0.000114685
YDL015C	0.731618	0.186873	9.03833e-05	0.000632787
YER162C	0.731377	0.225553	0.00118445	0.00553254
YDR468C	0.73116	0.130414	2.06511e-08	3.68408e-07
YMR027W	0.730237	0.208791	0.000469727	0.00259723
YDR062W	0.728249	0.138599	1.48553e-07	2.19565e-06
YIL065C	0.727909	0.136744	1.01992e-07	1.57202e-06
YPL280W	0.725382	1.89773	0.702287	NA
YML089C	0.724013	0.997994	0.468165	0.600944
YNL320W	0.722438	0.281478	0.0102706	0.0316922
YOR082C	0.722358	0.701057	0.30283	0.438441
YJR152W	0.72155	0.192874	0.000183254	0.00116684
YFL058W	0.721482	1.41163	0.609281	0.724483
YGL021W	0.721229	0.218147	0.000945824	0.00464113
YNR058W	0.72037	0.240639	0.00275737	0.0110856
YIL050W	0.71973	0.19054	0.00015853	0.00103416
YJR120W	0.719044	0.171913	2.88193e-05	0.000235292
YER163C	0.718723	0.125237	9.52856e-09	1.82204e-07
YHR031C	0.718305	0.193757	0.000209523	0.00130557
YDR538W	0.718	0.172409	3.12024e-05	0.000252549
YDL234C	0.717872	0.213234	0.000761041	0.00389365
YDR048C	0.716196	0.884396	0.418047	0.557094
YLR093C	0.714432	0.16623	1.72469e-05	0.000150547
YFR035C	0.713687	0.211453	0.000737742	0.00380307
YDR505C	0.712714	0.13103	5.34802e-08	8.72655e-07
YOR050C	0.71263	0.262466	0.00662482	0.0223793
YDR084C	0.711904	0.169821	2.76401e-05	0.00022702
YPR176C	0.711187	0.105658	1.68461e-11	5.75873e-10
YGL242C	0.710907	0.259343	0.00612184	0.0210491
YOR142W	0.708334	0.158895	8.27777e-06	7.80457e-05
YNL008C	0.707926	0.124811	1.41138e-08	2.59346e-07
YFL067W	0.707275	0.582208	0.224437	0.348915
YDR244W	0.706524	0.197351	0.000343541	0.00199632
YCL058C	0.706046	0.244611	0.00389671	0.014539
YDR342C	0.705723	0.744847	0.343397	0.481606
YOR180C	0.705385	0.265875	0.0079763	0.0259198
YNL323W	0.704584	0.136924	2.66395e-07	3.69631e-06
YJL107C	0.703857	0.405163	0.0823484	0.161348
YKL175W	0.703576	0.197851	0.000376415	0.00214658
YLR122C	0.702606	0.306459	0.0218675	0.0576258
YKR088C	0.702299	0.156808	7.50889e-06	7.1792e-05
YBR016W	0.70099	0.293699	0.0169976	0.0469776
YHR028C	0.700333	0.169562	3.62366e-05	0.000286845
YDR003W-A	0.699616	0.261389	0.00743891	0.024512
YGR199W	0.699574	0.129219	6.16862e-08	9.90703e-07
YPL232W	0.699485	0.152128	4.26567e-06	4.36482e-05
YCR094W	0.699408	0.118877	4.0181e-09	8.27837e-08
YGL027C	0.699208	0.153512	5.24501e-06	5.23778e-05
YKL107W	0.69797	0.26512	0.00847213	0.0272704
YOR161C-C	0.696175	0.582625	0.232128	0.358595
YMR114C	0.695645	0.255149	0.0064025	0.021777
YNL138W-A	0.695616	0.211746	0.00101933	0.00494063
YER001W	0.694951	0.211868	0.00103763	0.00499547
YDL239C	0.69433	0.321393	0.0307434	0.075489
YNL018C	0.694227	0.325769	0.0330858	0.079989
YCR079W	0.694041	0.208026	0.000848954	0.00425799
YMR048W	0.692981	0.229117	0.00248982	0.0101976
YCR017C	0.692409	0.181412	0.000135205	0.000900236
YNL319W	0.692357	0.728969	0.342226	0.480514
YDR456W	0.691656	0.216888	0.00142764	0.00644565
YJR121W	0.691258	0.194241	0.00037261	0.00212926
YOR049C	0.691019	0.226725	0.00230496	0.00961421
YGL061C	0.690756	0.183847	0.000171803	0.00110426
YDR524C-B	0.690453	0.200345	0.000568288	0.00306916
YHR001W-A	0.690251	0.228262	0.00249503	0.0102053
YGR102C	0.688622	0.165936	3.32601e-05	0.000267436
YFR014C	0.688538	0.237221	0.00370177	0.0139735
YLR205C	0.68761	0.195409	0.000433475	0.0024312
YLL025W	0.686273	0.246391	0.00534779	0.0188497
YMR081C	0.683484	0.404503	0.0910876	0.174717
YFR011C	0.682479	0.196135	0.000502089	0.00275541
YHR032C-A	0.681405	0.649226	0.293918	0.428414
YOR072W-A	0.681307	0.377287	0.070949	0.144616
YOR040W	0.68049	0.219709	0.00195341	0.00837624
YER066W	0.679829	0.270495	0.0119615	0.0357495
YDL091C	0.679278	0.205439	0.000944781	0.00463974
YJL092W	0.678745	0.161153	2.5333e-05	0.000210044
YHR176W	0.678462	0.180412	0.000169491	0.0010917
YMR087W	0.678404	0.165822	4.29239e-05	0.000333079
YBR137W	0.678278	0.185194	0.000249732	0.00152811
YOL152W	0.67757	0.274739	0.0136542	0.0395597
YGR023W	0.677358	0.351292	0.0538317	0.117098
YGL257C	0.67662	0.159286	2.15856e-05	0.000183447
YBR230C	0.676572	0.288081	0.018847	0.0511873
YPL026C	0.676537	0.253746	0.00767132	0.0251227
YPL181W	0.676342	0.175764	0.000119079	0.000806022
YEL035C	0.676114	0.420014	0.107454	0.198046
YOL030W	0.675526	0.172351	8.87454e-05	0.000622745
YJL052W	0.674225	0.290256	0.0201865	0.0540337
YNL217W	0.674181	0.277991	0.0153006	0.0431444
YKR042W	0.674158	0.201915	0.000841353	0.00422734
YLL056C	0.673073	0.302422	0.0260406	0.0661432
YPL018W	0.672624	0.200427	0.000790922	0.00401298
YLR053C	0.670919	0.32695	0.0401644	0.0935183
YJL150W	0.670491	0.621185	0.280421	0.413767
YOL011W	0.669721	0.217807	0.00210619	0.00889059
YNL014W	0.66942	0.320474	0.0367217	0.0869583
YBR014C	0.669198	0.171638	9.66304e-05	0.000673441
YPR075C	0.669042	0.0981519	9.33567e-12	3.36029e-10
YKL136W	0.668064	0.399435	0.0944212	0.179653
YPL159C	0.667917	0.161404	3.50076e-05	0.000278964
YMR196W	0.665641	0.231606	0.00405276	0.0149571
YKL023W	0.665293	0.166	6.12885e-05	0.000454699
YJL198W	0.664983	0.247932	0.00731576	0.0242105
YFL032W	0.66398	0.377783	0.0788204	0.156514
YDR524W-C	0.663653	0.219592	0.00250932	0.0102432
YDL181W	0.663588	0.198185	0.000813026	0.00409457
YML027W	0.66344	0.296705	0.0253501	0.0649569
YLR315W	0.66342	0.26832	0.0134174	0.0389843
YOL126C	0.662999	0.261748	0.0113102	0.0342322
YPL006W	0.662345	0.194283	0.000651591	0.00342617
YPL261C	0.661731	0.318388	0.037674	0.0887668
YPL056C	0.661568	0.207463	0.00142839	0.00644565
YDR057W	0.661504	0.150975	1.17842e-05	0.000107143
YOL105C	0.6615	0.271169	0.0147103	0.0419637
YKR003W	0.661346	0.280883	0.0185464	0.0505953
YDL057W	0.661029	0.230693	0.00416481	0.0152785
YJL222W-B	0.660823	0.631322	0.295225	0.42991
YLR073C	0.659652	0.232732	0.00459144	0.0165557
YDL113C	0.659581	0.19485	0.0007116	0.00370262
YOR376W	0.658626	0.860041	0.443791	0.579644
YMR052W	0.658387	0.202696	0.00116155	0.00546153
YDR014W-A	0.657711	0.745766	0.377816	0.51581
YLR362W	0.657505	0.228925	0.00407704	0.0150235
YFL010C	0.656346	0.226318	0.00373032	0.014038
YJR077C	0.655764	0.152551	1.71833e-05	0.000150228
YIL010W	0.65516	0.154349	2.18917e-05	0.000185277
YOR138C	0.654357	0.137629	1.98937e-06	2.27108e-05
YLR164W	0.654077	0.356614	0.0666341	0.137754
YDR544C	0.653896	0.423507	0.122588	0.219331
YER149C	0.65358	0.263551	0.0131421	0.038348
YDL243C	0.653227	0.196486	0.000885639	0.00440587
YKL031W	0.653199	0.445811	0.142868	0.247232
YKL062W	0.652647	0.165535	8.05834e-05	0.000575368
YIL051C	0.651928	0.172802	0.000161502	0.00105131
YHR050W-A	0.651773	0.218257	0.00282405	0.0112429
YPL025C	0.651651	0.631349	0.301999	0.437587
YDL055C	0.651637	0.223668	0.00357494	0.0136463
YDL003W	0.650982	0.247682	0.0085813	0.0274916
YGR228W	0.650649	0.510918	0.202844	0.323989
YIL154C	0.649334	0.167591	0.000106831	0.000736149
YBR298C	0.649121	0.271472	0.0167973	0.0464869
YKL012W	0.64904	0.161595	5.90771e-05	0.000441367
YLR345W	0.648941	0.173761	0.000187961	0.00119062
YLR219W	0.648661	0.20281	0.00138208	0.00627368
YOR099W	0.648298	0.158724	4.41853e-05	0.000341376
YDR358W	0.647594	0.196967	0.00100962	0.00490698
YOL086W-A	0.646309	0.21979	0.00327611	0.0127118
YMR134W	0.646199	0.166034	9.94306e-05	0.000691381
YOR215C	0.645843	0.223844	0.00391123	0.0145754
YLR252W	0.645635	0.257385	0.0121265	0.0361784
YLR265C	0.644315	0.17798	0.000294441	0.00176567
YJR106W	0.643883	0.200648	0.00133191	0.00608117
YGL187C	0.643622	0.170076	0.000154133	0.00100783
YDR380W	0.643554	0.256326	0.0120497	0.0359668
YOL047C	0.643522	0.238728	0.00702565	0.0234023
YEL053W-A	0.643458	0.445867	0.148975	0.255846
YGR066C	0.643348	0.364897	0.0778844	0.155306
YDR297W	0.64299	0.274494	0.0191571	0.0517996
YEL024W	0.642935	0.180599	0.000370825	0.00212461
YHR006W	0.64279	0.174785	0.000235437	0.00144788
YJR044C	0.640785	0.160549	6.57353e-05	0.000482874
YML072C	0.640423	0.243535	0.00854605	0.0274361
YOR065W	0.639763	0.111979	1.10847e-08	2.09992e-07
YLR213C	0.639499	0.29032	0.0276131	0.069447
YKL162C-A	0.638994	0.463079	0.167623	0.281164
YLR231C	0.638848	0.162812	8.71498e-05	0.000613659
YBL099W	0.638559	0.142103	7.00227e-06	6.77496e-05
YGL197W	0.638402	0.186997	0.000640253	0.00337733
YLR123C	0.638224	0.357849	0.0745047	0.150113
YDR482C	0.63686	0.202182	0.00163313	0.00724138
YOR331C	0.636344	1.73282	0.713448	NA
YOR218C	0.636099	0.608008	0.295468	0.430161
YDR368W	0.63588	0.148491	1.84987e-05	0.000161015
YBR294W	0.635494	0.260957	0.0148815	0.0423132
YFL013W-A	0.634923	0.658373	0.334854	0.472326
YGL001C	0.634496	0.159345	6.83681e-05	0.000500594
YGL198W	0.634445	0.176382	0.000321925	0.00189774
YJL025W	0.633971	0.297266	0.0329517	0.0797946
YKR093W	0.633193	0.248754	0.0109135	0.0333398
YKL146W	0.633145	0.171084	0.000214937	0.00133387
YDR209C	0.632886	0.224572	0.00482962	0.0172317
YCR064C	0.632583	0.736688	0.390514	0.529249
YPR147C	0.631061	0.156757	5.68009e-05	0.000428035
YDR255C	0.630435	0.208222	0.00246417	0.01014
YMR147W	0.629235	0.21709	0.00374955	0.0140844
YAL063C-A	0.628164	0.749823	0.402171	0.541568
YPR015C	0.627397	0.306209	0.04047	0.0939952
YGR153W	0.626715	0.28322	0.0269101	0.0679582
YER039C	0.626337	0.23298	0.00718016	0.0238306
YGL161C	0.625389	0.162453	0.000118285	0.000802424
YPL152W	0.625367	0.189016	0.000937854	0.00461313
YOR002W	0.624388	0.190513	0.00104767	0.00502802
YPR113W	0.623629	0.208466	0.00277596	0.0111388
YOR336W	0.623379	0.176666	0.000417799	0.00235406
YDR231C	0.623052	0.238217	0.00891019	0.0282958
YLR034C	0.622756	0.303642	0.0402712	0.0936956
YDR008C	0.622075	0.590592	0.292201	0.426585
YJL139C	0.620034	0.166497	0.000196091	0.00123317
YCR020C	0.618845	0.200819	0.00205883	0.00874862
YDL161W	0.618801	0.123229	5.12523e-07	6.63322e-06
YHR075C	0.618079	0.183719	0.00076747	0.00391672
YMR002W	0.616963	0.248521	0.0130449	0.0381923
YBR147W	0.616855	0.385365	0.109443	0.200603
YOR285W	0.616443	0.180359	0.00063113	0.00333784
YKL046C	0.615323	0.106454	7.46178e-09	1.46342e-07
YKR035C	0.615087	1.09401	0.573957	NA
YHR150W	0.614766	0.153395	6.13052e-05	0.000454699
YML116W-A	0.61391	0.264177	0.0201333	0.0539384
YOR192C-C	0.613689	0.197398	0.00187789	0.00810925
YNL268W	0.613324	0.159616	0.000121787	0.000822535
YOR209C	0.61321	0.202358	0.00244296	0.0100867
YBR039W	0.613102	0.147808	3.35445e-05	0.00026907
YMR036C	0.611948	0.231367	0.00817107	0.0264854
YJL057C	0.611066	0.173689	0.000434556	0.00243503
YOR302W	0.610764	0.276873	0.0273885	0.0690524
YGL225W	0.610385	0.376526	0.104998	0.194809
YDR107C	0.609805	0.228672	0.00765941	0.0251092
YGL006W-A	0.609789	0.463176	0.187993	0.306918
YNL071W	0.609507	0.175124	0.000500594	0.00275214
YDR357C	0.608343	0.178247	0.000642727	0.00338746
YGL073W	0.608159	0.215006	0.00467557	0.0168095
YDR213W	0.607837	0.254258	0.0168195	0.0465273
YOR163W	0.607197	0.121543	5.86085e-07	7.53414e-06
YCL042W	0.606062	0.41709	0.146204	0.251793
YNL198C	0.60482	0.390046	0.120988	0.216977
YGR250C	0.604616	0.215091	0.00493911	0.0175712
YJR065C	0.604131	0.127891	2.3146e-06	2.56577e-05
YKL004W	0.603565	0.313238	0.0539976	0.117315
YJR049C	0.602299	0.147359	4.36461e-05	0.000337636
YPL123C	0.601838	0.294785	0.0411894	0.0952524
YKR022C	0.601651	0.159695	0.000164885	0.00106992
YGR028W	0.601096	0.120641	6.27567e-07	7.98353e-06
YIL055C	0.60058	0.22343	0.00718822	0.02384
YJL091C	0.600545	0.169184	0.000385729	0.00219357
YJL042W	0.599599	0.244177	0.0140652	0.0405203
YHL040C	0.599565	0.268827	0.0257273	0.0656486
YAL045C	0.598228	1.19827	0.617608	NA
YML031C-A	0.597292	4.23034	0.887718	NA
YHR182C-A	0.596361	0.154168	0.000109619	0.000750287
YMR031W-A	0.59612	0.44935	0.184632	0.302966
YPR115W	0.595697	0.158312	0.000168019	0.00108336
YBR290W	0.595004	0.159448	0.000190225	0.00120123
YMR304W	0.594922	0.20814	0.00425945	0.0155696
YER024W	0.594555	0.378441	0.116168	0.210057
YLR402W	0.593726	0.283089	0.035966	0.0854995
YML057W	0.593664	0.151297	8.7147e-05	0.000613659
YML028W	0.59318	0.285835	0.0379629	0.0893443
YER064C	0.591677	0.272255	0.0297618	0.07367
YOL013W-A	0.591547	0.418982	0.157989	0.267942
YML043C	0.591164	0.337251	0.0796203	0.157567
YMR097C	0.590748	0.195036	0.00245432	0.0101131
YDL027C	0.590297	0.204662	0.00392341	0.014603
YPR004C	0.589654	0.109064	6.42783e-08	1.02427e-06
YGR175C	0.588906	0.263323	0.0253228	0.0649142
YFR027W	0.588802	0.197252	0.00283562	0.0112793
YHL024W	0.588509	0.225272	0.00899007	0.0284732
YLR324W	0.587495	0.212824	0.00577182	0.0201012
YML070W	0.587278	0.241961	0.0152175	0.0430095
YDL004W	0.587008	0.152406	0.000117342	0.00079691
YMR039C	0.586784	0.118086	6.72589e-07	8.45087e-06
YBR161W	0.586609	0.16501	0.00037801	0.00215367
YOR041C	0.586565	0.736901	0.426038	0.565004
YPR111W	0.586227	0.162344	0.000305014	0.00181555
YMR256C	0.586183	0.316011	0.0636042	0.132876
YIL087C	0.586137	0.316271	0.0638431	0.133181
YHR163W	0.586007	0.176659	0.000909348	0.00450164
YLR223C	0.585201	0.209881	0.00529932	0.0187112
YLL040C	0.584458	0.203498	0.00407812	0.0150235
YPL149W	0.584185	0.19448	0.00266605	0.0107751
YIL066C	0.583624	0.232017	0.0118885	0.0355724
YNL263C	0.583372	0.146855	7.11433e-05	0.0005164
YKL212W	0.582897	0.233526	0.0125576	0.0371207
YNL277W	0.582816	0.265849	0.0283592	0.0710898
YKL002W	0.582677	0.108733	8.37921e-08	1.30797e-06
YLR271W	0.582662	0.251317	0.0204256	0.0545307
YDR452W	0.582315	0.184022	0.00155417	0.00692641
YOL079W	0.581269	1.79686	0.746323	NA
YMR026C	0.579995	0.135972	1.99401e-05	0.00017185
YHR090C	0.579251	0.160479	0.000306781	0.00181898
YGL160W	0.578729	0.139852	3.50129e-05	0.000278964
YOL062C	0.577973	0.114751	4.7349e-07	6.16444e-06
YGR284C	0.577622	0.187228	0.00203469	0.00866408
YLR288C	0.577478	0.13177	1.17339e-05	0.000107143
YJR139C	0.577401	0.176757	0.00108833	0.00518651
YBL007C	0.577041	0.146279	7.98663e-05	0.000571581
YDL135C	0.576306	0.112209	2.80647e-07	3.87648e-06
YGR196C	0.575462	0.143133	5.80814e-05	0.000435539
YMR197C	0.57515	0.138674	3.36152e-05	0.000269229
YNL205C	0.574781	1.05113	0.584501	0.704844
YBR086C	0.574776	0.155542	0.000219628	0.00135748
YIR003W	0.5747	0.162827	0.000416337	0.00234799
YOR346W	0.574188	0.187127	0.0021518	0.00904319
YLR283W	0.573913	0.171247	0.000804102	0.00406934
YGR046W	0.572621	0.132837	1.62735e-05	0.000143071
YPR146C	0.572354	0.245445	0.0197058	0.0530721
YHR104W	0.572244	0.2479	0.0209788	0.0557643
YHR102W	0.571866	0.131137	1.29566e-05	0.000116079
YPL096C-A	0.571788	0.229371	0.0126724	0.0373698
YER069W	0.570614	0.306779	0.0628834	0.131775
YMR021C	0.570482	0.120043	2.01096e-06	2.28004e-05
YDR105C	0.570295	0.147127	0.000106095	0.000732728
YOR178C	0.569049	0.34882	0.102816	0.191399
YMR292W	0.568428	0.283634	0.0450601	0.101931
YJR001W	0.568199	0.162207	0.000460171	0.00255748
YDL045C	0.567918	0.152108	0.000188718	0.00119417
YPR138C	0.566961	0.295521	0.0550461	0.118852
YKL129C	0.566737	0.145011	9.29699e-05	0.00064941
YDR263C	0.566429	0.252193	0.0247033	0.0635841
YJL030W	0.56629	0.172702	0.00104177	0.00501043
YGR182C	0.565926	0.230637	0.0141375	0.0406901
YLR044C	0.565417	0.156133	0.000293029	0.00175961
YPL061W	0.564448	0.207712	0.00657869	0.0222772
YMR255W	0.563991	0.189853	0.00297155	0.0117385
YBR001C	0.562785	0.183242	0.00213151	0.00898504
YDR003W	0.562731	0.199062	0.00469997	0.0168774
YDR317W	0.562692	0.179782	0.00174893	0.00767363
YDR403W	0.560948	0.221913	0.0114786	0.0346168
YPL055C	0.559979	0.205778	0.0065031	0.0220701
YDR221W	0.55996	0.135856	3.76078e-05	0.000295787
YGR111W	0.55965	0.218266	0.0103452	0.0318822
YGL153W	0.559545	0.232781	0.0162283	0.0451986
YNL133C	0.559465	0.175177	0.00140456	0.0063663
YDL124W	0.559437	0.1925	0.00365881	0.0138713
YMR281W	0.559176	0.17763	0.00164401	0.00727908
YLR423C	0.558651	0.231159	0.0156605	0.0440176
YJL013C	0.558329	0.149327	0.000184768	0.00117526
YMR121C	0.55818	0.157143	0.000382233	0.00217571
YGR060W	0.558099	0.292299	0.0562177	0.120828
YNL192W	0.557876	0.232138	0.016252	0.0452028
YLR037C	0.55733	0.297967	0.061423	0.129157
YMR110C	0.556621	0.260009	0.0322923	0.0784553
YBL095W	0.556364	0.213869	0.00928359	0.0292665
YOR275C	0.555677	0.138828	6.26438e-05	0.000463504
YML081C-A	0.555446	0.138951	6.40372e-05	0.000472337
YOR227W	0.555279	0.201018	0.00573906	0.0200431
YGR183C	0.55511	0.240734	0.0211157	0.0560308
YFL004W	0.5548	0.138006	5.81683e-05	0.000435657
YDL054C	0.554512	0.248288	0.0255266	0.0653
YBL078C	0.55302	0.239893	0.0211511	0.0561004
YJL089W	0.552968	0.305026	0.0698542	0.142765
YGR019W	0.552153	0.220184	0.0121523	0.0362378
YKL174C	0.55211	0.157684	0.000462859	0.00257009
YHR086W	0.552008	0.223887	0.0136798	0.0396151
YBL100C	0.551928	0.165462	0.000850909	0.0042643
YDR306C	0.551917	0.217656	0.0112213	0.034024
YDL067C	0.550633	0.167705	0.00102584	0.00496214
YOL048C	0.550089	0.209243	0.00856505	0.0274539
YDR406W	0.550033	0.20263	0.00663828	0.0224047
YDR320C-A	0.550011	0.230266	0.0169133	0.0467657
YPL087W	0.549094	0.213531	0.0101262	0.031389
YDR356W	0.547901	0.213383	0.0102379	0.0316551
YAR002C-A	0.547514	0.14142	0.000108153	0.000743579
YIL122W	0.546776	0.152182	0.000327	0.00192211
YML054C-A	0.546714	0.413376	0.185983	0.304448
YJR144W	0.546683	0.217521	0.0119627	0.0357495
YPR191W	0.546165	0.157719	0.000534414	0.00290674
YAL049C	0.545806	0.137127	6.88338e-05	0.000502618
YPL127C	0.545652	0.185684	0.00329697	0.0127604
YAR018C	0.544156	0.173972	0.001761	0.00769246
YHL031C	0.543856	0.19079	0.00436432	0.015904
YMR180C	0.543825	0.190789	0.00436652	0.015904
YBL037W	0.543279	0.15469	0.000444664	0.00248484
YOR042W	0.542146	0.205814	0.0084346	0.0271854
YKL050C	0.541859	0.222256	0.0147689	0.0420722
YMR291W	0.541528	0.21665	0.012435	0.0368705
YKL091C	0.541248	0.207793	0.00919417	0.0290445
YGR174C	0.541091	0.26086	0.0380557	0.0895282
YPL267W	0.540593	0.353591	0.126299	0.223973
YMR104C	0.540154	0.321715	0.0931555	0.177908
YPR023C	0.539954	0.178935	0.00254789	0.0103729
YML038C	0.539181	0.177068	0.00232642	0.00967078
YKL049C	0.539115	0.219377	0.0139917	0.0403546
YLR332W	0.53793	0.198	0.00659133	0.0223077
YJL084C	0.537688	0.13669	8.36701e-05	0.000594631
YNL190W	0.537194	0.286049	0.0603836	0.127653
YPL180W	0.536606	0.161404	0.000885427	0.00440587
YGR287C	0.536569	0.264447	0.0424557	0.0974809
YNL259C	0.536064	0.175039	0.00219471	0.00921085
YJL155C	0.535977	0.240501	0.0258415	0.0658575
YNL138W	0.53593	0.172987	0.00194764	0.00836322
YKL124W	0.534895	0.198641	0.00708615	0.0235781
YJL097W	0.534576	0.186489	0.00415002	0.0152425
YOL159C	0.534543	0.182335	0.00337159	0.0130245
YHL020C	0.534176	0.171652	0.00185847	0.00805039
YLR047C	0.534138	0.236316	0.0238048	0.0616897
YBL067C	0.533168	0.118206	6.46715e-06	6.30135e-05
YLR417W	0.533129	0.205014	0.00931003	0.0293019
YFL055W	0.533066	0.209295	0.0108666	0.0332131
YGL022W	0.533042	0.17012	0.00172833	0.00760839
YPL270W	0.532655	0.128109	3.21292e-05	0.000258682
YDR461W	0.531774	0.740349	0.472587	0.604971
YML067C	0.531451	0.135654	8.93967e-05	0.000626596
YKR039W	0.531302	0.306805	0.0833224	0.162735
YNL321W	0.531168	0.203736	0.0091302	0.0288722
YGR161W-C	0.529713	0.159709	0.000910775	0.00450164
YNL324W	0.529583	1.61601	0.743131	NA
YMR182W-A	0.529189	0.475163	0.265408	0.39756
YLL058W	0.528432	0.207036	0.0106994	0.0328333
YJL023C	0.527002	0.178396	0.00313572	0.0122575
YHR162W	0.525917	0.180605	0.00359163	0.0136704
YLR038C	0.525192	0.175608	0.00278333	0.0111388
YLR084C	0.525091	0.187009	0.00498749	0.0177047
YIL045W	0.524704	0.250404	0.0361325	0.0858288
YKR068C	0.524676	0.12886	4.66782e-05	0.000358796
YCR028C	0.523903	0.262807	0.0462083	0.104028
YNL235C	0.523585	0.790789	0.507904	0.637248
YLR296W	0.522542	0.901439	0.562134	NA
YMR003W	0.522393	0.215278	0.0152411	0.0430565
YHR030C	0.522371	0.322435	0.105215	0.195035
YOR196C	0.522254	0.109151	1.71247e-06	1.99592e-05
YPL229W	0.522074	0.142877	0.000258183	0.00157196
YAL060W	0.52189	0.322728	0.105852	0.195978
YFL061W	0.520337	0.725377	0.473169	0.605209
YGR055W	0.519797	0.274699	0.0584585	0.12442
YKL094W	0.519736	0.154283	0.000755185	0.00387666
YDR329C	0.519455	0.203216	0.0105832	0.0325421
YLR124W	0.518539	0.323545	0.109005	0.200121
YDR260C	0.517942	0.236716	0.0286676	0.071628
YNL037C	0.51784	0.299161	0.0834566	0.162817
YDL029W	0.517758	0.182306	0.00451065	0.0163028
YKR001C	0.517595	0.19189	0.00698944	0.0233197
YPR173C	0.516811	0.114015	5.81971e-06	5.72521e-05
YML120C	0.516806	0.212041	0.0147976	0.0421342
YGR141W	0.516143	0.212421	0.0151065	0.0427749
YJL140W	0.515937	0.192067	0.0072264	0.0239536
YMR144W	0.515399	0.251957	0.0407973	0.094596
YBR284W	0.515287	0.266782	0.0534229	0.116665
YBR299W	0.514918	0.400327	0.198358	0.319722
YDR417C	0.51476	0.324397	0.112553	0.205099
YGL208W	0.514351	0.220465	0.0196468	0.0529597
YOR244W	0.513791	0.153085	0.00079005	0.00401188
YGL012W	0.513382	0.209727	0.0143706	0.0412834
YFL005W	0.513226	0.135366	0.000149807	0.000984607
YMR279C	0.512978	0.254031	0.0434511	0.0992449
YER004W	0.512753	0.201906	0.0110993	0.0337222
YJL166W	0.512339	0.171716	0.00284848	0.0113181
YLR099W-A	0.512286	0.20514	0.0125161	0.0370339
YDR124W	0.511918	0.189369	0.0068659	0.0229702
YDR537C	0.511415	0.834992	0.540221	0.666051
YDR318W	0.511374	0.222443	0.0215109	0.0568554
YER147C	0.510464	0.136636	0.000187011	0.00118583
YLR041W	0.509846	0.308715	0.0986345	0.185706
YJR005W	0.509636	0.162008	0.00165664	0.00731913
YIR029W	0.509418	0.22089	0.0210989	0.0560105
YJL167W	0.509169	0.184375	0.00575199	0.0200549
YIL071W-A	0.508755	0.395661	0.1985	0.319722
YGR172C	0.508338	0.218724	0.0201201	0.0539384
YDL149W	0.507672	0.178665	0.00449062	0.0162592
YFL020C	0.506826	0.213945	0.0178386	0.0489261
YNL144C	0.506603	0.340707	0.137036	0.239165
YFR049W	0.506071	0.264168	0.055401	0.119448
YJL132W	0.505191	0.171898	0.0032938	0.0127562
YDR104C	0.505016	0.157431	0.00133725	0.0060928
YDR463W	0.504539	0.157069	0.00131715	0.00604172
YDR205W	0.504018	0.185718	0.00664988	0.0224314
YLR331C	0.503888	0.663835	0.447819	0.582651
YDL194W	0.503448	0.26879	0.0610656	0.128582
YLR361C-A	0.503353	0.17904	0.00493272	0.0175587
YOR122C	0.503153	0.113666	9.57402e-06	8.94404e-05
YLR323C	0.502258	0.202231	0.0130065	0.0381162
YOR274W	0.502201	0.141119	0.000372682	0.00212926
YJL082W	0.501395	0.175788	0.0043409	0.0158484
YGR013W	0.501314	0.225216	0.0260194	0.0661432
YDR061W	0.501253	0.182721	0.0060831	0.0210178
YHR183W	0.500341	0.166326	0.00262814	0.0106571
YHL032C	0.499329	0.264667	0.0592098	0.1258
YDL078C	0.498982	0.244926	0.0416223	0.0960357
YKL197C	0.498451	0.18528	0.00713953	0.0237428
YGR279C	0.498157	0.275751	0.0708332	0.144476
YLR339C	0.498129	0.299966	0.0967907	0.182966
YDR507C	0.497522	0.260519	0.0561675	0.120762
YLR459W	0.497376	0.272111	0.0675734	0.139313
YDR137W	0.497316	0.128501	0.000108781	0.000746222
YOR318C	0.497284	0.247474	0.0444906	0.101016
YPR195C	0.496878	0.332187	0.134712	0.236055
YJL059W	0.496858	0.23449	0.0340998	0.0820514
YLR220W	0.496553	0.159267	0.00182242	0.00792566
YML011C	0.496542	0.152542	0.0011335	0.00534762
YOR097C	0.496092	0.1399	0.000391054	0.00221356
YBR004C	0.495735	0.217291	0.0225227	0.0590219
YMR271C	0.495296	0.278936	0.0757888	0.15205
YNL094W	0.495023	0.140383	0.000421523	0.00237286
YLR030W	0.494954	0.179845	0.0059211	0.0205276
YKR066C	0.494495	0.15329	0.00125587	0.00582172
YOL044W	0.494357	0.160232	0.00203375	0.00866408
YFL017C	0.494352	0.193571	0.0106538	0.0327428
YNL103W	0.493911	0.173667	0.00445484	0.016168
YLL003W	0.493796	0.151048	0.00107875	0.0051489
YOR316C	0.493778	0.150921	0.00106874	0.0051091
YBR095C	0.492463	0.170125	0.00379513	0.0142033
YOR235W	0.492455	0.717516	0.492503	0.623294
YDL059C	0.492177	0.238819	0.0393142	0.0919234
YOR162C	0.491672	0.125773	9.26022e-05	0.000647581
YLR224W	0.49141	0.136909	0.000331532	0.00194315
YDR274C	0.490929	0.416251	0.238237	0.365539
YDR386W	0.490844	0.152211	0.00126079	0.00583568
YOR016C	0.489886	0.179053	0.0062195	0.0213263
YKL207W	0.489639	0.184401	0.00792382	0.0258041
YGR038W	0.489517	0.231137	0.0341865	0.0821954
YIL048W	0.489084	0.167099	0.00342337	0.0131694
YNL150W	0.488654	0.278367	0.0791856	0.15696
YMR173W	0.488453	0.251947	0.0525361	0.115139
YOL112W	0.488319	0.173029	0.00476974	0.0170979
YML087C	0.488101	0.166726	0.00341633	0.0131558
YJL199C	0.488048	0.210712	0.020548	0.0548097
YIL037C	0.486953	0.222485	0.0286183	0.071574
YLR016C	0.486815	0.167426	0.0036417	0.013815
YDL013W	0.486755	0.160737	0.00245951	0.0101277
YOR356W	0.486548	0.149727	0.0011558	0.00544025
YOR332W	0.486221	0.168547	0.00391683	0.0145874
YDR288W	0.485722	0.160164	0.00242408	0.0100358
YGR011W	0.48568	0.257014	0.0587979	0.125012
YBR026C	0.485426	0.282275	0.0854882	0.16617
YIL072W	0.485147	0.251795	0.0540101	0.117315
YGR180C	0.485056	0.15067	0.00128489	0.00592817
YDR256C	0.48449	0.418841	0.247379	0.377108
YDR309C	0.48426	0.347299	0.163209	0.275269
YGL248W	0.484021	0.174671	0.00558767	0.0196049
YNL173C	0.483994	0.287195	0.0919411	0.175974
YDR130C	0.483818	0.166283	0.00361881	0.0137452
YOR372C	0.483511	0.194579	0.0129583	0.0380263
YEL027W	0.482636	0.204061	0.0180226	0.0493867
YDR136C	0.481008	0.375211	0.199855	0.320787
YDR530C	0.479301	0.22876	0.0361519	0.0858416
YGR003W	0.479126	0.127517	0.000171711	0.00110426
YIL042C	0.478529	0.163429	0.00341087	0.013143
YPL042C	0.478528	0.221415	0.0306777	0.075358
YOR072W	0.478033	0.438159	0.275271	0.408039
YER075C	0.477781	0.215628	0.0267073	0.0675577
YJR131W	0.477299	0.169318	0.00481807	0.0172006
YMR133W	0.477154	0.25488	0.0611967	0.128725
YDR529C	0.476796	0.16784	0.00450036	0.0162753
YBL029C-A	0.476408	0.266006	0.0732992	0.148241
YNL311C	0.476351	0.235869	0.0434289	0.0992313
YBR250W	0.475992	0.257948	0.0649929	0.135223
YGL077C	0.475874	0.300657	0.113472	0.206402
YLR246W	0.475768	0.173544	0.00611629	0.0210491
YBR212W	0.475541	0.204434	0.0200113	0.0537292
YER158W-A	0.475366	0.474253	0.316176	0.453299
YMR170C	0.475289	0.263696	0.0714808	0.145458
YOR053W	0.475245	1.15437	0.680564	NA
YMR075C-A	0.475231	0.834429	0.568998	0.690936
YHR132C	0.474902	0.153157	0.00193031	0.00830631
YLL027W	0.474676	0.246174	0.0538282	0.117098
YOL034W	0.473781	0.160586	0.00317443	0.012388
YNL101W	0.473675	0.148625	0.00143734	0.00648127
YDR146C	0.47344	0.194479	0.0149164	0.0423345
YKL039W	0.472946	0.119808	7.89593e-05	0.000566415
YLR267W	0.472811	0.414267	0.253738	0.383648
YIL041W	0.472193	0.195455	0.015698	0.0441028
YPL147W	0.472016	0.325212	0.146665	0.252516
YDR264C	0.471631	0.146342	0.00126947	0.0058714
YMR158C-A	0.471409	0.407821	0.247713	0.377523
YJR089W	0.471297	0.148417	0.00149581	0.00671523
YDR031W	0.470927	0.247358	0.0569332	0.122075
YKR005C	0.470543	0.216356	0.0296407	0.0734891
YDR436W	0.4701	0.163308	0.00399435	0.0147881
YEL002C	0.469986	0.118631	7.44068e-05	0.000537539
YFR044C	0.469985	0.235344	0.0458239	0.103315
YBR188C	0.469858	0.18196	0.0098172	0.0306174
YHL027W	0.469709	0.18942	0.0131483	0.038348
YOR148C	0.469694	0.169949	0.00571444	0.0199809
YKL133C	0.469667	0.251365	0.0616965	0.129599
YDR287W	0.469398	0.194461	0.0157857	0.0442679
YLR190W	0.469123	0.140862	0.000867304	0.00432874
YKL010C	0.467886	0.158321	0.00312362	0.0122287
YCL043C	0.46755	0.120643	0.000106409	0.000734067
YKL013C	0.467547	0.116021	5.58114e-05	0.000421097
YGL140C	0.467188	0.154875	0.0025567	0.0104019
YBR182C	0.46596	0.232232	0.0448094	0.101476
YEL064C	0.465698	0.19243	0.0155165	0.0436532
YCL057C-A	0.464905	0.159011	0.00345877	0.0132858
YOR146W	0.464646	1.78299	0.794401	NA
YHR188C	0.462333	0.132107	0.000465818	0.00258183
YHR123W	0.461576	0.219477	0.0354594	0.0844923
YDR129C	0.460331	0.179204	0.0102066	0.0315744
YLR379W	0.45905	0.219888	0.0368294	0.0871459
YOR055W	0.458578	0.719509	0.523898	0.652643
YIL015W	0.458466	0.349326	0.189375	0.308927
YOR195W	0.458352	0.204357	0.0249032	0.0640264
YNL278W	0.457792	0.222598	0.0397262	0.092745
YAL026C-A	0.457275	0.390581	0.241697	0.369829
YBR041W	0.457055	0.158155	0.00385339	0.0144037
YLR450W	0.456045	0.21233	0.0317284	0.0774725
YER174C	0.455892	0.191715	0.0174084	0.0479614
YBL001C	0.455421	0.193669	0.0186954	0.0508885
YGL250W	0.4553	0.26189	0.0821202	0.161128
YKR104W	0.455131	0.244073	0.0622187	0.130516
YNL125C	0.454862	0.231453	0.0493856	0.109728
YOR035C	0.454781	0.147512	0.00204914	0.00871345
YLR395C	0.452724	0.155995	0.0037059	0.0139805
YAL063C	0.45259	0.20703	0.0288074	0.0718306
YBR063C	0.452318	0.169266	0.007535	0.0247885
YKR062W	0.452188	0.126902	0.00036622	0.00210809
YDR481C	0.451529	0.165548	0.00638216	0.021732
YDR070C	0.451423	0.441238	0.306269	0.442413
YDR349C	0.451373	0.143113	0.00161076	0.00714739
YMR068W	0.451023	0.181387	0.0128999	0.0379129
YLR351C	0.450744	0.133122	0.000709362	0.00369411
YPL140C	0.450053	0.191167	0.0185605	0.0506114
YLR361C	0.449985	0.171974	0.00888136	0.0282752
YPL015C	0.449969	0.19051	0.0181805	0.0497524
YOL108C	0.448864	0.168939	0.00788471	0.0256955
YPL052W	0.448037	0.222507	0.0440528	0.100357
YKL161C	0.447846	0.210382	0.033277	0.0803584
YLR376C	0.446458	0.231126	0.0534005	0.116657
YKL176C	0.446352	0.180468	0.0133869	0.0389484
YKL201C	0.446145	0.199467	0.0253072	0.0649014
YDL115C	0.446065	0.153144	0.00358292	0.0136567
YLR007W	0.446029	0.203792	0.0286226	0.071574
YNR075C-A	0.445745	0.336048	0.184696	0.302991
YHR051W	0.444252	0.139437	0.00144236	0.00649911
YIR022W	0.443675	0.168259	0.00836781	0.0270199
YMR076C	0.442068	0.223604	0.0480399	0.107322
YIL030W-A	0.441695	0.713852	0.536082	0.662952
YML104C	0.441176	0.134176	0.00100888	0.00490698
YBR089W	0.440949	0.939663	0.638882	NA
YOL106W	0.440936	0.236991	0.0628061	0.131658
YBR012C	0.44036	0.411447	0.284497	0.418389
YOL054W	0.439715	0.140205	0.00171129	0.00754423
YHR113W	0.4395	0.188199	0.0195279	0.052709
YJL202C	0.439419	0.469251	0.349053	0.487752
YOR303W	0.439186	0.229363	0.0555174	0.119616
YHR182W	0.438761	0.169747	0.00974387	0.0304353
YJL060W	0.438461	0.210814	0.0375396	0.0885181
YNL045W	0.437571	0.290516	0.13202	0.231767
YPR127W	0.437336	0.196329	0.0259093	0.0659755
YOR015W	0.437224	0.196107	0.02578	0.0657556
YPL136W	0.436807	1.41247	0.757131	NA
YIL138C	0.436595	0.130765	0.000841461	0.00422734
YDR396W	0.436412	0.237163	0.0657481	0.136516
YGR233C	0.435315	0.125775	0.000538044	0.00292388
YML078W	0.434761	0.138813	0.00173618	0.00763401
YPR183W	0.433753	0.230962	0.0603776	0.127653
YNL165W	0.433655	0.129297	0.000796716	0.00403902
YDL144C	0.433542	0.202692	0.0324421	0.0787125
YFR012W	0.433131	0.747772	0.562435	0.685975
YHL034W-A	0.433101	0.346422	0.211222	0.333454
YKL127W	0.43293	0.1016	2.03402e-05	0.000174072
YMR119W	0.432142	0.193881	0.02582	0.0658302
YER035W	0.432052	0.178117	0.0152802	0.043127
YMR199W	0.431945	0.286672	0.131873	0.23161
YOL155C	0.431608	0.229854	0.0604157	0.127653
YGL228W	0.431274	0.127603	0.000725349	0.003755
YAR053W	0.430827	0.821208	0.599844	0.717444
YDL206W	0.430472	0.213724	0.0439937	0.100266
YDR022C	0.429967	0.211114	0.0416848	0.0961075
YOR032W-A	0.429274	0.466175	0.357132	0.494858
YOR136W	0.429027	0.318877	0.178486	0.295213
YML119W	0.427989	0.146924	0.00357983	0.0136565
YER054C	0.427784	0.343512	0.213012	0.335587
YGL125W	0.427767	0.271258	0.114802	0.208237
YBL050W	0.427724	0.157015	0.00644777	0.0219188
YKL072W	0.427305	0.182315	0.0190894	0.0517079
YDR196C	0.427295	0.187473	0.0226535	0.0592633
YBL042C	0.42664	0.382648	0.264864	0.396842
YLR330W	0.426275	0.13736	0.00191346	0.00823957
YFL041W	0.425964	0.128283	0.0008986	0.0044631
YNL052W	0.425872	0.181769	0.0191331	0.0517694
YLR378C	0.425713	0.16998	0.0122626	0.0364956
YAR071W	0.425327	0.357282	0.233869	0.360464
YFL018C	0.425309	0.160213	0.00793909	0.0258401
YML066C	0.4249	0.22762	0.0619428	0.130027
YGL002W	0.424784	0.17408	0.0146804	0.0418981
YMR025W	0.42431	0.176537	0.0162382	0.0452028
YPL022W	0.423479	0.125277	0.000724001	0.00375281
YER039C-A	0.423396	0.26077	0.104453	0.193976
YIR035C	0.423205	0.179451	0.018357	0.0501234
YGL007C-A	0.42282	0.698436	0.544926	0.669828
YEL016C	0.422687	0.163826	0.00987728	0.0307265
YGR045C	0.421295	0.336444	0.210497	0.332652
YJL068C	0.420418	0.219903	0.0558979	0.120267
YLR273C	0.41966	0.269492	0.119417	0.214663
YOR014W	0.419442	0.141595	0.00305387	0.0120094
YOL006C	0.419434	0.17365	0.0157182	0.0441393
YNR039C	0.419419	0.183896	0.0225637	0.0591042
YHR153C	0.419081	0.355791	0.238843	0.366285
YOR213C	0.418917	0.148877	0.00489537	0.0174358
YLL051C	0.418912	0.238899	0.0795139	0.157458
YKR029C	0.418636	0.185939	0.0243555	0.0629622
YER134C	0.418555	0.164015	0.0107126	0.0328408
YMR029C	0.418551	0.192482	0.0296682	0.0735276
YHR026W	0.418532	0.247718	0.0911134	0.174717
YPL272C	0.418108	0.204837	0.041233	0.0953172
YCR018C-A	0.417547	0.226693	0.0654887	0.13607
YGL133W	0.417333	0.13786	0.00246822	0.0101499
YGR167W	0.416629	0.109461	0.000141128	0.000936618
YHL019W-A	0.416149	0.878263	0.63562	0.746661
YIL105C	0.416028	0.236635	0.0787302	0.156463
YER142C	0.415898	0.25649	0.10491	0.194706
YER076W-A	0.41518	0.291942	0.154988	0.263949
YLL019C	0.414879	0.150049	0.00569305	0.0199281
YOR353C	0.413973	0.16583	0.0125469	0.0371071
YGR242W	0.413374	0.364269	0.256458	0.386804
YAR023C	0.412928	0.252936	0.102567	0.191103
YOR059C	0.412224	0.165893	0.0129596	0.0380263
YNL159C	0.411201	0.158607	0.00952589	0.0298611
YGR008C	0.410543	0.287657	0.153524	0.262009
YJL147C	0.409128	0.243556	0.0929945	0.177656
YJL110C	0.409003	0.224859	0.0689219	0.141379
YLR086W	0.408918	0.145636	0.00498809	0.0177047
YBL020W	0.408672	0.189878	0.0313742	0.0767914
YDL012C	0.408611	0.222169	0.0658875	0.136638
YDR242W	0.40807	0.167799	0.01502	0.0425694
YIL023C	0.407549	0.223951	0.0687872	0.141379
YNL193W	0.407333	0.186975	0.0293652	0.0729262
YPL192C	0.406701	0.284982	0.153548	0.262009
YOR128C	0.406445	0.387558	0.2943	0.428767
YIL005W	0.406104	0.110275	0.00023082	0.00142378
YNL067W	0.405055	0.215766	0.0604781	0.127741
YPL020C	0.404931	0.18148	0.0256634	0.0655275
YPL260W	0.404847	0.2222	0.0684563	0.140801
YDR080W	0.4048	0.187206	0.0305938	0.0752122
YOL026C	0.40468	0.146369	0.00569606	0.0199281
YKR041W	0.404582	0.396682	0.307769	0.44413
YML098W	0.404345	0.163377	0.0133265	0.0388124
YPL201C	0.404261	0.762075	0.595783	0.713894
YGL180W	0.404084	0.320057	0.206756	0.32838
YNR035C	0.403707	0.153561	0.0085645	0.0274539
YLR348C	0.402934	0.211648	0.0569377	0.122075
YHL025W	0.402741	0.204471	0.0488752	0.108752
YDR391C	0.401962	0.16868	0.0171731	0.0473769
YIL166C	0.401723	0.217397	0.0646201	0.134539
YMR165C	0.401708	0.202706	0.0475099	0.10626
YPL234C	0.40131	0.184211	0.0293664	0.0729262
YKL103C	0.401064	0.255112	0.115925	0.20968
YJL121C	0.400694	0.196769	0.0417131	0.0961364
YDR056C	0.400555	0.132846	0.00256825	0.010442
YHR131W-A	0.400384	0.42743	0.348901	0.487752
YHL008C	0.399739	0.26086	0.125426	0.222782
YML121W	0.398935	0.222515	0.0729971	0.147757
YHR177W	0.398651	0.17905	0.025982	0.0660782
YML100W	0.398617	0.260099	0.125385	0.222772
YKL150W	0.398484	0.248515	0.108833	0.199924
YGL210W	0.398102	0.116457	0.000629781	0.00333359
YHR057C	0.39798	0.128492	0.00195289	0.00837624
YDR135C	0.397716	0.133042	0.00279528	0.0111647
YCL017C	0.397326	0.146754	0.00678083	0.0227602
YPL119C-A	0.396986	0.30908	0.198998	0.320023
Q0250	0.396751	0.970792	0.682768	0.782957
YDR459C	0.396746	0.164798	0.0160634	0.0448413
YNL105W	0.396656	1.00093	0.691894	0.790164
YER088C-A	0.396365	0.264251	0.133625	0.234486
YHR110W	0.396076	0.143403	0.00574532	0.0200431
YHR001W	0.395552	0.138693	0.00434462	0.0158526
YOL024W	0.39494	0.609336	0.51689	0.645805
YIL144W	0.3947	0.203073	0.0519396	0.114068
YER125W	0.394549	0.213698	0.0648491	0.13497
YIL025C	0.394337	1.028	0.701279	NA
YMR137C	0.394107	0.15564	0.0113359	0.0342708
YOR075W	0.394096	0.162441	0.0152628	0.0430978
YPR003C	0.393942	0.144866	0.00654095	0.022174
YKL030W	0.393935	0.912145	0.665831	0.770465
YLR011W	0.393377	0.163377	0.0160496	0.0448231
YDR458C	0.393038	0.14172	0.00554822	0.0194777
YNR007C	0.392613	0.21138	0.063257	0.132422
YML107C	0.392109	0.123474	0.00149506	0.00671523
YCL032W	0.392082	0.120376	0.00112544	0.00532448
YGR179C	0.39158	0.150845	0.00943417	0.0296039
YOL066C	0.391368	0.173076	0.0237436	0.0615884
YLL031C	0.391134	0.156485	0.0124368	0.0368705
YGR086C	0.39085	0.119948	0.00112004	0.0053087
YDL049C	0.390257	0.25843	0.131016	0.230369
YPR152C	0.389495	0.21227	0.0665194	0.13765
YAL016C-A	0.388962	0.304205	0.201031	0.322026
YHR103W	0.388885	0.137929	0.00481037	0.0171958
YNL241C	0.388853	0.328325	0.236273	0.363164
YDR090C	0.388377	0.188176	0.0390271	0.0913569
YIL088C	0.388249	0.124238	0.00177786	0.00775863
YJL174W	0.387762	0.116866	0.000906627	0.00449203
YCR013C	0.385535	0.347004	0.266552	0.398742
YAL044C	0.385488	0.303631	0.204229	0.325521
YPL165C	0.385151	0.174633	0.0274201	0.0691035
YLR056W	0.385119	0.319617	0.228226	0.353997
YOL053W	0.384452	0.233103	0.0990901	0.186334
YGR235C	0.384287	0.145463	0.00824618	0.0266976
YDR464W	0.384012	0.15818	0.0151954	0.0429868
YMR015C	0.382472	0.276626	0.166777	0.279975
YNR029C	0.382367	0.148021	0.00978891	0.0305604
YDL224C	0.38222	0.251377	0.128385	0.22672
YML090W	0.381791	0.419541	0.362811	0.499672
YJR060W	0.381785	0.156578	0.0147565	0.0420563
YDR284C	0.381018	0.161789	0.0185212	0.0505492
YHR071W	0.38081	0.250378	0.128275	0.226592
YJL093C	0.380705	0.179997	0.034425	0.0826064
YDL065C	0.380201	0.151284	0.0119652	0.0357495
YKL213C	0.380064	0.156107	0.0149069	0.0423274
YGR037C	0.379967	0.157576	0.015895	0.0444929
YOR113W	0.379711	0.202525	0.0608089	0.12813
YKR014C	0.379511	0.110472	0.000591754	0.00318185
YBR103W	0.379375	0.138093	0.00600978	0.0207975
YKR017C	0.37915	0.197288	0.0546294	0.118161
YNL254C	0.379084	0.164909	0.0215194	0.0568554
YLR066W	0.378127	0.176636	0.0322976	0.0784553
YBR295W	0.377877	0.240935	0.116793	0.210814
YOL113W	0.377655	0.234918	0.107922	0.198788
YJL213W	0.377057	0.269466	0.161731	0.273531
YIL159W	0.376268	0.160347	0.0189461	0.0514074
YMR176W	0.375406	0.112666	0.000862168	0.00431013
YBR223C	0.374972	0.16314	0.0215356	0.0568737
YKL071W	0.374166	0.182642	0.0404985	0.0940099
YNL126W	0.374077	0.198555	0.0595654	0.12638
YOR329C	0.373873	0.159014	0.0187133	0.0509146
YMR200W	0.373658	0.128767	0.00370993	0.0139871
YPR002C-A	0.372881	0.241454	0.122513	0.219262
YNR037C	0.371772	0.219379	0.0901412	0.173396
YDR028C	0.37111	0.155665	0.0171241	0.0472844
YBL039W-B	0.370899	0.212229	0.0805276	0.15888
YOL087C	0.370822	0.10234	0.000290716	0.00174744
YGR160W	0.37029	0.930392	0.690635	NA
YOL051W	0.370071	0.169073	0.0286099	0.071574
YDR029W	0.369221	0.334114	0.269127	0.401264
YER033C	0.369051	0.168799	0.0287907	0.0718182
YBL019W	0.368738	0.13756	0.00734993	0.024258
YLL060C	0.368343	0.206928	0.0750672	0.150889
YIL024C	0.368334	0.231786	0.112036	0.204519
YGL192W	0.367909	0.223431	0.0996329	0.187216
YBR286W	0.367403	0.225211	0.102813	0.191399
YDR186C	0.367398	0.189229	0.052191	0.114506
YML055W	0.366264	0.173837	0.035123	0.0838382
YDR435C	0.366153	0.175958	0.037442	0.0883221
YNR010W	0.366007	0.183531	0.0461247	0.103878
YKL034W	0.365892	0.205833	0.0754666	0.151552
YOL018C	0.365416	0.176689	0.0386285	0.090597
YDR513W	0.365214	0.207489	0.0783802	0.15592
YBR273C	0.364472	0.138404	0.00845345	0.0272246
YLR278C	0.36433	0.14889	0.0144064	0.0413279
YKL171W	0.364209	0.153695	0.0178032	0.0488511
YMR316W	0.363818	0.247699	0.141889	0.246094
YNL294C	0.363597	0.148684	0.0144678	0.0414653
YBR184W	0.363555	0.201871	0.071714	0.145787
YMR136W	0.36354	0.191159	0.0572014	0.122512
YLR251W	0.363461	0.20549	0.0769351	0.153745
YDR327W	0.36287	0.220489	0.099815	0.18741
YMR315W	0.362868	0.113084	0.00133271	0.00608117
YDL005C	0.362692	0.174214	0.0373541	0.0881489
YNL225C	0.362658	0.18039	0.0443876	0.100894
YJR134C	0.362002	0.128396	0.00481112	0.0171958
YOR330C	0.361107	0.18188	0.0470991	0.105567
YGR207C	0.360621	0.174024	0.038242	0.0898283
YLR310C	0.359787	0.114877	0.00173665	0.00763401
YOR242C	0.359648	0.363966	0.323085	0.460209
YNL091W	0.35934	0.170117	0.0346594	0.082976
YDL214C	0.35933	0.454787	0.429466	0.568154
YDR150W	0.359172	0.162073	0.0266835	0.0675253
YAL037W	0.358893	0.268626	0.181538	0.299042
YKR106W	0.358573	0.727153	0.621929	0.735094
YBR134W	0.357838	0.467027	0.443554	0.579566
YDR290W	0.357739	1.22612	0.770466	NA
YPR078C	0.357577	0.351602	0.309157	0.445533
YPL227C	0.356923	0.246143	0.147041	0.253093
YPL200W	0.356803	0.660383	0.588992	0.707924
YER019W	0.356614	0.136163	0.0088183	0.0281037
YMR184W	0.355861	0.267957	0.184162	0.302438
YOR308C	0.355827	0.19842	0.0729246	0.147684
YBR199W	0.35554	0.136783	0.00934173	0.0293701
YDL218W	0.355378	0.318061	0.263856	0.395583
YDL185W	0.355264	0.199697	0.075238	0.151143
YGL251C	0.35505	0.229698	0.122171	0.218714
YCR089W	0.35502	0.17971	0.0482098	0.107584
YGR031W	0.354873	0.152243	0.0197553	0.0531587
YHR118C	0.354778	0.138039	0.010166	0.0314967
YNL171C	0.354248	0.454604	0.435835	0.573888
YBL091C	0.354064	0.203856	0.0824164	0.16143
YIL094C	0.353268	0.229869	0.124337	0.221683
YIL077C	0.353063	0.211811	0.0955378	0.181383
YKL164C	0.352591	0.197566	0.0743131	0.149777
YGR025W	0.352237	0.257234	0.170898	0.285405
YIR002C	0.35222	0.120215	0.00339061	0.0130814
YML109W	0.351393	0.138236	0.0110227	0.0335228
YPL259C	0.350568	0.139121	0.0117394	0.0352296
YHL034C	0.350463	0.168276	0.0372816	0.0880795
YDR239C	0.350379	0.138882	0.0116409	0.035008
YMR162C	0.350371	0.169328	0.0385282	0.0904059
YNL042W-B	0.349533	0.333098	0.294021	0.428463
YKR063C	0.348961	0.199549	0.0803337	0.15871
YGR188C	0.348706	0.193147	0.0710137	0.1447
YNR061C	0.348485	0.23779	0.142781	0.24722
YDR377W	0.348072	0.159785	0.0293778	0.0729262
YIL108W	0.347509	0.180149	0.0537298	0.117001
YOR233W	0.347428	0.220818	0.115634	0.209374
YBR035C	0.346982	0.209823	0.0981911	0.185065
YLR195C	0.346306	0.151997	0.0227045	0.0593712
YJL187C	0.345926	0.232668	0.137073	0.239165
YDL001W	0.34547	0.201407	0.0862936	0.167452
YMR111C	0.344913	0.177816	0.0524147	0.114914
YPL039W	0.34483	0.223615	0.123056	0.220106
YDR295C	0.344405	0.180534	0.0564302	0.121199
YPR148C	0.34397	0.185391	0.063542	0.132841
YIL124W	0.343804	0.163643	0.0356457	0.0848147
YCR009C	0.343594	0.158688	0.0303717	0.0747865
YBR270C	0.34349	0.172869	0.0469225	0.105326
YOR382W	0.343402	0.324975	0.290648	0.424862
YBR141C	0.342895	0.16911	0.0425963	0.097767
YJR053W	0.342822	0.204837	0.0942035	0.17935
YOL046C	0.342694	1.14767	0.765246	NA
YCR086W	0.342557	0.228424	0.133703	0.234556
YLR191W	0.342241	0.143051	0.0167365	0.0464026
YDR218C	0.341475	0.44368	0.441512	0.5782
YOR387C	0.340329	0.452243	0.45173	0.586491
YIL026C	0.340083	0.207312	0.100914	0.18872
YFR054C	0.340043	0.571301	0.551704	0.675677
YOR080W	0.339693	0.147288	0.0210929	0.0560105
YMR306W	0.338552	0.192107	0.0780159	0.155447
YBR065C	0.33844	0.168606	0.0447199	0.101461
YAL001C	0.337987	0.219545	0.123685	0.220842
YOR132W	0.337472	0.183592	0.0660389	0.136887
YCL002C	0.336928	0.264714	0.203089	0.324212
YAL062W	0.336438	0.285091	0.237957	0.365202
YOL100W	0.336307	0.152549	0.0274831	0.0691769
YKL048C	0.335689	0.225653	0.136847	0.238939
YPL155C	0.334872	0.141823	0.0182159	0.0498047
YPL150W	0.33406	0.165124	0.043064	0.0986186
YGR192C	0.334021	0.26006	0.199001	0.320023
YBL075C	0.333924	0.260382	0.199689	0.320624
YOR319W	0.333004	0.130634	0.0107993	0.0330735
YGL087C	0.332551	0.177518	0.0610211	0.128533
YCL036W	0.332403	0.194932	0.088153	0.170483
YCL001W-A	0.33213	0.287483	0.247967	0.377782
YJR116W	0.331628	0.182879	0.0697741	0.142696
YGR122C-A	0.331545	0.435025	0.445983	0.581622
YGL191W	0.331429	0.215906	0.124768	0.222323
YPL196W	0.331425	0.186156	0.0750163	0.150868
YJL051W	0.330711	0.19957	0.0974962	0.184073
YDL125C	0.330628	0.176259	0.0606811	0.127949
YEL058W	0.330504	0.145354	0.0229791	0.0599357
YBR015C	0.330496	0.135732	0.014895	0.0423132
YLR138W	0.330341	0.193705	0.0881231	0.170483
YMR316C-B	0.329824	0.652862	0.61342	0.727849
YDR046C	0.329103	0.188821	0.0813445	0.159842
YDR460W	0.328787	0.153179	0.0318398	0.0776826
YER153C	0.328754	0.238457	0.167995	0.281634
YPL044C	0.328615	2.74502	0.90471	NA
YBR098W	0.328434	0.155955	0.0352081	0.0839589
YBR237W	0.32833	0.179274	0.0670347	0.138366
YHR007C-A	0.327678	0.258041	0.204132	0.325521
YIR016W	0.32748	0.253214	0.195909	0.31694
YMR178W	0.326987	0.137802	0.0176507	0.0485195
YDL134C	0.326366	0.104289	0.00175142	0.00767363
YGR036C	0.325608	0.195022	0.0949992	0.18064
YLR004C	0.32557	0.186501	0.0808672	0.159462
YDR323C	0.325386	0.176924	0.0658962	0.136638
YIL153W	0.325343	0.138867	0.0191375	0.0517694
YNR016C	0.324568	0.234256	0.165892	0.278795
YOR214C	0.324126	1.04863	0.75725	NA
YCR073W-A	0.324025	0.13181	0.013961	0.0403531
YER088C	0.323521	0.204297	0.11329	0.206132
YER133W-A	0.323167	0.305161	0.289598	0.42353
YPL100W	0.322291	0.192272	0.093695	0.178591
YML004C	0.322267	0.176456	0.0678011	0.139688
YER144C	0.322142	0.162453	0.0473694	0.106057
YMR215W	0.322133	0.239037	0.177778	0.294404
YBR133C	0.322108	0.1433	0.0245899	0.0634311
YDR097C	0.321929	0.269847	0.232867	0.359373
YBR156C	0.32172	0.153615	0.036231	0.085996
YDR540C	0.321642	0.254259	0.205865	0.327277
YPL209C	0.320849	0.351463	0.361298	0.498372
YMR072W	0.320311	0.200102	0.109435	0.200603
YJL149W	0.319776	0.156755	0.0413528	0.0954861
YPL138C	0.319461	0.132525	0.0159273	0.0445425
YAR015W	0.319371	0.267964	0.233324	0.35973
YKL149C	0.319247	0.138088	0.0207828	0.0553154
YOR174W	0.318881	0.194129	0.10046	0.188274
YDR421W	0.318709	0.158943	0.0449434	0.101704
YLR045C	0.318674	0.209956	0.12906	0.227651
YNL219C	0.318636	0.142655	0.0255088	0.0652963
YOL017W	0.318123	0.261824	0.224356	0.348915
YGL200C	0.31757	0.125567	0.011436	0.0345565
YLR349W	0.317472	0.235708	0.178017	0.29472
YKL106C-A	0.316525	0.94753	0.73834	0.825633
YLL001W	0.316129	0.17012	0.0631305	0.132203
YLR316C	0.316103	0.182624	0.0834707	0.162817
YOR264W	0.316029	0.206841	0.126541	0.224112
YGL065C	0.315855	0.162276	0.0516059	0.113548
YMR085W	0.315762	0.287207	0.271584	0.403881
YER076C	0.314515	0.165161	0.0568721	0.12202
YIL102C	0.313687	0.351139	0.371674	0.5089
YDR372C	0.313518	0.248363	0.206828	0.32838
YDR233C	0.312964	0.102741	0.00231786	0.00965486
YDL131W	0.312428	0.271775	0.250315	0.380415
YPR066W	0.312035	0.173651	0.0723509	0.146838
YBL101C	0.311938	0.251967	0.215712	0.338623
YDR147W	0.311712	0.193149	0.106563	0.196958
YLR128W	0.311365	0.274284	0.256296	0.386751
YPR056W	0.310717	0.119486	0.00931038	0.0293019
YDL107W	0.30936	0.218519	0.156861	0.266398
YHR058C	0.309352	0.148836	0.0376659	0.0887668
YLR258W	0.309304	0.406265	0.446457	0.581992
YBR240C	0.309207	0.286036	0.279694	0.412794
YCL045C	0.309119	0.144729	0.0326924	0.079257
YLR454W	0.308938	0.188228	0.100736	0.188618
YKR021W	0.308933	0.151087	0.0408808	0.0947177
YDL035C	0.308575	0.176887	0.0810767	0.159699
YCL016C	0.308419	0.170413	0.0703227	0.143531
YHR074W	0.30782	0.135373	0.022974	0.0599357
YBR190W	0.307793	0.484772	0.525478	0.654068
Q0105	0.307597	1.30937	0.814271	NA
YDR282C	0.307561	0.22614	0.173815	0.289094
YDR183W	0.307543	0.184764	0.0960081	0.181865
YCR008W	0.307402	0.226276	0.174297	0.28958
YER143W	0.307071	0.287696	0.285817	0.419504
YDR219C	0.306983	0.199476	0.123818	0.221015
YOR107W	0.306865	0.389263	0.430508	0.569081
YOR011W	0.306632	0.239354	0.200165	0.321051
YBL082C	0.306072	0.259822	0.238793	0.366285
YCR032W	0.305642	0.136897	0.0255732	0.0653917
YPR082C	0.305066	0.158082	0.0536325	0.116872
YPL182C	0.305026	0.391056	0.435386	0.573547
YOL065C	0.304997	0.152647	0.0457104	0.103097
YGR186W	0.304895	0.137305	0.0263799	0.0668955
YMR031C	0.304595	0.265188	0.250721	0.38078
YDR539W	0.304216	0.153193	0.047051	0.105537
YEL046C	0.304193	0.179614	0.0903429	0.173621
YMR311C	0.304041	0.191604	0.112554	0.205099
YBR169C	0.303305	0.303316	0.317329	0.454509
YCL001W-B	0.303286	0.266426	0.254974	0.385231
YML013W	0.30256	0.156264	0.0528421	0.115727
YOR199W	0.302434	0.33495	0.366567	0.503259
YDL207W	0.302258	0.128568	0.0187249	0.0509234
YMR019W	0.301778	0.138365	0.0291815	0.0725566
YKL100C	0.301768	0.215977	0.162348	0.274118
YJL156W-A	0.301519	0.206855	0.144941	0.250182
YDR501W	0.301486	0.242336	0.213469	0.336134
YMR296C	0.301376	0.181097	0.096079	0.181902
YDR307W	0.301062	0.176024	0.0872016	0.169017
YKR064W	0.300096	0.143103	0.0359885	0.0855198
YHR161C	0.299809	0.159907	0.0608061	0.12813
YHR042W	0.299771	0.172015	0.0813847	0.159869
YKL219W	0.299619	0.320083	0.349238	0.487752
YJR125C	0.299607	0.137698	0.0295684	0.0733398
YDR163W	0.299448	0.158279	0.0585046	0.124437
YFR033C	0.299259	0.159817	0.0611349	0.12864
YBR292C	0.299202	0.384196	0.436113	0.573888
YML009C-A	0.29896	0.279969	0.285597	0.419504
YNL181W	0.298325	0.169791	0.0789158	0.156629
YDR220C	0.298287	0.470973	0.526511	0.654821
YER070W	0.297674	0.346156	0.389821	0.529012
YNR075W	0.297494	0.278008	0.284578	0.418389
YIL017C	0.297305	0.148982	0.0459806	0.10363
YJL118W	0.297054	0.2289	0.194374	0.315484
YOR154W	0.296517	0.193435	0.125299	0.222772
YKL069W	0.296333	0.183061	0.105498	0.195501
YNL295W	0.295828	0.168471	0.0790964	0.156834
YMR244W	0.295195	0.397663	0.457891	0.592479
YFR046C	0.294921	0.205069	0.15039	0.257482
YKR089C	0.294875	0.116425	0.0113175	0.0342322
YNL326C	0.294865	0.232202	0.204132	0.325521
YOR280C	0.294795	0.145412	0.0426305	0.0977695
YJL210W	0.294309	0.222457	0.185838	0.304294
YGR125W	0.294306	0.161448	0.0683167	0.140609
YKL022C	0.294263	0.126887	0.0203902	0.0544837
YDR005C	0.293996	0.141554	0.0378087	0.0890156
YGR002C	0.293961	0.136875	0.0317411	0.0774726
YNL088W	0.293884	0.180613	0.103707	0.192869
YDR397C	0.293757	0.245963	0.232355	0.358764
YER063W	0.29367	0.093979	0.00177894	0.00775863
YIR020W-A	0.293665	0.375692	0.434413	0.572758
YML085C	0.293528	0.161342	0.0688677	0.141379
YDR335W	0.293135	0.148361	0.0481745	0.107545
YBR173C	0.292398	0.226303	0.196336	0.317405
YLR257W	0.292322	0.144057	0.0424374	0.0974755
YLR372W	0.292317	0.319408	0.360095	0.497611
YDL238C	0.292295	0.187048	0.118129	0.212831
YIL063C	0.291629	0.149135	0.0505285	0.111659
YBR126C	0.290966	0.223555	0.193073	0.313633
YGR009C	0.290578	0.161919	0.0727199	0.147342
YPL148C	0.290572	0.19069	0.12756	0.225525
YCR014C	0.290248	0.154167	0.0597425	0.126712
YLR230W	0.290229	0.196783	0.140248	0.243592
YNR057C	0.290149	0.241551	0.229677	0.355346
YKL045W	0.290011	0.197218	0.141425	0.245358
YNL307C	0.289696	0.275188	0.292469	0.42671
YKR015C	0.289428	0.254184	0.254846	0.385133
YOR025W	0.28827	0.183763	0.116717	0.210738
YHR157W	0.28778	0.319017	0.367012	0.503757
YGR194C	0.287719	0.282653	0.308715	0.445105
YOL088C	0.28764	0.160221	0.0726105	0.147169
YPL109C	0.287437	0.207005	0.164968	0.277548
YCR091W	0.287208	0.307692	0.3506	0.488572
YNL176C	0.287128	0.14832	0.0528838	0.115777
YMR313C	0.286883	0.116735	0.0139882	0.0403546
YGL154C	0.286213	0.181453	0.114719	0.208174
YJL027C	0.286105	0.519522	0.581834	0.702356
YDL099W	0.2861	0.18483	0.121643	0.21796
YML034W	0.285935	0.233682	0.221101	0.345309
YFL002C	0.285933	0.173236	0.0988326	0.186022
YML030W	0.285787	0.162458	0.078553	0.156213
YDR095C	0.285631	0.677091	0.673134	0.776348
YLR141W	0.285339	0.168466	0.0903132	0.173621
YLR294C	0.28383	0.179631	0.114089	0.207216
YDR166C	0.282973	0.13769	0.0398648	0.0929976
YLL067C	0.282512	1.29869	0.827791	NA
YKL101W	0.282434	0.174265	0.105079	0.194902
YJR112W-A	0.282306	0.137418	0.03994	0.093102
YER159C	0.282204	0.133165	0.0340733	0.0820199
YPR040W	0.281779	0.220416	0.20111	0.322061
YBR125C	0.281082	0.197513	0.154705	0.263614
YCL028W	0.281052	0.167074	0.09253	0.176824
YOR089C	0.281039	0.133403	0.0351438	0.0838382
YOR135C	0.280298	0.358954	0.434877	0.573123
YFL042C	0.279333	0.208649	0.180647	0.29775
YHL048C-A	0.279195	1.18427	0.813625	NA
YBR059C	0.279124	0.131934	0.0343754	0.0825198
YER079C-A	0.278366	2.28299	0.902954	NA
YOR317W	0.277399	0.332323	0.403871	0.54326
YER013W	0.276984	0.171536	0.10637	0.1967
YKL153W	0.276621	0.28378	0.329672	0.467068
YER122C	0.276214	0.127486	0.0302636	0.0746405
YDR204W	0.275604	0.22973	0.230262	0.355981
YHR192W	0.275396	0.119766	0.02148	0.0568519
YBR257W	0.27504	0.180255	0.12705	0.224688
YMR145C	0.274735	0.128837	0.0329727	0.0797946
YGR113W	0.274688	0.165376	0.0967155	0.182937
YML019W	0.27449	0.140564	0.0508463	0.112191
YHR151C	0.27386	0.274738	0.318859	0.455651
YIL086C	0.273595	0.338691	0.419205	0.558362
YDR001C	0.273276	0.239246	0.253354	0.383541
YOR320C	0.273276	0.153374	0.0747875	0.150534
YBR073W	0.272964	0.185116	0.140331	0.243668
YDL129W	0.27256	0.166214	0.101045	0.188805
YLL033W	0.272011	0.184737	0.140905	0.244527
YPR083W	0.271523	0.161777	0.0932736	0.178023
YML052W	0.271169	0.284168	0.339954	0.478093
YNL172W	0.270926	0.199384	0.174205	0.289506
YLR261C	0.270684	1.02389	0.791495	NA
YLL015W	0.270681	0.169424	0.11012	0.201382
YMR069W	0.270211	0.300582	0.368674	0.505584
YMR202W	0.270103	0.222207	0.224158	0.348836
YML115C	0.270055	0.2084	0.195028	0.31621
YOL092W	0.26973	0.309953	0.384176	0.523183
YNL223W	0.269334	0.145289	0.0637702	0.133087
YPL002C	0.268614	0.130356	0.0393391	0.0919464
YPL218W	0.268297	0.108429	0.0133459	0.0388505
YER038C	0.267907	0.157162	0.0882577	0.170632
YAL015C	0.267899	0.21775	0.218581	0.342334
YBR234C	0.26781	0.145575	0.065817	0.136566
YOR279C	0.26767	0.203981	0.189442	0.308955
YGR258C	0.26759	0.16182	0.0982031	0.185065
YDL026W	0.267551	1.97312	0.892139	NA
YER008C	0.26715	0.117189	0.0226286	0.0592489
YCR020C-A	0.266531	0.219455	0.224552	0.349005
YLR102C	0.265956	0.21433	0.214654	0.337219
YDL174C	0.265815	0.218314	0.223383	0.347984
YPL137C	0.265787	0.291277	0.361511	0.498555
YIL043C	0.265702	0.184101	0.148954	0.255846
YDR182W	0.26498	0.109397	0.0154278	0.0434435
YNR011C	0.264107	0.133734	0.0482833	0.107709
YPL258C	0.26373	0.205287	0.198901	0.320023
YML122C	0.262598	0.332469	0.429621	0.568154
YGL095C	0.262486	0.13175	0.046338	0.104205
YIR037W	0.262162	0.162452	0.106574	0.196958
YDR338C	0.261907	0.172696	0.129374	0.227987
YGR191W	0.261328	0.270052	0.333197	0.470971
YIL121W	0.261242	0.274075	0.340502	0.478532
YEL069C	0.261237	0.395343	0.508749	0.637419
YOL069W	0.261128	0.140627	0.063328	0.13248
YGR015C	0.261123	0.159446	0.101486	0.189558
YMR250W	0.261122	0.338492	0.440454	0.577612
YNR014W	0.260899	0.273527	0.340167	0.478172
YKL125W	0.260569	0.174467	0.135302	0.236818
YAL030W	0.260568	0.161721	0.107133	0.197572
YPL268W	0.260215	0.154099	0.0912928	0.174938
YGL072C	0.260207	1.34037	0.846074	NA
YJL176C	0.260033	0.1622	0.108898	0.199985
YHR078W	0.259655	0.170108	0.126906	0.224529
YAL051W	0.258177	0.139163	0.0635661	0.132842
YJL083W	0.257821	0.223651	0.249001	0.378826
YER169W	0.257641	0.189042	0.17292	0.287761
YNR049C	0.257632	0.150854	0.0876692	0.169816
YML020W	0.257553	0.165745	0.120206	0.215701
YPL010W	0.257094	0.109791	0.0191977	0.0518863
YCR105W	0.257014	0.173005	0.137389	0.239579
YOR183W	0.256762	0.563106	0.648408	0.756161
YBL073W	0.256696	0.884319	0.771606	0.846898
YKR090W	0.256218	0.117921	0.0297957	0.0736759
YLR189C	0.256175	0.112887	0.02325	0.0605092
YER083C	0.255567	0.122087	0.0363202	0.0861408
YBR110W	0.255407	0.116738	0.0286799	0.0716295
YJR011C	0.255394	0.166942	0.126058	0.223644
YDR485C	0.255161	0.164458	0.120774	0.216657
YHL028W	0.254936	0.235366	0.278743	0.411788
YKL116C	0.254893	0.127933	0.0463276	0.104205
YPL023C	0.254843	0.110907	0.0215724	0.0569463
YGL136C	0.254721	0.165241	0.123194	0.220158
YHR181W	0.25456	0.246608	0.301957	0.437587
[truncated: 4,369 more rows]

## Sheet: WTa_Tend_vs_T0
Supplementary Table S3 List of adjusted p. values for DEseq2 analysis (Tend/T0 WT a).
log2FoldChange, log2FoldChange standard error, pvalue and padj are explained in https://bioconductor.org/packages/release/bioc/vignettes/DESeq2/inst/doc/DESeq2.pdf
	log2FoldChange Tend/T0 Wta	log2FoldChange standard error	pvalue	padj
	log2FoldChange	lfcSE	pvalue	padj
YBR296C	5.82674	0.620739	6.18565e-21	5.14811e-19
YPL223C	5.59638	0.74877	7.77366e-14	3.11046e-12
YKR097W	5.37343	0.340761	5.09359e-56	1.05981e-52
YML123C	4.9586	0.367175	1.46641e-41	5.72083e-39
YMR175W	4.93091	0.809511	1.12058e-09	2.35509e-08
YHR139C	4.92789	0.699755	1.89081e-12	5.99108e-11
YMR107W	4.85426	0.613605	2.55254e-15	1.21625e-13
YNL289W	4.7913	0.342556	1.87431e-44	9.74953e-42
YMR096W	4.45487	0.292209	1.76409e-52	2.20229e-49
YOR391C	4.33602	1.17149	0.000214508	0.00123293
YGR032W	4.33398	0.212786	3.22574e-92	2.01351e-88
YER185W	4.24566	0.37254	4.35143e-30	8.48802e-28
YDL022C-A	4.23358	1.2952	0.00108055	0.00480655
YEL059W	4.19007	0.571218	2.21169e-13	8.03924e-12
YHR096C	4.11857	0.300245	7.99077e-43	3.56274e-40
YDL247W-A	3.96974	0.539281	1.82308e-13	6.77363e-12
YJL116C	3.94338	0.355024	1.15524e-28	1.89764e-26
YOR338W	3.92197	0.299523	3.5613e-39	1.16998e-36
YGR236C	3.69648	0.791146	2.97834e-06	3.00336e-05
YGL183C	3.68522	0.48261	2.24027e-14	9.64399e-13
YLR322W	3.63299	1.95985	0.0637806	NA
YGR144W	3.56955	0.265444	3.18451e-41	1.16928e-38
YJR095W	3.56193	0.66305	7.78525e-08	1.1223e-06
YIL160C	3.53411	0.430394	2.18751e-16	1.11922e-14
YCR007C	3.49809	0.333099	8.48668e-26	1.0387e-23
YOR237W	3.48966	0.545325	1.56166e-10	3.72057e-09
YIL066W-A	3.45721	0.85861	5.66086e-05	0.000393486
YKL217W	3.43764	0.662615	2.12581e-07	2.77601e-06
YGR043C	3.36678	0.293578	1.90819e-30	3.84224e-28
YPR145C-A	3.30928	0.307658	5.53191e-27	7.67337e-25
YMR095C	3.30005	0.330416	1.72761e-23	1.89189e-21
YGR213C	3.28933	0.296276	1.22332e-28	1.95794e-26
YLL057C	3.26863	0.304951	8.32999e-27	1.10629e-24
Q0045	3.26838	1.26191	0.00959665	0.0296707
YER124C	3.24626	0.382154	1.98537e-17	1.15819e-15
YBR117C	3.22322	0.435163	1.29263e-13	4.9806e-12
YLR054C	3.21919	0.331344	2.58839e-22	2.41145e-20
YOL084W	3.21018	0.274515	1.3675e-31	2.94342e-29
YHR143W	3.20769	0.335636	1.21146e-21	1.08028e-19
YIL046W-A	3.19352	1.4314	0.0256777	0.0663411
YLR136C	3.1655	0.347898	9.12306e-20	6.62164e-18
YMR304C-A	3.12931	0.254055	7.29681e-35	1.82187e-32
YLR286C	3.12717	0.29155	7.68597e-27	1.04295e-24
YBR116C	3.11624	0.740663	2.58367e-05	0.000197396
YMR322C	3.08307	1.37313	0.0247494	0.0643153
YHR136C	3.07553	0.526304	5.10709e-09	9.51596e-08
YLR174W	3.06741	0.568091	6.6821e-08	9.81404e-07
YJR162C	3.05852	1.74721	0.0800288	0.16513
YEL073C	3.04686	0.218137	2.45603e-44	1.17927e-41
YMR305C	3.03508	0.245998	5.66576e-35	1.47357e-32
YLR120W-A	3.02919	0.413124	2.26072e-13	8.14479e-12
YOR388C	3.01399	0.653079	3.93024e-06	3.80349e-05
YDL223C	2.99038	0.314751	2.08346e-21	1.80624e-19
YNL208W	2.95027	0.191776	2.0986e-53	3.27487e-50
YNR064C	2.92178	0.221188	7.73704e-40	2.68303e-37
YPL054W	2.9021	0.298621	2.51902e-22	2.38238e-20
YBR072W	2.89938	0.448983	1.06332e-10	2.58259e-09
YEL060C	2.89039	0.257782	3.53822e-29	6.13488e-27
YKR013W	2.85802	0.328116	3.02811e-18	1.9486e-16
YKR053C	2.8544	0.202606	4.47599e-45	2.53992e-42
YBR056W-A	2.80351	0.403388	3.65535e-12	1.09696e-10
YER096W	2.79296	0.189319	2.95725e-49	2.30739e-46
YFL014W	2.78997	0.36669	2.77259e-14	1.17731e-12
YAL054C	2.77667	0.597755	3.39812e-06	3.35618e-05
YLR307C-A	2.72992	1.05595	0.00972988	0.029992
YJL064W	2.71389	1.54733	0.0794435	0.164413
YGR151C	2.70903	1.54878	0.0802673	0.165465
YFL015W-A	2.6995	3.0268	0.372466	NA
YPL277C	2.68476	0.241371	9.69894e-29	1.63624e-26
YPR076W	2.6815	1.84994	0.147198	NA
YER065C	2.68116	0.713366	0.000170961	0.00102511
YDL222C	2.66705	0.321018	9.72549e-17	5.32513e-15
YMR174C	2.65744	0.433881	9.0796e-10	1.92772e-08
YGL121C	2.64658	0.218929	1.21103e-33	2.9074e-31
YDL024C	2.62742	0.337511	6.98861e-15	3.13834e-13
YLR162W-A	2.61881	0.836844	0.00175171	0.00719827
YGR256W	2.6151	0.375662	3.37122e-12	1.02151e-10
YPL163C	2.60464	0.346192	5.3249e-14	2.15831e-12
YKL159C	2.60377	0.2599	1.26581e-23	1.41093e-21
YHL030W-A	2.57161	1.46807	0.079827	0.16483
YLR261C	2.56712	1.44199	0.0750327	0.15762
YJL015C	2.56276	0.623349	3.93481e-05	0.000285927
YMR303C	2.54218	0.658848	0.000114073	0.000716341
YPL036W	2.53505	0.291325	3.26646e-18	2.05952e-16
YLR121C	2.5275	0.276828	6.83461e-20	5.07876e-18
YHL048C-A	2.51926	1.32855	0.0579281	0.127995
YDR034W-B	2.51723	0.222437	1.08626e-29	2.05467e-27
YPR002W	2.51373	0.44408	1.50911e-08	2.57373e-07
YLR414C	2.50654	0.169536	1.83873e-49	1.63962e-46
YGL205W	2.50441	0.594734	2.54266e-05	0.000194691
YDR534C	2.4883	0.389021	1.59161e-10	3.76318e-09
YMR324C	2.47718	1.61227	0.124427	0.232119
YOR392W	2.4765	0.597159	3.36652e-05	0.000250463
YNL093W	2.46761	0.193776	3.81138e-37	1.08139e-34
YAR068W	2.45943	0.303411	5.23466e-16	2.65648e-14
YFR036W	2.45233	0.268105	5.86013e-20	4.4071e-18
YGL055W	2.4347	0.359135	1.20735e-11	3.30539e-10
YEL009C-A	2.42887	0.878735	0.00570883	0.0192723
YKR076W	2.4211	0.24249	1.78492e-23	1.92094e-21
YAR035W	2.39405	0.428528	2.31453e-08	3.81196e-07
YMR175W-A	2.38485	0.76873	0.00192006	0.00774727
YPL222W	2.36972	0.216709	7.83748e-28	1.1648e-25
YLR194C	2.36374	0.393132	1.82565e-09	3.68794e-08
YDL009C	2.34923	0.199177	4.15772e-32	9.26874e-30
YGL028C	2.34561	0.272883	8.27916e-18	4.92176e-16
YPL088W	2.34413	0.225801	3.01289e-25	3.54839e-23
YMR007W	2.34247	0.232359	6.68555e-24	7.58749e-22
YIL100W	2.33804	0.724634	0.00125309	0.00542803
YBR203W	2.33131	0.159644	2.67888e-48	1.85795e-45
YER152W-A	2.33065	2.81453	0.407626	NA
YDR040C	2.31969	0.349591	3.23515e-11	8.41408e-10
YBR089W	2.31939	1.22194	0.0576802	0.127624
YDL169C	2.31217	0.321468	6.36027e-13	2.14599e-11
YNL017C	2.30825	0.752078	0.00214658	0.00852894
YNR002C	2.27751	0.33275	7.67299e-12	2.23807e-10
YHL016C	2.27201	0.259557	2.07e-18	1.3601e-16
YER046W-A	2.26671	0.911404	0.0128808	0.0379434
YMR169C	2.26487	0.390036	6.3664e-09	1.17224e-07
YIR038C	2.25672	0.272	1.06981e-16	5.75671e-15
YLR377C	2.25225	0.403606	2.40064e-08	3.93181e-07
YGL156W	2.24346	0.204272	4.62735e-28	7.04486e-26
YGR189C	2.23776	0.325498	6.20407e-12	1.82669e-10
YMR172C-A	2.22914	1.29447	0.0850605	0.172834
YLR415C	2.22387	0.263401	3.09621e-17	1.75696e-15
YML094C-A	2.22117	1.61419	0.168814	0.292136
YPL278C	2.22073	0.386635	9.26096e-09	1.65015e-07
YBL049W	2.21367	0.284331	6.9426e-15	3.13834e-13
YGR243W	2.16029	0.376201	9.33551e-09	1.65546e-07
YOL162W	2.14885	0.36256	3.08741e-09	6.04126e-08
YNL277W-A	2.14375	0.772959	0.00554676	0.018827
YOR389W	2.12535	0.181934	1.57639e-31	3.27993e-29
YDR413C	2.11507	1.62253	0.192381	0.32246
YFL030W	2.06215	0.248712	1.11996e-16	5.92438e-15
YLR311C	2.05918	0.405521	3.81723e-07	4.76543e-06
YER046W	2.04975	0.225011	8.27032e-20	6.07334e-18
YMR158W-B	2.03993	1.81338	0.260616	NA
YLR284C	2.02882	0.384246	1.29174e-07	1.76821e-06
YGR067C	2.02418	0.568846	0.000373121	0.00196211
YDL010W	2.01529	0.19126	5.83696e-26	7.43557e-24
YLR374C	2.0097	0.506743	7.31155e-05	0.000489161
YMR323W	2.00705	0.632348	0.00150368	0.00632479
YBL048W	2.0006	0.329934	1.3308e-09	2.74153e-08
YJR149W	1.9991	0.200935	2.5481e-23	2.6958e-21
YDR535C	1.99383	0.292016	8.62261e-12	2.49177e-10
YGL217C	1.99237	1.09983	0.07006	0.149
YER015W	1.98561	0.325966	1.11878e-09	2.35509e-08
YPR170C	1.97685	0.368609	8.18446e-08	1.16372e-06
YOL150C	1.971	0.889968	0.0267816	0.0687381
YLR217W	1.96354	0.724176	0.00669972	0.0219066
YDR223W	1.95593	0.248508	3.52659e-15	1.66765e-13
YFL015C	1.9558	0.626972	0.00181197	0.00739235
YOR146W	1.94868	1.79586	0.27788	NA
YKL074C	1.93118	0.120901	1.96459e-57	6.13148e-54
YIL057C	1.92716	1.14199	0.0914979	0.183172
YCR005C	1.92096	0.430738	8.208e-06	7.25699e-05
YJR061W	1.92024	0.174713	4.23122e-28	6.60282e-26
YML042W	1.91864	0.441762	1.4045e-05	0.000116272
YNL117W	1.91309	0.693287	0.00578991	0.0195144
YIR030W-A	1.91277	0.795499	0.016195	0.0456387
YPL256C	1.90361	0.360995	1.34044e-07	1.82018e-06
YIL101C	1.89663	0.169084	3.36207e-29	5.99601e-27
YMR280C	1.895	0.373564	3.92089e-07	4.85015e-06
YCR010C	1.88324	0.748797	0.0119024	0.035429
YOL083W	1.88324	0.341667	3.54945e-08	5.66641e-07
YLR107W	1.87685	0.244613	1.68372e-14	7.29844e-13
YHR097C	1.87671	0.126487	8.43305e-50	8.77318e-47
YJR073C	1.87043	0.295581	2.48419e-10	5.70155e-09
YIL169C	1.86302	0.282577	4.31077e-11	1.11189e-09
YNL205C	1.8618	0.983796	0.0584294	0.128693
YMR191W	1.85845	0.221456	4.78225e-17	2.68926e-15
YLR285C-A	1.85774	0.320297	6.62981e-09	1.21359e-07
YGL006W	1.83715	0.238684	1.39307e-14	6.08082e-13
YMR316C-A	1.83415	0.402521	5.19747e-06	4.87859e-05
YDL085W	1.83345	0.402555	5.25056e-06	4.92102e-05
YKR061W	1.83061	0.206801	8.59427e-19	5.76833e-17
YOR134W	1.82322	0.21967	1.04262e-16	5.65916e-15
YOR100C	1.81987	0.601973	0.00250144	0.00972835
YJR160C	1.81864	0.877765	0.0382749	0.09196
YJL079C	1.81504	0.252515	6.58333e-13	2.20931e-11
YGL199C	1.81421	3.29639	0.582071	NA
YBL053W	1.81291	1.69581	0.285046	0.431649
YMR244W	1.81081	0.370426	1.01637e-06	1.14516e-05
YFL054C	1.81067	0.398715	5.59207e-06	5.20205e-05
Q0275	1.78844	1.3977	0.200701	0.332213
YBR108W	1.78622	0.19439	3.97054e-20	3.05587e-18
YKR009C	1.78571	0.377493	2.2402e-06	2.33055e-05
YGR201C	1.78547	0.362632	8.49537e-07	9.74781e-06
YNL044W	1.78179	0.304838	5.06439e-09	9.49306e-08
YAL061W	1.7797	0.376262	2.24564e-06	2.33232e-05
YGR087C	1.77232	0.320703	3.2693e-08	5.23256e-07
YDL221W	1.76989	0.157437	2.53895e-29	4.66121e-27
YGL062W	1.76289	0.253609	3.62169e-12	1.09211e-10
YCL046W	1.7566	0.700597	0.0121659	0.0360929
YHR160C	1.75354	0.305238	9.20043e-09	1.64553e-07
YLR099C	1.74949	0.29828	4.4842e-09	8.53364e-08
YDR059C	1.74891	0.219748	1.73861e-15	8.47842e-14
YKR039W	1.74683	0.30555	1.08404e-08	1.8901e-07
YLR267W	1.74284	0.41035	2.16451e-05	0.000170162
YOR263C	1.74186	1.0857	0.108633	0.209544
YNL200C	1.73473	0.254044	8.58135e-12	2.49139e-10
YER024W	1.73378	0.377147	4.28458e-06	4.10819e-05
YML043C	1.72514	0.364973	2.28114e-06	2.36526e-05
YJL153C	1.72082	0.265728	9.42654e-11	2.31655e-09
YMR040W	1.69447	0.286947	3.52285e-09	6.80793e-08
YNL195C	1.69009	0.454325	0.000199224	0.00116657
YIL100C-A	1.68641	0.425178	7.29809e-05	0.000488784
YER152C	1.68173	0.176795	1.86448e-21	1.63917e-19
YOL163W	1.67205	0.311087	7.66425e-08	1.10741e-06
YML118W	1.66713	0.161431	5.30674e-25	6.1342e-23
YCL036W	1.66208	0.19984	9.01925e-17	4.98214e-15
YNL142W	1.66197	0.218606	2.90231e-14	1.22407e-12
YML131W	1.66099	0.214971	1.10457e-14	4.88988e-13
YJL214W	1.66077	0.279825	2.93779e-09	5.76656e-08
YHR094C	1.66058	0.450771	0.000229717	0.0013
YOR348C	1.65659	0.690046	0.0163641	0.0459696
YDR497C	1.64864	0.260534	2.4845e-10	5.70155e-09
YHR138C	1.64382	0.157457	1.6313e-25	1.95819e-23
YLR223C	1.63626	0.216726	4.35568e-14	1.80054e-12
YFL021W	1.63398	0.271912	1.86432e-09	3.75391e-08
YJL215C	1.63233	0.482984	0.000725685	0.00345952
YNL014W	1.63221	0.315827	2.36547e-07	3.07609e-06
YKL121W	1.63181	0.154648	4.98443e-26	6.48183e-24
YNL300W	1.62951	0.442797	0.000233199	0.00131851
YBL043W	1.6214	0.420165	0.00011387	0.000715786
YLR312C	1.61982	0.261123	5.5291e-10	1.20253e-08
YPR198W	1.61761	0.237843	1.03794e-11	2.89232e-10
YMR094W	1.617	0.217177	9.65334e-14	3.7897e-12
YLL066W-B	1.61651	1.86305	0.385576	NA
YPR030W	1.61245	0.342733	2.5426e-06	2.59695e-05
YIL146C	1.61037	0.189964	2.30558e-17	1.32031e-15
YMR251W	1.61031	0.296649	5.68779e-08	8.56095e-07
YLR279W	1.60459	0.320594	5.58469e-07	6.70378e-06
YNL043C	1.60348	0.320082	5.45453e-07	6.58553e-06
YOR036W	1.60142	0.134167	7.67502e-33	1.77435e-30
YDL204W	1.59541	0.439838	0.000286423	0.00157381
YJL158C	1.59432	0.215093	1.24209e-13	4.81561e-12
YJL172W	1.59297	0.193711	1.97764e-16	1.0202e-14
YMR294W-A	1.58854	0.210587	4.57909e-14	1.88044e-12
YEL010W	1.58497	1.09606	0.148159	0.264381
YFL058W	1.58493	0.814627	0.0517043	0.116849
YLL065W	1.58327	5.24331	0.762683	NA
YJR096W	1.57784	0.310927	3.88243e-07	4.82752e-06
YNL092W	1.57731	0.207197	2.68604e-14	1.14837e-12
YMR306C-A	1.57631	0.874184	0.0713606	0.151405
YKL147C	1.5727	0.605153	0.00935384	0.0290708
YMR120C	1.57253	0.44618	0.000424415	0.00220216
YBR071W	1.57122	0.190121	1.40478e-16	7.36859e-15
YBR302C	1.57041	2.36916	0.507424	NA
YDR374C	1.56899	0.461577	0.000675867	0.00325522
YIL159W	1.56554	0.163217	8.65545e-22	7.83005e-20
YGR079W	1.56345	0.270327	7.31463e-09	1.32727e-07
YIL046W	1.56206	0.167636	1.18398e-20	9.5979e-19
YNR059W	1.55892	0.20022	6.91405e-15	3.13834e-13
YDL011C	1.55851	1.10832	0.159667	0.279719
YER064C	1.55336	0.272295	1.16563e-08	2.01836e-07
YJL175W	1.5532	3.63212	0.66892	NA
YLR222C-A	1.54796	0.612901	0.0115491	0.0345255
YOR394C-A	1.54769	0.662314	0.0194501	0.0531092
YNL053W	1.53768	0.248306	5.91573e-10	1.27772e-08
YMR020W	1.53336	0.158635	4.20628e-22	3.86112e-20
YBR296C-A	1.52989	0.881194	0.0825372	0.16925
YOR248W	1.52765	0.347476	1.10045e-05	9.28243e-05
YJR156C	1.51619	0.322292	2.54619e-06	2.59695e-05
YKL163W	1.51455	0.567095	0.00756916	0.0243414
YGR244C	1.51284	0.190505	2.00218e-15	9.68808e-14
YPR015C	1.5075	0.298754	4.51223e-07	5.51181e-06
YKL218C	1.50739	0.310703	1.22502e-06	1.36546e-05
YLR046C	1.50724	0.190101	2.21523e-15	1.06365e-13
YPL280W	1.50125	1.94142	0.439359	NA
YOL052C-A	1.49991	0.33647	8.2814e-06	7.30507e-05
YOR062C	1.49944	0.233063	1.24595e-10	2.99123e-09
YOR328W	1.49911	0.203412	1.70837e-13	6.38542e-12
Q0085	1.49655	1.38001	0.278165	0.423489
YBR285W	1.4964	0.434979	0.000581374	0.0028693
YIL099W	1.48957	0.213591	3.08137e-12	9.38241e-11
YKL123W	1.48413	0.535314	0.00556358	0.0188636
YMR326C	1.48005	2.69767	0.583252	NA
YJL067W	1.47849	0.378413	9.34184e-05	0.000605522
YBR050C	1.46954	0.335579	1.19166e-05	0.000100112
YOR173W	1.46612	0.295182	6.80568e-07	8.01529e-06
YKL202W	1.46302	0.437921	0.000835311	0.00389978
YEL059C-A	1.4613	0.276258	1.22585e-07	1.68171e-06
YBL015W	1.45957	0.601305	0.0152102	0.043432
YMR034C	1.45583	0.200958	4.34296e-13	1.49772e-11
YMR295C	1.45539	0.14849	1.11207e-22	1.06793e-20
YPL201C	1.45265	0.75341	0.0538425	0.120836
YFL021C-A	1.45027	0.585238	0.0132087	0.0387629
YCL064C	1.44933	0.388334	0.000189834	0.00111831
YML128C	1.43982	0.356478	5.36777e-05	0.000376468
YDL210W	1.43857	0.266827	6.99186e-08	1.02087e-06
YCR064C	1.43579	0.930494	0.12282	0.229946
YCL035C	1.43081	0.155731	4.01445e-20	3.05587e-18
YDR445C	1.42953	1.2044	0.235258	0.375186
YGL158W	1.42528	0.345564	3.71545e-05	0.000272115
YER037W	1.41585	0.242634	5.36856e-09	9.97337e-08
YDL173W	1.4156	0.258436	4.31175e-08	6.69501e-07
YLR237W	1.41324	0.293893	1.51925e-06	1.6608e-05
YAL031W-A	1.41303	0.543414	0.00931468	0.0290131
YOR282W	1.41214	1.07861	0.19046	0.320186
YNL226W	1.41061	1.17209	0.228785	0.367321
YIL067C	1.40685	0.233056	1.57466e-09	3.22262e-08
YDL220C	1.40513	0.155561	1.67582e-19	1.20235e-17
YDL133W	1.40301	0.224452	4.08271e-10	9.00504e-09
YDR077W	1.40277	0.150702	1.29975e-20	1.04014e-18
YMR173W-A	1.40255	0.312474	7.17179e-06	6.47345e-05
YKL001C	1.39959	0.27788	4.73681e-07	5.75237e-06
YHR106W	1.39882	0.212299	4.43165e-11	1.1337e-09
YNL015W	1.39802	0.240164	5.84536e-09	1.07949e-07
YKR040C	1.39534	2.57795	0.58833	NA
YDR193W	1.39338	1.17756	0.236701	0.376622
YPL061W	1.39328	0.207697	1.97032e-11	5.23352e-10
YOR247W	1.3928	0.252735	3.56961e-08	5.66959e-07
YPL024W	1.39124	0.205744	1.36099e-11	3.70974e-10
YMR090W	1.39037	0.218036	1.80822e-10	4.2432e-09
YNL228W	1.38997	4.27616	0.745143	NA
YJL108C	1.38962	0.362768	0.000127827	0.000793926
YBL042C	1.38692	0.382295	0.000285747	0.00157148
YAL053W	1.38186	0.227393	1.22493e-09	2.54868e-08
YIL136W	1.37766	0.344213	6.27196e-05	0.000429743
YBL064C	1.3711	0.217308	2.79946e-10	6.28569e-09
YDR154C	1.36363	0.264671	2.57495e-07	3.30876e-06
YGL053W	1.35964	0.175665	9.94405e-15	4.43362e-13
YAL034C	1.35134	0.254065	1.04413e-07	1.45479e-06
YDL234C	1.35064	0.212787	2.18983e-10	5.10034e-09
YIL155C	1.35014	0.222209	1.2321e-09	2.55506e-08
YNL171C	1.34968	0.50916	0.00802997	0.0255469
YDR492W	1.34716	0.30988	1.37786e-05	0.000114218
YPL233W	1.34391	0.185714	4.60555e-13	1.57955e-11
YJL151C	1.34053	0.209079	1.43987e-10	3.44355e-09
YDR473C	1.33874	0.185912	5.98033e-13	2.03985e-11
YBR021W	1.33495	0.39017	0.000622858	0.00303978
YPL102C	1.33487	1.66694	0.423253	0.571974
YJL195C	1.33394	1.76519	0.449831	NA
YLL020C	1.33272	0.331773	5.89535e-05	0.000406307
YPR006C	1.32605	0.189314	2.47874e-12	7.62181e-11
YLR431C	1.32605	0.226748	4.97151e-09	9.37528e-08
YDL021W	1.32418	0.291709	5.64171e-06	5.24041e-05
YPR001W	1.32118	0.404434	0.0010879	0.00482978
YAL056C-A	1.31724	0.838641	0.116255	0.220633
YLR406C-A	1.31369	1.00721	0.192134	0.322306
YDL200C	1.31336	0.258862	3.90368e-07	4.84429e-06
YGR221C	1.31321	0.200079	5.25729e-11	1.33398e-09
YPR037C	1.3104	0.200382	6.17122e-11	1.54702e-09
YDL127W	1.31023	0.166965	4.24882e-15	1.99407e-13
YLR416C	1.30304	0.727749	0.0733729	0.154937
YOL151W	1.29952	0.261512	6.72154e-07	7.93116e-06
YER062C	1.29644	0.336829	0.000118628	0.000741215
YBR105C	1.29421	0.1896	8.73098e-12	2.51146e-10
YNR063W	1.29391	0.22453	8.2748e-09	1.49281e-07
YDL215C	1.2897	0.360591	0.00034806	0.00184901
YMR238W	1.28626	0.238989	7.36238e-08	1.06874e-06
YJL032W	1.28366	1.68147	0.445216	0.591663
YBR033W	1.28358	0.160003	1.03856e-15	5.18615e-14
YOR220W	1.28218	0.155239	1.46448e-16	7.61776e-15
YDR536W	1.28061	0.594989	0.031371	0.0780773
YLR205C	1.28015	0.19422	4.36198e-11	1.12047e-09
YMR251W-A	1.27752	0.217423	4.20937e-09	8.05979e-08
YMR189W	1.2773	0.435198	0.00333563	0.0123714
YCL048W-A	1.27248	0.651548	0.0508185	0.115223
YKR046C	1.2658	0.257493	8.84001e-07	1.01061e-05
YJR019C	1.26555	0.212981	2.8144e-09	5.55933e-08
YCR069W	1.26317	0.177811	1.21179e-12	3.93959e-11
YLR346C	1.26095	0.310984	5.01999e-05	0.000354115
YJL152W	1.25512	0.288001	1.31227e-05	0.000109216
YOL007C	1.2549	0.281515	8.28579e-06	7.30507e-05
YML027W	1.25301	0.29948	2.86477e-05	0.000216488
YLR281C	1.24762	0.361768	0.000563351	0.00279526
YIR020C-B	1.24349	4.16317	0.765178	NA
YMR122W-A	1.23922	0.287015	1.57737e-05	0.000128435
YOR177C	1.23663	0.365697	0.00072073	0.00344293
YBR241C	1.23562	0.286335	1.5938e-05	0.000129034
YDR018C	1.23282	0.24268	3.77394e-07	4.72083e-06
YFL053W	1.22986	0.38977	0.00160313	0.00666226
YLR080W	1.2256	0.30123	4.72836e-05	0.000336539
YGL185C	1.22268	0.173206	1.67604e-12	5.33767e-11
YFR039C	1.22073	0.195284	4.07742e-10	9.00504e-09
YPL019C	1.22034	0.207895	4.35869e-09	8.32016e-08
YJL022W	1.21854	0.926589	0.188483	0.318149
YOL019W	1.21633	0.261652	3.3412e-06	3.30519e-05
YPL107W	1.21427	0.166674	3.21054e-13	1.12586e-11
YDR262W	1.21125	0.196033	6.45748e-10	1.38992e-08
YGL035C	1.21095	0.315335	0.000122929	0.000764267
YPL200W	1.21028	0.630184	0.0547922	0.12241
YGL038C	1.20987	0.211285	1.02679e-08	1.81051e-07
YDL214C	1.20976	0.451619	0.00739065	0.0238534
YBR284W	1.20726	0.260616	3.61553e-06	3.53732e-05
YKR049C	1.20724	0.246188	9.40221e-07	1.06513e-05
YLR299W	1.20375	0.221623	5.58747e-08	8.44479e-07
YJL103C	1.20344	0.198346	1.30043e-09	2.68784e-08
YGR121C	1.20308	0.210902	1.1673e-08	2.01836e-07
YDR453C	1.19946	0.337317	0.000376704	0.00197762
YPL177C	1.19799	0.198946	1.72618e-09	3.49831e-08
YOR050C	1.19669	0.273295	1.19352e-05	0.000100134
YMR119W-A	1.19576	0.427063	0.00511102	0.0175581
YER075C	1.19337	0.216546	3.56924e-08	5.66959e-07
YER184C	1.19327	0.196	1.14261e-09	2.39334e-08
YPL038W-A	1.19199	0.773904	0.123505	0.230747
YDR504C	1.18583	0.279905	2.2699e-05	0.000177331
YJR107W	1.18389	0.237761	6.38006e-07	7.5828e-06
YNL114C	1.18226	0.831689	0.155166	0.2736
YIR036W-A	1.18183	1.15465	0.306054	0.454422
YDR521W	1.18141	0.777925	0.128847	0.23851
YGR110W	1.16861	0.20868	2.14325e-08	3.54858e-07
YHR130C	1.16724	0.300301	0.000101524	0.000649358
YOL126C	1.16546	0.260958	7.96633e-06	7.08345e-05
YOR034C-A	1.16474	0.313472	0.000202722	0.0011815
YGR212W	1.16159	0.214351	5.99014e-08	8.92374e-07
YDL246C	1.16079	0.657461	0.0774693	0.161349
YKL125W	1.15913	0.175327	3.81134e-11	9.87154e-10
YDR155C	1.15824	0.205932	1.86172e-08	3.13231e-07
YJL216C	1.15714	0.21	3.58446e-08	5.67873e-07
YDR461C-A	1.15684	0.245416	2.43145e-06	2.49214e-05
YGR161C	1.15644	0.279606	3.53489e-05	0.000261121
YDR345C	1.15299	0.30697	0.000172635	0.00103213
YFR027W	1.15078	0.198751	7.03645e-09	1.28186e-07
YIL123W	1.14866	0.240396	1.76869e-06	1.90676e-05
YLL058W	1.14512	0.199264	9.09729e-09	1.63176e-07
YPL135W	1.14388	0.267876	1.95311e-05	0.000154909
YDR491C	1.14311	0.458721	0.0127042	0.0376186
YLR376C	1.1384	0.228016	5.95709e-07	7.10978e-06
YMR011W	1.13651	0.402037	0.00470035	0.0163725
YEL070W	1.13304	0.428143	0.0081352	0.0258554
YOL085W-A	1.13155	0.233016	1.19715e-06	1.33678e-05
YNL143C	1.13124	0.253951	8.40611e-06	7.37622e-05
YMR199W	1.12995	0.288815	9.13922e-05	0.00059548
YPR111W	1.12591	0.160433	2.25106e-12	7.02557e-11
YPL179W	1.12548	0.218684	2.65224e-07	3.38553e-06
YDL026W	1.12533	1.65872	0.497496	0.641075
YKL188C	1.12	0.25132	8.33238e-06	7.33578e-05
YBL017C	1.11721	0.149955	9.31138e-14	3.67858e-12
YDR278C	1.11703	1.12164	0.319304	0.4687
YGR153W	1.10907	0.287078	0.000111866	0.000706204
YOR289W	1.10854	0.151787	2.80871e-13	9.96133e-12
YJL133C-A	1.10572	0.674693	0.101245	0.19811
YBR085C-A	1.10399	0.206756	9.31716e-08	1.30986e-06
YBR226C	1.10383	0.417513	0.00819769	0.0260142
YIL024C	1.09788	0.236735	3.52464e-06	3.46861e-05
YGL045W	1.09716	0.194227	1.61547e-08	2.74015e-07
YKL066W	1.09232	0.201737	6.14388e-08	9.13098e-07
YDR476C	1.09151	0.236129	3.79103e-06	3.69168e-05
YJR074W	1.09084	0.236462	3.96564e-06	3.82589e-05
YLR213C	1.09035	0.288107	0.000153996	0.000934293
YKL053W	1.08607	0.669983	0.105009	0.203946
YER069W	1.08337	0.306671	0.000411388	0.00214169
YNR034W-A	1.08203	0.7221	0.134016	0.245596
YJL110C	1.08143	0.224802	1.50492e-06	1.65091e-05
YDL209C	1.0793	0.305996	0.000419998	0.00218469
YJR023C	1.07928	1.21333	0.373725	0.524694
YGR055W	1.07866	0.274837	8.68231e-05	0.000569874
YLR073C	1.07714	0.242594	8.99078e-06	7.78392e-05
YGL089C	1.07656	0.326406	0.00097301	0.0044075
YKL142W	1.07534	0.197662	5.31876e-08	8.09749e-07
YOL110W	1.06798	0.202464	1.32812e-07	1.81007e-06
YDR543C	1.0673	1.11994	0.34059	0.490872
YKR032W	1.06562	2.29743	0.642767	NA
YPL068C	1.06518	0.30702	0.000521565	0.00262337
YLR122C	1.0642	0.309438	0.000583592	0.00287408
YIR027C	1.06337	0.205997	2.44268e-07	3.15678e-06
YIL140W	1.06276	0.255307	3.14563e-05	0.000235998
YBR036C	1.06206	0.1452	2.58342e-13	9.2147e-12
YCR068W	1.06202	0.17572	1.50472e-09	3.08963e-08
YPR106W	1.06073	0.250498	2.29064e-05	0.000178059
YOR019W	1.06052	0.262671	5.40376e-05	0.000378566
YOL082W	1.05252	0.23769	9.50571e-06	8.17281e-05
YJL056C	1.0521	0.248243	2.25334e-05	0.000176258
YGL180W	1.05176	0.315885	0.000869865	0.00403317
YIL107C	1.05068	0.183095	9.55614e-09	1.68979e-07
YHL015W-A	1.05014	0.320754	0.00106041	0.00473127
YJL089W	1.04858	0.29913	0.000455882	0.00234296
YDL012C	1.04785	0.221784	2.3051e-06	2.38614e-05
YJL088W	1.04231	0.571224	0.0680474	0.145264
YJL066C	1.04028	0.258394	5.67471e-05	0.000394011
YHR033W	1.03871	0.266582	9.76343e-05	0.000628282
YIL073C	1.03772	0.196795	1.34137e-07	1.82018e-06
YGL007W	1.03636	0.342351	0.00246836	0.00962369
YMR194C-B	1.03632	0.349011	0.00298477	0.0113603
YAL032C	1.0362	0.192925	7.82924e-08	1.12388e-06
YBR149W	1.0349	0.191309	6.31615e-08	9.34252e-07
YOR020W-A	1.03456	0.163722	2.63286e-10	6.01989e-09
YDR483W	1.0332	0.193294	9.0318e-08	1.27261e-06
YPL154C	1.03017	0.251532	4.21085e-05	0.000304567
YGR139W	1.02813	0.448107	0.021768	0.0578687
YLR342W-A	1.02652	0.405387	0.0113352	0.0340002
YDL130W-A	1.02476	0.306789	0.000837007	0.00390478
YKL096W-A	1.0237	0.271663	0.00016438	0.000988494
YFL062W	1.02158	0.226212	6.30086e-06	5.79234e-05
YJR078W	1.02033	0.232182	1.11013e-05	9.35146e-05
YDR220C	1.02007	0.431808	0.0181604	0.0502248
YOL006C	1.01976	0.176128	7.04386e-09	1.28186e-07
YJL025W	1.01858	0.291239	0.00046984	0.00240057
YOR161C-C	1.01823	0.588837	0.0837685	0.170933
YLR417W	1.01771	0.203759	5.89292e-07	7.04667e-06
YPR007C	1.01121	0.570366	0.0762416	0.159271
YDR179C	1.01052	0.306722	0.000985706	0.00446177
YAR027W	1.00319	0.140624	9.75659e-13	3.2053e-11
YPL134C	1.00027	0.259604	0.000116646	0.000731031
YMR085W	0.99692	0.283589	0.000439141	0.00227102
YGR176W	0.99579	0.458289	0.0297922	0.0749547
YLR338W	0.995321	0.842656	0.237535	0.377578
YHR124W	0.994688	0.161434	7.202e-10	1.53955e-08
YPL147W	0.99297	0.322217	0.00205834	0.00822544
YGL052W	0.991689	0.200554	7.62434e-07	8.82952e-06
YFR012W-A	0.990843	1.06735	0.35324	0.504906
YPL017C	0.990587	0.159166	4.85852e-10	1.06038e-08
YOR084W	0.989562	0.18662	1.1419e-07	1.57693e-06
YER158C	0.985275	0.204846	1.51064e-06	1.65429e-05
YGL184C	0.984584	0.625382	0.115401	0.219347
YMR255W	0.982726	0.188994	1.99535e-07	2.62763e-06
YPL056C	0.982696	0.204626	1.56769e-06	1.70777e-05
YNL194C	0.982487	0.574073	0.0870011	0.176033
YKL106C-A	0.977583	0.869319	0.260784	0.404806
YPR141C	0.97641	0.238986	4.39546e-05	0.000316453
YDL248W	0.973703	0.226515	1.71865e-05	0.000137713
YDR109C	0.969924	0.170892	1.38158e-08	2.36919e-07
YPR049C	0.968798	0.148817	7.51652e-11	1.86925e-09
YKL026C	0.968366	0.347906	0.00537902	0.0183675
YDR442W	0.967712	0.627638	0.123115	0.230291
YDL101C	0.966177	0.163567	3.48597e-09	6.75759e-08
YLR211C	0.965112	0.192109	5.06676e-07	6.1292e-06
YPL026C	0.96479	0.252916	0.000136364	0.000837779
YPR151C	0.964243	0.428594	0.0244629	0.0637302
YIL125W	0.964141	0.214213	6.76843e-06	6.15868e-05
YOR195W	0.962791	0.210144	4.61504e-06	4.37798e-05
YEL049W	0.962576	0.424854	0.023472	0.0616116
YCL014W	0.961919	0.151245	2.01721e-10	4.71589e-09
YMR141C	0.961174	0.231	3.16961e-05	0.000237512
YDR010C	0.961089	0.408544	0.0186491	0.0512683
YNL172W	0.960372	0.200343	1.63777e-06	1.7779e-05
YBR138C	0.958602	0.227632	2.54037e-05	0.000194691
YHR006W	0.954641	0.173713	3.89595e-08	6.12557e-07
YKR041W	0.95328	0.44101	0.0306502	0.0765887
YLR178C	0.950864	0.327548	0.00369635	0.0135006
YLR248W	0.95073	0.161477	3.91607e-09	7.52126e-08
YCL025C	0.95048	0.34905	0.00646832	0.0213666
YOR152C	0.949127	0.241857	8.69676e-05	0.000570222
YNL036W	0.948962	0.337721	0.00495568	0.0171175
YEL041W	0.94815	0.232233	4.45041e-05	0.000318937
YPR159W	0.946307	0.214416	1.01752e-05	8.66492e-05
YLL039C	0.945672	0.313408	0.00254969	0.00989748
YLR308W	0.94224	1.30971	0.471877	0.616849
YER179W	0.941574	0.217602	1.51126e-05	0.000123634
YMR182W-A	0.940769	0.490793	0.0552588	0.123144
YLR356W	0.939579	0.269649	0.00049315	0.00249452
YGR295C	0.938807	0.171218	4.17888e-08	6.52114e-07
YGR268C	0.938131	0.148573	2.7142e-10	6.13407e-09
YMR206W	0.938013	0.397518	0.018291	0.0504965
YER158W-A	0.937927	0.477881	0.0496835	0.113423
YLR142W	0.937902	0.246467	0.000141582	0.000866425
YCL026C-B	0.937786	0.227897	3.87268e-05	0.000282068
YIL055C	0.936136	0.220331	2.14939e-05	0.000169186
YPL057C	0.9349	0.22302	2.76505e-05	0.000210225
YKR020W	0.934137	0.12735	2.21435e-13	8.03924e-12
YGR188C	0.933351	0.196832	2.11748e-06	2.23265e-05
YPR184W	0.931469	0.378079	0.0137516	0.0400361
YLR149C	0.930814	0.216704	1.74431e-05	0.000139589
YJR119C	0.93078	0.224601	3.41081e-05	0.000253154
YDR379C-A	0.930341	0.216734	1.7663e-05	0.000141169
YDR014W-A	0.929971	0.611372	0.12823	0.237666
YDR273W	0.929382	0.228852	4.88509e-05	0.000346508
YML109W	0.92715	0.138525	2.18638e-11	5.7828e-10
YNL009W	0.92682	0.315582	0.00331554	0.0123188
YGL165C	0.926709	0.299308	0.00196036	0.00787702
YDR486C	0.926678	0.162052	1.07538e-08	1.88194e-07
YNL299W	0.926221	0.321812	0.00400029	0.014334
YNL192W	0.92569	0.232001	6.60668e-05	0.000450698
YPL159C	0.925127	0.160776	8.70948e-09	1.5667e-07
YKR099W	0.92432	0.237072	9.66299e-05	0.00062246
YPL033C	0.92325	0.911134	0.310918	0.459675
YJL107C	0.921986	0.403912	0.0224515	0.0592569
YBR294W	0.919984	0.256278	0.000330941	0.00177318
YBR051W	0.917745	0.83204	0.270025	0.414534
YLR120C	0.916032	0.227095	5.49066e-05	0.000384223
YDR299W	0.91424	0.217624	2.65726e-05	0.000202523
YPL141C	0.913855	0.231207	7.73278e-05	0.00051349
YGL126W	0.913482	0.195454	2.95909e-06	2.98878e-05
YGR149W	0.913125	0.176252	2.20958e-07	2.87937e-06
YCR020C	0.910211	0.201663	6.37582e-06	5.85263e-05
YOR105W	0.910005	0.529712	0.0858109	0.174019
YGL197W	0.90805	0.186713	1.15415e-06	1.29721e-05
YNL311C	0.904495	0.234546	0.000115084	0.000721965
YEL020C	0.904364	0.180555	5.47733e-07	6.60029e-06
YGR005C	0.903908	0.145092	4.66682e-10	1.02212e-08
YBR182C	0.903618	0.228493	7.66348e-05	0.000509972
YDR254W	0.902496	0.222927	5.15694e-05	0.000362495
YJL185C	0.902273	0.209649	1.67944e-05	0.000134744
YBR269C	0.901955	0.197115	4.74428e-06	4.47338e-05
YKL061W	0.899818	0.152531	3.65212e-09	7.03597e-08
YDR032C	0.899057	0.22141	4.89459e-05	0.000346788
YFL059W	0.897774	0.318498	0.00482068	0.0166985
YPR005C	0.896408	0.189982	2.37723e-06	2.44068e-05
YMR056C	0.895467	0.22549	7.15109e-05	0.000481003
YER121W	0.892312	0.382922	0.0197917	0.0537597
YIL153W	0.890183	0.137814	1.05193e-10	2.56489e-09
YGR102C	0.89011	0.163008	4.74718e-08	7.28284e-07
YER018C	0.889554	0.180499	8.2941e-07	9.55199e-06
YMR052C-A	0.888287	0.46117	0.0540846	0.121176
YPL246C	0.888031	0.208741	2.09781e-05	0.000165544
YDR178W	0.887802	0.285027	0.00184072	0.00749984
YDR319C	0.88769	0.17501	3.93171e-07	4.85015e-06
YEL012W	0.887088	0.282281	0.00167473	0.00693675
YNL115C	0.886008	0.255075	0.000513681	0.00258789
YHR140W	0.884674	0.298345	0.00302415	0.0114892
YMR114C	0.884358	0.252976	0.000472612	0.00241214
YDR482C	0.883544	0.201212	1.1277e-05	9.48666e-05
YOR374W	0.880037	0.434599	0.0428737	0.100344
YJL026W	0.879772	0.215541	4.47088e-05	0.000320037
YFL064C	0.879013	2.2249	0.692784	NA
YNL322C	0.878096	0.100413	2.2325e-18	1.45159e-16
YNL335W	0.877571	0.421048	0.0371374	0.0895717
YLR355C	0.877266	0.41036	0.0325332	0.0802657
YNL202W	0.876812	0.427704	0.0403602	0.0956086
YNL274C	0.876573	0.245659	0.000359371	0.00190101
YBR290W	0.87588	0.158392	3.20578e-08	5.14408e-07
YDR019C	0.875579	0.418354	0.0363567	0.0880317
YBR016W	0.875457	0.293487	0.00285483	0.0109123
YFR014C	0.875	0.236794	0.000219719	0.00125825
YMR041C	0.874616	0.157537	2.82698e-08	4.57151e-07
YPR075C	0.873133	0.0978108	4.38726e-19	2.97666e-17
YJL012C	0.873079	0.123641	1.64859e-12	5.27719e-11
YDR104C	0.871101	0.157384	3.11446e-08	5.01043e-07
YDL003W	0.870751	0.252092	0.000552148	0.002755
YIL045W	0.870226	0.24738	0.000435183	0.00225241
YBL073W	0.869707	0.948645	0.359254	0.511044
YOL002C	0.869073	0.186466	3.15057e-06	3.14653e-05
YNL266W	0.868092	0.805096	0.280923	0.426544
YNL336W	0.868035	0.168692	2.66558e-07	3.39563e-06
YJL027C	0.866321	0.539499	0.108321	0.209275
YIL014C-A	0.864941	0.193138	7.52221e-06	6.72688e-05
YOR120W	0.863945	0.320306	0.00699149	0.0227652
YAL042C-A	0.863766	1.86681	0.643583	NA
YER150W	0.862824	0.410505	0.0355655	0.0865834
YOR197W	0.86242	0.115991	1.04395e-13	4.07272e-12
YJL016W	0.862324	0.224163	0.000119641	0.000746796
YGL136C	0.861623	0.162854	1.21812e-07	1.67478e-06
YNL333W	0.861228	0.36145	0.0171862	0.0479136
YGL168W	0.857261	0.235196	0.00026751	0.00148032
YKR034W	0.857181	1.18874	0.470856	0.615902
YGR138C	0.856777	0.416208	0.0395393	0.0942832
YKL201C	0.856421	0.19866	1.62532e-05	0.000131245
YLR300W	0.854256	0.198178	1.62846e-05	0.000131329
YIL025C	0.853881	1.26249	0.498819	0.642515
YOR233W	0.853832	0.223369	0.000132093	0.000815554
YPL052W	0.853417	0.223245	0.000131955	0.000815511
YHR079C-A	0.851819	0.86284	0.323531	0.473501
YKL030W	0.851748	0.973154	0.38144	0.531225
YDR216W	0.848415	0.273521	0.00192328	0.00775025
YKL107W	0.847527	0.251618	0.0007563	0.00358453
YOR176W	0.847336	0.150744	1.89838e-08	3.18541e-07
YOR302W	0.847213	0.276673	0.0021976	0.00869292
YDL110C	0.846629	0.258134	0.00103881	0.00465824
YLR232W	0.846335	0.847353	0.317892	0.46744
YFL013W-A	0.845985	0.729968	0.246482	0.387975
YKL067W	0.845507	0.142994	3.36174e-09	6.53706e-08
YGR122C-A	0.844111	0.403327	0.036361	0.0880317
YNL332W	0.843536	0.454587	0.0635095	0.137839
YHR061C	0.841023	0.283974	0.00306028	0.0115982
YOR114W	0.840521	0.256227	0.00103667	0.00465824
YOR058C	0.839988	0.225834	0.00019962	0.00116779
YNL210W	0.837483	0.208264	5.78896e-05	0.00039972
YAL068C	0.837117	0.690622	0.225466	0.363377
YOR104W	0.836926	0.152868	4.37905e-08	6.78263e-07
YBR230C	0.834774	0.287342	0.00367067	0.0134226
YNL065W	0.834561	0.303041	0.00588804	0.0197491
YPL018W	0.834434	0.193488	1.61359e-05	0.000130467
YDL013W	0.831798	0.15927	1.76457e-07	2.33853e-06
YKL148C	0.829068	0.315117	0.00851382	0.02684
YKR101W	0.828994	0.191688	1.5273e-05	0.000124783
YMR226C	0.826377	0.152926	6.52515e-08	9.60612e-07
YKL157W	0.825514	0.173086	1.84795e-06	1.97516e-05
YEL034C-A	0.824164	0.322734	0.0106587	0.0323127
YNL012W	0.823857	0.208431	7.72836e-05	0.00051349
YGR180C	0.822673	0.15066	4.74867e-08	7.28284e-07
YOR318C	0.821935	0.262976	0.00177495	0.00726506
YDR464W	0.81999	0.158834	2.43599e-07	3.15465e-06
YMR036C	0.819137	0.227768	0.0003227	0.00174398
YGR066C	0.818718	0.331934	0.0136438	0.039778
YGR060W	0.818285	0.292347	0.00512572	0.0175919
YPL181W	0.816935	0.17527	3.14664e-06	3.14653e-05
YOR331C	0.816461	1.99428	0.682245	0.792441
YNL067W-B	0.8164	5.26754	0.876832	NA
YMR046W-A	0.816394	5.26754	0.876833	NA
YNR073C	0.816394	5.26754	0.876833	NA
YPL114W	0.816386	4.51559	0.85653	NA
YPR173C	0.81622	0.113956	7.91588e-13	2.61433e-11
YBR162C	0.814682	0.223141	0.000261253	0.00144955
YJL202C	0.814641	0.470827	0.083588	0.17062
YFR026C	0.814029	0.399688	0.0416841	0.0979744
YDR272W	0.810797	0.149441	5.77867e-08	8.64999e-07
YHL046C	0.810099	5.2669	0.87776	NA
YMR068W	0.809793	0.178756	5.89406e-06	5.46667e-05
YDR544C	0.809646	0.61806	0.190203	0.31984
YPL156C	0.809577	0.267231	0.00244953	0.00956221
YOR230W	0.808996	0.246969	0.00105402	0.00471287
YNL157W	0.808784	0.126439	1.58862e-10	3.76318e-09
YBR230W-A	0.808613	0.207137	9.47082e-05	0.000611775
YHR209W	0.807344	0.205984	8.8754e-05	0.000581325
YER085C	0.806174	3.48958	0.817297	NA
YPL119C-A	0.805574	0.299711	0.00719164	0.0233196
YLR149C-A	0.803499	0.228752	0.000443847	0.00228966
YER045C	0.802628	0.1947	3.74988e-05	0.000273772
YNL270C	0.802185	0.261191	0.00213158	0.00847475
YDR481C	0.800691	0.16465	1.15632e-06	1.29721e-05
YMR039C	0.799575	0.117493	1.00845e-11	2.82276e-10
YPL062W	0.798451	0.708571	0.259807	0.403713
YPL281C	0.797898	5.26563	0.879558	NA
YHL027W	0.797854	0.188959	2.41754e-05	0.000186761
YNR058W	0.797135	0.239967	0.00089424	0.00411641
YNL237W	0.796453	0.184986	1.66628e-05	0.00013386
YER119C	0.795759	0.230683	0.000561458	0.00278808
YCR088W	0.795606	0.235469	0.000727986	0.00346348
YDR426C	0.794137	2.04043	0.697128	NA
YOL051W	0.793212	0.168784	2.60713e-06	2.65477e-05
YGR209C	0.792244	0.3486	0.0230478	0.0607534
YDR009W	0.792201	0.155664	3.59653e-07	4.50794e-06
YPL110C	0.791712	0.139427	1.36022e-08	2.33898e-07
YOR161C	0.790566	0.402003	0.0492329	0.112486
YNR010W	0.79012	0.182082	1.42902e-05	0.000117989
YBR250W	0.789377	0.252931	0.00180285	0.00735998
YGL069C	0.786727	1.68632	0.640832	NA
YDL245C	0.785303	0.718848	0.274637	0.419345
YLR337C	0.785167	0.151297	2.10792e-07	2.75842e-06
YKL177W	0.784995	1.68359	0.641028	0.760125
YMR081C	0.784429	0.403945	0.0521466	0.117679
YPR040W	0.783784	0.21879	0.000340512	0.00181665
YIR029W	0.783097	0.216155	0.000291387	0.00159687
YGL157W	0.783053	0.189863	3.71858e-05	0.000272115
YHR150W	0.782706	0.151708	2.47881e-07	3.19685e-06
YJR008W	0.780968	0.278905	0.00510827	0.0175581
YKR019C	0.780532	0.143162	4.97832e-08	7.61633e-07
YGR174W-A	0.780407	0.388902	0.0447823	0.104303
YGL081W	0.779995	0.289878	0.0071287	0.0231636
YBR103C-A	0.779803	1.07452	0.468011	0.613382
YMR297W	0.77967	0.30742	0.0112073	0.0336489
YJL023C	0.779079	0.172999	6.68876e-06	6.09618e-05
YMR196W	0.778538	0.230488	0.000730748	0.00347397
YDR525W-A	0.778111	0.382924	0.0421511	0.0988011
YDL243C	0.776499	0.195947	7.40777e-05	0.000495068
YGR046W	0.775684	0.132421	4.69344e-09	8.90469e-08
YLR362W	0.773724	0.227678	0.000678005	0.00326048
YNR057C	0.77206	0.239715	0.00127857	0.00550403
YOR245C	0.771742	0.108769	1.29104e-12	4.15395e-11
YNR007C	0.771187	0.208016	0.000209451	0.00121505
YKL126W	0.771079	0.15989	1.4172e-06	1.56759e-05
YOL024W	0.769559	0.662993	0.245749	0.387366
YPR098C	0.769529	0.190908	5.55654e-05	0.00038753
YCL038C	0.769078	0.236065	0.00112237	0.00496869
YLR458W	0.767083	2.44702	0.753919	NA
YJL077W-B	0.766386	0.298394	0.0102179	0.0311732
YOL147C	0.765528	0.205864	0.000200317	0.00117077
YDR256C	0.764322	0.418305	0.0676715	0.144709
YER013W	0.762223	0.173003	1.05378e-05	8.94923e-05
YDR222W	0.762189	0.309646	0.0138362	0.040245
YFR022W	0.761756	0.176491	1.58802e-05	0.000128733
YEL069C	0.760793	0.338527	0.0246169	0.0640778
YHL040C	0.759771	0.268888	0.0047192	0.0164199
YDL079C	0.759338	0.396221	0.0553079	0.123183
YOR359W	0.759334	0.332404	0.0223496	0.0590378
YPL039W	0.75919	0.219224	0.000534032	0.0026753
YOR139C	0.756466	1.06031	0.475574	0.620253
YOR363C	0.756114	0.16707	6.01844e-06	5.56549e-05
YDR038C	0.75606	0.282713	0.00748838	0.0241189
YLL041C	0.756002	0.199183	0.000147334	0.000899037
YHL024W	0.755802	0.22364	0.000726044	0.00345952
YFL002C	0.755113	0.173014	1.27434e-05	0.000106485
YOR154W	0.754855	0.194341	0.000102679	0.000656012
YDR507C	0.754371	0.261473	0.00391305	0.0141108
YGR237C	0.754293	0.142157	1.12014e-07	1.55032e-06
YPL186C	0.754111	0.369099	0.0410412	0.0968772
YLL060C	0.753638	0.204191	0.000223508	0.0012741
YGL133W	0.753358	0.137296	4.08585e-08	6.39195e-07
YFL004W	0.752779	0.137523	4.40402e-08	6.80444e-07
YJL020C	0.752268	0.183217	4.02766e-05	0.000291994
YLR350W	0.752043	0.177905	2.3659e-05	0.000183225
YFL040W	0.751714	0.309715	0.0152196	0.0434387
YBR255C-A	0.751546	0.140339	8.54591e-08	1.20752e-06
YDL244W	0.75151	0.245153	0.0021732	0.00861826
YPL272C	0.749989	0.20357	0.000229445	0.00129963
YLR327C	0.749129	0.351004	0.0328227	0.080916
YLL019C	0.748465	0.148571	4.7104e-07	5.73145e-06
YBR293W	0.747441	0.182486	4.20584e-05	0.000304558
YOR339C	0.745219	0.518001	0.150251	0.266819
YLR164W	0.744918	0.352281	0.034468	0.0842732
YGR161W-C	0.743351	0.158764	2.83912e-06	2.87225e-05
YFR029W	0.742909	0.174477	2.06346e-05	0.00016304
YER001W	0.741861	0.212047	0.000467767	0.00239582
YBR068C	0.741821	0.250473	0.00305961	0.0115982
YKL162C-A	0.741368	0.424507	0.0807378	0.16627
YNR056C	0.740043	0.234272	0.00158364	0.0065986
YKL065C	0.739915	0.13753	7.44729e-08	1.07856e-06
YER173W	0.739131	0.182374	5.06032e-05	0.000356507
YOL108C	0.737776	0.166395	9.25481e-06	7.99012e-05
YPR152C	0.737589	0.21053	0.000459225	0.0023573
YDL096C	0.736584	0.874935	0.399859	0.549419
YGL209W	0.736493	0.24502	0.00264838	0.010236
YNL337W	0.735415	5.23213	0.888219	NA
YLR444C	0.735415	5.23213	0.888219	NA
YDR386W	0.735239	0.149977	9.46928e-07	1.07078e-05
YDL070W	0.73469	0.159979	4.38151e-06	4.18826e-05
YHL006W-A	0.733067	0.324731	0.0239794	0.0627705
YHR193C-A	0.732906	2.2415	0.743689	NA
YKL198C	0.732357	0.268998	0.00647824	0.0213727
YHR030C	0.730447	0.32216	0.0233694	0.0614196
YNL323W	0.729921	0.13718	1.03252e-07	1.44184e-06
YBR043C	0.728929	0.196897	0.000213833	0.00123018
YBR267W	0.728254	0.299633	0.0150784	0.0431147
YGL027C	0.727709	0.153681	2.18856e-06	2.29281e-05
YHL002W	0.726681	0.173458	2.79733e-05	0.000212162
YMR055C	0.726008	0.17773	4.40969e-05	0.000316747
YML009C-A	0.725478	0.276172	0.00861647	0.0270816
YPR192W	0.724503	0.31729	0.0224062	0.0591623
YBR014C	0.723817	0.171085	2.32919e-05	0.000180831
YML012C-A	0.723433	0.585155	0.216343	0.351578
YLR407W	0.722804	0.321676	0.0246407	0.0641044
YHL034W-A	0.722371	0.341562	0.0344383	0.0842336
YKL182W	0.721614	0.232576	0.00191764	0.00774651
YFR035C	0.721471	0.211427	0.000643945	0.00312297
YPL227C	0.719112	0.247464	0.00366173	0.0133977
YKL141W	0.717748	0.210792	0.000661636	0.0032015
YNL103W	0.717743	0.172647	3.22043e-05	0.00024103
YJL013C	0.71739	0.147682	1.18782e-06	1.32874e-05
YPL055C	0.717195	0.20564	0.000487317	0.00247504
YLR134W	0.716868	0.183295	9.19104e-05	0.000597609
YLR058C	0.716462	0.402705	0.0752196	0.157875
YBL093C	0.716351	0.187022	0.000127983	0.000794105
YDR463W	0.716299	0.156048	4.42731e-06	4.22558e-05
YJR079W	0.716036	0.302729	0.018017	0.0498722
YMR173W	0.715913	0.250896	0.00432511	0.015282
YNL180C	0.71561	0.244175	0.00338171	0.0124977
YDL218W	0.71478	0.309587	0.0209537	0.0561826
YFL023W	0.714692	0.223031	0.00135322	0.00578548
YKR024C	0.714475	0.305797	0.0194683	0.0531356
YFL019C	0.71429	0.312028	0.0220686	0.0585432
YJL150W	0.713661	0.717866	0.320154	0.469438
YBR240C	0.711874	0.275434	0.00975045	0.0300202
YOR274W	0.710469	0.140909	4.60618e-07	5.61558e-06
YNL003C	0.708804	0.202106	0.000453041	0.00233323
YDR088C	0.708571	0.157895	7.2029e-06	6.47404e-05
YNL164C	0.708284	0.2705	0.00883368	0.0276667
YIL065C	0.70804	0.12753	2.82489e-08	4.57151e-07
YPR010C-A	0.707927	0.25918	0.00630647	0.0208833
YLR390W-A	0.707854	0.224227	0.00159474	0.00663624
YHL006C	0.707763	0.197582	0.000340824	0.00181676
YJR089W	0.707331	0.146678	1.41892e-06	1.56759e-05
YDR244W	0.706601	0.196557	0.000324523	0.00174929
YNL278W	0.706462	0.222474	0.00149591	0.00630058
YML038C	0.705434	0.177376	6.97715e-05	0.000471846
YHL020C	0.704505	0.170909	3.75439e-05	0.000273772
YKL133C	0.703353	0.245492	0.0041691	0.0147945
YPL067C	0.702032	0.172618	4.76302e-05	0.00033862
YJR085C	0.700606	0.160637	1.29228e-05	0.000107695
YMR227C	0.699868	0.154667	6.03982e-06	5.57701e-05
YBR032W	0.69948	0.430906	0.10453	0.203327
YBR221W-A	0.698278	0.375101	0.0626634	0.13624
YER142C	0.69768	0.253977	0.00601394	0.0200422
YNL165W	0.697484	0.12852	5.72939e-08	8.59683e-07
YMR181C	0.696088	0.230178	0.00249345	0.00970333
YDR058C	0.69487	0.173204	6.02397e-05	0.00041366
YIL144W	0.694682	0.203588	0.000644407	0.00312297
YOR209C	0.694481	0.202376	0.000599955	0.00294412
YOR089C	0.69396	0.132486	1.62338e-07	2.1652e-06
YJL211C	0.693254	0.36185	0.0553831	0.123245
YML054C	0.692453	0.415322	0.095461	0.188625
YJL147C	0.691805	0.242977	0.00441056	0.015511
YMR179W	0.691715	0.225733	0.0021817	0.00864612
YKR080W	0.691338	0.402185	0.0856228	0.173751
YER068C-A	0.690457	1.04013	0.506807	0.648389
YDR148C	0.690183	0.210773	0.00105837	0.00472894
YIL048W	0.689397	0.16662	3.51038e-05	0.000259926
YBL078C	0.688929	0.237185	0.00367719	0.0134385
YDR274C	0.68817	0.416356	0.0983633	0.193381
YLR271W	0.687866	0.247805	0.00550592	0.0187345
YKR022C	0.68757	0.158716	1.47715e-05	0.00012132
YOR044W	0.687064	0.322398	0.0330807	0.0814555
YNL305C	0.686741	0.200004	0.000595555	0.00292713
YFL001W	0.68634	0.260548	0.00843315	0.026653
YKL151C	0.686308	0.22911	0.00273965	0.0105351
YNR011C	0.68615	0.135735	4.30193e-07	5.27557e-06
YDR275W	0.68594	0.205515	0.00084485	0.00393549
YHL032C	0.685067	0.264093	0.00948561	0.0293949
YAL069W	0.684958	1.76873	0.698564	NA
YKL072W	0.684762	0.182062	0.000169132	0.00101512
YOL152W	0.683459	0.276099	0.0133081	0.0389995
YCL012C	0.683246	0.169552	5.58455e-05	0.000388615
YMR111C	0.683076	0.171923	7.09296e-05	0.000477608
YPL232W	0.682923	0.152185	7.20836e-06	6.47404e-05
YER034W	0.682843	0.224157	0.00231699	0.00909601
YAL037W	0.682828	0.266872	0.0105083	0.0318877
YEL066W	0.68278	0.205528	0.00089348	0.00411594
YLR070C	0.682142	0.248301	0.00600998	0.0200397
YJR161C	0.681674	0.342865	0.0467926	0.107818
YOL054W	0.680447	0.140385	1.2533e-06	1.39449e-05
YBL071C-B	0.679836	0.760237	0.371192	0.523139
YDR199W	0.679396	0.524095	0.194864	0.325225
YBR237W	0.679038	0.17662	0.000120736	0.000752883
YKL124W	0.678376	0.19433	0.0004815	0.00244968
YKL129C	0.678023	0.143216	2.19859e-06	2.29491e-05
YIR032C	0.676464	0.307963	0.0280508	0.0713792
YBR063C	0.67606	0.169	6.32467e-05	0.000432405
YHR050W	0.675594	0.16847	6.06767e-05	0.000416202
YGR282C	0.675092	0.221052	0.00225819	0.00890998
YJL119C	0.673965	0.585803	0.249939	0.391596
YER038C	0.672738	0.154405	1.31874e-05	0.000109608
YDR277C	0.672478	0.279608	0.0161692	0.0456068
YGL113W	0.671461	0.209954	0.00138321	0.00590966
YOR042W	0.670632	0.205346	0.00109133	0.00484156
YMR155W	0.669845	0.183088	0.000253598	0.00141462
YKL221W	0.666825	0.280428	0.0174121	0.0484559
YDR485C	0.666672	0.16341	4.50856e-05	0.000322324
YNL283C	0.666456	0.219712	0.00241886	0.00946614
YMR144W	0.666123	0.257386	0.00965269	0.0297983
YGR196C	0.665068	0.144295	4.04423e-06	3.88969e-05
YIL072W	0.664031	0.241834	0.00603602	0.0201051
YOR148C	0.663757	0.170614	0.000100079	0.00064269
YCR076C	0.662117	0.176269	0.000172454	0.00103208
YOL125W	0.662063	0.260129	0.0109235	0.0329872
YDR290W	0.661748	1.02617	0.519012	0.658635
YCR072C	0.661722	0.321619	0.0396408	0.0943828
YKR005C	0.661135	0.212724	0.0018839	0.00764903
YDL057W	0.660131	0.227041	0.00364279	0.0133362
YOR285W	0.660041	0.180184	0.000249134	0.00139337
YLR031W	0.659112	0.232461	0.00457725	0.0159883
YOR387C	0.657436	0.434641	0.130382	0.240712
YKL161C	0.656215	0.203673	0.00127341	0.00549317
YPL078C	0.655886	0.131678	6.32577e-07	7.5354e-06
YOR128C	0.655772	0.387348	0.0904594	0.181442
YKL093W	0.655771	0.289698	0.0235966	0.0619125
YNL138W-A	0.654915	0.20967	0.0017868	0.00730877
YIL154C	0.654461	0.167642	9.46454e-05	0.000611775
YPL267W	0.651841	0.362482	0.072134	0.152792
YBL107W-A	0.650053	0.581626	0.263718	0.408063
YJR152W	0.648769	0.189922	0.000635538	0.003092
YOL159C	0.648726	0.17594	0.000226746	0.00128668
YNL225C	0.648577	0.180779	0.000333624	0.00178447
YDL161W	0.64848	0.123032	1.35816e-07	1.8374e-06
YOR162C	0.64772	0.123901	1.71613e-07	2.28403e-06
YLR323C	0.647516	0.200792	0.00126058	0.00544914
YIL062C	0.647363	0.157426	3.91969e-05	0.00028516
YGR254W	0.647287	0.275179	0.0186609	0.0512683
YFL052W	0.647222	0.373193	0.0828675	0.169707
YIR025W	0.645285	0.169013	0.000134557	0.000828015
YOR244W	0.645248	0.150891	1.90062e-05	0.000151516
YFR017C	0.644981	0.367998	0.0796579	0.164589
YIR028W	0.644743	0.210233	0.00216359	0.00859106
YER056C	0.644699	0.429306	0.133168	0.244551
YDL027C	0.644403	0.202412	0.00145449	0.00615305
YBR244W	0.644204	0.396673	0.104372	0.203166
YPL231W	0.643446	0.187904	0.000616315	0.00301728
YMR137C	0.642611	0.153948	2.9904e-05	0.000225164
YBR056W	0.642586	0.181671	0.000404563	0.00211144
YMR172W	0.642464	0.175469	0.000250841	0.00140049
YPL119C	0.639942	0.293578	0.0292721	0.0738546
YCL058C	0.638158	0.243952	0.00889892	0.0278292
YJR112W	0.637623	0.230417	0.00565301	0.0191356
YDL072C	0.636451	0.205372	0.00194169	0.00781435
YER162C	0.636181	0.223495	0.00442019	0.0155354
YDR421W	0.634994	0.157515	5.5464e-05	0.00038753
YJL084C	0.634613	0.136358	3.25507e-06	3.23537e-05
YDR230W	0.63412	0.410136	0.122075	0.228964
YMR147W	0.634043	0.215653	0.00328101	0.012205
YKL050C	0.633949	0.216349	0.00338731	0.0125088
YPR186C	0.632759	0.194927	0.00116982	0.00514589
YDR411C	0.632456	0.138214	4.7416e-06	4.47338e-05
YDL091C	0.631545	0.203288	0.00189215	0.00766936
YDL239C	0.631379	0.316693	0.0461885	0.106623
YLR236C	0.63115	0.396224	0.11118	0.213075
YKL174C	0.63103	0.156848	5.74136e-05	0.000396872
YGL125W	0.630996	0.269899	0.0193925	0.0529751
YDR391C	0.63023	0.166152	0.000148783	0.000906937
YHL048W	0.627165	0.217783	0.00397966	0.0142815
YKL216W	0.626867	0.426605	0.141716	0.256403
YJR142W	0.626684	0.147586	2.17388e-05	0.00017047
YIL071W-A	0.624521	0.358739	0.0817045	0.167929
YKL101W	0.6241	0.175698	0.000382141	0.00200279
YLR361C-A	0.623889	0.176536	0.000409221	0.00213219
YHR217C	0.623532	0.44466	0.160836	0.281215
YKL023W	0.620687	0.163532	0.000147343	0.000899037
YBL037W	0.618081	0.153871	5.89738e-05	0.000406307
YJL149W	0.617736	0.154723	6.53764e-05	0.000446476
YGL208W	0.617625	0.21835	0.00467515	0.0162985
YHR031C	0.617489	0.194506	0.00150015	0.0063142
YHR090C	0.617322	0.159794	0.000111893	0.000706204
YNL091W	0.615875	0.169876	0.000288476	0.0015837
YFR052C-A	0.615501	0.654708	0.347158	0.498266
YIL010W	0.615447	0.151788	5.0207e-05	0.000354115
YKL046C	0.614737	0.106466	7.73958e-09	1.4003e-07
YLR288C	0.614551	0.129652	2.13719e-06	2.24964e-05
YBR273C	0.614544	0.137357	7.67449e-06	6.84345e-05
YKL068W-A	0.614535	0.295463	0.0375346	0.0903551
YOR185C	0.613077	0.216999	0.00472427	0.0164284
YGL061C	0.612897	0.186854	0.00103776	0.00465824
YBR162W-A	0.612752	0.313837	0.0508846	0.115247
YNL193W	0.611913	0.180572	0.000702137	0.003361
YPL140C	0.611067	0.190128	0.00130908	0.00561987
YMR304W	0.611001	0.207296	0.00320371	0.0119818
YAL051W	0.610508	0.137613	9.14726e-06	7.9082e-05
YOR138C	0.608755	0.136739	8.51002e-06	7.45015e-05
YMR019W	0.608141	0.138302	1.09663e-05	9.26277e-05
YOR337W	0.607158	0.238981	0.0110659	0.0333044
YHR067W	0.606716	0.221431	0.00614437	0.0204223
YNL042W-B	0.606134	0.295435	0.0402019	0.0953059
YJL118W	0.605511	0.235065	0.00999712	0.0306192
YPL020C	0.605337	0.180424	0.000793412	0.00372927
YDR374W-A	0.605288	0.177619	0.000654924	0.00317148
YPL271W	0.604789	0.131442	4.20122e-06	4.03446e-05
YCR026C	0.604175	0.135907	8.76806e-06	7.64389e-05
YLR093C	0.603975	0.165639	0.000265999	0.00147326
YCL033C	0.603721	0.2017	0.00276105	0.0105993
YPR165W	0.603144	0.144263	2.9041e-05	0.000219195
YDR213W	0.602795	0.25542	0.0182742	0.0504947
YKL002W	0.601766	0.107845	2.4062e-08	3.93181e-07
YGR044C	0.601501	0.28261	0.0333056	0.0819445
YKR044W	0.599593	0.200585	0.00279692	0.0107172
YLR094C	0.599201	0.183143	0.00106881	0.00475857
YNR001C	0.598862	0.323931	0.0644962	0.139641
YER149C	0.598826	0.264265	0.0234509	0.0615819
YDR468C	0.597811	0.129015	3.59286e-06	3.52067e-05
YPL258C	0.59728	0.203012	0.00326002	0.0121342
YPL152W	0.597126	0.189041	0.00158464	0.0065986
YDR030C	0.597035	0.144481	3.59204e-05	0.000264404
YER147C	0.596998	0.137793	1.47373e-05	0.000121199
YER091C	0.596902	0.690113	0.387075	0.536854
YBL095W	0.596337	0.206057	0.00380325	0.0138023
YLR007W	0.595754	0.203794	0.00346326	0.0127463
YJL052W	0.594233	0.290231	0.0406139	0.0960636
YIL047C-A	0.594024	0.38073	0.118707	0.224264
YPL262W	0.593708	0.189495	0.00172968	0.0071265
YFL020C	0.593006	0.204541	0.00374113	0.0136323
YER153C	0.592535	0.234271	0.01143	0.0342353
YOR215C	0.59164	0.221555	0.00757607	0.0243511
YOR196C	0.591405	0.108657	5.24252e-08	8.00093e-07
YOR097C	0.590998	0.135935	1.37605e-05	0.000114218
YOL034W	0.590252	0.162279	0.000275547	0.00152209
YMR027W	0.589392	0.208641	0.00472937	0.0164369
YMR170C	0.589031	0.260963	0.0239991	0.0627705
YML116W-A	0.589018	0.250828	0.0188595	0.0516774
YLL056C	0.588777	0.298615	0.048645	0.111366
YOR385W	0.588653	0.284937	0.0388373	0.0929534
YFR034C	0.587756	0.300473	0.0504528	0.114684
YOR078W	0.587606	0.328285	0.0734664	0.155082
YMR008C	0.587603	0.209698	0.00507661	0.0174783
YIL030W-A	0.58745	0.654823	0.369659	0.521556
YHR028C	0.587262	0.168888	0.000506632	0.00255444
YMR035W	0.586229	0.141564	3.45687e-05	0.000256268
YDL199C	0.585249	0.239426	0.01451	0.0417423
YMR135C	0.584949	0.229939	0.0109613	0.0330694
YPR023C	0.584726	0.178708	0.00106801	0.0047584
YDR306C	0.583887	0.217194	0.00718115	0.0232977
YNL008C	0.583792	0.124481	2.73472e-06	2.78015e-05
YOR329C	0.583358	0.158594	0.000234794	0.00132512
YAL063C	0.582228	0.204157	0.00434631	0.0153361
YJR049C	0.582037	0.146588	7.17057e-05	0.000481276
YLR345W	0.581542	0.172211	0.000733022	0.00348213
YPL048W	0.581389	0.165129	0.000430215	0.00222855
YKL175W	0.580279	0.197825	0.00335386	0.0124316
YDL174C	0.580175	0.217918	0.00775972	0.0248646
YBR156C	0.579274	0.154661	0.00018007	0.00107047
YOL011W	0.578972	0.217511	0.00777233	0.0248922
YDR150W	0.578646	0.161615	0.000343064	0.00182402
YOL036W	0.578641	0.140211	3.67622e-05	0.000269965
YLR086W	0.578619	0.147177	8.44346e-05	0.000557546
YKR068C	0.578515	0.1289	7.18672e-06	6.47345e-05
YML070W	0.578126	0.241665	0.016745	0.0468921
YAL016C-B	0.578039	0.423699	0.172483	0.296431
YGL257C	0.577918	0.159766	0.000297724	0.00162589
YMR164C	0.577765	0.144941	6.71375e-05	0.000457004
YDL162C	0.577345	1.19996	0.630418	0.751685
YMR279C	0.576971	0.247351	0.0196692	0.0535134
YMR084W	0.576787	0.380146	0.129197	0.238876
YJR060W	0.576081	0.156134	0.000224551	0.00127655
YML007C-A	0.575954	0.408219	0.158275	0.278163
YLR018C	0.57579	0.278797	0.0388982	0.0930634
YHR202W	0.575328	0.194639	0.0031179	0.0117382
YGR003W	0.575193	0.12816	7.18696e-06	6.47345e-05
YER188C-A	0.573874	0.646616	0.374808	0.525741
YDL123W	0.573282	0.203298	0.00480378	0.0166585
YOL044W	0.572689	0.156996	0.000264514	0.00146634
YLL003W	0.572598	0.150604	0.00014352	0.000877427
YLR265C	0.572587	0.178318	0.00132256	0.00566991
YKL048C	0.571803	0.226428	0.0115592	0.0345366
YJR020W	0.571762	0.825294	0.488436	0.632273
YMR148W	0.571683	0.220589	0.00955265	0.0295772
YFR034W-A	0.571606	0.887111	0.519351	0.658635
YFL061W	0.571527	0.818951	0.485255	0.62946
YOR011W	0.571381	0.236484	0.0156856	0.0445246
YJL094C	0.571378	0.236961	0.0158971	0.0449816
YIR002C	0.571273	0.119594	1.78136e-06	1.91711e-05
YDL005C	0.571226	0.173026	0.00096206	0.00438014
YLR053C	0.570549	0.329995	0.0838158	0.170973
YPL192C	0.570535	0.292575	0.0511708	0.115769
YDR438W	0.570338	0.24	0.0174821	0.048629
YHR118C	0.569958	0.139244	4.25424e-05	0.000307349
YJL171C	0.56989	0.364392	0.11783	0.223013
YMR271C	0.569345	0.27558	0.0388296	0.0929534
YER084W-A	0.56796	2.19312	0.795656	NA
YOR163W	0.567919	0.119008	1.82322e-06	1.95207e-05
YOR035C	0.567375	0.146601	0.000108745	0.000690524
YDR147W	0.567307	0.194639	0.00356079	0.013059
YGL248W	0.566839	0.172474	0.00101433	0.00457143
YHR131C	0.565834	0.180537	0.00172342	0.00711011
YBR161W	0.565627	0.164145	0.000569173	0.00281966
YKL094W	0.564975	0.15375	0.000238199	0.00134312
YDR137W	0.564466	0.127556	9.63399e-06	8.27171e-05
YCR094W	0.564422	0.1184	1.86936e-06	1.99462e-05
YPL265W	0.564182	0.401701	0.160175	0.280374
YOR180C	0.563278	0.263224	0.0323615	0.0799052
YHR175W-A	0.563067	0.262675	0.0320662	0.079396
YJL057C	0.56296	0.171769	0.00104757	0.00469078
YGR073C	0.562418	3.56282	0.874569	NA
YOR188W	0.561805	0.200268	0.00502752	0.0173284
YBR053C	0.561257	0.293242	0.0556236	0.123604
YHR207C	0.561157	0.165949	0.000720907	0.00344293
YDL149W	0.560821	0.172922	0.00118198	0.00517749
YOR303W	0.560586	0.229355	0.0145182	0.0417423
YKL171W	0.55956	0.151593	0.000223207	0.00127355
YGR294W	0.559102	0.661917	0.398295	0.548087
YPL229W	0.558524	0.140179	6.76598e-05	0.000459557
YBR231C	0.558509	0.184821	0.00251203	0.00976345
YDR329C	0.558481	0.202429	0.00579973	0.0195264
YDR028C	0.557338	0.15538	0.000334575	0.00178768
YDR359C	0.55681	0.178056	0.00176504	0.00724017
YLR348C	0.556666	0.211395	0.00845591	0.0267114
YOL129W	0.556196	0.209386	0.00789993	0.0251978
YIL122W	0.555714	0.149067	0.000193039	0.00113461
YHR157W	0.554571	0.29766	0.062448	0.135914
YGL167C	0.554455	0.141611	9.02813e-05	0.000589473
YKL049C	0.553857	0.218769	0.0113511	0.0340316
YML116W	0.553584	0.187917	0.00322029	0.0120222
YHR102W	0.552185	0.130946	2.47702e-05	0.000190883
YLR034C	0.552114	0.303813	0.0691739	0.147417
YPR031W	0.551781	0.185466	0.00292891	0.011175
YDR062W	0.551762	0.13864	6.89658e-05	0.000466903
YCR037C	0.550727	0.116307	2.18922e-06	2.29281e-05
YLR224W	0.550012	0.136088	5.30868e-05	0.000372742
YNL088W	0.548984	0.180725	0.00238408	0.0093359
YDL227C	0.548767	0.323483	0.0898045	0.180476
YNL116W	0.548336	0.163879	0.000819912	0.00383363
YAL001C	0.547751	0.219163	0.0124445	0.0368924
YBR073W	0.547442	0.185725	0.00320262	0.0119818
YGR233C	0.546892	0.125381	1.28966e-05	0.000107621
YHR075C	0.546837	0.178798	0.00222519	0.00879649
YOL138C	0.546651	0.119248	4.55819e-06	4.33063e-05
YER095W	0.546555	0.185631	0.00323681	0.0120766
YBR137W	0.546433	0.184426	0.0030477	0.0115716
YMR021C	0.546168	0.118196	3.82114e-06	3.71044e-05
YGL023C	0.545923	0.197228	0.00564052	0.0191037
YKL007W	0.545528	0.188232	0.00375356	0.0136696
YDR295C	0.545102	0.1798	0.0024317	0.00951045
YPL206C	0.544986	0.158285	0.000575149	0.00284475
YMR017W	0.544327	0.234287	0.0201615	0.0545504
YER054C	0.543222	0.334556	0.104438	0.203211
YOR191W	0.54119	0.137244	8.03819e-05	0.000531509
YJL077C	0.5403	0.22676	0.0171866	0.0479136
YLR273C	0.539771	0.267458	0.0435752	0.101757
YJL198W	0.539454	0.24869	0.0300689	0.0755293
YMR316C-B	0.538921	0.562303	0.337853	0.488166
YNL268W	0.538258	0.159574	0.000743263	0.0035281
YPR026W	0.538201	0.22814	0.0183201	0.0505545
YDR263C	0.538154	0.25009	0.0314096	0.0781423
YCR020C-A	0.537171	0.219157	0.0142428	0.0411399
YMR162C	0.536425	0.16967	0.00156912	0.00654711
YNL186W	0.536332	0.204042	0.00857531	0.0269662
YNL133C	0.535945	0.174065	0.00207705	0.00828311
YFL055W	0.535828	0.205103	0.00898868	0.0280677
YNL045W	0.53573	0.290389	0.0650565	0.140521
YER047C	0.53538	0.15781	0.000692396	0.00332024
YOL086W-A	0.53503	0.217381	0.0138451	0.0402519
YMR097C	0.534934	0.193342	0.00566148	0.0191428
YNL204C	0.533693	0.311057	0.0862099	0.174658
YOR372C	0.532864	0.193628	0.00592325	0.0198463
YKR029C	0.531855	0.18423	0.00389042	0.0140614
YMR306W	0.531642	0.194731	0.00633087	0.0209418
YNL250W	0.531388	0.180575	0.003253	0.0121153
YOL112W	0.531329	0.174255	0.00229488	0.00902624
YBL067C	0.53024	0.11711	5.9628e-06	5.52222e-05
YPR127W	0.528918	0.19486	0.00664056	0.0217677
YDR217C	0.528007	0.165832	0.00145263	0.0061515
YLR370C	0.527555	0.155192	0.000675427	0.00325522
YMR026C	0.527407	0.135082	9.44856e-05	0.000611775
YLR343W	0.527377	0.431596	0.221737	0.358571
YDR055W	0.527287	0.216033	0.0146561	0.0420419
YGR174C	0.527063	0.260094	0.0427203	0.100023
YDL124W	0.526497	0.192331	0.00619161	0.0205575
YDL113C	0.525601	0.193615	0.00663405	0.0217677
YJL092W	0.525351	0.162007	0.00118376	0.00518163
YIL092W	0.525332	0.212352	0.0133656	0.0391496
YMR088C	0.52484	0.20479	0.0103824	0.0315813
YKR054C	0.524423	0.157641	0.000878848	0.00406654
YFL010C	0.524212	0.226807	0.0208181	0.0559696
YGL188C	0.523346	0.199766	0.00879816	0.0275693
YFR046C	0.522949	0.203849	0.0103064	0.0313971
YKL012W	0.522042	0.160842	0.0011717	0.00515053
YBR095C	0.521838	0.16863	0.00197094	0.00790657
YIR003W	0.521482	0.162537	0.00133483	0.00571467
YKR075C	0.520826	0.318819	0.102341	0.199892
YPR115W	0.520499	0.156821	0.00090316	0.00415134
YMR136W	0.520438	0.188898	0.00586679	0.0196885
YLR330W	0.519437	0.137254	0.000154019	0.000934293
YER169W	0.519112	0.188838	0.00597824	0.0199552
YKL010C	0.518404	0.158152	0.0010459	0.00468664
YMR185W	0.518238	0.164615	0.0016429	0.00681849
YML115C	0.517773	0.207983	0.0127921	0.0377891
YMR110C	0.517301	0.259359	0.0460938	0.106522
YOR072W	0.517216	0.449251	0.249615	0.391384
YCL049C	0.51681	0.201669	0.0103871	0.0315813
YML113W	0.516381	0.260342	0.0473148	0.108941
YGL051W	0.516014	0.213474	0.0156396	0.0444457
YIL042C	0.515921	0.161694	0.00141917	0.00601799
YER035W	0.514769	0.178331	0.00389437	0.0140675
YDR368W	0.514232	0.148413	0.00053048	0.00266392
YOR353C	0.514229	0.164515	0.0017737	0.00726471
YHR175W	0.512811	0.224314	0.0222466	0.0588652
YPR083W	0.512131	0.160282	0.00139742	0.00594999
YLR247C	0.511571	0.114847	8.41376e-06	7.37622e-05
YKR021W	0.50878	0.149951	0.000691373	0.00331966
YGR258C	0.508734	0.160327	0.00150823	0.00633914
YLR191W	0.506974	0.142914	0.000389042	0.00203213
YNL223W	0.506736	0.140566	0.000312194	0.00169453
YOL136C	0.50661	0.224662	0.0241342	0.063058
YGL166W	0.506392	0.165623	0.00223186	0.00881167
YLR234W	0.50634	0.210481	0.0161448	0.0455586
YLR423C	0.506077	0.224796	0.0243681	0.0635363
YFR011C	0.505699	0.195144	0.00955809	0.0295794
YLR241W	0.505323	0.141089	0.000341506	0.00181884
YMR052W	0.505264	0.194788	0.00948905	0.0293949
YNL166C	0.504287	0.191214	0.00835718	0.0264665
YDR287W	0.503846	0.19388	0.00935649	0.0290708
YKR062W	0.503631	0.125496	5.99172e-05	0.000411898
YKR036C	0.503488	0.15259	0.000968161	0.0043951
YML121W	0.503093	0.222825	0.0239586	0.0627568
YDR168W	0.502864	0.143404	0.000453829	0.00233537
YER066W	0.502626	0.258731	0.0520577	0.117563
YAR035C-A	0.502401	0.752009	0.504083	0.645831
YOR064C	0.502295	0.190584	0.00839993	0.026575
YDR505C	0.502202	0.129466	0.000104876	0.000669362
YHL026C	0.502155	0.230942	0.0296767	0.0747547
YML067C	0.502084	0.135524	0.000211578	0.00122284
YHR185C	0.501926	1.85144	0.786313	NA
YOR119C	0.501826	0.169726	0.00310959	0.011714
YOR256C	0.501684	0.132401	0.000151188	0.000920697
YML098W	0.500988	0.162734	0.00207999	0.00828543
YLR219W	0.500132	0.202325	0.013439	0.0392541
YLR246W	0.499741	0.173505	0.00397341	0.0142815
YOR040W	0.499205	0.217042	0.0214459	0.0573053
YNL160W	0.498947	0.272248	0.0668482	0.14339
YER167W	0.498507	0.149729	0.000870342	0.00403317
YOR346W	0.49847	0.187564	0.00786997	0.0251533
YDL045C	0.498302	0.150927	0.000961297	0.00437987
YNL094W	0.498236	0.140016	0.0003731	0.00196211
YDR255C	0.49802	0.207144	0.0162069	0.0456387
YBR065C	0.497414	0.167608	0.00300019	0.011412
YKR098C	0.496636	0.181442	0.0061971	0.0205647
YPR078C	0.495513	0.324257	0.126475	0.235097
YMR316W	0.494759	0.24761	0.045702	0.105813
YDL137W	0.4944	0.125813	8.50681e-05	0.000560713
YLR056W	0.493949	0.319666	0.122297	0.229282
YDL055C	0.49359	0.223698	0.0273488	0.0700785
YCL027W	0.492693	0.288529	0.0877098	0.177008
YDR186C	0.492105	0.188672	0.00910063	0.0283747
YDL206W	0.491991	0.210237	0.0192746	0.0526761
YNL071W	0.491987	0.175021	0.00493854	0.0170783
YOR242C	0.491748	0.379767	0.195366	0.325755
YPL268W	0.491505	0.15225	0.0012454	0.00539847
YDL207W	0.490497	0.128775	0.000139558	0.000854878
YPR104C	0.490097	0.201189	0.0148509	0.0425226
YBR039W	0.489908	0.147366	0.000885966	0.00409078
YER144C	0.489765	0.160977	0.00234656	0.00920053
YDL115C	0.489665	0.150826	0.00116807	0.0051418
YIL104C	0.489657	0.310111	0.114342	0.217598
YKL098W	0.489574	0.143186	0.000628192	0.00306342
YCL042W	0.488948	0.414364	0.238002	0.378113
YGR175C	0.488795	0.263439	0.063533	0.137843
YNL215W	0.488792	0.164182	0.00290949	0.0111145
YDR057W	0.488525	0.14971	0.00110183	0.00488466
YKL016C	0.488491	0.154522	0.00157063	0.00654903
YMR082C	0.488256	0.805406	0.544366	0.680131
YGR246C	0.488244	0.116678	2.85766e-05	0.000216212
YBR001C	0.488208	0.179894	0.00665027	0.0217677
YCR065W	0.488033	0.21166	0.0211254	0.0565701
YML020W	0.487561	0.163311	0.00283143	0.0108362
YBL029W	0.487293	0.260265	0.0611653	0.133566
YFL010W-A	0.487289	0.210851	0.0208294	0.0559696
YPR146C	0.487041	0.241104	0.0433786	0.101336
YNL224C	0.486985	0.149811	0.0011514	0.00508239
YPR120C	0.486731	0.21177	0.0215393	0.0575058
YLR310C	0.484794	0.115343	2.63348e-05	0.000200956
YOR327C	0.484616	0.178568	0.00664959	0.0217677
YDR070C	0.484599	0.433203	0.263292	0.407809
YDR200C	0.484006	0.21187	0.0223452	0.0590378
YNL140C	0.483899	0.840681	0.564884	0.697804
YMR076C	0.483502	0.224624	0.0313581	0.0780773
YDR048C	0.48325	0.801572	0.546589	0.681953
YDR082W	0.482681	0.147676	0.00108113	0.00480655
YCR018C-A	0.481922	0.224712	0.0319832	0.0792534
YJR134C	0.481786	0.127564	0.000158838	0.000959791
YFR018C	0.481093	0.143456	0.000797712	0.00374385
YLR005W	0.480862	0.124045	0.000105969	0.000674959
YNL277W	0.480669	0.265312	0.0700305	0.148988
YJR053W	0.480593	0.205717	0.0194814	0.0531481
YMR180C	0.480274	0.189641	0.0113238	0.0339823
YBR295W	0.480119	0.239664	0.0451452	0.104952
YLR138W	0.479985	0.193384	0.0130634	0.038398
YOR073W-A	0.479608	1.50339	0.749713	0.843951
YIL105C	0.479243	0.235589	0.0419278	0.0983886
YJR130C	0.478958	0.261935	0.0674687	0.144473
YER070W	0.478761	0.346724	0.167336	0.290277
YML011C	0.478505	0.154371	0.00193716	0.00780115
YMR190C	0.478281	0.182915	0.00892891	0.027909
YPL158C	0.477966	0.173366	0.00583373	0.0196091
YLR383W	0.477105	0.191069	0.0125241	0.0371026
YDR388W	0.476389	0.173567	0.00605654	0.0201519
YFR012W	0.476348	0.650517	0.464009	0.610657
YLR016C	0.476193	0.167349	0.00443402	0.0155665
YOR183W	0.47597	0.523837	0.36355	0.515253
YHR132C	0.475849	0.152887	0.00185553	0.00755035
YGL007C-A	0.475299	0.621563	0.44446	0.590997
YLR057W	0.474232	0.198806	0.0170608	0.0476055
YJR005W	0.474115	0.161463	0.00332075	0.0123235
YGL132W	0.472845	0.641494	0.461062	0.607675
YOR059C	0.472776	0.164876	0.00413776	0.0147084
YAR015W	0.472465	0.268116	0.078041	0.161999
YEL061C	0.471521	0.230797	0.041051	0.0968772
YOR213C	0.470832	0.14839	0.00150912	0.00633914
YDL065C	0.470095	0.150145	0.00174253	0.00716526
YOL050C	0.469899	0.735665	0.522992	0.661369
YER057C	0.469379	0.136202	0.000568544	0.00281879
YHR066W	0.469235	0.280774	0.0946784	0.187518
YIL138C	0.469065	0.13048	0.000324493	0.00174929
YDR343C	0.46812	0.874402	0.592401	0.720953
YPL127C	0.468118	0.186247	0.0119566	0.0355735
YOL157C	0.468065	0.322235	0.146346	0.261746
YJL156W-A	0.467685	0.201011	0.0199834	0.0541389
YMR121C	0.46631	0.157203	0.00301406	0.0114578
YBL039W-B	0.466279	0.203948	0.0222385	0.0588652
YDR128W	0.466042	0.10795	1.58031e-05	0.000128435
YKR077W	0.466038	0.359969	0.195437	0.325755
YLL049W	0.465887	0.153702	0.00243666	0.00952388
YFR023W	0.465655	0.843871	0.58108	0.712173
YDR239C	0.465204	0.137965	0.000746537	0.00354095
YOR316C	0.464959	0.148909	0.00179365	0.00733199
YGR288W	0.464717	0.13923	0.000844537	0.00393549
YPL123C	0.464635	0.292431	0.112089	0.214159
YLL005C	0.464453	0.218364	0.0334228	0.0821035
YLL011W	0.464304	0.270302	0.0858474	0.174037
YIL163C	0.464153	0.313278	0.138447	0.251299
YGR177C	0.464011	0.182505	0.0110076	0.0331931
YOL026C	0.463315	0.143824	0.00127568	0.00549898
YOR382W	0.463215	0.323887	0.152667	0.270262
YDR130C	0.462184	0.16584	0.00532095	0.0181991
YJL155C	0.461695	0.23809	0.0524813	0.118306
YOR336W	0.461677	0.175807	0.00863827	0.0271364
YKR031C	0.46118	0.137298	0.000782312	0.003691
YOR330C	0.461017	0.180962	0.0108471	0.0328041
YMR307W	0.460204	0.318096	0.147969	0.264118
YJL132W	0.459994	0.166604	0.00576245	0.0194428
YGL090W	0.459628	0.170706	0.00709169	0.0230554
YBR222C	0.459455	0.128517	0.000350179	0.00185869
YKR088C	0.458774	0.156508	0.00337543	0.0124819
YGL242C	0.458436	0.260055	0.0779268	0.161816
YNL082W	0.457929	0.251433	0.0685642	0.146267
YDR014W	0.457891	0.203095	0.0241609	0.0631014
YLR373C	0.457757	0.192264	0.0172715	0.048129
YHR071W	0.457125	0.250289	0.0677912	0.144866
YJR138W	0.456464	0.145549	0.00171182	0.00707161
YOR080W	0.45591	0.146789	0.00189708	0.00767937
YOL128C	0.455687	0.247039	0.0650969	0.140521
YOL091W	0.455616	0.345809	0.187659	0.317185
YKL146W	0.455575	0.170662	0.00759739	0.0244071
YLR103C	0.454685	0.235088	0.0531006	0.1194
YCR079W	0.452913	0.207016	0.0286828	0.0727502
YGL041C-B	0.452326	0.960098	0.637552	0.757154
YPL194W	0.452077	0.187697	0.016016	0.0452565
YLR084C	0.451903	0.189085	0.0168509	0.0471041
YKR096W	0.451462	0.175722	0.010194	0.0311154
YDR072C	0.451241	0.249728	0.0707734	0.150261
YJL167W	0.451151	0.18437	0.0144055	0.0414758
YGR186W	0.450864	0.136864	0.000986826	0.0044636
YDR163W	0.450172	0.157052	0.00415184	0.01475
YJL187C	0.450119	0.233894	0.0542979	0.121497
YBR212W	0.449767	0.203963	0.0274447	0.0702665
YER133W-A	0.449016	0.298859	0.132984	0.244359
YIL050W	0.448915	0.188064	0.0169853	0.0474584
YLR014C	0.448588	0.181994	0.0137072	0.0399256
YPL149W	0.448131	0.194401	0.0211559	0.0566273
YFR053C	0.448107	0.628772	0.476049	0.620743
YGR042W	0.447777	0.14382	0.00184917	0.00752935
YKL212W	0.447355	0.233564	0.0554495	0.123348
YOR149C	0.447174	0.18707	0.0168295	0.0470654
YLR099W-A	0.447018	0.205035	0.0292421	0.0738088
YDL194W	0.44659	0.268127	0.0957948	0.189165
YDR288W	0.444725	0.158888	0.00512651	0.0175919
YDR490C	0.444561	0.153803	0.00384687	0.0139159
YDR467C	0.443969	0.333886	0.183616	0.312127
YGR146C	0.443141	0.208663	0.0336941	0.0826399
YNL170W	0.442636	0.309628	0.15284	0.270339
YLR318W	0.442429	0.199254	0.0263902	0.0678731
YLL027W	0.441847	0.245297	0.0716594	0.151884
YAL049C	0.441429	0.136093	0.0011804	0.00517749
YGL021W	0.440243	0.219437	0.044831	0.104338
YOR140W	0.438614	0.179888	0.0147581	0.042315
YGL216W	0.43851	0.153875	0.00437498	0.0154199
YDR458C	0.438114	0.14084	0.00186634	0.00758445
YOR283W	0.4372	0.17855	0.0143409	0.0413407
YOL035C	0.436938	0.497783	0.38007	0.529908
YPL193W	0.436592	0.170305	0.0103597	0.0315286
YPL221W	0.43638	0.198249	0.027724	0.0708363
YHR057C	0.436315	0.12764	0.000630083	0.00307024
YPL180W	0.435904	0.160589	0.00663943	0.0217677
YML107C	0.435389	0.124085	0.000450158	0.0023203
YLR410W	0.435339	0.130506	0.000850621	0.00395352
YDR022C	0.435304	0.201091	0.03041	0.0761408
YHR180W	0.435143	0.155967	0.00527141	0.0180395
YOL046C	0.435089	1.21781	0.720888	0.821428
YHR188C	0.435073	0.131732	0.000957512	0.00437219
YGR023W	0.435069	0.349216	0.212821	0.34703
YDL059C	0.434529	0.232	0.0610728	0.133432
YHR146W	0.434455	0.197056	0.0274732	0.0702889
YNR029C	0.433585	0.149416	0.00370955	0.013533
YHR206W	0.433293	0.238515	0.0692745	0.147581
YER038W-A	0.433151	1.54813	0.779638	0.86357
YMR299C	0.432851	0.173195	0.0124472	0.0368924
YKL149C	0.432392	0.136602	0.00154906	0.00648073
YPL138C	0.432016	0.1295	0.000849875	0.003953
YPR056W	0.431717	0.119641	0.000308036	0.00167634
YDR298C	0.430996	0.194064	0.026358	0.0678434
YNR039C	0.430949	0.182994	0.0185231	0.0510693
YPR032W	0.430865	0.143046	0.00259475	0.0100536
YLR025W	0.43045	0.130709	0.000990612	0.00447748
YML057W	0.430111	0.15075	0.0043289	0.0152834
YKL008C	0.429794	0.190911	0.0243678	0.0635363
YBL065W	0.429639	1.49342	0.773585	0.860218
YBR201C-A	0.428903	0.324799	0.186661	0.315756
YGR002C	0.428846	0.135349	0.00153258	0.00641605
YOR015W	0.428548	0.196371	0.0290847	0.0735006
YKL027W	0.427858	0.18424	0.0202177	0.0546552
YOR347C	0.427745	0.319307	0.180374	0.307959
YGR008C	0.427645	0.287296	0.136615	0.248833
YEL016C	0.427473	0.165046	0.00959712	0.0296707
YKR003W	0.42689	0.280304	0.12777	0.237137
YDR046C	0.426851	0.188219	0.0233383	0.0613638
YOL018C	0.426287	0.174492	0.014565	0.0418577
YEL053W-A	0.424479	0.442497	0.337417	0.487762
YBR133C	0.423943	0.143461	0.00312549	0.0117597
YBR026C	0.422359	0.281721	0.13382	0.245388
YOL017W	0.422276	0.26713	0.113926	0.216945
YFR010W-A	0.420236	1.18698	0.72331	0.823286
YMR281W	0.420113	0.176475	0.0172853	0.0481457
YJL166W	0.419967	0.171108	0.0141124	0.0408257
YMR311C	0.419955	0.190741	0.0276861	0.0707685
YER128W	0.419604	0.252442	0.0964765	0.190211
YLR128W	0.419225	0.270477	0.121154	0.227716
YCL032W	0.419018	0.118041	0.000385581	0.00201743
YLR324W	0.418042	0.211646	0.0482457	0.110554
YKL197C	0.417929	0.183959	0.0230949	0.060852
YJL162C	0.417754	0.193242	0.0306319	0.0765887
YFL017C	0.417705	0.192779	0.0302539	0.0758744
YCL061C	0.417514	0.186965	0.0255418	0.0660447
YNL233W	0.417078	0.16198	0.0100277	0.0306678
YPL182C	0.416734	0.402225	0.300169	0.447927
YCL041C	0.416565	0.375601	0.267403	0.411928
YNR067C	0.415983	0.239232	0.0820657	0.168505
YBR270C	0.41588	0.172202	0.0157323	0.0446165
YGR183C	0.415662	0.240111	0.0834294	0.170408
YMR163C	0.415634	0.181075	0.0217121	0.0578066
YKL131W	0.41487	0.692684	0.549218	0.684112
YDR356W	0.414858	0.215329	0.0540265	0.121089
YDR227W	0.414185	0.144099	0.00404908	0.0144839
YJR151W-A	0.413962	0.870813	0.634521	0.754559
YFL029C	0.413358	0.162299	0.0108685	0.0328528
YGL073W	0.413095	0.215212	0.0549235	0.122659
YMR176W	0.412984	0.111937	0.000224756	0.00127655
YCL016C	0.412698	0.170596	0.015557	0.0442602
YGL104C	0.412141	0.20669	0.0461509	0.106615
YMR300C	0.412082	0.400558	0.303588	0.451476
YCL054W-A	0.410966	0.421864	0.329973	0.481349
YER084W	0.410686	0.410323	0.316883	0.466506
YLR098C	0.410685	0.153116	0.0073143	0.0236436
YIL005W	0.410281	0.108361	0.000152943	0.000929571
YGR013W	0.410113	0.22397	0.0670848	0.143849
YLL047W	0.409671	1.73548	0.813389	NA
YPL022W	0.408973	0.124793	0.00104839	0.00469107
YLR270W	0.40862	0.206838	0.0482053	0.110502
YMR221C	0.408544	0.206204	0.0475613	0.109388
YNL227C	0.408315	0.219834	0.0632578	0.137389
YOR222W	0.40771	0.215414	0.0584003	0.128674
YFL008W	0.407269	0.173042	0.0185935	0.0512182
YDR542W	0.40721	3.14897	0.897108	NA
YBL035C	0.406708	0.174379	0.0196839	0.0535134
YLR004C	0.406548	0.182016	0.0255104	0.0659908
YML099C	0.40596	0.170972	0.017576	0.0488683
YOR192C-C	0.404897	0.188046	0.0313047	0.0780056
YJL129C	0.404831	0.161117	0.0119827	0.0356341
YKR063C	0.404769	0.200074	0.0430636	0.100638
YOR174W	0.404705	0.193384	0.0363709	0.0880317
YCR105W	0.40442	0.172464	0.0190298	0.0520982
YIL066C	0.404419	0.226921	0.0747165	0.157136
YBR096W	0.403382	0.151826	0.00788691	0.0251945
YCR014C	0.403296	0.154476	0.00903454	0.0281968
YGR270W	0.403031	0.0986523	4.40059e-05	0.000316457
YNL187W	0.402819	0.166238	0.0153869	0.0438562
YDR029W	0.402637	0.331088	0.223947	0.361022
YGL065C	0.401776	0.16189	0.0130726	0.0383995
YOR073W	0.401656	0.29326	0.170805	0.294358
YCR008W	0.401419	0.22591	0.0755848	0.158482
YDR248C	0.401083	0.179454	0.0254161	0.0658016
YOR077W	0.399122	0.246216	0.105012	0.203946
YDR320C-A	0.398943	0.226873	0.0786721	0.163147
YBR243C	0.398591	0.192547	0.038443	0.0922219
YKR069W	0.397582	0.307133	0.195495	0.325755
YGL193C	0.397573	0.225318	0.0776489	0.161508
YMR240C	0.396922	0.184799	0.0317251	0.0787388
YCR082W	0.395793	0.168284	0.018676	0.0512825
YOR304W	0.395788	0.115933	0.000640344	0.00311295
YHR077C	0.395583	0.157633	0.0120895	0.0359003
YBR064W	0.394867	1.49806	0.7921	0.873149
YFL005W	0.394556	0.135255	0.00353279	0.0129716
YFL032W	0.394479	0.379797	0.298964	0.446657
YGL210W	0.394095	0.11663	0.000727428	0.00346347
YNL101W	0.393982	0.147924	0.00773553	0.0248125
YIR040C	0.393786	0.398318	0.322849	0.472614
YHR182W	0.393399	0.170251	0.0208493	0.0559965
YMR197C	0.392562	0.138122	0.00448116	0.0157054
YDR205W	0.392431	0.184498	0.0334181	0.0821035
YMR029C	0.392381	0.190706	0.0396363	0.0943828
YJR155W	0.392332	0.167986	0.0195168	0.0532215
YNR006W	0.392312	0.162305	0.0156436	0.0444457
YOR208W	0.392269	0.176785	0.026493	0.0680576
YOL100W	0.391894	0.150194	0.00907403	0.0283059
YAL062W	0.391886	0.2836	0.167024	0.290005
YPL209C	0.391689	0.363146	0.280766	0.426449
YOR003W	0.39153	0.172373	0.0231224	0.0608987
YDR170C	0.391335	0.161467	0.0153666	0.0438183
YIL091C	0.390573	0.199277	0.050002	0.113951
YIR010W	0.39055	0.183802	0.0336002	0.0824616
YGL066W	0.390437	0.161207	0.0154371	0.043939
YNL319W	0.3901	0.721955	0.588964	0.71817
YMR165C	0.390038	0.20089	0.0521918	0.117738
YLL040C	0.389464	0.203381	0.0554992	0.123371
YDR166C	0.388592	0.137102	0.00459216	0.0160225
YJL127C	0.387562	0.146627	0.00821284	0.0260491
YMR025W	0.387416	0.169409	0.0222037	0.0588062
YBR147W	0.386935	0.379276	0.307637	0.455904
YNL259C	0.386927	0.17046	0.0232137	0.0611135
YIR018C-A	0.386732	0.371205	0.297491	0.445164
YMR195W	0.386711	0.331336	0.243159	0.38435
YJR097W	0.386384	0.377276	0.305768	0.454105
YPL096C-A	0.385697	0.229	0.092131	0.184081
YFR049W	0.385464	0.262411	0.14185	0.256572
YDR260C	0.385423	0.239515	0.107576	0.208086
YLR231C	0.385343	0.15936	0.0156035	0.0443723
YJR144W	0.385259	0.217254	0.0761778	0.159247
YLR272C	0.385054	0.120558	0.00140351	0.00596374
YBR287W	0.384883	0.314835	0.221522	0.358501
YGR129W	0.383552	0.172858	0.0264947	0.0680576
YBL001C	0.383475	0.191493	0.0452249	0.104981
YGR045C	0.383362	0.311859	0.218967	0.355011
YKR090W	0.383227	0.118401	0.00120922	0.00526725
YDR097C	0.383088	0.270503	0.156715	0.275828
YOL043C	0.382783	0.162517	0.0185057	0.0510439
YDR153C	0.381825	0.131256	0.00362568	0.0132814
YML015C	0.38129	0.150717	0.0114117	0.0341968
YPL042C	0.380319	0.220314	0.0843003	0.171849
YBR020W	0.379884	0.214647	0.0767588	0.16019
YFR030W	0.37988	0.318343	0.232751	0.371978
YEL064C	0.379705	0.194565	0.0509907	0.115446
YDR006C	0.378931	0.10543	0.000325442	0.00175273
YLR313C	0.37884	0.255345	0.137904	0.250669
YOR075W	0.378371	0.162613	0.0199747	0.0541389
YEL071W	0.378174	0.223827	0.0911082	0.182541
YLR336C	0.378	0.185439	0.0415095	0.0977376
YDL237W	0.377675	0.169485	0.0258559	0.0667738
YDR005C	0.377254	0.140509	0.00725476	0.0235121
YDR309C	0.376592	0.34733	0.278255	0.423522
YDR335W	0.37604	0.147977	0.011047	0.0332685
YMR030W	0.376011	0.277237	0.17501	0.300278
YLR169W	0.375468	0.234627	0.109537	0.210954
YNL325C	0.375368	0.144397	0.00933453	0.029046
YER039C-A	0.375141	0.248782	0.131578	0.242489
YER033C	0.374317	0.164944	0.0232464	0.0611737
YKL150W	0.373901	0.248307	0.132118	0.243125
YNL150W	0.373509	0.27875	0.180263	0.307937
YBL019W	0.373378	0.135425	0.00583198	0.0196091
YDL001W	0.373197	0.201291	0.0637363	0.138187
YHR103W	0.37307	0.137207	0.00654732	0.0215437
YGR182C	0.372927	0.229229	0.103763	0.202213
YDR135C	0.372902	0.13299	0.00504754	0.0173878
YHR001W-A	0.371691	0.227104	0.101703	0.198881
YFL042C	0.371055	0.207415	0.0736227	0.155202
YKL089W	0.37076	0.197155	0.060033	0.131714
YNL130C	0.370479	0.216815	0.0874995	0.176755
YIL102C	0.369845	0.334996	0.269581	0.414157
YMR075C-A	0.369492	0.821631	0.652923	0.769982
YHR104W	0.36948	0.247505	0.135485	0.247253
YOR129C	0.369003	0.216146	0.0877866	0.177105
YDR181C	0.368451	0.176324	0.0366516	0.0886398
YIR035C	0.36788	0.175763	0.0363456	0.0880317
YPL204W	0.367406	0.154382	0.0173197	0.04822
YDL164C	0.367129	0.188024	0.0508707	0.115247
YKL116C	0.366703	0.127819	0.0041187	0.0146847
YCR050C	0.366645	0.740205	0.620368	0.744747
YCR009C	0.366416	0.158126	0.0204908	0.0552978
YDR056C	0.364756	0.132578	0.00593656	0.0198602
YDR113C	0.364439	0.263822	0.167161	0.290162
YDL128W	0.363869	0.158881	0.0220099	0.0584124
YPL034W	0.363488	0.248057	0.142828	0.257892
YGL228W	0.362997	0.127362	0.00437021	0.0154118
YKL022C	0.362695	0.126295	0.00408131	0.0145741
YMR048W	0.362621	0.233051	0.119714	0.225688
YML060W	0.362597	0.343222	0.290762	0.437862
YDR349C	0.36079	0.143076	0.0116799	0.0348665
YBL055C	0.36053	0.193223	0.0620583	0.135207
YDL035C	0.360368	0.175632	0.0401858	0.095304
YCR047C	0.359941	0.173363	0.0378731	0.0910647
YDR061W	0.359875	0.182818	0.049012	0.112063
YDL131W	0.359806	0.271443	0.184996	0.31396
YBR289W	0.359702	0.165472	0.0297203	0.0748342
YOR071C	0.359421	0.191872	0.0610367	0.1334
YGR133W	0.358649	0.130359	0.00593707	0.0198602
YKL075C	0.358583	0.161954	0.0268213	0.0687913
YDR068W	0.358511	0.176231	0.041919	0.0983886
YGL080W	0.357359	0.222727	0.10861	0.209544
YMR213W	0.356568	0.186931	0.0564573	0.125189
YCR086W	0.356367	0.227525	0.117283	0.222247
YDR318W	0.356038	0.222149	0.109001	0.210061
YKL223W	0.355801	0.430378	0.408398	0.557627
YDR282C	0.355788	0.223924	0.112089	0.214159
YNL037C	0.355691	0.299097	0.234354	0.373936
YPL006W	0.355524	0.193481	0.0661346	0.142349
YOL062C	0.355079	0.114865	0.00199305	0.00799011
YMR313C	0.354403	0.116102	0.00226926	0.00893673
YBR188C	0.354235	0.181408	0.0508545	0.115247
YJR106W	0.353923	0.199598	0.0761993	0.159247
YHR039C	0.353847	0.108927	0.00116022	0.00511086
YDR460W	0.353396	0.148084	0.0170119	0.0475114
YDL023C	0.352841	0.365705	0.334634	0.485087
YHL019C	0.352711	0.186545	0.0586567	0.129123
YCR028C	0.352428	0.262653	0.17966	0.306991
YIL086C	0.352356	0.314272	0.262211	0.406437
YIL077C	0.35232	0.211198	0.0952773	0.188408
YML004C	0.352207	0.176074	0.0454636	0.105418
YGR228W	0.351966	0.528043	0.505061	0.64642
YMR171C	0.351888	0.145123	0.0153182	0.0437003
YOR008C	0.351749	0.110212	0.001415	0.00600436
YLR189C	0.351528	0.110387	0.00145002	0.00614462
YOL132W	0.351218	0.479786	0.46415	0.610713
YGR019W	0.350351	0.219477	0.110421	0.211868
YBL033C	0.349772	0.171641	0.0415688	0.0978035
YDR431W	0.349615	0.598776	0.559299	0.693237
YBL029C-A	0.349561	0.264211	0.185824	0.315022
YMR200W	0.349179	0.128683	0.00665817	0.0217821
YOR199W	0.348949	0.33338	0.295238	0.442467
YIL063C	0.348855	0.14821	0.0185833	0.0512128
YKL173W	0.348847	0.12812	0.00647297	0.0213666
YBR278W	0.348522	0.219004	0.11152	0.213533
YLR045C	0.347705	0.211185	0.0996724	0.195523
YHR162W	0.347484	0.180598	0.054346	0.121544
YJL159W	0.346703	0.224864	0.123114	0.230291
YGL140C	0.346538	0.154596	0.0249891	0.0648572
YGR037C	0.346317	0.15759	0.0279792	0.0712551
YNL138W	0.345602	0.172956	0.0456936	0.105813
YBR103W	0.345144	0.136583	0.0115048	0.0344427
YGL093W	0.344974	0.167935	0.0399555	0.094938
YHR060W	0.344642	0.177884	0.0526898	0.118604
YDR169C	0.344544	0.147726	0.0196835	0.0535134
YOR290C	0.344491	0.133955	0.0101203	0.0309157
YLR326W	0.344323	0.218593	0.115216	0.219061
YDR397C	0.344112	0.24186	0.154802	0.273118
YEL058W	0.343516	0.144705	0.0176014	0.048917
YBR046C	0.343334	0.267247	0.198894	0.33001
YMR256C	0.343095	0.314741	0.275675	0.420828
YOL089C	0.342929	0.109338	0.0017102	0.0070696
YDR539W	0.342618	0.152714	0.0248627	0.0645562
YNR018W	0.341951	0.206639	0.0979598	0.19277
YDL099W	0.341844	0.185229	0.0649616	0.140411
YJR087W	0.340814	0.370087	0.357101	0.508677
YDL054C	0.34069	0.247412	0.168507	0.291687
YDL144C	0.34068	0.202775	0.0929407	0.185229
YHR048W	0.34064	0.229882	0.138393	0.251299
YPL002C	0.340394	0.1295	0.00857543	0.0269662
YDR358W	0.340318	0.194099	0.0795477	0.164471
YDR231C	0.33872	0.235443	0.150251	0.266819
YBL007C	0.338239	0.146246	0.0207338	0.0557845
YOL066C	0.338173	0.17303	0.0506514	0.114928
YPL150W	0.337999	0.164924	0.040421	0.0957162
YBR207W	0.337992	0.14019	0.0159106	0.0449996
YBR228W	0.336873	0.168221	0.0452238	0.104981
YLR375W	0.336022	0.167099	0.0443344	0.103375
YAL019W	0.335906	0.214836	0.117925	0.223094
YAR014C	0.335815	0.21813	0.123679	0.231
YKR086W	0.335794	0.160156	0.036023	0.0874326
YPL270W	0.335752	0.127082	0.00824138	0.0261263
YDR417C	0.335722	0.327149	0.304796	0.452838
YFR031C	0.335515	0.16709	0.0446443	0.10402
YMR070W	0.335335	0.197204	0.0890476	0.179218
YFR033C	0.335165	0.159175	0.0352356	0.0859478
YOR324C	0.334835	0.19391	0.084212	0.171725
YIL060W	0.33476	0.916214	0.714833	0.818079
YER101C	0.333935	0.202274	0.0987583	0.193913
YCR083W	0.33374	0.180092	0.0638581	0.138403
YGL001C	0.333057	0.159435	0.036709	0.0887443
YML119W	0.332996	0.148414	0.0248515	0.064554
YBR013C	0.332453	0.292395	0.255539	0.398312
Q0250	0.332351	1.06501	0.754993	0.847955
YNR024W	0.331821	0.283458	0.241752	0.382805
YBR160W	0.331746	0.151701	0.028754	0.0728488
YHR176W	0.331699	0.176993	0.0609195	0.133191
YER163C	0.331369	0.123971	0.00751866	0.024204
YJL036W	0.331353	0.139852	0.0178214	0.0493747
YDR145W	0.331165	0.120626	0.00604399	0.0201209
YKL091C	0.331075	0.20628	0.108499	0.209416
YLR140W	0.330758	0.396307	0.403943	0.553427
YDR136C	0.330691	0.359057	0.357052	0.508677
YJL222W	0.33064	0.472697	0.484254	0.628554
YAR023C	0.330552	0.250311	0.186647	0.315756
YFL031W	0.33039	0.23021	0.15124	0.267965
YDR456W	0.329957	0.216838	0.12809	0.237604
YPL095C	0.329567	0.238966	0.167853	0.290958
YOR332W	0.32943	0.168528	0.0506118	0.11488
YBR132C	0.329306	0.395861	0.40548	0.555122
YNL107W	0.328484	0.212169	0.121569	0.22829
YPL028W	0.328395	0.158077	0.0377614	0.0908661
YJL098W	0.328342	0.276821	0.235575	0.375309
YMR103C	0.328128	0.362369	0.365196	0.516554
YPR003C	0.32794	0.142789	0.0216371	0.0576682
YNL149C	0.326975	0.186272	0.0791977	0.164019
YIR042C	0.32694	0.217597	0.132967	0.244359
YDL004W	0.325523	0.151853	0.0320589	0.079396
YLR173W	0.324987	0.179668	0.0704786	0.149788
YJL049W	0.324593	0.223217	0.145902	0.261277
YKR010C	0.324368	0.196127	0.0981545	0.193092
YDR003W	0.324288	0.198339	0.102045	0.199488
YKR001C	0.324242	0.19191	0.0911135	0.182541
YEL019C	0.324206	0.242626	0.181472	0.30924
YNL295W	0.324117	0.167338	0.0527579	0.118715
YLR001C	0.323969	0.115157	0.00490391	0.016968
YBR005W	0.323807	0.182275	0.0756543	0.158521
YIL041W	0.322853	0.195411	0.0984988	0.193586
YDR264C	0.322767	0.146205	0.0272704	0.0699062
YGR015C	0.322673	0.157783	0.0408506	0.0965118
YDR441C	0.322602	0.322549	0.317231	0.466798
YDR221W	0.322344	0.135836	0.0176427	0.0489664
YER039C	0.322133	0.228265	0.158179	0.278127
YER020W	0.321974	0.218638	0.14085	0.255206
YDL067C	0.321868	0.166947	0.0538591	0.120836
YDR049W	0.321513	0.135919	0.0180072	0.0498674
YNL286W	0.321121	0.146144	0.0279993	0.0712772
YBR178W	0.321039	0.696895	0.645034	0.763715
YLR015W	0.320775	0.153676	0.0368574	0.089034
YMR077C	0.320765	0.182717	0.0791688	0.164013
YOR275C	0.320281	0.137968	0.0202646	0.0547584
YLR190W	0.320278	0.141731	0.0238356	0.0624609
YDR129C	0.319995	0.179164	0.074091	0.155978
YKR045C	0.319947	0.195011	0.100869	0.197559
YDL135C	0.319631	0.111439	0.00412798	0.0146895
YKR025W	0.319333	0.24665	0.195431	0.325755
YOR014W	0.319288	0.141472	0.0240141	0.0627705
YCR089W	0.318727	0.179652	0.0760411	0.159064
YFL013C	0.318673	0.235604	0.17619	0.301894
YMR159C	0.317721	0.641314	0.620303	0.744747
YLR342W	0.317705	0.251245	0.206044	0.338632
YOR350C	0.317073	0.128563	0.0136526	0.0397849
YDR423C	0.316819	0.188113	0.0921445	0.184081
YPL174C	0.316815	0.160083	0.0478085	0.109794
YGR113W	0.316782	0.164562	0.0542293	0.121413
YJL106W	0.315865	0.202637	0.11905	0.22464
YDR371W	0.31585	0.195469	0.106125	0.205671
YKL213C	0.31544	0.155858	0.0429805	0.100528
YER014C-A	0.313718	0.505728	0.53504	0.671841
YFL041W	0.313454	0.127934	0.0142805	0.0412298
YJR125C	0.313405	0.137186	0.0223409	0.0590378
YML007W	0.313385	0.209802	0.135249	0.246994
YBR125C	0.313028	0.197894	0.113697	0.216701
YKL113C	0.312934	0.272702	0.251162	0.393019
YDR338C	0.312923	0.171408	0.067911	0.145072
YHL025W	0.312383	0.20422	0.126106	0.234551
YDR003W-A	0.312379	0.258989	0.227761	0.366447
YBR225W	0.311532	0.144602	0.0312082	0.0777961
YLR126C	0.31118	0.22063	0.158418	0.278313
[truncated: 4,589 more rows]
