# Supplementary material for: Identification and characterization of roles for Puf1 and Puf2 proteins in the yeast response to high calcium
Source: Sci Rep. 2017 Jun 8;7:3037. doi: 10.1038/s41598-017-02873-z (PMC5465220; doi:10.1038/s41598-017-02873-z)
Supplement: Supplementary file 5 — Supplementary Table S4 [file 41598_2017_2873_MOESM5_ESM.xls]

## Sheet: Fig. 6A
Supplementary Table S4 List of genes differentially expressed between puf1Δ and puf2Δ versus their isogenic wild types (T45/T0, Tend/T0; Fig. 6A).
Differentially expressed genes defined as genes with values larger thah two standard deviations from the trend-line.
For each gene we present its distance from the best-fit trend line (actual reads and ratios are presented in Supplemetary Table 2)
Red - genes with two standard deviations and more above the trendline
Black with grey background - close to the trendline
Blue - genes with two standard deviations below the trendline
green background indicate genes that were found to be bound by Puf1 and/or Puf2
Table for Fig. 6A (replicate 1) I Puf1Δ T45/T0					Table for Fig. 6A (replicate 1) II Puf2Δ T45/T0					Table for Fig. 6A (replicate 1) III Puf1Δ Tend/T0					Table for Fig. 6A (replicate 1) IV Puf2Δ Tend/T0					Table for replicate 2 I Puf1Δ T45/T0					Table for replicate 2 II Puf2Δ T45/T0					Table for replicate 2 III Puf1Δ Tend/T0					Table for replicate 2 IV Puf2Δ Tend/T0						Table for replicate 3 I Puf1Δ T45/T0					Table for replicate 3 II Puf2Δ T45/T0
Gene name	Y coordinate	X coordinate	Distance from the trend line		Gene name	Y coordinate	X coordinate	Distance from the trend line		Gene name	Y coordinate	X coordinate	Distance from the trend line		Gene name	Y coordinate	X coordinate	Distance from the trend line		Gene name	Y coordinate	X coordinate	Distance from the trend line		Gene name	Y coordinate	X coordinate	Distance from the trend line		Gene name	Y coordinate	X coordinate	Distance from the trend line		Gene name	Y coordinate	X coordinate	Distance from the trend line			Gene name	Y coordinate	X coordinate	Distance from the trend line		Gene name	Y coordinate	X coordinate	Distance from the trend line
YPL223C	1.53742	4.66382	2.36483		YER103W	-1.74084	-0.108231	1.21324		YBR072W	1.31186	3.50597	2.24086		YKR075C	-0.0823461	2.07815	1.56079		YDR343C	-2.7673	2.39106	3.67769		YEL021W	-3.66816	-1.9358	1.33946		YML042W	1.3988	3.81175	1.65523		YBR208C	-2.27691	-1.01572	1.00025			YJR010W	2.03604	3.9704	1.23928		YLR420W	-2.05722	-0.409527	1.20777
YBR117C	1.21798	3.9567	2.06802		YGR142W	-2.98562	-1.5847	1.16854		YCR007C	2.14608	3.99127	2.18832		YDR343C	-0.188817	1.80488	1.4332		YNR034W-A	-0.964114	3.77836	3.32848		YLR420W	-2.16566	-0.509627	1.21082		YBR117C	2.3203	4.68173	1.59513		YBR067C	-4.57181	-3.8265	0.79906			YER042W	0.70931	2.50978	1.21677		YOL143C	-1.45813	0.181289	1.17719
YER042W	-1.51403	1.08053	1.84143		YHL036W	-0.798272	0.841152	1.13543		YML123C	4.11433	4.91331	1.87802		YDR070C	-0.261532	1.66934	1.38348		YDR342C	-2.49315	2.01389	3.21905		YOL143C	-1.36111	0.180711	1.09198		YDL223C	1.78129	4.0137	1.51986		YEL021W	-1.82599	-0.834059	0.789835			YBR072W	3.19357	5.07214	1.14141		YJL107C	-1.277	0.348874	1.16037
YBR072W	1.71253	3.9206	1.70317		YCR021C	-2.02433	-0.825374	0.950876		YKR097W	4.2667	4.94188	1.81822		YCR021C	-2.66762	-0.72777	1.2669		YPR160W	-1.93057	2.32279	3.02465		YBR208C	-2.53622	-1.16935	1.03276		YLR267W	0.968098	3.14779	1.50478		YMR085W	1.16789	2.34558	0.723697			YPR037C	0.484751	2.10144	1.10328		YPR035W	-1.72994	-0.148294	1.14885
YKR075C	-0.0273488	2.27347	1.69341		YJL107C	1.08716	2.49185	0.815364		YDL234C	0.424146	2.33541	1.75009		YEL011W	-0.402424	1.33742	1.23639		YIL162W	-2.48824	1.40278	2.79409		YKL216W	-3.35267	-2.17807	0.943449		YPL036W	1.08785	3.22574	1.47262		YGR023W	0.4202	1.51152	0.713253			YBR016W	0.125487	1.69551	1.0901		YBR208C	-2.16931	-0.632882	1.1361
YNL195C	2.57336	4.61845	1.62264		YDR070C	1.06989	2.35785	0.739584		YIL117C	-1.51292	1.03125	1.72392		YDL222C	2.58763	4.06977	1.20073		YKL163W	-0.0846289	3.9111	2.78308		YKR075C	-1.13777	-0.119579	0.723922		YKR097W	4.49824	6.76021	1.46856		YKR075C	0.1336	1.18027	0.701463			YDL223C	3.13872	4.9205	1.07836		YNL036W	1.15399	2.80655	1.07761
YAL061W	0.841485	2.92458	1.57333		YGL179C	-0.730226	0.280816	0.713443		YDL039C	1.15042	2.71771	1.67075		YGL209W	0.592266	2.20504	1.19426		YKL217W	0.275091	4.24553	2.75319		YDR126W	-0.798433	0.121125	0.639425		YER081W	-1.61229	0.198343	1.31695		YGL209W	0.310829	1.30291	0.653316			YMR195W	-0.8832	0.456145	0.985249		YEL021W	-2.59854	-1.18272	1.0712
YDL204W	1.12536	2.80777	1.29386		YGR146C	-0.936539	0.0468072	0.713124		YPL156C	0.53484	2.27813	1.64143		YJR115W	0.175725	1.79013	1.17413		YBR072W	3.00542	6.92456	2.6233		YFR015C	-0.791527	0.105643	0.623824		YDR034W-B	1.35433	3.26748	1.30966		YER088C	-0.0862516	0.835831	0.631496			YBR117C	2.74516	4.33309	0.966754		YCL025C	-0.0704707	1.48372	1.06103
YOR028C	-0.398957	1.24411	1.19739		YDR258C	-0.680343	0.324314	0.70486		YLL057C	0.87685	2.45829	1.60417		YNL194C	-0.0868848	1.49873	1.13961		YER091C	1.26831	4.99194	2.54861		YDR343C	1.67715	2.7393	0.610255		YCR007C	1.62958	3.55054	1.3078		YLR142W	0.544467	1.52065	0.627659			YBR005W	-0.153793	1.1582	0.928893		YJL108C	-0.404862	1.12678	1.05946
YJL107C	0.995023	2.50986	1.1659		YPR158W	-2.14737	-1.35699	0.691105		YDR034W-B	2.50173	3.52145	1.60038		YBR072W	2.04179	3.46792	1.13178		YGR142W	-2.07259	1.44219	2.52025		YBR083W	-1.47578	-0.693423	0.580529		YER091C	0.0254243	1.72546	1.19693		YOR178C	0.300552	1.23913	0.61789			YPR167C	0.160686	1.45863	0.903053		YMR085W	-0.638597	0.794422	1.00153
YKL001C	0.605468	2.11411	1.14406		YPL240C	-1.12773	-0.235392	0.669566		YKR075C	0.646363	2.29861	1.5973		YNL195C	0.897711	2.39411	1.12468		YFR053C	-0.977662	2.51108	2.46439		YDR320C-A	0.116044	1.01699	0.580095		YLR377C	1.74069	3.50106	1.19345		YIL082W	-0.911411	-0.101049	0.608907			YOL052C-A	2.06798	3.50503	0.899072		YGR161C	0.509517	1.97653	0.977113
YDR070C	0.777473	2.24348	1.12063		YML130C	-0.565758	0.358469	0.641601		YOR385W	-0.980597	1.18706	1.56181		YLR177W	-0.969788	0.618611	1.09646		YBR117C	2.10536	5.69817	2.42942		YBR197C	-1.21758	-0.417367	0.579516		YER024W	1.23868	2.96066	1.18009		YML118W	1.60321	2.65121	0.608398			YCR005C	-1.08279	0.104267	0.891902		YER073W	-2.03041	-0.749055	0.955345
YJL108C	1.4823	2.85235	1.08202		YGL209W	0.688428	1.76761	0.634669		YDL223C	1.58716	2.83928	1.53252		YDR277C	0.304104	1.79972	1.09372		YCR005C	-2.7434	0.408146	2.29299		YPL148C	-0.766081	0.061849	0.575363		YML123C	3.10741	4.80083	1.11088		YJL107C	0.452396	1.39114	0.608297			YJL133C-A	-0.779379	0.391724	0.865344		YKL216W	-2.35592	-1.10878	0.945405
YML123C	2.14349	3.45312	1.06738		YGR161C	-0.421357	0.510796	0.634238		YPL088W	1.97773	3.05658	1.49963		YOR178C	0.0248692	1.45717	1.03307		YOR374W	-1.07701	2.03181	2.20584		YFL014W	6.20159	7.54791	0.572988		YER065C	3.01535	4.69094	1.10094		YIL101C	2.09767	3.17912	0.599346			YER046W	0.140059	1.36197	0.85236		YPL026C	-0.389467	0.824306	0.840762
YDL039C	0.173472	1.56215	1.0374		YOL143C	-0.607193	0.266436	0.611719		YNR034W-A	0.638811	2.12373	1.4553		YOL084W	3.08007	4.26332	1.00708		YAL054C	0.430044	3.45448	2.09548		YPR160W	1.76048	2.74772	0.554977		YHL029C	-1.31406	0.164122	1.07842		YGR146C	-0.0866036	0.767586	0.58573			YBR126W-A	-0.432326	0.723281	0.836839		YGR142W	-1.61688	-0.532632	0.802932
YDR034W-B	3.10116	4.27461	1.01069		YNL195C	3.33233	4.72121	0.608824		YLR194C	2.0792	3.02176	1.41481		YFL014W	2.13892	3.33105	0.965405		YPL265W	-3.39243	-0.562543	2.09365		YDR033W	-3.82024	-3.25219	0.554163		YJL089W	0.655196	2.20012	1.07267		YJL213W	-0.0846977	0.756084	0.576566			YML053C	-0.906961	0.208249	0.833895		YHR094C	0.311902	1.41995	0.739074
YPL156C	0.0994852	1.42918	0.991111		YOL152W	-0.303106	0.60371	0.607136		YPL223C	4.10046	4.30503	1.37729		YER103W	-2.20843	-0.713372	0.964713		YMR303C	-0.83538	2.0756	2.06105		YPL186C	1.27644	2.22168	0.551062		YOR011W	-0.155884	1.33929	1.0596		YPR079W	-1.01279	-0.280943	0.562433			YDL173W	0.462919	1.67163	0.82667		YBL101C	0.0155468	1.09836	0.734083
YMR169C	2.65112	3.80364	0.975422		YML100W	0.405125	1.40119	0.604375		YHR138C	1.32682	2.46968	1.3666		YPR160W	-0.343509	1.01795	0.962338		YNL194C	0.514662	3.43116	2.01812		YOR173W	3.03714	4.11068	0.548631		YMR085W	0.311955	1.80149	1.04332		YAL040C	-1.17707	-0.461002	0.562295			YNR060W	-4.07527	-3.22147	0.819854		YMR251W	0.800812	1.92412	0.729217
YIL117C	-0.236492	1.08912	0.973196		YJL108C	1.6934	2.8539	0.600742		YBL078C	0.121624	1.67667	1.3657		YDR247W	-1.2767	0.144735	0.95849		YFR015C	-2.80191	-0.0648851	2.00917		YMR087W	0.399229	1.25018	0.531592		YOL119C	-1.0457	0.361491	1.02208		YHR097C	1.87822	2.87716	0.557735			YPL056C	0.455517	1.64485	0.813862		YOL084W	3.42651	4.70845	0.72889
YJR010W	-0.172943	1.13624	0.964044		YBR169C	0.0720828	1.01178	0.596138		YKL001C	0.573425	1.94957	1.34566		YPL014W	-2.44408	-0.947012	0.954124		YAL061W	0.768368	3.66535	1.99588		YNL092W	1.65041	2.59319	0.530306		YGR146C	-0.543322	0.867182	1.0111		YPL026C	0.42686	1.2871	0.556982			YDL232W	-1.08758	-0.0318754	0.802732		YMR034C	0.507101	1.60927	0.72693
YBR054W	-0.927171	0.427752	0.963848		YGR211W	-2.12722	-1.49185	0.58671		YLR142W	0.551486	1.8838	1.30274		YOL052C-A	0.703053	1.96631	0.943997		YOL052C-A	1.32179	4.23922	1.99082		YDL130W-A	2.36527	3.36018	0.529348		YBR072W	3.12452	4.64325	0.98923		YGL035C	0.733032	1.61658	0.553129			YER053C-A	-1.9065	-0.938688	0.785265		YJL213W	-0.401801	0.644678	0.726509
YPR035W	-1.66723	-0.280685	0.953993		YMR102C	-0.798928	0.00515015	0.582414		YJR096W	0.499026	1.84069	1.29552		YMR105C	-1.24115	0.144288	0.93395		YKR097W	1.17688	4.05663	1.96985		YJL107C	-0.977139	-0.237725	0.525839		YJL116C	2.38845	3.87124	0.983754		YML020W	0.170069	1.00023	0.553114			YER020W	-0.176872	0.917931	0.782229		YGL045W	1.09702	2.22935	0.723088
YOR134W	1.872	3.0176	0.935727		YBL101C	-0.28893	0.577098	0.578893		YHR096C	5.26428	4.94157	1.27014		YHR092C	0.412444	1.65895	0.916857		YBL015W	-0.452315	2.29158	1.93256		YNR034W-A	3.59736	4.67393	0.522106		YAL034C	0.827898	2.24959	0.982613		YJL165C	-0.272084	0.513937	0.551616			YER091C	3.55388	4.92198	0.775258		YNL278W	-0.104472	0.950486	0.719965
YJR096W	0.691865	1.90817	0.934793		YNL077W	-1.11004	-0.357435	0.575505		YMR085W	0.870234	2.01476	1.23715		YHR096C	4.20221	5.17529	0.910616		YER042W	-0.38532	2.34694	1.92222		YDR482C	-0.344003	0.435299	0.520708		YJR004C	-3.08959	-1.82044	0.980334		YDR343C	1.18892	2.09912	0.541953			YAL061W	2.28063	3.54912	0.773321		YFR055W	-2.83323	-1.94716	0.717546
YNL234W	0.192155	1.422	0.922443		YKR075C	0.174769	1.08965	0.570743		YOR220W	0.566559	1.79978	1.22424		YMR169C	2.02557	3.13671	0.900302		YMR081C	-1.06302	1.60462	1.90112		YLR327C	2.08376	3.0243	0.506678		YEL065W	-1.79954	-0.485378	0.977468		YBL085W	-0.604024	0.128685	0.536883			YDR043C	-2.21052	-1.28553	0.771844		YJL171C	0.0582467	1.09889	0.703378
YOR385W	-0.637061	0.635872	0.916978		YIL056W	-1.13292	-0.3987	0.565326		YMR036C	0.341179	1.63628	1.21137		YGR142W	-4.5038	-2.96158	0.881761		YFL054C	-0.0969007	2.61508	1.89826		YOL052C-A	3.3144	4.34594	0.505876		YNR060W	-4.1319	-2.9507	0.946873		YLR327C	1.38364	2.3002	0.533799			YJR137C	0.664789	1.80827	0.771824		YNL077W	-0.291673	0.707588	0.689539
YCR021C	-1.87465	-0.52718	0.916285		YJR036C	-0.301407	0.531866	0.558295		YBR117C	2.35252	2.95089	1.20548		YBR298C	0.021547	1.2151	0.858077		YLR267W	-0.513537	2.17569	1.89699		YLR388W	-2.38983	-1.7858	0.505697		YER167W	-0.645988	0.66731	0.946374		YPR035W	-1.87412	-1.26674	0.533562			YDR034W-B	2.34753	3.60652	0.763396		YMR136W	0.445663	1.48681	0.687622
YDL234C	0.346655	1.54994	0.90995		YBR067C	-2.97406	-2.49934	0.554303		YKL159C	2.11049	2.77993	1.19552		YNR034W-A	0.079236	1.25933	0.851177		YGR023W	-0.960879	1.68815	1.88475		YLR257W	-0.416662	0.334061	0.504949		YKR051W	-1.07255	0.182703	0.917382		YDL234C	1.26231	2.16427	0.531703			YMR009W	-0.757892	0.259477	0.759575		YER103W	-0.650549	0.317736	0.683208
YDL223C	2.23174	3.31955	0.909596		YBR101C	-1.72421	-1.10562	0.540407		YMR011W	2.57659	3.07662	1.18751		YPL223C	4.49646	5.36196	0.846906		YDL079C	-1.21048	1.38581	1.85703		YGR287C	-0.447786	0.300328	0.504759		YGR201C	1.41504	2.74604	0.904173		YDR085C	0.348924	1.15842	0.527745			YMR251W-A	1.23258	2.39512	0.755417		YGL035C	-0.070246	0.917841	0.672668
YDL214C	0.691931	1.85187	0.893703		YIL117C	-0.712233	0.0322743	0.535402		YLR107W	1.00237	2.03385	1.18053		YKL026C	0.412032	1.55646	0.842093		YMR169C	2.25303	5.02281	1.85676		YGL209W	-0.00089019	0.76013	0.490751		YGR023W	0.39695	1.6616	0.885056		YDR277C	0.712987	1.54993	0.522975			YMR120C	3.28777	4.5789	0.736624		YCL030C	0.290497	1.28912	0.6649
YNR034W-A	1.01298	2.13645	0.881392		YER052C	-1.73872	-1.13924	0.529019		YMR169C	2.17987	2.80595	1.17917		YDL204W	0.885785	1.98253	0.831421		YER103W	-0.859565	1.74975	1.85386		YOR182C	-2.38909	-1.81142	0.487708		YLR355C	-0.390538	0.817159	0.866361		YMR011W	0.727491	1.54928	0.511827			YOR156C	-0.346617	0.644426	0.720375		YPL058C	-2.70711	-1.89301	0.662934
YMR036C	0.657887	1.79805	0.877775		YOL047C	0.287745	1.15079	0.526556		YOL109W	-1.04958	0.656878	1.1566		YOR161C	0.605529	1.71584	0.827012		YDL204W	1.2558	3.96541	1.84979		YMR085W	0.216062	0.98845	0.487425		YKL163W	1.60172	2.87978	0.862515		YDR363W	-0.324702	0.390331	0.507104			YDL085W	1.58896	2.72246	0.717212		YGL209W	0.0198743	0.997524	0.661761
YGL209W	0.8102	1.92526	0.866248		YBR072W	3.59193	4.89014	0.526123		YNL195C	1.7338	2.48404	1.1551		YFR017C	0.0569538	1.19707	0.820763		YER150W	0.81063	3.48366	1.83998		YLR356W	2.25007	3.17207	0.485566		YIL055C	0.454404	1.67619	0.853801		YHR080C	-1.08085	-0.442651	0.503629			YBR147W	0.412283	1.45082	0.713446		YER028C	-0.92437	-0.0235176	0.648332
YKL026C	0.53734	1.66135	0.860637		YNL007C	-1.33386	-0.688973	0.523734		YER042W	-2.26699	-0.150719	1.15022		YLR149C	0.856225	1.92709	0.810961		YHL036W	0.169967	2.72799	1.78285		YER073W	-2.07627	-1.48313	0.482279		YPL089C	-0.909793	0.216105	0.823335		YML100W	-0.0685276	0.661658	0.500944			YKL001C	1.11251	2.2027	0.712379		YOL126C	0.438485	1.42042	0.647298
YPR167C	-0.644227	0.543066	0.854229		YMR085W	0.551064	1.44372	0.523167		YNR010W	-0.12472	1.25614	1.14953		YLR258W	-1.10093	0.0903498	0.798957		YGL205W	-0.166656	2.3742	1.78267		YMR105C	1.11901	1.94972	0.481083		YDR043C	-2.60649	-1.55979	0.813236		YNL278W	0.611969	1.40582	0.500377			YER047C	-0.0783299	0.904752	0.701075		YOR385W	-0.871177	0.0281931	0.645103
YLR142W	1.24254	2.293	0.83838		YOL158C	-1.62866	-1.04723	0.507463		YGL045W	0.466404	1.64197	1.14736		YMR081C	0.384281	1.46177	0.791656		YBR067C	-4.38029	-2.09741	1.75063		YJR036C	-0.539973	0.158389	0.475574		YAL054C	3.334	4.60179	0.809603		YLR120C	0.551143	1.33809	0.499604			YNL180C	-0.169654	0.803883	0.699302		YNR009W	-0.609423	0.302344	0.642726
YDR119W-A	0.648114	1.72885	0.834019		YLL026W	-0.38692	0.355902	0.505876		YOR134W	2.07909	2.6872	1.13527		YFR015C	-1.15818	0.0240518	0.789404		YKL026C	-0.179475	2.23278	1.69443		YFL054C	2.25664	3.15827	0.471354		YKL018C-A	-0.700793	0.411871	0.80863		YOL126C	1.38263	2.24005	0.493975			YPL039W	-0.236285	0.723133	0.693138		YNL093W	2.27296	3.35596	0.640361
YOR120W	0.419982	1.4929	0.818176		YMR105C	0.577229	1.4302	0.494606		YGL156W	1.36707	2.21803	1.13418		YDL079C	0.662451	1.71303	0.786188		YDR256C	-0.576836	1.77303	1.66516		YGL242C	-0.52199	0.163455	0.465859		YBL089W	-0.595772	0.520228	0.808168		YMR165C	0.585979	1.36694	0.493339			YGR206W	-0.883287	0.0200973	0.688466		YPR145W	-1.59624	-0.747964	0.640193
YJL130C	-0.0615709	1.02871	0.80942		YBR238C	-1.47999	-0.898599	0.49445		YOR327C	-0.38271	1.05758	1.12527		YNL275W	-1.00403	0.158872	0.783143		YNL077W	-1.23736	1.03656	1.63566		YOR134W	2.28678	3.18141	0.465047		YHR096C	4.22173	5.50101	0.794109		YDR216W	1.00583	1.82534	0.492498			YOL067C	-0.550131	0.377018	0.687407		YPR116W	-0.240121	0.687029	0.637926
YBL078C	0.627064	1.6734	0.808005		YDR076W	-0.36259	0.364334	0.493225		YMR316W	-0.0161698	1.29594	1.12318		YML128C	1.03483	2.05387	0.782149		YMR280C	0.437153	2.76573	1.61538		YHR097C	1.89472	2.75863	0.464124		YOR377W	-1.3398	-0.27558	0.791914		YLR258W	-0.52559	0.140984	0.487266			YNL014W	1.00317	2.04731	0.686691		YJL165C	-0.308641	0.602522	0.629808
YGR052W	0.0247826	1.10228	0.803939		YGR249W	0.284509	1.08699	0.486737		YOR062C	0.908754	1.90149	1.12133		YNL200C	1.57655	2.54734	0.774555		YPL186C	-0.168946	2.10856	1.60114		YML100W	0.839938	1.62397	0.46353		YNL180C	0.199292	1.32144	0.791415		YNL093W	2.40262	3.33988	0.482609			YHR138C	1.47678	2.55168	0.683122		YLR142W	0.620889	1.58777	0.629385
YKL189W	0.165303	1.23306	0.803085		YMR294W-A	0.614045	1.45709	0.484817		YBR203W	2.32976	2.82993	1.11689		YAL034C	0.658716	1.68711	0.769757		YPR184W	0.809581	3.13242	1.59853		YPL026C	-0.745455	-0.0872945	0.458675		YDL232W	-1.01645	0.0538955	0.787616		YMR136W	0.791032	1.57443	0.481876			YMR182C	-0.221997	0.72318	0.682704		YOR062C	0.949538	1.92601	0.622305
YMR085W	0.609271	1.6474	0.801234		YHR087W	1.24741	2.166	0.479528		YNL036W	-0.56135	0.904576	1.0955		YKR058W	-0.720823	0.399232	0.766262		YOR178C	-0.980334	1.25075	1.59722		YJL108C	-0.101363	0.598149	0.453982		YER073W	-1.27436	-0.21599	0.786123		YLR257W	-0.264867	0.411859	0.477443			YFR030W	1.66033	2.74428	0.679786		YPR036W-A	-0.313012	0.576427	0.615086
YGL180W	0.0248469	1.09055	0.795341		YOR273C	-0.359951	0.345757	0.478948		YDL204W	1.36163	2.14279	1.07429		YKL163W	1.23778	2.21546	0.762256		YBR132C	-1.05128	1.14201	1.57361		YDR165W	-2.71958	-2.21835	0.452499		YDL039C	-2.22513	-1.20522	0.784576		YCR091W	0.355343	1.08494	0.473446			YMR056C	-0.0884165	0.861469	0.678998		YCR005C	-0.610601	0.258167	0.613277
YOR220W	0.763786	1.78402	0.795054		YOR134W	2.33327	3.3909	0.476754		YOR036W	1.12137	1.95934	1.05291		YDR536W	1.07031	2.05509	0.758888		YMR105C	-0.736616	1.44588	1.55527		YLR238W	-0.270026	0.407122	0.447353		YNL194C	1.57945	2.73651	0.779158		YGL045W	1.05127	1.84146	0.469816			YGR044C	-0.987114	-0.109223	0.676483		YNL194C	1.71383	2.71531	0.607686
YHR071W	0.00490594	1.07122	0.794905		YJL082W	0.148986	0.917754	0.476254		YFL001W	-0.363193	0.983471	1.05261		YOR173W	1.11192	2.09329	0.758517		YIL136W	0.80336	3.03666	1.537		YDL076C	-0.956028	-0.332393	0.445901		YIL153W	0.27081	1.37276	0.775517		YFR015C	-0.598602	0.0349856	0.469687			YPL177C	0.655211	1.65582	0.675054		YMR316W	-0.723733	0.110523	0.594305
YOR044W	0.0222133	1.08715	0.794667		YKL132C	-0.816241	-0.179802	0.472933		YDR482C	0.641114	1.64141	1.05095		YDR119W-A	-0.827022	0.28796	0.757111		YJR010W	0.652655	2.871	1.5319		YOL158C	-1.43181	-0.848324	0.442825		YNR044W	-0.935107	0.116701	0.772604		YER028C	-0.865573	-0.266094	0.463752			YMR164C	-0.0506462	0.880833	0.664513		YOR134W	1.88162	2.86264	0.586678
YML128C	1.09301	2.09191	0.794147		YJL161W	0.883466	1.7405	0.470553		YBR182C	0.474749	1.52401	1.04419		YHL036W	-0.229611	0.835576	0.751227		YLR258W	-1.59507	0.470793	1.50456		YKL214C	-0.729795	-0.0940542	0.442605		YIR038C	2.19279	3.35248	0.764776		YDR247W	-0.506659	0.124401	0.462104			YNL042W	-0.0574926	0.868977	0.661457		YPL092W	0.143251	1.01823	0.586195
YMR011W	1.31923	2.29221	0.785306		YGR250C	0.281593	1.05892	0.470341		YJL107C	0.94409	1.82898	1.04133		YDR034W-B	2.5238	3.35112	0.717981		YGR243W	0.277301	2.43705	1.50449		YKL052C	-1.2819	-0.691831	0.439661		YDL206W	-0.116218	0.952577	0.762743		YBR083W	-0.690043	-0.0783808	0.460746			YOR066W	-0.344302	0.555869	0.658393		YLR108C	-0.788534	0.026137	0.583563
YHR138C	1.60839	2.5606	0.783029		YBR126W-A	0.0471137	0.791468	0.468986		YIL045W	0.532812	1.55281	1.03638		YJL141C	-0.252929	0.767026	0.716914		YDL222C	2.73753	5.01792	1.50252		YEL011W	-0.0118831	0.67315	0.439554		YGL036W	-1.00811	0.022694	0.759965		YLR206W	0.161649	0.853593	0.460437			YNL093W	2.02613	3.10292	0.655988		YLR194C	0.773953	1.67475	0.577688
YHR096C	4.11656	4.91525	0.782641		YJL016W	1.26193	2.15658	0.462405		YKL189W	-0.54894	0.83023	1.02655		YHR087W	-1.33078	-0.236025	0.716515		YPL147W	-0.503402	1.59934	1.4922		YNL093W	2.73195	3.62092	0.438474		YDR275W	-0.0978285	0.964183	0.757551		YNL194C	1.61841	2.44673	0.459279			YMR251W	0.914076	1.90024	0.651829		YER184C	0.694159	1.58235	0.572362
YMR271C	0.0778555	1.12232	0.782221		YEL021W	-0.800462	-0.178643	0.461875		YBL049W	2.23127	2.65427	1.02418		YBR203W	2.15901	3.00553	0.713372		YGR201C	2.22649	4.45178	1.48221		YDR516C	0.0548851	0.741105	0.436956		YPL119C	0.52329	1.60889	0.757497		YKL109W	-0.173193	0.485062	0.459125			YKR007W	-0.674952	0.188823	0.650723		YHL029C	-0.665064	0.137747	0.570294
YML094W	-0.503231	0.574157	0.780379		YHR030C	-0.374726	0.30112	0.460467		YBR162W-A	-0.5799	0.795554	1.01457		YNR014W	-0.0325671	0.956071	0.705261		YDR516C	-1.6746	0.348856	1.47807		YGR008C	1.71634	2.52625	0.436445		YDR384C	-1.03529	-0.0122709	0.755281		YLR332W	-0.373826	0.264403	0.458447			YOR182C	-1.93224	-1.16591	0.649439		YJL133C-A	0.0511358	0.893708	0.567797
YMR173W	0.996712	1.95352	0.759176		YFR015C	-0.824157	-0.207839	0.460302		YDR070C	0.634395	1.5905	1.01209		YGR088W	-0.596043	0.411559	0.690306		YCR102C	-2.60272	-0.632073	1.47379		YKR098C	0.7034	1.43586	0.435363		YER060W	-0.920795	0.106328	0.7551		YNL144C	0.302986	1.00275	0.456674			YPL119C	0.586632	1.53852	0.645438		YDL234C	0.580088	1.45362	0.567049
YJL089W	-0.309901	0.714425	0.750294		YAL005C	-0.0895709	0.619916	0.457838		YGR256W	2.53173	2.83141	1.00722		YAL028W	-0.548065	0.455333	0.689684		YKR009C	0.525378	2.65155	1.47275		YER002W	-2.31131	-1.80478	0.43528		YBR284W	0.30912	1.37852	0.751919		YMR273C	-0.14904	0.504829	0.454623			YOR385W	-1.01957	-0.191408	0.644312		YMR011W	0.383269	1.23726	0.561824
YDR453C	1.03833	1.97376	0.745444		YDR074W	0.448075	1.22838	0.457775		YPR030W	2.34588	2.70499	1.00363		YBR169C	-0.516467	0.483693	0.68893		YKL187C	-0.548989	1.49553	1.45363		YFL062W	0.811734	1.55019	0.433924		YPR026W	0.0797354	1.14008	0.751704		YPL014W	-1.12479	-0.566653	0.452444			YIR010W	-0.903309	-0.069731	0.641981		YOL016C	-1.34356	-0.599009	0.558536
YLR420W	-1.07301	-0.0145885	0.741218		YJL144W	-0.10249	0.604601	0.45738		YHR030C	0.774762	1.65928	0.992487		YGR256W	2.31722	3.11404	0.685078		YOR382W	-0.343755	1.70286	1.44797		YIL055C	1.66334	2.46444	0.433152		YIL046W	0.682143	1.75995	0.747895		YBR132C	0.373281	1.06387	0.445995			YPR035W	-1.26448	-0.458816	0.641667		YPL250C	-1.81501	-1.10442	0.554836
YGR024C	-0.57182	0.453624	0.739462		YKR058W	-0.311382	0.367825	0.457161		YDR391C	0.393133	1.40844	0.992429		YPL189C-A	-1.07138	-0.0640925	0.665748		YDR453C	1.1462	3.26501	1.44618		YOR076C	-0.870962	-0.264637	0.429771		YGR014W	-0.770341	0.248847	0.745617		YDR077W	1.26948	2.04265	0.444389			YOR327C	-0.0222593	0.863294	0.63178		YBR005W	0.116261	0.939428	0.551776
YBL103C	-0.60194	0.422506	0.737394		YOR298W	-0.154567	0.542773	0.455472		YKR061W	1.7408	2.29321	0.991777		YLR297W	-1.60864	-0.572298	0.659523		YMR011W	-0.903172	1.10826	1.44308		YOR028C	-2.02678	-1.50734	0.429557		YKR091W	-0.443816	0.582979	0.742265		YER111C	0.0264706	0.67902	0.442512			YLR290C	0.349265	1.26147	0.630703		YPL265W	-1.62288	-0.908634	0.549356
YKR097W	1.70221	2.58214	0.734501		YLR178C	1.53134	2.45092	0.455388		YPL001W	-0.383548	0.896917	0.991456		YDR342C	0.0249031	0.942077	0.655874		YER065C	0.0207448	2.07791	1.44263		YKL091C	1.53436	2.32053	0.429555		YJL183W	-1.66748	-0.691926	0.739057		YOL084W	3.11876	4.06205	0.440884			YCR007C	0.820773	1.76657	0.629173		YKR093W	-0.664232	0.105821	0.547787
YGL059W	-0.739201	0.288673	0.733791		YGR138C	0.521445	1.30301	0.4522		YPL036W	2.16911	2.57316	0.99053		YBR054W	-1.47405	-0.463753	0.647342		YPL250C	-1.86585	0.0771315	1.4292		YNL292W	-1.88606	-1.35879	0.427714		YHR124W	0.390587	1.42432	0.725022		YMR008C	0.391355	1.07185	0.438031			YPL203W	0.287139	1.19235	0.629152		YIL056W	-1.16838	-0.428915	0.547764
YDR277C	0.504263	1.45092	0.729882		YDL239C	0.586537	1.37451	0.450759		YKL026C	1.03366	1.82527	0.989038		YBR105C	1.05134	1.87055	0.636678		YAL034C	0.429496	2.465	1.41354		YBR297W	0.0847616	0.757851	0.426488		YIL067C	0.291641	1.31498	0.720425		YHR092C	-0.28121	0.334193	0.437132			YMR319C	-2.45939	-1.76322	0.628953		YDR247W	0.0777066	0.887962	0.544522
YIL045W	0.278524	1.23613	0.72782		YNL274C	0.879691	1.70483	0.449766		YPL061W	0.338304	1.35123	0.974724		YMR291W	-0.139835	0.761252	0.635662		YFR017C	-0.35919	1.63047	1.40923		YGR263C	0.225373	0.904745	0.423594		YOR383C	-0.447176	0.547267	0.719909		YBR214W	0.334587	1.00707	0.436259			YGL237C	-0.44406	0.405054	0.628797		YHL036W	0.119882	0.927239	0.540781
YER054C	0.281443	1.22163	0.715254		YEL028W	-0.406223	0.246791	0.448101		YGL006W	2.31658	2.64483	0.96944		YOR386W	-1.47004	-0.486959	0.627619		YDL223C	3.99234	6.16896	1.38752		YCR060W	-0.687332	-0.0775487	0.422758		YLR403W	-0.79655	0.183067	0.718857		YGR249W	-0.562868	0.0229021	0.435154			YML006C	-0.768365	0.0552357	0.628207		YLR257W	-0.502452	0.262398	0.537492
YNL194C	2.72969	3.51278	0.709603		YDR171W	-0.549084	0.0847328	0.447866		YCL035C	0.984952	1.76902	0.968777		YBR241C	1.04399	1.83398	0.614906		YLR327C	0.606132	2.61084	1.38619		YJL163C	0.863047	1.58297	0.418681		YOR066W	-0.893143	0.0814156	0.717901		YLR094C	0.382971	1.05492	0.4328			YKL162C	0.0296031	0.912846	0.627524		YKR075C	0.20248	1.00974	0.537277
YMR195W	-1.12985	-0.1118	0.709258		YOR137C	0.306558	1.05027	0.445902		YHR081W	-0.630305	0.707162	0.96838		YNL144C	-0.5052	0.388879	0.61183		YLR271W	0.471382	2.46353	1.3822		YBL075C	0.96904	1.69647	0.41839		YAL011W	-0.866952	0.108248	0.717654		YLR177W	-0.426166	0.168163	0.432186			YGL136C	0.734603	1.66934	0.626106		YDR043C	-2.04924	-1.38243	0.534544
YNL311C	-0.224522	0.736665	0.708063		YOR161C	2.32984	3.33603	0.442994		YDR453C	0.522064	1.45945	0.964257		YML054C	0.126919	0.974013	0.60978		YDR133C	-4.87855	-3.15573	1.38167		YMR008C	0.645472	1.3475	0.417593		YOR328W	0.893724	1.92301	0.708636		YDR181C	-0.0654798	0.560765	0.43065			YEL030W	0.0786467	0.963099	0.62581		YDL233W	-0.00921603	0.780608	0.534119
YKL163W	1.67393	2.51918	0.707967		YJR154W	-0.749404	-0.153784	0.44007		YGL053W	0.969514	1.73536	0.949122		YMR250W	-0.66755	0.231942	0.607484		YNL144C	-1.43519	0.434573	1.3638		YIL065C	0.826127	1.53775	0.414916		YMR303C	2.99161	4.09732	0.706204		YDR096W	-0.0148309	0.614634	0.429584			YKL072W	-0.50602	0.332006	0.624454		YNL193W	0.550904	1.37315	0.533078
YER065C	-0.727752	0.262518	0.706887		YLL057C	2.5242	3.54819	0.437811		YGR008C	-0.000169734	1.09672	0.947899		YIL087C	-0.176898	0.684879	0.604981		YMR194C-B	-0.418077	1.50225	1.36346		YDR340W	-0.564301	0.0423558	0.414352		YPL274W	-2.05375	-1.14902	0.70014		YDR123C	0.0872906	0.725599	0.429019			YFR032C-A	-1.32881	-0.559251	0.62041		YMR008C	0.300455	1.10442	0.530944
YIL008W	-0.638389	0.343304	0.704608		YOR386W	-0.493362	0.132504	0.437737		YJL006C	-0.858858	0.524998	0.941653		YHL008C	-0.0523783	0.800013	0.604482		YNL009W	-0.028232	1.89976	1.35525		YMR184W	0.38836	1.06479	0.413277		YHR131C	-0.270454	0.680603	0.685138		YLR176C	-0.193733	0.411376	0.424596			YML123C	1.20998	2.16974	0.618544		YHR097C	1.59001	2.47085	0.530073
YBR244W	0.0739305	1.0115	0.704119		YNL200C	2.3405	3.33937	0.437223		YDR277C	1.10973	1.81632	0.939779		YLR356W	0.655622	1.457	0.603364		YDL215C	-0.217107	1.69706	1.35226		YGL174W	-0.12928	0.508347	0.413254		YOL126C	0.890056	1.87941	0.681033		YBR150C	-0.337561	0.247188	0.42006			YDR017C	-0.161003	0.690281	0.615629		YGR023W	0.0859455	0.874931	0.529588
YJR115W	1.69904	2.53589	0.70296		YHL021C	0.360153	1.09778	0.437197		YJR115W	0.86925	1.65668	0.938426		YNL274C	0.739757	1.53221	0.601135		YPR036W-A	-1.38422	0.457841	1.34293		YIR039C	-0.482863	0.125626	0.411446		YLR443W	-0.700502	0.222366	0.676948		YER158C	0.595457	1.26847	0.419936			YDR201W	-0.819947	-0.0214954	0.613755		YDR033W	-2.07138	-1.41726	0.526751
YOL109W	-0.803129	0.178783	0.697441		YKL036C	0.348944	1.08039	0.434084		YDL173W	-0.00301165	1.08044	0.935853		YDL048C	-0.869365	0.028613	0.596046		YJR096W	0.966509	2.9214	1.33936		YPR082C	-0.564706	0.0361031	0.41039		YJR096W	1.73492	2.74966	0.676311		YHL029C	-0.362497	0.219575	0.419849			YPL274W	-0.359319	0.473347	0.613214		YLL055W	-0.878164	-0.157483	0.52281
YNL192W	0.568702	1.45863	0.691393		YBR280C	0.318449	1.03701	0.428214		YNL015W	1.14049	1.83135	0.93545		YPL247C	-0.614674	0.264359	0.59521		YMR103C	-0.529789	1.34905	1.33872		YBR128C	0.672082	1.36525	0.410199		YLR018C	-0.672481	0.249114	0.675324		YDL048C	-0.933499	-0.405587	0.419829			YLR178C	2.21069	3.23762	0.612492		YGR146C	-0.834903	-0.113342	0.521615
YNL036W	0.665243	1.54459	0.687972		YLR194C	0.794609	1.57465	0.427333		YMR173W	0.246042	1.24238	0.934427		YDR453C	0.474797	1.27475	0.593067		YML128C	1.33872	3.30484	1.33423		YOL084W	3.59314	4.50314	0.408871		YGL136C	0.294566	1.25221	0.674774		YGL212W	-0.221384	0.372792	0.41899			YMR064W	-1.32318	-0.566103	0.611626		YCR007C	0.964627	1.77915	0.510578
YNL027W	-0.370627	0.565803	0.683518		YJL165C	-0.0611214	0.604948	0.426607		YLR414C	1.90046	2.3234	0.929327		YIL101C	1.33094	2.06244	0.586761		YGR008C	0.289415	2.19903	1.33158		YIR016W	-0.748845	-0.16531	0.408017		YOL036W	-0.0644735	0.877588	0.673452		YDR379W	0.151085	0.780044	0.418635			YDR277C	0.245486	1.11988	0.610332		YKR052C	-0.969517	-0.275719	0.508166
YLR412W	-0.330462	0.60156	0.682091		YOL084W	4.02327	5.22804	0.426582		YER045C	0.222601	1.22087	0.92932		YLR178C	0.260154	1.06356	0.584611		YOR019W	0.458397	2.37561	1.33097		YDR391C	0.746181	1.44074	0.407367		YBL042C	-0.542978	0.375508	0.669744		YPL141C	1.09803	1.81615	0.418217			YOR052C	-0.460519	0.358074	0.608871		YCL044C	0.369781	1.13888	0.504145
YIL097W	0.180654	1.07369	0.676399		YDR516C	-0.557956	0.0419841	0.426212		YML128C	1.25771	1.89909	0.927692		YGR249W	-0.301329	0.539415	0.583211		YEL011W	-1.16685	0.649209	1.31748		YGR088W	1.68904	2.44933	0.404038		YJL108C	0.366902	1.31631	0.667147		YOL016C	-0.848931	-0.31669	0.417342			YDL214C	1.76907	2.75639	0.608373		YOR273C	-1.66199	-1.02335	0.499118
YKL216W	-0.289291	0.609098	0.659404		YGL180W	0.567871	1.31073	0.42252		YOR193W	0.236642	1.20902	0.911708		YOR134W	1.98765	2.66693	0.582133		YHL021C	-0.345129	1.50964	1.31573		YHR195W	-0.0536897	0.575916	0.403933		YLR414C	1.81736	2.81762	0.664089		YJL083W	0.136023	0.758898	0.415495			YOL059W	-1.38729	-0.640878	0.607683		YOR208W	-0.0436353	0.688274	0.49582
YDR533C	0.993528	1.8071	0.654614		YPL221W	0.286692	0.992031	0.422233		YOR208W	0.345204	1.27998	0.91139		YOL047C	-0.770565	0.0886653	0.572731		YHR092C	-2.75042	-1.01972	1.31343		YKL151C	1.61423	2.36757	0.403116		YNL036W	0.725793	1.68244	0.662685		YBR114W	-0.482799	0.0769079	0.412457			YMR161W	-0.763296	0.0299289	0.607266		YNL027W	-0.663609	0.0299816	0.495306
YOR062C	1.02254	1.83432	0.654603		YMR291W	0.539624	1.27832	0.422231		YDR473C	0.729564	1.5285	0.908015		YIL158W	-1.76544	-0.843041	0.568066		YML042W	0.566653	2.45502	1.30733		YKL160W	-0.56219	0.0270551	0.402385		YBR182C	0.163789	1.09637	0.660842		YOR324C	0.388336	1.02866	0.411127			YBL103C	-0.513348	0.296424	0.605599		YOL158C	-2.13674	-1.53453	0.493863
YML041C	-0.247463	0.638105	0.651917		YDR034W-B	3.33241	4.43735	0.420824		YMR199W	0.475839	1.35821	0.905037		YDL022W	-0.383521	0.435508	0.563104		YOR066W	-1.08002	0.714411	1.29956		YBR294W	1.58164	2.32692	0.399297		YNR046W	-1.61487	-0.756262	0.656535		YLR356W	1.10393	1.8078	0.40824			YHR021C	-1.63477	-0.912472	0.604072		YBR203W	2.06218	2.91792	0.49323
YNL193W	1.45486	2.23633	0.65173		YLR251W	0.724882	1.4841	0.41964		YBR284W	0.598776	1.42617	0.894317		YHR097C	1.81575	2.48035	0.562587		YDL194W	-0.312213	1.49433	1.28133		YML087C	-0.406288	0.189874	0.399142		YOR385W	-0.533057	0.366603	0.656421		YGR104C	-0.19363	0.386299	0.407607			YER019C-A	-0.424566	0.386182	0.60167		YLL019C	0.325265	1.07463	0.492458
YDR074W	0.451411	1.28989	0.648671		YNR034W-A	1.38313	2.22901	0.419531		YDL133W	1.17061	1.80177	0.894193		YMR011W	1.94108	2.59605	0.561959		YPL189C-A	-1.21666	0.528941	1.27061		YLR246W	-0.265832	0.333815	0.39435		YMR169C	2.59097	3.60573	0.653696		YPL089C	-0.0328724	0.561145	0.406831			YOL108C	0.066662	0.912975	0.600466		YLR006C	-0.568752	0.124623	0.491215
YJR008W	0.683949	1.5069	0.647692		YLR252W	0.803671	1.57056	0.417836		YGR213C	3.90097	3.59327	0.892001		YPL230W	-0.54758	0.27973	0.56077		YDR247W	-0.570951	1.1939	1.26154		YML128C	2.9145	3.75167	0.393884		YMR120C	1.3155	2.27342	0.647976		YKL084W	-0.375448	0.18584	0.40666			YHL031C	0.202115	1.05577	0.598459		YLR120C	0.600726	1.36455	0.490927
YGR057C	0.109018	0.963486	0.645098		YLR258W	-0.0500229	0.598611	0.414094		YJL110C	0.168838	1.13949	0.890835		YPL219W	-0.486573	0.335978	0.560408		YHL008C	-0.681906	1.0731	1.25859		YOR289W	1.82181	2.57547	0.392754		YDR342C	0.411317	1.32537	0.641446		YKL066W	1.0525	1.7465	0.404867			YER065C	1.27774	2.21041	0.596595		YJL082W	-0.102962	0.616431	0.4897
YHR029C	-0.58639	0.303264	0.639825		YHR097C	1.37689	2.21203	0.412968		YOL082W	0.490381	1.35037	0.890493		YLR251W	-0.310122	0.493718	0.555739		YLR438W	-2.59414	-0.93586	1.25809		YOR210W	-2.20414	-1.75422	0.391253		YMR136W	0.362996	1.26996	0.637802		YPR036W-A	0.195694	0.8049	0.402461			YIL152W	0.238601	1.08837	0.593921		YBL085W	-0.727516	-0.050695	0.486459
YMR303C	0.0392713	0.885264	0.635818		YLL024C	-1.57446	-1.13031	0.411838		YJL116C	3.8546	3.55665	0.886866		YDR516C	-1.09011	-0.234691	0.553587		YNR001C	-0.386121	1.37859	1.25504		YLR230W	-0.637091	-0.0750198	0.387697		YML115C	-0.123373	0.760777	0.634832		YGL185C	1.03477	1.7207	0.400554			YER038C	0.106099	0.943756	0.592534		YDL109C	0.00522411	0.725892	0.486077
YLR270W	0.498241	1.31539	0.635201		YOR289W	1.51128	2.35094	0.404224		YOL016C	-1.31255	0.159065	0.88498		YGR201C	1.49243	2.16667	0.553103		YPL119C	-0.00113598	1.78172	1.25423		YKL066W	1.83318	2.57926	0.387008		YDR200C	-0.0764131	0.80488	0.631608		YPR030W	1.78734	2.54272	0.399283			YBR145W	-0.262269	0.546509	0.591931		YHL008C	0.0716175	0.795518	0.485534
YOL044W	0.0635211	0.901539	0.631082		YER044C	-0.548314	0.0176458	0.402872		YGR057C	0.114212	1.09371	0.882576		YFR022W	0.847644	1.56659	0.552838		YER015W	0.276135	2.05274	1.24032		YLR142W	0.087621	0.688013	0.376825		YDR409W	-0.869776	-0.0213923	0.629748		YIL056W	-1.06231	-0.577472	0.399015			YNL099C	-0.767134	0.00218922	0.591193		YPL057C	0.279384	1.01476	0.484772
YDL149W	0.264837	1.08786	0.629107		YBL003C	-3.01333	-2.77339	0.402288		YGL209W	0.90479	1.61054	0.880349		YBR117C	2.69156	3.28066	0.552133		YJL052W	0.632438	2.42488	1.2389		YER031C	-1.06288	-0.550928	0.375279		YJL129C	-0.482378	0.377083	0.627193		YOL143C	-0.720489	-0.203528	0.398825			YFL001W	-0.537436	0.246976	0.589581		YDL025C	0.122982	0.842221	0.480201
YNL051W	-0.359116	0.501754	0.628947		YDR247W	0.11781	0.769306	0.401331		YEL003W	-0.385942	0.760803	0.879017		YER150W	0.650515	1.37938	0.550011		YMR181C	0.604791	2.3949	1.23826		YHR016C	0.888884	1.54123	0.371337		YNR052C	-1.26861	-0.440441	0.626265		YKL096W	-3.2014	-2.92022	0.398425			YNL278W	-0.0175469	0.805319	0.588861		YDR277C	0.427332	1.16335	0.479062
YBR005W	0.0829329	0.91677	0.628898		YBR098W	-0.0134788	0.620048	0.4009		YFL054C	1.97609	2.31013	0.876706		YJL083W	-0.138402	0.644723	0.54936		YPL111W	-3.30408	-1.72293	1.22947		YDR363W	-0.142287	0.430186	0.369538		YIL136W	1.79402	2.73783	0.625545		YLR047C	-0.438259	0.104586	0.398237			YMR085W	-0.175384	0.633055	0.587206		YPL219W	-0.0575062	0.641117	0.473562
YNL152W	-0.831428	0.0567957	0.627885		YER073W	-1.49015	-1.05388	0.399258		YBR290W	0.245367	1.17198	0.875962		YIR038C	1.78035	2.42439	0.545727		YNR002C	0.596832	2.36762	1.22521		YOL082W	1.77481	2.48921	0.368403		YJL107C	0.150535	1.03166	0.62549		YLR321C	-1.07308	-0.594701	0.395351			YPR036W-A	-0.642248	0.128689	0.58583		YML118W	1.56799	2.36449	0.473129
YLR194C	1.03432	1.80749	0.626978		YEL011W	0.61869	1.33295	0.399143		YNL225C	0.010764	1.01772	0.875879		YOR292C	-0.493485	0.306405	0.543462		YBR101C	-0.99468	0.692832	1.22287		YBR298C	0.586306	1.21156	0.368321		YGR052W	-1.03876	-0.206122	0.623288		YBR128C	-0.0230426	0.554211	0.394897			YOR020W-A	0.742027	1.61785	0.585616		YGR110W	1.33093	2.10943	0.470637
YBR016W	0.416692	1.22187	0.622845		YDR033W	-1.49003	-1.0588	0.395905		YER180C	-0.0181094	0.99848	0.875653		YBR139W	-0.249935	0.531771	0.542612		YLR303W	1.07108	2.86128	1.22218		YCR045C	-0.792136	-0.271042	0.367695		YHR084W	-1.65752	-0.849578	0.622509		YOL158C	-2.52159	-2.18151	0.394685			YER045C	-0.0232628	0.785676	0.579676		YJL094C	0.075491	0.774105	0.468027
YHR004C	-0.165374	0.669517	0.618625		YKL124W	0.160267	0.8089	0.395728		YOR044W	-0.0907511	0.948713	0.873953		YMR102C	-1.16151	-0.31992	0.539804		YJR137C	-0.108928	1.61939	1.22035		YDR300C	-2.47519	-2.08365	0.365312		YLR176C	-0.811068	0.0275505	0.621421		YDL222C	2.99661	3.85696	0.392759			YDR200C	-0.120371	0.680387	0.579131		YNR075W	-0.930663	-0.296298	0.465779
YGL222C	-0.533814	0.322084	0.617555		YPL041C	-0.267374	0.323654	0.394934		YLR392C	-0.405274	0.741456	0.873464		YGR289C	-0.258265	0.519639	0.539402		YDR502C	-0.442388	1.26611	1.21823		YER053C	0.961033	1.60934	0.364903		YCR038C	-0.499063	0.347522	0.618701		YKR093W	-0.459665	0.0646894	0.387136			YPR066W	0.0930515	0.909003	0.578432		YLR414C	0.795995	1.53315	0.464517
YOR208W	0.523733	1.31289	0.615932		YJL083W	0.0764153	0.70487	0.389691		YHR097C	1.91202	2.26338	0.872827		YDR074W	-0.155848	0.612827	0.537886		YOR120W	0.774066	2.53203	1.21023		YMR119W	0.157869	0.745471	0.36453		YJR061W	1.01959	1.92366	0.618439		YPR154W	-0.152693	0.398843	0.385841			YPL166W	0.166227	0.986729	0.577744		YEL045C	-0.860967	-0.22494	0.464022
YDL119C	-0.506807	0.343359	0.614577		YJR046W	-1.3782	-0.942374	0.389186		YJL165C	-0.110331	0.934447	0.872783		YEL060C	2.60697	3.18236	0.537769		YER079W	-0.120764	1.58346	1.20415		YFR053C	2.22081	2.9629	0.364513		YCR105W	0.0602878	0.926825	0.617758		YGL166W	0.348466	0.947085	0.385554			YDL053C	-0.388095	0.388385	0.576454		YKL029C	-1.96899	-1.40087	0.463499
YGL037C	0.582121	1.36165	0.61151		YMR316W	-0.361952	0.206038	0.387941		YIL155C	0.823695	1.54785	0.872491		YCL040W	0.0672139	0.819589	0.537368		YCR091W	-0.229627	1.4573	1.19598		YER062C	0.415567	1.01999	0.362842		YHR171W	-0.739092	0.0965783	0.617473		YLR238W	-0.234293	0.308212	0.384968			YHR195W	-0.247072	0.53745	0.574633		YOR092W	-1.0032	-0.378119	0.462425
YLR283W	0.0195398	0.832812	0.611087		YOR027W	-0.93554	-0.443678	0.387629		YNR007C	-0.0860631	0.942268	0.865992		YFL052W	1.2217	1.88807	0.53348		YGR248W	0.542461	2.25354	1.18592		YDL079C	0.83436	1.45801	0.354571		YGR189C	1.64922	2.57573	0.617363		YBL086C	-1.07862	-0.616751	0.384566			YOL158C	-2.0022	-1.35203	0.573974		YOR130C	-0.893882	-0.264472	0.46085
YGR044C	-1.34299	-0.446653	0.611055		YLR147C	-0.507352	0.0404249	0.387256		YJR149W	1.77651	2.162	0.862514		YLL023C	0.441401	1.16127	0.532716		YNL275W	-0.838371	0.802649	1.1854		YLR258W	0.0341988	0.594342	0.352136		YJR153W	-0.348795	0.493568	0.6118		YEL011W	0.586151	1.20535	0.384238			YBR009C	-2.31376	-1.69084	0.571544		YMR291W	0.610305	1.32946	0.459887
YJR149W	0.651033	1.42517	0.610637		YFR017C	0.740185	1.45042	0.385873		YDL219W	-0.789521	0.469151	0.856903		YFR014C	0.975041	1.65719	0.532412		YPR154W	0.00828687	1.67208	1.1718		YMR169C	4.50614	5.4008	0.351839		YPR001W	1.42602	2.33387	0.610321		YJL212C	-2.46771	-2.14333	0.380652			YBR010W	-1.89348	-1.24065	0.570163		YOR137C	-0.377491	0.277975	0.457258
YGR256W	2.05577	2.74073	0.608103		YJR059W	0.217438	0.858509	0.385729		YER054C	0.114022	1.05767	0.852561		YFR053C	-0.155343	0.605776	0.53238		YMR196W	0.596334	2.25867	1.15044		YBR210W	-0.587765	-0.0748913	0.35167		YIR010W	-0.203356	0.641439	0.609643		YMR058W	-1.8978	-1.51949	0.380589			YER175C	0.616485	1.45729	0.568271		YGL053W	1.08697	1.82838	0.455338
YJL006C	-0.542643	0.300556	0.607905		YBL086C	-1.04159	-0.5684	0.384526		YEL041W	1.06509	1.68007	0.850425		YGR108W	-0.829918	-0.0235361	0.530995		YDR171W	-0.364149	1.24838	1.14934		YDR339C	-1.46775	-1.02283	0.350276		YDR453C	1.44668	2.35057	0.607027		YNR014W	-0.240366	0.295038	0.380567			YHR008C	0.47528	1.30499	0.568023		YGR161W-C	0.685961	1.39853	0.452224
YJL141C	0.20789	1.00471	0.607473		YBR203W	2.08727	2.97048	0.382757		YOR078W	-0.612906	0.573153	0.846832		YPL058C	-2.14603	-1.25073	0.528736		YGL222C	-1.04059	0.537667	1.14913		YLR178C	3.34734	4.15164	0.349413		YIL162W	-0.150808	0.689814	0.605359		YDL197C	0.0516044	0.613472	0.379747			YOR193W	-0.015035	0.773693	0.565491		YDR216W	0.496883	1.1965	0.451196
YLR441C	-0.947953	-0.085129	0.604187		YLR149C	1.65403	2.47905	0.382066		YOR052C	-0.84182	0.418906	0.843633		YOR092W	0.38845	1.10186	0.525278		YPR030W	0.568051	2.22493	1.14765		YBL064C	2.32501	3.05182	0.348791		YIL152W	0.00334251	0.84773	0.603897		YDL025C	0.219107	0.796779	0.379697			YBR057C	-0.679542	0.0578548	0.564927		YNL300W	-1.82552	-1.26879	0.449723
YDR235W	-0.0612252	0.746592	0.60352		YLR177W	-0.290505	0.276212	0.380859		YBR201W	-0.78361	0.454921	0.841765		YDR033W	-0.467238	0.303598	0.523531		YLL026W	-0.175854	1.44337	1.14744		YJL179W	-0.950358	-0.469173	0.348584		YLR098C	-0.340088	0.490506	0.603404		YDR342C	0.330644	0.918058	0.379136			YBL016W	-1.10781	-0.403819	0.564341		YOR136W	1.08239	1.81503	0.449511
YDR043C	-0.814809	0.0379178	0.602747		YMR008C	0.902834	1.62554	0.379924		YDL079C	1.34446	1.85326	0.841755		YBR214W	-0.610781	0.169658	0.523216		YPR149W	-0.487318	1.11117	1.14392		YOL126C	0.798307	1.40963	0.348011		YLR120C	0.352266	1.20364	0.59952		YDL019C	-1.71641	-1.32375	0.378669			YMR070W	0.0543877	0.845739	0.563685		YPL061W	-0.0901063	0.571389	0.449447
YGL117W	-1.2337	-0.361619	0.598229		YGL096W	-0.356287	0.200125	0.37978		YNL027W	-1.06676	0.261811	0.835872		YOR374W	0.661162	1.35249	0.523066		YKL093W	0.230514	1.86105	1.14117		YBL029C-A	1.57308	2.24241	0.347992		YDR234W	-0.350635	0.470364	0.597027		YBR201W	-0.374272	0.145275	0.378434			YIL111W	-0.0421231	0.741314	0.563291		YKL218C	2.0839	2.87701	0.449353
YOL119C	-0.53601	0.286316	0.592983		YER081W	0.540666	1.21502	0.379537		YMR039C	0.53025	1.31014	0.834983		YAL061W	1.29327	1.93955	0.522432		YJR008W	0.390539	2.02062	1.13532		YBR149W	2.28703	3.00958	0.347825		YER111C	-0.264446	0.556516	0.594723		YJL132W	0.403294	0.995354	0.377624			YDR223W	0.109923	0.903598	0.562394		YNL192W	0.371626	1.06094	0.449334
YNL138W-A	0.242697	1.01453	0.5908		YJL164C	0.356542	1.0042	0.377944		YMR030W	-0.483443	0.643845	0.834815		YMR008C	0.857471	1.53106	0.520127		YHL032C	0.173464	1.78321	1.12881		YBL085W	-0.269619	0.261345	0.347761		YMR100W	-0.427973	0.385757	0.594028		YER103W	-1.60526	-1.20395	0.377399			YFR036W	1.98376	2.91749	0.560789		YOR156C	-0.211671	0.44191	0.449071
YGR248W	0.945606	1.67159	0.588634		YMR053C	0.178391	0.801653	0.377348		YDL233W	-0.408105	0.688661	0.830897		YEL041W	0.86834	1.53671	0.516862		YGR130C	-0.451152	1.11742	1.12204		YLR290C	0.773508	1.38235	0.347591		YBR280C	0.0692697	0.900841	0.593263		YOL148C	-0.650259	-0.160328	0.376105			YBR054W	-1.06929	-0.368115	0.560436		YER088C	-0.00193672	0.659593	0.445805
YKL120W	-1.771	-0.884447	0.584886		YGL229C	-0.553286	-0.026606	0.377299		YJR050W	-0.0689282	0.90922	0.828963		YDL234C	1.3633	1.9893	0.511164		YGR070W	-0.582116	0.979117	1.12151		YDL051W	-2.67942	-2.33103	0.346342		YOL105C	-0.155452	0.666937	0.592833		YNL167C	-0.223647	0.305171	0.375056			YLR107W	1.45848	2.3514	0.560185		YOR066W	-0.173079	0.476595	0.444787
YOL126C	0.640941	1.3753	0.581195		YOR173W	2.12545	3.00535	0.377231		YOR357C	-0.778928	0.441209	0.827734		YOR267C	-0.575313	0.18152	0.507745		YML054C	0.467507	2.0793	1.12004		YHR043C	1.0577	1.68592	0.346287		YCR026C	0.0620227	0.885466	0.587815		YJR035W	0.116103	0.675379	0.373876			YHR143W-A	-1.9753	-1.34482	0.559182		YIL117C	-0.0784336	0.574962	0.443405
YPL001W	-0.192459	0.592621	0.581108		YIR039C	-0.231051	0.336805	0.376421		YKL142W	1.05685	1.64564	0.826185		YLR164W	0.0976239	0.806817	0.507305		YOR228C	-0.270512	1.30413	1.11997		YKR051W	-0.498966	0.0117422	0.345664		YLR194C	1.38707	2.2606	0.587541		YNL027W	-0.494732	0.00516583	0.372884			YGL080W	0.171995	0.964322	0.558264		YBR150C	-0.029559	0.625072	0.44222
YLR392C	-0.158252	0.624095	0.580637		YKL035W	0.522162	1.1855	0.373863		YKL217W	3.73742	3.40596	0.825278		YJL094C	0.822127	1.47745	0.504943		YML091C	-0.640069	0.911415	1.1168		YPL166W	0.942399	1.56098	0.345608		YOR382W	-0.175253	0.637576	0.586723		YFR016C	-0.144909	0.387632	0.372533			YLR437C	-1.35663	-0.680618	0.558173		YJL130C	-1.12479	-0.540133	0.439751
YLR108C	-0.444176	0.35244	0.578324		YDR001C	0.500054	1.15919	0.373012		YPL147W	0.195152	1.07311	0.820907		YBR076C-A	0.33033	1.01967	0.504678		YGR289C	-0.622395	0.929843	1.1167		YDL110C	0.982548	1.60233	0.344375		YHL024W	0.506118	1.34185	0.584601		YGL071W	-0.159724	0.370818	0.372132			YPR182W	-0.594128	0.138881	0.55752		YNL311C	0.189467	0.852667	0.438994
YBR256C	-0.401497	0.391264	0.577412		YOL133W	-0.095094	0.48092	0.369949		YDL214C	-0.532804	0.589633	0.816616		YMR090W	0.977913	1.62029	0.503432		YOR161C	0.0184079	1.60038	1.11502		YDR272W	1.30716	1.95117	0.344314		YIL146C	1.11366	1.97035	0.583083		YBR169C	0.0777083	0.629491	0.371277			YMR169C	3.04598	4.05486	0.556988		YGR121C	-0.123692	0.51887	0.437854
YML063W	-0.89189	-0.0713497	0.575855		YFL016C	-0.939932	-0.476387	0.369263		YPL233W	1.06907	1.64174	0.816212		YDR525W-A	1.12645	1.75796	0.503084		YAR023C	0.0847626	1.663	1.11016		YOL092W	-1.75891	-1.34491	0.344074		YLR052W	-0.858308	-0.0773304	0.58268		YDR323C	0.035368	0.581549	0.370206			YOL133W	-0.172694	0.591208	0.556747		YBR132C	0.0569163	0.709541	0.437249
YDR361C	-1.0331	-0.206124	0.574267		YPL058C	-2.1027	-1.79307	0.368905		YNL259C	0.273329	1.11863	0.816022		YBR126C	-0.0757735	0.639637	0.502982		YMR114C	0.163306	1.74423	1.10929		YBR139W	1.25085	1.88768	0.342303		YPR036W-A	0.0603531	0.874622	0.581494		YKL052C	-0.37956	0.125933	0.369294			YOR276W	-2.11802	-1.50331	0.555831		YBR004C	-0.423909	0.198112	0.436243
YJL161W	0.776297	1.49125	0.573068		YBR298C	0.670727	1.34277	0.36665		YLR327C	-0.119931	0.856334	0.812774		YPR184W	0.852875	1.50298	0.502692		YCR033W	-0.685452	0.85112	1.10808		YER071C	-0.148383	0.383546	0.342233		YER113C	-1.34459	-0.585646	0.580247		YOR386W	-1.66478	-1.28131	0.369169			YEL068C	-0.457233	0.283047	0.555388		YBR145W	-0.0912228	0.549539	0.435269
YKL162C	0.510128	1.24119	0.572973		YOR344C	-0.723778	-0.236666	0.36599		YLR176C	-0.972016	0.293764	0.810546		YGL045W	0.730129	1.38691	0.501304		YAL060W	0.564555	2.15785	1.10393		YNL032W	-0.950299	-0.478685	0.342061		YIL155C	1.36537	2.22646	0.579486		YOL043C	0.240158	0.801565	0.367382			YNR018W	-1.17121	-0.485554	0.555143		YGL178W	-0.493324	0.121499	0.434191
YMR009W	0.101796	0.856551	0.572087		YOL048C	0.9285	1.63337	0.36587		YOR120W	0.557719	1.29809	0.809825		YNL092W	1.65148	2.24193	0.499887		YNR060W	-3.99879	-2.64984	1.0934		YIL155C	2.63247	3.37235	0.342007		YDR343C	0.788792	1.62523	0.577623		YDR363W-A	-0.0246491	0.507951	0.364884			YBR225W	0.0696107	0.84922	0.554904		YNR047W	0.0451535	0.691567	0.433477
YHR146W	-0.449695	0.338125	0.571667		YBR214W	0.554133	1.20693	0.364092		YJL108C	1.65908	2.01699	0.805814		YFL030W	1.97892	2.54618	0.499665		YGR174C	-0.430998	1.09511	1.09206		YDR276C	0.716747	1.31298	0.341894		YMR148W	0.181081	0.990811	0.575154		YKR052C	-0.726613	-0.266382	0.360957			YER024W	-0.117695	0.64613	0.553849		YOR113W	0.182325	0.834136	0.431478
YGL053W	1.22041	1.89399	0.562657		YMR253C	0.19946	0.805369	0.364019		YGR032W	5.19187	4.33568	0.803546		YKL091C	-0.116361	0.594986	0.49793		YPL056C	0.349638	1.91207	1.09008		YHR209W	1.71045	2.37892	0.340401		YPR171W	-0.951918	-0.187953	0.573352		YMR029C	0.516077	1.09315	0.360308			YDR373W	-0.409346	0.32923	0.55175		YCL018W	-0.2807	0.337922	0.427959
YHR030C	0.113357	0.853096	0.561655		YNL281W	-0.982732	-0.53621	0.36173		YEL012W	0.0892223	0.978965	0.800402		YHL021C	-0.896885	-0.131443	0.49759		YMR056C	-0.392825	1.1312	1.0893		YGL111W	-2.18435	-1.80764	0.340373		YJL058C	-0.598679	0.174969	0.570733		YLR455W	-0.361734	0.13174	0.360048			YDR045C	-1.43759	-0.780872	0.549227		YPR030W	1.09964	1.79509	0.423278
YOR193W	-0.16594	0.589247	0.560496		YMR063W	-0.694283	-0.210592	0.36115		YER173W	-0.193687	0.792718	0.800111		YOR120W	0.165746	0.856615	0.497374		YLR377C	0.103327	1.65195	1.08909		YKL148C	1.32113	1.95735	0.338297		YGL055W	2.28416	3.1669	0.570214		YOR134W	2.04901	2.77086	0.359942			YHR067W	-0.030771	0.731332	0.54818		YPL156C	-0.896008	-0.327314	0.419287
YER175C	-0.51242	0.262737	0.559646		YDR249C	-0.927881	-0.475974	0.360505		YOR020W-A	0.520419	1.26193	0.800087		YGR023W	-0.0128272	0.689383	0.496538		YDR277C	-0.805757	0.694525	1.08722		YJR144W	-1.26226	-0.819704	0.338182		YDL224C	-0.288067	0.49423	0.568523		YOR181W	-0.304832	0.191306	0.358207			YDR469W	-0.711143	-0.00454811	0.545593		YFL014W	5.90844	6.88717	0.417696
YIL113W	0.312429	1.03582	0.558591		YBL075C	-0.126019	0.431283	0.36026		YGL035C	0.0966558	0.982352	0.79915		YER053C	-0.624863	0.118929	0.49566		YBL086C	-1.93254	-0.506485	1.07504		YGR248W	2.23323	2.93684	0.337671		YDR492W	0.800533	1.62287	0.567526		YLR420W	-0.77443	-0.32357	0.357694			YKL032C	-0.908188	-0.21723	0.545142		YDL220C	0.741575	1.40689	0.417493
YHR072W-A	-0.595457	0.183299	0.558578		YDL019C	-0.76401	-0.291723	0.359688		YNL311C	0.0531467	0.95123	0.797034		YKL035W	-0.745546	0.00475954	0.494253		YIL155C	1.32157	2.90988	1.07428		YMR196W	1.81047	2.48242	0.337668		YAL062W	0.485121	1.2894	0.563338		YKL062W	-0.0536958	0.461073	0.354716			YAL054C	1.38181	2.24624	0.544753		YGR138C	-0.706552	-0.129595	0.41708
YOR173W	1.75393	2.38772	0.557369		YKL029C	-1.29002	-0.887233	0.359612		YDR363W-A	-0.189309	0.789458	0.794983		YGL006W	2.24786	2.78781	0.493436		YPL014W	-1.74406	-0.318746	1.06801		YBR019C	0.109206	0.652228	0.336647		YNR002C	2.7559	3.64512	0.562242		YJL094C	0.0995819	0.627228	0.353601			YLR119W	-0.544645	0.173249	0.544671		YLR327C	1.84021	2.57146	0.417054
YKR091W	0.191275	0.915054	0.553485		YOL016C	-0.663515	-0.179823	0.358463		YOR173W	1.77715	2.08016	0.793768		YNL160W	0.202207	0.88443	0.492909		YDL199C	0.550178	2.08766	1.06593		YOR374W	1.86354	2.53563	0.335058		YML116W	-0.118378	0.66122	0.562165		YCR073C	-0.612778	-0.155533	0.351665			YDL235C	-0.947966	-0.261714	0.543996		YBR068C	0.447509	1.09113	0.414838
YEL021W	-0.805753	-0.0217755	0.553032		YDL130W-A	1.36302	2.11315	0.35789		YAL034C	0.873337	1.48374	0.791651		YGR250C	-0.105065	0.59776	0.492268		YMR104C	-0.845358	0.61909	1.06388		YIL136W	2.63221	3.36	0.33378		YLR022C	-1.47401	-0.746229	0.562049		YOL053W	0.30699	0.851231	0.351532			YHR096C	4.02359	5.08679	0.543389		YMR020W	1.0204	1.69869	0.414803
YDR391C	1.02709	1.69883	0.552715		YER053C	0.527353	1.16688	0.357642		YKL061W	0.372484	1.15389	0.791039		YDR076W	-0.909935	-0.157273	0.487564		YFR014C	-0.569281	0.908803	1.06373		YMR165C	0.806378	1.3938	0.33132		YKR050W	-0.110951	0.667193	0.56096		YJL057C	0.743686	1.32924	0.351473			YKR055W	-0.267882	0.46888	0.543196		YBR182C	1.00343	1.67947	0.413965
YGR137W	0.211076	0.930565	0.551237		YKR080W	-0.459831	0.0488808	0.357241		YOR019W	0.674328	1.34415	0.784286		YNL210W	0.919121	1.54374	0.487423		YKL096W	-3.88396	-2.57678	1.06062		YLR449W	-3.17342	-2.88431	0.331173		YIL045W	0.864533	1.67904	0.560403		YMR043W	-0.764724	-0.323343	0.350681			YMR036C	0.782456	1.59578	0.540974		YAR019C	-0.0474953	0.563793	0.413233
YBL042C	0.424886	1.13133	0.551237		YOL011W	-0.0779233	0.480176	0.356588		YNL234W	-0.28096	0.715629	0.783613		YIL097W	-0.483418	0.23909	0.487315		YMR030W	-0.265477	1.22235	1.05993		YCL025C	-1.07074	-0.624311	0.331051		YKR055W	-0.112789	0.6617	0.558473		YPL076W	-0.880151	-0.45162	0.349395			YNL158W	-0.764559	-0.0697158	0.540357		YKR083C	-0.622677	-0.0464528	0.41309
YFL027C	-0.221474	0.524135	0.551044		YBR114W	-0.163378	0.379293	0.353836		YMR081C	0.634162	1.31648	0.783213		YLR120C	1.01495	1.63114	0.486154		YNR047W	-0.383771	1.08028	1.04763		YEL040W	-4.10615	-3.89155	0.328003		YDL020C	0.07149	0.850365	0.556645		YMR291W	0.447208	0.999213	0.347803			YJL147C	-0.0777117	0.669249	0.5403		YGL006W	0.745925	1.40467	0.412807
YPL065W	-0.479616	0.280362	0.55004		YML128C	1.87423	2.68121	0.350887		YDL010W	2.16069	2.31945	0.783122		YBR287W	1.05347	1.66313	0.483347		YDR111C	-1.82731	-0.438562	1.04567		YMR292W	-1.11068	-0.67198	0.327821		YOL084W	3.19654	4.09397	0.55629		YDR285W	-1.61391	-1.25835	0.34709			YOR106W	-0.419737	0.300452	0.539771		YOR375C	-1.53698	-1.01826	0.411657
YOR210W	-0.649994	0.120236	0.549937		YOL052C-A	1.90146	2.7119	0.350802		YGR161C	-0.873156	0.324917	0.782292		YPR155C	-0.470106	0.245822	0.483178		YJR004C	-2.54995	-1.19836	1.04506		YNL278W	0.575024	1.13744	0.32609		YPR065W	-0.746074	-0.000657336	0.555043		YLR207W	-0.0886298	0.410276	0.346251			YER116C	-0.281834	0.443696	0.536272		YER015W	0.997639	1.66665	0.409383
YHR010W	-0.701945	0.0711148	0.54969		YGR008C	1.18579	1.90005	0.349619		YDR045C	-0.454884	0.599246	0.78186		YOR347C	0.104087	0.777477	0.48142		YDR533C	1.75422	3.31894	1.04304		YGR289C	0.659287	1.22751	0.325747		YDL204W	2.19248	3.04935	0.554692		YBL101C	0.352276	0.892245	0.345755			YLR406C	-2.0772	-1.48906	0.535626		YPL020C	0.08756	0.696196	0.405799
YDR071C	-0.191481	0.550129	0.549463		YGL045W	1.22736	1.94634	0.349116		YKR022C	0.8645	1.46562	0.781368		YML100W	-0.207984	0.486323	0.480763		YLR193C	-1.05666	0.366887	1.04299		YMR011W	0.0641941	0.587316	0.325389		YBR297W	-0.564356	0.187078	0.554414		YBR264C	0.199942	0.725172	0.345555			YKL018C-A	-0.148828	0.584313	0.534572		YPR154W	0.201742	0.815823	0.404787
YDL159W	-0.0734907	0.65755	0.547004		YBR126C	0.542041	1.16848	0.347691		YJR119C	0.110204	0.969405	0.78089		YBR280C	-0.0382748	0.640153	0.477822		YOL126C	-0.593016	0.84838	1.03925		YOR167C	-1.9338	-1.56089	0.325005		YFR020W	-0.316024	0.443783	0.553659		YHR161C	0.517841	1.07205	0.34477			YOR312C	-1.49036	-0.861966	0.532673		YKL159C	1.55883	2.25163	0.402372
YPL147W	0.179653	0.893532	0.545751		YPL230W	0.368671	0.970833	0.34676		YDR235W	-0.139715	0.804989	0.780728		YIL037C	0.109367	0.775252	0.476194		YIL087C	0.572071	2.05693	1.02889		YGL254W	0.397117	0.943825	0.32447		YBR057C	-0.569651	0.17954	0.552998		YNR039C	0.0741326	0.585465	0.344225			YGL045W	1.26263	2.09876	0.531655		YPL221W	-0.496793	0.0700743	0.401437
YLR271W	0.582203	1.26928	0.54411		YBR241C	1.21022	1.92296	0.346481		YLR262C-A	-1.02646	0.221407	0.779971		YPL154C	0.995742	1.59608	0.473565		YOL081W	-0.517781	0.908947	1.02653		YDL204W	3.89954	4.70666	0.323164		YKR030W	-0.379791	0.376404	0.552838		YER047C	0.434394	0.978911	0.343572			YNL167C	-0.466639	0.237191	0.531061		YDR096W	0.0901768	0.688491	0.398609
YER139C	-0.0390943	0.685732	0.544004		YJR115W	1.3178	2.04166	0.344452		YIR018W	-0.349413	0.666282	0.779964		YNL077W	-1.20704	-0.459557	0.468562		YLR446W	-1.62915	-0.261571	1.02422		YHL029C	-1.01679	-0.577942	0.323137		YDL133W	0.393498	1.1743	0.549472		YFL014W	3.52175	4.35792	0.342879			YLR059C	-0.786862	-0.108394	0.530363		YOR028C	-1.2138	-0.694561	0.398571
YBR182C	1.4109	2.04588	0.542985		YBR157C	-0.912368	-0.483244	0.344067		YKL133C	0.317475	1.1037	0.779303		YJL103C	0.776713	1.38495	0.468139		YGL125W	1.2025	2.71054	1.02305		YLR089C	0.63521	1.1977	0.323072		YFL055W	0.414087	1.19477	0.548842		YER150W	1.20232	1.81811	0.342541			YNL314W	0.108666	0.854868	0.530141		YLR044C	-0.327596	0.244796	0.398193
YOL009C	0.231124	0.937371	0.542475		YKL026C	0.987749	1.66675	0.343571		YFR014C	0.890321	1.47998	0.779189		YJL133C-A	1.90557	2.43401	0.467488		YAR019C	-0.585189	0.82876	1.02005		YFL030W	2.85392	3.58193	0.322624		YPL026C	0.218708	0.989931	0.547445		YLR026C	-0.26809	0.207665	0.342111			YOL110W	0.565893	1.3453	0.529087		YCR068W	0.898257	1.54413	0.397643
YGL147C	-1.42575	-0.619574	0.541643		YJL034W	-0.165911	0.360714	0.343433		YGR243W	1.75973	2.04626	0.774995		YKL121W	1.21329	1.78728	0.465407		YKR069W	-0.104915	1.33242	1.01956		YBL034C	-0.855223	-0.405789	0.322103		YGL176C	-0.734756	-0.00321514	0.545117		YLR246W	0.504333	1.05207	0.341271			YMR030W	0.129393	0.875267	0.528846		YML038C	-0.410581	0.15472	0.396778
YDR482C	0.651666	1.33079	0.541402		YIL113W	0.0319485	0.583903	0.342925		YLR006C	-0.211199	0.748073	0.772418		YIL045W	0.410698	1.03995	0.464793		YFL024C	-0.7256	0.677356	1.01733		YBR126W-A	-0.171977	0.326214	0.320456		YOL059W	-1.67222	-0.979473	0.542983		YJL171C	-0.285209	0.185572	0.339851			YLR137W	-0.547327	0.145932	0.528039		YOR299W	-1.13947	-0.61905	0.396289
YLR290C	-0.0618348	0.660802	0.541396		YDR122W	0.165723	0.734903	0.342647		YPL107W	0.554517	1.24989	0.771299		YER088C	0.380115	1.01138	0.464699		YBR298C	-0.39697	1.02057	1.01602		YOR258W	0.0179279	0.530259	0.320399		YOR360C	-1.67357	-0.980976	0.542911		YJL127C	0.0569675	0.557033	0.337724			YMR075W	-0.375917	0.329912	0.527727		YMR036C	0.823111	1.45976	0.394434
YJL024C	-0.278742	0.456081	0.540634		YJR083C	0.0857376	0.644037	0.342428		YLR225C	0.149048	0.982426	0.770441		YDR222W	-0.0646923	0.596551	0.463886		YMR036C	0.278824	1.72612	1.01314		YPL076W	-0.0115494	0.498226	0.320162		YGL014W	-0.852481	-0.131342	0.541012		YER184C	0.916034	1.49652	0.337038			YKR080W	1.02786	1.83771	0.525919		YLR417W	-0.46388	0.0944712	0.394227
YEL003W	-0.100768	0.620809	0.538893		YGR052W	0.357257	0.951276	0.342366		YJL023C	0.275669	1.05997	0.765715		YOR062C	1.40951	1.96699	0.463362		YAR028W	-1.89507	-0.563393	1.00867		YGR206W	-0.581638	-0.115054	0.319828		YCR008W	-0.166444	0.57964	0.540184		YIL065C	0.521574	1.06258	0.335634			YDR482C	0.0831334	0.820456	0.525417		YGL008C	-1.66599	-1.18096	0.393906
YGR046W	-0.0234929	0.693256	0.538809		YOR062C	1.05673	1.74249	0.342024		YIR029W	0.259695	1.04841	0.764825		YDR178W	1.06316	1.64382	0.462607		YCL040W	1.32076	2.81188	1.00729		YHR005C-A	-2.45816	-2.13562	0.31745		YBR071W	1.26757	2.06419	0.537341		YKL216W	0.0276073	0.518676	0.333534			YOL127W	-1.74689	-1.14902	0.525165		YDL010W	0.898891	1.5334	0.389819
YJL023C	0.201487	0.903705	0.538221		YIR015W	-0.2215	0.294535	0.341276		YPR009W	0.0213453	0.886867	0.760708		YOR185C	-0.0307491	0.625472	0.461947		YER020W	-0.363588	1.04097	1.00591		YOR360C	-2.14491	-1.7989	0.31745		YNL045W	0.535977	1.30011	0.534139		YNR006W	0.410411	0.936977	0.332999			YCL051W	-0.561577	0.124635	0.523979		YOL011W	-0.634515	-0.0949619	0.388425
YPR192W	0.102154	0.809254	0.537362		YBR107C	0.508495	1.1207	0.341201		YNL092W	2.24764	2.34876	0.75987		YJL107C	1.03385	1.61503	0.461491		YFL030W	1.94383	3.4615	1.00403		YDL157C	-1.71292	-1.33456	0.317447		YER132C	-0.795984	-0.0869647	0.531111		YLR194C	1.76565	2.41985	0.33243			YJR082C	-0.67615	-0.000356676	0.522814		YEL060C	2.57098	3.30446	0.388197
YMR180C	0.0764117	0.784788	0.537148		YOR267C	-0.0654395	0.469301	0.340032		YDR040C	2.53985	2.5384	0.757887		YNL259C	0.14416	0.786381	0.460648		YNR009W	-0.196189	1.21358	1.00371		YJL130C	-1.79711	-1.42577	0.316958		YGL142C	-0.830651	-0.12745	0.52799		YLR219W	0.427431	0.95421	0.332054			YGR161W-C	0.535572	1.30215	0.521921		YOL119C	1.1559	1.80164	0.386836
YLR107W	0.989657	1.64086	0.536079		YER130C	-0.728214	-0.283683	0.338185		YEL060C	2.64551	2.60782	0.757883		YGL010W	-0.434041	0.244954	0.457981		YDR096W	-0.667461	0.700133	0.990936		YDL120W	-0.410409	0.0642153	0.316568		YLL019C	0.426625	1.17759	0.527898		YPL186C	1.26304	1.86808	0.331411			YLR147C	-0.630867	0.0459295	0.521154		YKL198C	-0.690828	-0.157681	0.386371
YIR018W	-0.155063	0.563155	0.53403		YPR061C	-0.388032	0.0987657	0.336462		YPL225W	-0.332465	0.64468	0.752604		YLL019C	0.54918	1.15772	0.456712		YIL055C	0.73804	2.17585	0.990702		YJR086W	-0.385132	0.0907586	0.316141		YNL012W	0.645636	1.40301	0.526551		YDR074W	-0.0637927	0.414862	0.331005			YER079W	0.668436	1.44307	0.520537		YNL020C	-0.170173	0.393892	0.385936
YOR052C	-0.262327	0.461987	0.533703		YMR262W	0.325448	0.906096	0.336291		YLR270W	-0.324159	0.642603	0.746306		YJL161W	-0.616429	0.0715252	0.455206		YMR085W	-0.262563	1.12375	0.989829		YNL261W	-0.928131	-0.493792	0.315541		YOL138C	0.0476031	0.781938	0.526376		YLR436C	-0.186366	0.280305	0.33076			YPR129W	-0.67845	-0.00943523	0.518318		YPL166W	0.526147	1.13136	0.385218
YDR082W	0.0140901	0.719847	0.532467		YMR261C	0.163959	0.722773	0.335938		YPR025C	-1.1429	0.0979781	0.740768		YJL164C	-0.423741	0.249043	0.45396		YER162C	0.450575	1.87192	0.989301		YOL048C	1.45486	2.06743	0.315364		YGL010W	-0.148491	0.574192	0.523475		YNL074C	-0.224825	0.237499	0.330287			YDR274C	-0.0362075	0.679894	0.517145		YNR059W	0.550442	1.15312	0.382471
YFL054C	1.04304	1.68581	0.532307		YIL101C	1.18394	1.87653	0.335438		YNL193W	0.588215	1.23361	0.739192		YDL218W	0.061114	0.698047	0.452525		YNR014W	-0.889041	0.460725	0.986312		YLR270W	1.47317	2.08654	0.314976		YBR239C	-0.629905	0.0719712	0.521765		YCL044C	0.245424	0.750954	0.329361			YMR268C	-0.963286	-0.317686	0.517115		YKL217W	2.59737	3.32399	0.382394
YLR164W	0.523588	1.19266	0.528381		YER098W	0.28495	0.858809	0.335333		YKR091W	-0.476869	0.533688	0.739145		YPR030W	2.17239	2.65971	0.451038		YBL078C	0.583189	2.00233	0.98319		YNL144C	0.196582	0.713659	0.314518		YDR525W-A	0.587153	1.33469	0.521275		YIL055C	1.21799	1.81333	0.327748			YGL113W	-0.618798	0.0520028	0.516448		YMR195W	-0.22646	0.328063	0.381731
YER045C	0.173416	0.863472	0.528106		YJL163C	0.535142	1.14124	0.334829		YMR180C	0.153182	0.945758	0.737527		YMR034C	1.42451	1.96398	0.450943		YBL066C	-0.267895	1.10508	0.980813		YPL092W	-0.149478	0.341335	0.314283		YDR256C	1.32486	2.09588	0.518068		YPR160W	0.382046	0.897341	0.327212			YPL055C	0.374029	1.11911	0.515651		YDL199C	1.06089	1.69328	0.381631
YER028C	-0.329428	0.390301	0.527377		YOR120W	0.894421	1.54701	0.334235		YLL026W	-0.951818	0.218237	0.736335		YJL172W	1.57853	2.10684	0.450652		YDL233W	-0.562317	0.794805	0.980075		YKL035W	-0.018508	0.482063	0.314248		YEL040W	-3.68525	-3.10661	0.517032		YGL179C	-0.67532	-0.260652	0.326949			YDR022C	0.681048	1.44892	0.51528		YML006C	-0.705275	-0.180386	0.381307
YDR031W	-0.304718	0.40933	0.524334		YDR475C	0.133106	0.685238	0.334208		YLR205C	0.105381	0.908223	0.732407		YPR149W	-1.07373	-0.360211	0.450517		YKL148C	0.377553	1.78014	0.978893		YER088C	0.0370113	0.538843	0.312274		YOR064C	-0.176281	0.534542	0.515982		YLR149C	1.22257	1.8159	0.326097			YAL013W	-0.189959	0.51133	0.515016		YPL048W	0.29207	0.867606	0.374589
YPR030W	1.9604	2.5361	0.524203		YOL032W	-0.460391	0.0130108	0.333912		YPL213W	-0.235949	0.68364	0.732161		YJL016W	0.879979	1.45479	0.448952		YER098W	-0.312945	1.05486	0.978806		YNR049C	0.00704964	0.505116	0.311238		YOR140W	-0.247204	0.460544	0.515724		YGR156W	-0.588175	-0.166872	0.325852			YPL147W	0.484557	1.23649	0.514597		YLR392C	-0.0878895	0.462386	0.373056
YDR536W	2.70368	3.23383	0.524059		YBR076C-A	-0.109189	0.409358	0.333131		YNL260C	-0.0325199	0.816887	0.731805		YPL221W	0.813379	1.39281	0.448922		YLR092W	-0.398971	0.963563	0.978152		YML081C-A	0.14383	0.651081	0.310516		YDR541C	-1.04399	-0.368616	0.514324		YOR385W	0.312171	0.81732	0.324836			YEL005C	0.0973551	0.819848	0.514586		YJL164C	-0.202938	0.337446	0.371053
YNR060W	-0.507209	0.21749	0.523095		YNL223W	0.629642	1.24371	0.331851		YDL017W	-1.02474	0.164783	0.731706		YGL190C	-0.314893	0.342021	0.44791		YGR052W	-1.49409	-0.200243	0.9687		YHR080C	-0.724776	-0.283481	0.309905		YGL003C	-0.511508	0.18325	0.513697		YBL034C	-0.673628	-0.263338	0.323889			YMR255W	0.154983	0.880383	0.513583		YGR249W	-0.795131	-0.292657	0.369665
YDR279W	-0.493927	0.229879	0.523034		YDR435C	0.382905	0.963446	0.331202		YBR244W	-0.226557	0.68804	0.730681		YNL025C	-0.783233	-0.0960908	0.446074		YNL277W	-0.10393	1.25848	0.967856		YPL004C	1.00464	1.57532	0.309807		YJL132W	0.343765	1.07054	0.5133		YNL242W	-0.268342	0.179326	0.323185			YHL036W	0.176815	0.903656	0.513435		YJR019C	0.608965	1.19553	0.368984
YJR082C	-0.00924273	0.684762	0.522863		YHR016C	-0.0367908	0.486486	0.32994		YPL081W	-0.712711	0.36679	0.729178		YNL015W	0.826139	1.39897	0.444742		YNR045W	-0.945295	0.374396	0.96752		YLR149C	1.71825	2.34214	0.309643		YNL325C	-0.000782282	0.710402	0.511594		YMR181C	0.907745	1.46607	0.322619			YMR081C	0.685702	1.44446	0.508835		YPL174C	-0.319834	0.210333	0.368903
YHR081W	-0.352294	0.361595	0.522103		YJL060W	0.539535	1.13604	0.328096		YKL125W	0.324952	1.0469	0.727721		YIL113W	-1.97735	-1.21215	0.442114		YKL085W	-0.660921	0.669295	0.964935		YJL013C	0.297268	0.813715	0.308952		YGR055W	0.257257	0.976545	0.510395		YLR337C	0.866231	1.42011	0.322279			YKR075C	0.53132	1.27817	0.508717		YKL109W	0.0923162	0.644351	0.366771
YER184C	1.19281	1.81174	0.521581		YNL278W	-0.525371	-0.0716086	0.326583		YOR289W	1.02581	1.499	0.720674		YDR111C	-0.0997678	0.532828	0.441115		YGR254W	0.796205	2.19882	0.96442		YKR076W	3.23491	3.96999	0.308004		YBL084C	-0.220146	0.478319	0.508568		YFL054C	2.32571	3.01775	0.322144			YHR091C	-1.03259	-0.404926	0.508489		YHR079C	-0.0704046	0.470487	0.365892
YPL164C	-0.289656	0.418256	0.520531		YAR028W	-0.879021	-0.472113	0.326446		YDL012C	-0.0543951	0.789166	0.720651		YCR091W	-0.199179	0.43781	0.439243		YGR205W	-0.445638	0.891949	0.962565		YHR171W	-0.662248	-0.219224	0.307892		YGR149W	0.739147	1.47311	0.507837		YJR106W	0.120572	0.603032	0.321784			YGL248W	0.5001	1.24404	0.50835		YDL240W	-0.578823	-0.0714743	0.364017
YBR211C	-0.353766	0.357912	0.520426		YKL218C	0.80378	1.43122	0.325499		YIL063C	-0.078391	0.76988	0.71771		YHR202W	0.674926	1.2504	0.438939		YFR047C	0.422975	1.80338	0.962023		YNL291C	-0.796724	-0.363798	0.307875		YDR373W	-0.602633	0.0798727	0.507605		YLR091W	-0.268253	0.177333	0.321775			YCR083W	-0.00841856	0.69575	0.507584		YCR102C	-1.28181	-0.817411	0.363776
YDR040C	1.73541	2.31879	0.519798		YDR185C	-0.117528	0.387965	0.325216		YKL162C	-0.189189	0.696466	0.717202		YJL171C	1.76593	2.26236	0.436899		YGR043C	4.11109	5.6742	0.960339		YLL018C-A	-0.471085	-0.0143755	0.307462		YDR481C	0.434977	1.15533	0.506433		YNL095C	-0.40875	0.0201708	0.319519			YOR120W	1.40712	2.21772	0.506797		YOL082W	1.31441	1.93394	0.362273
YMR102C	-0.457084	0.259936	0.519725		YDR261C	-0.933343	-0.535851	0.324955		YDR379W	-0.0937545	0.749549	0.709156		YDL130W-A	0.105045	0.716888	0.436401		YIL045W	-0.334858	1.00428	0.959798		YPL265W	-1.4852	-1.10664	0.305972		YOR154W	-0.217983	0.475978	0.505385		YLL018C-A	-0.507411	-0.0887856	0.318883			YML076C	-0.206626	0.479746	0.505723		YJL172W	1.47542	2.10361	0.361516
YOL102C	-0.213505	0.488441	0.519568		YIL154C	0.00762982	0.527372	0.323721		YIL008W	-0.537327	0.453948	0.705705		YHR138C	1.42639	1.94508	0.435823		YGL010W	-0.524417	0.799506	0.955869		YBR098W	-0.0346156	0.452466	0.305882		YGR161C	0.640752	1.36731	0.505302		YGL174W	0.00570694	0.472283	0.318416			YHR180W	0.286533	1.00899	0.504774		YLL043W	-0.562133	-0.0590816	0.360375
YOR312C	-0.828685	-0.0894269	0.519413		YLR216C	-0.713326	-0.289219	0.323362		YGR249W	0.0540709	0.841066	0.70446		YDR003W-A	0.20888	0.812593	0.435763		YOL053W	-0.445101	0.882057	0.955354		YJL132W	0.29864	0.810369	0.305668		YOR152C	0.532265	1.25318	0.504257		YHR103W	0.174167	0.653273	0.316095			YKR069W	0.897856	1.66659	0.504651		YDR213W	-0.451361	0.0574737	0.359737
YDL133W	0.54486	1.1979	0.517637		YDL234C	0.506686	1.09022	0.322377		YER139C	0.142676	0.895829	0.701569		YDL146W	-0.680234	-0.014889	0.435384		YOR173W	1.90705	3.34711	0.951787		YBR150C	0.214301	0.71859	0.304903		YGL225W	-0.516597	0.162906	0.503248		YLR089C	-0.0406584	0.418016	0.316051			YGR154C	0.577374	1.32126	0.504315		YDR185C	-1.04747	-0.578795	0.356967
YLR363W-A	-1.07379	-0.323924	0.516247		YPL247C	0.333804	0.893742	0.321849		YKL121W	1.27029	1.63589	0.70082		YDR345C	1.44138	1.95627	0.433812		YLR254C	-0.282327	1.04564	0.950277		YEL060C	3.11574	3.8369	0.304601		YLR130C	-0.965333	-0.303515	0.50284		YDR443C	-0.0780994	0.37637	0.315609			YIL046W	0.750508	1.5075	0.504275		YBR043C	0.441336	0.998844	0.356017
YOR249C	-0.412511	0.296305	0.515727		YLR345W	0.648327	1.24974	0.321844		YPR167C	-0.524612	0.454673	0.699328		YDR258C	-1.11595	-0.423968	0.432586		YGR183C	-0.512352	0.797486	0.945739		YJL164C	0.0639488	0.555468	0.303875		YMR010W	-0.861437	-0.199204	0.500382		YGR017W	-0.253597	0.184119	0.31553			YPL193W	-0.87965	-0.248549	0.502917		YIL006W	-0.614514	-0.126263	0.3524
YPL088W	1.58571	2.17193	0.515218		YLL028W	-0.996568	-0.612695	0.321459		YBR056W	0.569413	1.1717	0.697778		YAL062W	0.020113	0.63058	0.431047		YNL045W	1.31562	2.71533	0.944433		YNL217W	-2.11151	-1.78319	0.303702		YDL073W	-0.727183	-0.0621632	0.498767		YOL052C-A	2.2398	2.91326	0.315106			YOL148C	-0.631261	0.0161125	0.501144		YMR021C	0.0813999	0.609952	0.351116
YLR167W	-0.982128	-0.239755	0.514859		YOR298C-A	-0.531457	-0.0874785	0.320637		YBL093C	0.164732	0.905764	0.69776		YJL210W	-0.33144	0.302351	0.430132		YDR196C	-0.167997	1.15661	0.944004		YER076C	-0.271988	0.193806	0.303492		YGR169C-A	-1.19377	-0.547945	0.497782		YOL135C	0.0494291	0.514994	0.314938			YIL122W	-0.0834784	0.603864	0.500012		YGR268C	0.965056	1.54621	0.350465
YDR447C	-0.963862	-0.223498	0.514208		YNL065W	-1.10789	-0.740161	0.320491		YNL164C	-0.103005	0.729416	0.69741		YFR052C-A	0.315894	0.90262	0.428802		YMR271C	0.643422	2.00703	0.942805		YNL027W	-0.652887	-0.216436	0.302938		YMR181C	0.745071	1.46429	0.497452		YGR206W	-0.44027	-0.0228479	0.313779			YJL184W	-0.653585	-0.0104152	0.499437		YFR039C	0.590328	1.14783	0.349816
YML004C	0.48231	1.13273	0.512946		YPR107C	-0.204431	0.279973	0.318843		YHR146W	-0.213734	0.652619	0.694037		YLL018C-A	-0.821361	-0.157254	0.427255		YFR030W	1.14127	2.52959	0.942615		YLR276C	-3.12324	-2.87183	0.302931		YCL025C	0.346354	1.04964	0.49694		YKR058W	-0.208998	0.229788	0.3134			YDR139C	-0.709538	-0.0725639	0.498115		YDL170W	-0.358861	0.140635	0.349486
YCR083W	0.347076	1.00465	0.512152		YER088C-A	-0.547998	-0.109991	0.318128		YGL180W	0.537599	1.14477	0.692738		YLR194C	2.55608	2.98339	0.426728		YGL194C	-0.758215	0.532525	0.94108		YMR260C	-2.09831	-1.77296	0.301004		YFR029W	-0.168871	0.513757	0.496225		YKL168C	0.128987	0.59944	0.313149			YGR104C	-0.210458	0.463485	0.49746		YOR172W	-0.224672	0.282474	0.349155
YMR316W	0.174482	0.842258	0.511912		YBL002W	-3.1611	-3.06876	0.317462		YMR260C	-0.410604	0.520093	0.691393		YJR039W	-0.370185	0.261004	0.426244		YML118W	1.52053	2.91769	0.935581		YML123C	0.762876	1.3011	0.300028		YNL237W	0.831061	1.54958	0.494692		YKL035W	-0.615147	-0.215506	0.312968			YKR072C	-0.391221	0.268319	0.497008		YOR330C	0.218255	0.750197	0.347752
YAL034C	1.03312	1.64662	0.51053		YGL248W	0.39329	0.952134	0.31593		YML005W	-0.470311	0.480801	0.691345		YGL193C	0.366709	0.945958	0.425928		YNL173C	-0.653019	0.628621	0.931164		YMR250W	2.2896	2.94205	0.29994		YER042W	-0.483612	0.183972	0.494108		YBR072W	3.71429	4.52429	0.312925			YIL044C	-0.353105	0.307849	0.495998		YPL149W	0.57192	1.12371	0.346663
YJL164C	0.250325	0.909185	0.508784		YBR054W	1.03597	1.6795	0.315875		YNL138W-A	-0.12478	0.70505	0.689005		YKL109W	-0.400089	0.231915	0.42531		YBR286W	0.323035	1.64882	0.927815		YLR361C-A	0.748559	1.28519	0.299678		YBR225W	-0.172609	0.505987	0.493527		YJL141C	0.142723	0.61357	0.312535			YMR276W	0.466421	1.18876	0.495386		YPL147W	0.747217	1.30882	0.346107
YBR203W	2.12879	2.67239	0.508292		YGR044C	-0.863447	-0.470845	0.315613		YJR142W	0.729138	1.26558	0.688524		YDL194W	0.100733	0.694495	0.422942		YGR088W	0.709338	2.05449	0.9278		YNL015W	2.71744	3.40145	0.299614		YDR351W	-0.740779	-0.0846075	0.492987		YNL042W	-0.0728101	0.376948	0.312093			YMR156C	-0.0101022	0.675475	0.495014		YIL084C	-0.6028	-0.123834	0.345543
YMR030W	0.479453	1.12218	0.50721		YFL014W	4.86363	6.01096	0.315165		YGL060W	0.108646	0.85478	0.685951		YGR254W	1.08439	1.60863	0.422387		YOL032W	-0.230521	1.06013	0.922754		YDR091C	-2.33221	-2.02692	0.299273		YNL223W	0.363163	1.0609	0.492647		YKL054C	-1.10285	-0.750805	0.31205			YLR303W	1.80062	2.62147	0.493419		YER040W	-0.147873	0.358448	0.345396
YOR179C	-0.282663	0.406235	0.506981		YPR006C	1.28069	1.95535	0.315111		YNL110C	0.09519	0.844733	0.684944		YOR278W	-0.457392	0.171177	0.419861		YKR052C	-1.29976	-0.0637226	0.922102		YGL226W	-0.881083	-0.46754	0.298976		YHL032C	0.70826	1.4174	0.491437		YMR119W	-0.188144	0.250345	0.311867			YPL135W	0.382412	1.09521	0.493237		YNR060W	-2.98143	-2.64733	0.345046
YOL036W	0.16125	0.822681	0.506698		YOR032C	-0.149599	0.335209	0.314322		YGR180C	0.596749	1.17211	0.683103		YBR183W	-0.398469	0.225357	0.419405		YAL013W	-0.705521	0.556423	0.919399		YKR016W	-0.09533	0.376489	0.298583		YPL174C	-0.193121	0.479719	0.490075		YNL092W	1.50532	2.10166	0.31005			YLR018C	-0.725898	-0.0974428	0.493162		YBL063W	-0.3117	0.183781	0.34477
YOR383C	-0.14506	0.534497	0.506291		YLR301W	-0.640047	-0.220286	0.314085		YPL202C	-0.515047	0.439125	0.681082		YML120C	-0.5139	0.114417	0.416786		YIR038C	4.2103	5.71708	0.918062		YOR324C	-0.372093	0.078347	0.298141		YOL055C	-0.4404	0.222563	0.489759		YNR046W	-1.18762	-0.847639	0.309332			YHL008C	-0.217162	0.449787	0.493045		YKL211C	-1.04461	-0.593695	0.344669
YPL225W	-0.146516	0.5323	0.505686		YDR273W	0.632869	1.21956	0.313446		YMR280C	2.13707	2.18183	0.681079		YER053C-A	-2.63607	-1.85987	0.416449		YJL089W	0.690241	2.01601	0.915094		YDR059C	1.77893	2.39043	0.298109		YOR019W	1.03973	1.75858	0.489407		YDR186C	0.517582	1.01834	0.308745			YNL152W	-1.0938	-0.493821	0.492808		YMR053C	-0.0746344	0.433403	0.343529
YOR253W	-0.585444	0.117026	0.50341		YER091C	2.01928	2.78798	0.312881		YAL061W	1.08752	1.49208	0.681008		YJR073C	2.16179	2.60089	0.415184		YAL012W	-0.670682	0.584067	0.913231		YBR052C	0.560236	1.0795	0.297456		YML038C	0.20842	0.891283	0.486415		YLR108C	-0.659026	-0.272128	0.307179			YOR047C	-0.902333	-0.288571	0.492287		YGL071W	-0.83992	-0.379756	0.342503
YBR225W	0.50822	1.14254	0.502367		YPR005C	0.564737	1.14052	0.312173		YOR374W	0.80894	1.30588	0.678374		YLL057C	2.63984	3.04399	0.414061		YMR193W	-1.52715	-0.319226	0.910588		YCL040W	2.43043	3.08831	0.296459		YBR168W	-0.322295	0.339209	0.485626		YGR138C	-0.306782	0.11302	0.306849			YDL045W-A	-1.49566	-0.927413	0.492001		YCR024C-B	-1.41064	-0.98698	0.341183
YLL026W	-0.243462	0.43667	0.502334		YNL194C	2.82222	3.69566	0.312105		YBR085C-A	1.04739	1.45998	0.676216		YOL105C	0.484232	1.03853	0.413673		YER182W	-1.1009	0.120034	0.904803		YBR056W	1.70599	2.30877	0.295889		YLR238W	-0.0786949	0.590672	0.484642		YDR033W	-1.26411	-0.935094	0.306826			YLR438W	-1.66227	-1.10735	0.491544		YIR038C	4.06083	4.81473	0.340274
YLR176C	0.0530112	0.7137	0.501344		YKL163W	2.12036	2.89813	0.310052		YLR200W	-0.609183	0.3708	0.675676		YML130C	-1.14628	-0.479208	0.412793		YAL017W	-0.0389115	1.23317	0.903313		YPL244C	-0.763017	-0.348858	0.293372		YIR012W	-1.47413	-0.858438	0.48429		YDR466W	0.0825123	0.538328	0.306248			YNL195C	2.64309	3.52508	0.491455		YDR374W-A	0.607333	1.1492	0.338387
YJL085W	-0.233976	0.444121	0.501272		YDR293C	0.452668	1.01001	0.309751		YKL122C	-0.473877	0.457707	0.674003		YLR152C	0.413316	0.969725	0.411589		YBR280C	0.269856	1.5569	0.90294		YNL066W	-2.94443	-2.69477	0.292614		YBR212W	0.332677	1.01636	0.483697		YOR289W	1.32066	1.89334	0.305897			YLR079W	-0.38045	0.27078	0.490794		YER144C	0.094301	0.602124	0.336359
YLR006C	-0.410513	0.277847	0.500903		YNL191W	-0.989299	-0.622433	0.309564		YGL136C	0.129124	0.851643	0.672084		YPL015C	-0.242823	0.356835	0.409674		YBL084C	-0.589916	0.65137	0.901151		YHR100C	-1.15385	-0.770416	0.292385		YOR098C	-0.393129	0.262139	0.483172		YLR121C	1.91591	2.54441	0.305488			YEL021W	-2.96708	-2.51278	0.490562		YDR259C	0.28733	0.806009	0.335782
YDL020C	-0.745598	-0.0376254	0.5003		YLR030W	0.399054	0.948569	0.30925		YJR061W	1.58612	1.80655	0.670005		YDR387C	0.610927	1.14995	0.408975		YKL188C	0.310675	1.58428	0.892264		YPR184W	2.69713	3.3685	0.292041		YPL141C	0.354874	1.03849	0.483068		YNL223W	0.577689	1.07691	0.303861			YKL189W	0.0263756	0.707298	0.489958		YMR040W	1.501	2.09204	0.33497
YPL219W	-0.0336214	0.630617	0.500079		YNL275W	0.087091	0.593618	0.308031		YFL034C-B	-1.15847	0.00117358	0.668412		YMR155W	0.563084	1.10334	0.40743		YJR153W	-0.249022	0.995514	0.891592		YML118W	1.96498	2.58069	0.29148		YNL047C	-0.409111	0.242055	0.480748		YJL108C	0.958805	1.49182	0.302285			YIL084C	-0.727429	-0.105001	0.489138		YJR106W	0.384984	0.907781	0.334547
YBL049W	1.02156	1.62136	0.500029		YBR085C-A	0.94057	1.55956	0.307958		YPL163C	1.78806	1.93435	0.665911		YKL036C	-0.671761	-0.0453562	0.407305		YIL111W	-0.227397	1.01819	0.891564		YFR017C	1.58084	2.1675	0.291298		YGL058W	-1.18926	-0.570202	0.479095		YHL008C	-0.0888688	0.344255	0.301901			YPL156C	-1.14218	-0.551368	0.489076		YMR304W	0.973467	1.53092	0.333855
YOR261C	-0.199285	0.47334	0.498826		YPL151C	-0.429924	0.005669	0.306217		YDL213C	-0.153188	0.657892	0.665194		YBL001C	-0.265048	0.332138	0.406727		YLR201C	0.01575	1.27197	0.890484		YNL173C	0.284914	0.774436	0.291242		YBR163W	-1.03813	-0.414543	0.478238		YGR103W	-1.50604	-1.20745	0.301772			YJL144W	0.356465	1.06029	0.488469		YJR059W	-0.138403	0.348642	0.331779
YCR009C	0.277009	0.920407	0.4987		YOR132W	0.240758	0.764726	0.306159		YJR008W	0.48755	1.07798	0.664411		YOR137C	0.357501	0.90865	0.40488		YOL117W	0.489636	1.76495	0.887248		YNL002C	-3.10543	-2.87228	0.289582		YNL183C	-0.650296	-0.0134923	0.477159		YNR034W-A	2.35592	3.02008	0.30141			YPL037C	-1.20012	-0.615009	0.488187		YHR138C	1.75203	2.35359	0.331747
YNL255C	-0.409803	0.273952	0.497578		YDR357C	0.0355712	0.531657	0.305618		YHR039C-A	-0.0390357	0.731214	0.663785		YKR017C	0.27077	0.826081	0.403489		YDR216W	0.0332492	1.28325	0.885588		YML022W	-3.00333	-2.76261	0.289527		YPL088W	1.4687	2.18447	0.475939		YIL105C	0.832937	1.35227	0.301107			YPR095C	-0.367201	0.280426	0.487655		YIL114C	-1.31674	-0.901152	0.331744
YNR069C	-1.20754	-0.475627	0.497211		YHL008C	0.0893563	0.591492	0.304926		YMR020W	1.71332	1.88055	0.661995		YIL006W	-0.139154	0.44398	0.402881		YJL185C	1.20102	2.50555	0.882768		YBR162W-A	-0.705013	-0.292445	0.28933		YGR097W	-0.631581	0.00316643	0.475238		YIL155C	1.77138	2.37894	0.300611			YAL055W	0.00374778	0.672891	0.48311		YJL103C	0.799344	1.34184	0.330837
YLR325C	-0.739256	-0.037006	0.496411		YJL213W	-0.108194	0.367766	0.304847		YFR046C	-0.28091	0.569361	0.661346		YMR110C	0.0483927	0.61475	0.400196		YLR425W	-0.432413	0.787537	0.880986		YNL115C	1.78256	2.37964	0.288097		YCL051W	-0.598912	0.0366598	0.474946		YKL038W	-0.314681	0.0947153	0.300336			YHR097C	1.67073	2.46468	0.48183		YGR006W	-0.222176	0.256371	0.329432
YDL170W	-1.0714	-0.349964	0.495629		YER027C	-0.428615	0.00445469	0.304432		YER149C	-0.176009	0.637852	0.660979		YPL087W	0.0375017	0.603963	0.399714		YDR275W	-1.5348	-0.374623	0.877929		YBR282W	-1.41448	-1.05691	0.288062		YKL217W	3.96986	4.77866	0.474363		YGR130C	0.194658	0.651923	0.300056			YOR040W	0.812398	1.54035	0.481305		YML130C	-0.763327	-0.317967	0.329162
YGR070W	0.215118	0.857161	0.49496		YLR292C	-0.595219	-0.184247	0.304352		YMR028W	-0.184781	0.632087	0.660978		YER091C	-0.904118	-0.273241	0.398687		YGL192W	-0.721469	0.479352	0.877801		YJR096W	2.53947	3.19299	0.287923		YAL032C	0.614871	1.29568	0.474248		YER033C	0.539131	1.02865	0.299786			YDL220C	0.922593	1.65701	0.480006		YDR132C	-0.482757	-0.0233106	0.327161
YPR134W	-0.137078	0.525627	0.49436		YOR009W	-0.60926	-0.200266	0.304268		YDR119W-A	0.190472	0.878457	0.660803		YPL240C	-1.41928	-0.752792	0.398393		YGL227W	0.244837	1.49392	0.877632		YMR273C	-0.0839127	0.373104	0.287918		YLR436C	-0.51075	0.123239	0.471518		YCL025C	0.459979	0.940856	0.299017			YOL051W	0.0468065	0.712667	0.478648		YFR015C	-0.785295	-0.345215	0.326453
YOR256C	0.0568608	0.704556	0.492043		YLR297W	0.111162	0.615021	0.304163		YMR255W	0.0426461	0.781045	0.660573		YGR143W	-0.379905	0.213494	0.398075		YDR213W	-0.705231	0.494396	0.876416		YJL213W	-0.304431	0.133441	0.286129		YOR231W	-0.847524	-0.226388	0.471503		YDR229W	0.111214	0.558503	0.298663			YLR267W	0.359786	1.048	0.477669		YPL240C	-0.536452	-0.0826231	0.32554
YKL217W	1.81268	2.35224	0.491293		YMR250W	0.913441	1.52286	0.303987		YDR071C	-0.511753	0.414217	0.658457		YLR332W	0.269653	0.816611	0.397316		YOL067C	-0.266564	0.952005	0.874292		YPL220W	-2.80959	-2.55988	0.285766		YML017W	-0.37123	0.266643	0.470525		YKL023C-A	-1.07492	-0.741076	0.297991			YNL311C	0.2065	0.88257	0.477336		YIL130W	-0.17969	0.292792	0.323505
YBL069W	-0.765604	-0.0712584	0.489477		YOR049C	-0.964452	-0.60274	0.303982		YOL108C	0.395161	1.00954	0.657947		YGR121C	1.04996	1.5405	0.39594		YMR256C	-0.164374	1.05924	0.874237		YER131W	-3.09203	-2.86353	0.285731		YMR306W	-0.274373	0.366317	0.469919		YML038C	0.443611	0.921151	0.297812			YDR270W	-1.32179	-0.7619	0.477317		YER047C	0.534887	1.04955	0.322738
YPR102C	-0.836583	-0.138251	0.489226		YJR137C	-0.237634	0.217922	0.302643		YPL266W	-0.294144	0.554591	0.65627		YGL104C	0.474061	1.00462	0.395767		YHR096C	4.13893	5.57711	0.873232		YDR354W	-1.36536	-1.00795	0.285446		YJR054W	-0.414615	0.218488	0.468363		YNL097C	-0.126303	0.296995	0.297668			YDR276C	-0.164394	0.483366	0.477252		YIL105C	0.648892	1.16878	0.321582
YBR270C	-0.0929635	0.559245	0.48867		YNL092W	1.78875	2.51053	0.301945		YDL013W	0.791654	1.26806	0.656264		YBR056W	0.380524	0.917071	0.395367		YIL047C	-0.933593	0.246203	0.870646		YGL134W	-0.390058	0.0387893	0.28435		YMR011W	0.99443	1.68019	0.467653		YLR141W	0.134098	0.580154	0.296368			YNL027W	-0.748467	-0.145301	0.477113		YLR076C	-1.09363	-0.67958	0.321416
YOL016C	-0.439591	0.233749	0.488661		YDR096W	0.194374	0.704456	0.301017		YIL089W	-0.322112	0.535099	0.655339		YGL180W	0.65551	1.17083	0.393902		YBR297W	-0.726639	0.460291	0.868401		YEL017C-A	-0.575041	-0.160575	0.283991		YDR420W	-0.768481	-0.151812	0.466314		YIR039C	-1.69452	-1.42192	0.296299			YER098W	-0.0446896	0.605086	0.472431		YNL037C	1.16536	1.71536	0.320769
YGL047W	-0.205828	0.452439	0.488068		YMR199W	-0.408746	0.0210527	0.300532		YGL197W	0.591728	1.13549	0.655259		YPL057C	1.18373	1.66069	0.392851		YIL112W	-0.387618	0.813582	0.866506		YDR063W	0.0460762	0.506886	0.28387		YPR006C	1.15262	1.84192	0.46592		YGL178W	-0.312943	0.0904758	0.296194			YLR006C	-0.483047	0.13278	0.472		YFL052W	0.478033	0.985886	0.320427
YPL211W	-1.26747	-0.54623	0.486766		YBR161W	0.508103	1.0583	0.300177		YKL110C	-0.990708	0.0953939	0.655029		YPL109C	0.0396267	0.595611	0.392151		YBL102W	0.0272351	1.24649	0.864594		YOL164W	0.251179	0.726877	0.283547		YJR155W	-0.0275617	0.616585	0.465793		YOR066W	0.0269336	0.462483	0.296134			YML015C	-0.555977	0.0542917	0.47199		YPL042C	0.0572349	0.538481	0.319667
YDR140W	-0.368735	0.29659	0.485969		YNL259C	0.244177	0.75849	0.299468		YKL124W	0.290575	0.93721	0.654933		YDR313C	-0.0666985	0.495476	0.391242		YDL067C	-0.125739	1.08373	0.863142		YOR347C	0.225282	0.698753	0.283351		YPL229W	0.382513	1.03958	0.463914		YDR059C	1.67512	2.2657	0.295314			YPL189C-A	-0.259016	0.373674	0.471889		YDR133C	-3.78514	-3.53853	0.31844
YKL193C	0.0547221	0.692732	0.484887		YIL134W	-1.24228	-0.926322	0.297952		YIL010W	0.399235	1.00823	0.654612		YKR076W	2.10409	2.51247	0.389739		YMR165C	0.146044	1.36457	0.85998		YDL061C	-1.57724	-1.23903	0.283181		YDR143C	-0.910564	-0.30363	0.463316		YOR347C	0.607327	1.09634	0.295086			YOR189W	-0.145302	0.495833	0.471755		YDR258C	0.144463	0.627329	0.317153
YDL129W	-0.42063	0.245347	0.484136		YMR133W	0.556853	1.10869	0.297006		YDR361C	-0.358518	0.506718	0.651612		YKL093W	0.331965	0.863847	0.389466		YLL023C	0.356742	1.58579	0.859942		YER119C	1.27169	1.82281	0.282851		YBR241C	1.26831	1.95764	0.462882		YPR178W	-0.104119	0.316801	0.294646			YML032C	0.108875	0.76847	0.471171		YGR288W	0.14929	0.631354	0.316401
YJR137C	-1.30881	-0.589431	0.483573		YGR023W	0.603209	1.16046	0.29654		YNL042W	-0.569786	0.364384	0.648679		YBR161W	0.26797	0.804323	0.389464		YBR230C	0.597091	1.83751	0.859462		YPL239W	-2.01148	-1.70644	0.282739		YOR181W	-0.259945	0.37025	0.462256		YDR436W	0.376762	0.842941	0.294425			YPL051W	-0.998527	-0.425678	0.469412		YER098W	0.335128	0.828325	0.316313
YLL058W	0.662449	1.26056	0.482825		YDR379C-A	1.36419	2.01845	0.294315		YHR207C	-0.276841	0.554662	0.646828		YDR096W	-0.222888	0.346178	0.388294		YPL005W	-0.345488	0.846966	0.859016		YOR033C	-0.82483	-0.431347	0.282443		YPL156C	-0.219054	0.41208	0.461827		YIL095W	-0.249726	0.156821	0.294262			YLR455W	-1.17392	-0.61455	0.469308		YOR181W	-0.0926324	0.374511	0.316223
YBR089C-A	-0.332558	0.326175	0.482772		YDR453C	1.42417	2.08497	0.293404		YLR094C	0.364752	0.974795	0.645609		YBR107C	-0.452342	0.129302	0.38576		YPL230W	-0.663159	0.511207	0.85754		YKL063C	-0.483492	-0.0657769	0.281534		YJL090C	-0.610385	0.00574487	0.461761		YDR475C	0.0756509	0.511654	0.293325			YNL036W	1.94675	2.74314	0.46921		YMR075W	-0.202637	0.256438	0.315261
YCR091W	0.515035	1.12182	0.482595		YAL060W	0.380706	0.902974	0.292812		YCR009C	0.304214	0.933714	0.644521		YBR053C	0.00618878	0.555011	0.385196		YDR314C	-0.190361	1.00734	0.857267		YDR358W	1.19189	1.73485	0.281374		YML002W	-0.603069	0.0131567	0.461635		YER162C	0.634255	1.12202	0.292518			YAL014C	-0.506709	0.101087	0.467757		YOR035C	0.510799	1.01299	0.315184
YGL233W	0.0572004	0.69041	0.481498		YER035W	0.468314	1.00067	0.291843		YBL103C	-0.47116	0.423381	0.643824		YIL155C	1.00919	1.48775	0.385089		YPL057C	0.213729	1.42768	0.854484		YKL159C	2.17538	2.79106	0.280732		YNR039C	0.0307487	0.669677	0.460631		YBR255W	0.121716	0.560825	0.292475			YBL069W	-0.913976	-0.337569	0.46746		YJL141C	0.0465229	0.519842	0.314675
YLR406C	-1.19504	-0.485848	0.481203		YDR085C	0.798734	1.37369	0.291189		YLR165C	-0.356466	0.494141	0.639975		YAL008W	-0.355763	0.215845	0.383354		YOR215C	0.715813	1.95308	0.853177		YLR120C	0.51325	1.00401	0.280433		YPL107W	0.818912	1.48699	0.460022		YBL103C	-0.0181028	0.407546	0.292336			YDL159W	-0.123365	0.51111	0.466086		YMR120C	1.98889	2.57976	0.314572
YOR293W	-0.798924	-0.11407	0.481076		YPL020C	-0.0732026	0.386429	0.290981		YNL180C	-0.64236	0.306114	0.639836		YDR142C	-0.0208182	0.526846	0.382966		YOR011W	0.338385	1.5477	0.846971		YGR262C	-1.05679	-0.684258	0.280003		YEL036C	-0.909024	-0.307364	0.459616		YGL227W	0.494038	0.967649	0.291939			YPL228W	-0.693941	-0.103155	0.465864		YBR284W	0.61737	1.12424	0.313963
YIR035C	-0.101972	0.540122	0.480896		YPR170W-B	-0.0356816	0.428746	0.29088		YJR082C	0.101526	0.794433	0.639428		YJL132W	0.555846	1.05951	0.380264		YNR007C	0.67428	1.89966	0.84642		YER053C-A	-2.06986	-1.77397	0.279483		YDL234C	1.00799	1.68131	0.458658		YAL011W	-0.329625	0.0658463	0.291901			YKL138C-A	-0.257414	0.365536	0.465175		YNL274C	1.45073	2.00793	0.313842
YOR374W	1.08619	1.65575	0.480851		YMR315W	0.644191	1.19694	0.289985		YNL208W	3.14681	2.79473	0.638799		YBR149W	0.850121	1.33321	0.380256		YGR249W	-1.52225	-0.411667	0.843298		YCL035C	2.11591	2.72499	0.279266		YCL044C	-0.00696307	0.625794	0.457347		YER081W	-0.00768432	0.418156	0.291799			YGL117W	0.329061	0.996489	0.465112		YPL014W	-1.22016	-0.825618	0.313294
YBL055C	0.0536916	0.685484	0.480309		YHR156C	-0.549602	-0.154457	0.289889		YGR046W	0.410673	0.995928	0.638052		YDR513W	-0.529182	0.0502634	0.380217		YMR255W	0.229198	1.42643	0.842419		YEL052W	-0.565763	-0.158161	0.278843		YOL158C	-2.62411	-2.09158	0.456994		YMR213W	0.379507	0.841582	0.291482			YDL234C	0.582738	1.26808	0.464185		YDR126W	-0.216947	0.23801	0.313031
YBL092W	-0.73446	-0.0547857	0.480166		YCL040W	1.22842	1.85621	0.288643		YCR082W	-0.156367	0.621079	0.636175		YHR171W	-0.767453	-0.171864	0.379843		YMR191W	1.23231	2.47693	0.840366		YLR287C-A	-1.49849	-1.16104	0.278646		YLR094C	0.0909446	0.726275	0.456544		YDL013W	0.430068	0.895821	0.290729			YML129C	-0.695575	-0.108329	0.463539		YBR056W	1.40391	1.95701	0.312976
YKL196C	-0.102228	0.538372	0.479796		YLR120C	1.32906	1.96929	0.288095		YER184C	1.41257	1.65199	0.636147		YDR255C	0.041977	0.580577	0.379542		YLR399C	-0.817104	0.324106	0.840004		YIL087C	1.59371	2.16261	0.278541		YMR118C	-0.43246	0.181472	0.455533		YPL221W	0.0778264	0.510123	0.290686			YML079W	0.0565964	0.700765	0.463374		YJR091C	0.100886	0.57495	0.312926
YGL031C	-0.708156	-0.0306046	0.479789		YOR223W	0.0406997	0.510645	0.287863		YOR367W	0.0197769	0.735577	0.635133		YPL004C	-0.649515	-0.0681502	0.375464		YLR102C	-0.124425	1.04803	0.837571		YNL180C	-0.0050554	0.444001	0.278473		YER184C	0.970972	1.63821	0.455422		YDL204W	2.50709	3.16933	0.290452			YLR245C	-0.0669239	0.566232	0.462267		YNL042W	0.278134	0.761504	0.311941
YLR368W	0.120481	0.746773	0.479269		YDL146W	0.184297	0.672813	0.287617		YGL071W	-0.224412	0.573185	0.633516		YHR104W	0.00774066	0.540963	0.373852		YJL141C	-0.614523	0.531492	0.836306		YBR002C	-0.938531	-0.559616	0.27832		YLR437C	-1.72587	-1.16193	0.455038		YDR516C	-0.137677	0.273556	0.290259			YML116W	-0.0811613	0.548492	0.46062		YLR121C	1.71264	2.28154	0.310981
YPR073C	-0.0461456	0.589868	0.478946		YIL164C	-0.014524	0.447398	0.287373		YOR210W	-0.497751	0.39327	0.633262		YJR036C	-0.575731	-0.00198104	0.373665		YBR128C	-0.00312366	1.17215	0.83532		YHR086W	-0.103899	0.335916	0.277222		YNL116W	-0.0471118	0.579384	0.454064		YPR084W	0.235369	0.681886	0.290204			YPR171W	-0.816571	-0.243932	0.459855		YAL031C	0.360459	0.846906	0.310629
YLR165C	0.109166	0.734879	0.478344		YLR006C	-0.633917	-0.254544	0.286809		YDR209C	0.392411	0.977528	0.632704		YMR053C	0.00993662	0.542154	0.373229		YPL036W	0.30456	1.49245	0.833365		YOR185C	2.78163	3.43614	0.276247		YAL053W	0.913992	1.57499	0.452596		YLL010C	0.296765	0.748985	0.290125			YDR259C	0.165955	0.813009	0.459681		YNR004W	-0.324341	0.120501	0.310557
YMR250W	0.545401	1.14406	0.478022		YLR168C	-0.804454	-0.447664	0.28675		YFR001W	-0.117813	0.642043	0.632523		YPL005W	-0.835391	-0.245141	0.372456		YDR423C	-0.321859	0.834395	0.833235		YHR072W-A	-2.1157	-1.82928	0.275372		YPR040W	0.704402	1.35423	0.450384		YKL032C	-0.476968	-0.098317	0.289977			YPL038W	-0.993875	-0.434983	0.459671		YHR096C	4.15367	4.86801	0.309269
YML112W	-0.53466	0.129611	0.477822		YER053C-A	-0.0250636	0.434505	0.286735		YHR075C	0.611112	1.11998	0.631652		YGL080W	-0.319091	0.233749	0.371488		YBR169C	0.938316	2.14868	0.826925		YHR063C	-0.306356	0.115539	0.275344		YGL045W	0.828712	1.48297	0.450176		YGL083W	-0.709647	-0.356148	0.28789			YGL071W	-0.847562	-0.277955	0.459395		YGR070W	0.440573	0.929234	0.308818
YBR085C-A	1.12758	1.68825	0.476211		YEL029C	-0.719119	-0.351267	0.286622		YKL216W	0.67759	1.1619	0.630181		YOR052C	-0.759369	-0.176482	0.370956		YDL234C	0.842569	2.04518	0.824895		YOR021C	-2.42179	-2.16048	0.27389		YOR003W	-0.162291	0.450314	0.447471		YDR506C	-0.427241	-0.0480956	0.287131			YOR249C	-0.185334	0.433889	0.458909		YNL003C	0.0997835	0.567589	0.308678
YGL248W	0.360169	0.964468	0.473895		YER055C	-1.61972	-1.372	0.285735		YER081W	-0.980637	0.0706801	0.628844		YPL149W	0.501059	0.995553	0.370744		YOR098C	0.0850638	1.24379	0.820855		YDR285W	-0.199356	0.228006	0.273609		YOL110W	0.842356	1.49171	0.446411		YLR399C	-0.376692	0.00702641	0.286984			YDR018C	1.27139	2.00108	0.458743		YHR056C	-0.0116559	0.445837	0.306236
YHL015W	-1.02502	-0.336404	0.473764		YGR013W	0.347398	0.854097	0.285413		YKR078W	-0.135692	0.625638	0.628631		YBR085C-A	0.8538	1.3208	0.368668		YDR334W	-0.317395	0.815679	0.817096		YMR009W	-0.490096	-0.0849726	0.273294		YLR144C	-0.412861	0.188665	0.446408		YDR311W	-0.559167	-0.192969	0.286835			YMR019W	-0.105826	0.519121	0.458692		YPR138C	-1.2172	-0.833594	0.305665
YKL133C	0.612049	1.20067	0.473668		YDL224C	0.0815191	0.552411	0.284925		YOL005C	-0.0581298	0.675195	0.627454		YJL082W	0.31892	0.822888	0.368358		YPL240C	-0.298387	0.834515	0.81632		YNL277W	0.818225	1.32072	0.272871		YGR121C	0.75756	1.40354	0.446309		YPL230W	0.384993	0.840648	0.286801			YLR392C	-0.223138	0.392444	0.458386		YMR164C	0.368248	0.847369	0.30528
YNL042W	0.229738	0.841301	0.47339		YML108W	-0.573843	-0.190202	0.284389		YMR090W	1.36501	1.60995	0.627129		YGR032W	4.52707	4.73687	0.368342		YIL097W	0.263904	1.42417	0.815727		YKL162C	0.189051	0.644287	0.272779		YOR034C	-0.301403	0.30381	0.446021		YPR171W	-0.621544	-0.262187	0.286208			YBL102W	0.19059	0.835798	0.457149		YOR301W	-0.783179	-0.376267	0.303612
YPL117C	-0.699912	-0.0317742	0.473293		YOR020W-A	1.05933	1.65829	0.284329		YKR013W	2.83288	2.57129	0.624452		YJL216C	1.17769	1.62023	0.367335		YHR146W	-0.145253	0.991741	0.813839		YHR062C	-1.62844	-1.30973	0.272508		YGL125W	0.751971	1.39653	0.445474		YJL131C	-0.407065	-0.0290558	0.285075			YCL005W-A	-0.224999	0.387804	0.45659		YGL062W	1.52501	2.0693	0.301894
YDR224C	-1.76012	-1.02775	0.472971		YLR137W	-0.408028	-0.00276929	0.284221		YJL141C	0.208627	0.844825	0.622727		YOR289W	0.853187	1.31831	0.367259		YIL077C	-0.425819	0.694249	0.811881		YDR139C	-0.30124	0.116257	0.272087		YDR315C	-0.538452	0.0561606	0.444932		YDL035C	0.0784101	0.502323	0.284995			YOL068C	-0.535786	0.0512247	0.455112		YOR178C	0.614035	1.10236	0.301378
YMR021C	0.170879	0.785267	0.472832		YNL064C	-1.11303	-0.800833	0.28417		YOL044W	0.277672	0.889552	0.62219		YHR002W	-0.158274	0.377363	0.367124		YKL100C	0.144605	1.28695	0.807493		YJL057C	1.34167	1.88212	0.272022		YMR150C	-0.353523	0.247118	0.444226		YDL130W-A	1.7532	2.3352	0.284534			YJR152W	0.439227	1.09975	0.45471		YDR123C	-0.810516	-0.41091	0.299736
YGR249W	0.997889	1.56022	0.471658		YOR292C	0.690066	1.23849	0.283113		YER101C	-0.308722	0.503192	0.621321		YDL239C	0.913493	1.37246	0.365838		YPR106W	-0.242808	0.878786	0.806597		YDR001C	1.48458	2.03409	0.270893		YMR194C-B	1.13388	1.79082	0.443963		YOL025W	0.373354	0.824398	0.284435			YGR169C-A	-1.2903	-0.763957	0.452849		YDR436W	0.589494	1.07079	0.297576
YIL155C	1.48917	2.02015	0.470649		YKL103C	0.833249	1.39869	0.281874		YDR082W	0.487029	1.02546	0.620803		YIR016W	0.0528671	0.56947	0.363993		YMR319C	-2.4554	-1.44498	0.806528		YDR277C	0.450463	0.922372	0.270799		YGL224C	-0.654348	-0.0658913	0.443725		YNL322C	0.772768	1.26159	0.284376			YOR060C	-0.292598	0.307832	0.451666		YMR102C	-1.31402	-0.948541	0.297255
YOR278W	-0.0131874	0.60775	0.469422		YDR124W	-0.179044	0.250721	0.28045		YGR072W	-0.224051	0.558188	0.620784		YOL048C	-0.381629	0.165227	0.363907		YBR019C	-0.4195	0.692368	0.806007		YIL101C	1.93124	2.51393	0.270711		YLR459W	-0.058547	0.551775	0.443145		YPR101W	-0.739934	-0.39463	0.284301			YER040W	-0.229697	0.375043	0.451345		YLR094C	-0.00867677	0.435744	0.297145
YGL189C	-0.610279	0.0469549	0.46933		YLL039C	0.830079	1.39242	0.280098		YJL085W	-0.611785	0.302471	0.620001		YML038C	0.890078	1.34707	0.363197		YOR383C	-0.185778	0.935237	0.804224		YGR130C	0.638206	1.12338	0.270253		YGR110W	1.12267	1.77781	0.443013		YOR172W	-0.276946	0.111139	0.283551			YLL019C	0.193863	0.829974	0.450787		YBR162C	-0.540937	-0.128983	0.297
YKR058W	-0.259807	0.375929	0.469243		YOL155C	-0.902947	-0.569288	0.280037		YKR007W	-0.518309	0.360722	0.61735		YLL056C	0.16535	0.67226	0.362652		YIR010W	-0.881163	0.203864	0.803479		YMR183C	-0.289349	0.125828	0.2699		YDL127W	0.778534	1.42043	0.442925		YMR036C	0.989517	1.49762	0.283524			YML098W	-0.315337	0.280507	0.44972		YGL176C	-0.389663	0.0313084	0.296897
YLR257W	-0.0710464	0.552987	0.469106		YBR052C	0.347437	0.845833	0.279912		YCR016W	-0.303662	0.500744	0.616496		YMR304C-A	3.59411	3.86103	0.362416		YHL020C	-0.114887	1.00661	0.802104		YDR183W	-0.0415012	0.390286	0.26857		YML081W	-0.813802	-0.234449	0.441624		YKR020W	0.863331	1.35911	0.283276			YKR037C	-0.331998	0.260873	0.448557		YGR179C	-0.133752	0.302616	0.296821
YIR008C	-0.773078	-0.106608	0.468823		YDR133C	-3.16556	-3.13146	0.279298		YCR083W	-0.218139	0.556929	0.616485		YDR437W	0.0200397	0.536514	0.362219		YPL224C	-0.836562	0.243454	0.79848		YPR091C	0.246159	0.698628	0.267982		YJL117W	-0.680292	-0.0968726	0.440916		YBR139W	0.343057	0.789397	0.2832			YKL093W	0.676821	1.34634	0.448545		YHR174W	-0.929806	-0.543881	0.29531
YMR291W	0.727393	1.30189	0.468501		YBR006W	0.622456	1.15493	0.278456		YDL020C	-1.17661	-0.073105	0.616299		YBR201W	-0.644028	-0.0813096	0.362091		YIL156W-B	-0.0601543	1.05125	0.793245		YDL164C	-0.020977	0.411329	0.267876		YNL042W	-0.558558	0.0283149	0.440094		YOR028C	-0.516214	-0.152679	0.282292			YML020W	-0.0437144	0.569755	0.447665		YOR264W	-0.89055	-0.50272	0.294984
YDR038C	0.439714	1.03108	0.468002		YDR007W	-0.382228	0.0175116	0.278314		YNR054C	-0.491531	0.376779	0.616064		YJL137C	-0.932246	-0.349489	0.362012		YFR049W	0.242559	1.36741	0.79204		YLR239C	-0.414795	-0.0120299	0.267846		YHR151C	-0.467037	0.122022	0.439192		YJR091C	0.0705801	0.489364	0.282036			YDR169C	0.145784	0.772081	0.446593		YAL048C	0.0572044	0.501684	0.294446
YBL072C	-0.740996	-0.0789178	0.467048		YDL022W	0.692274	1.23323	0.277978		YLR078C	-0.168313	0.588888	0.615832		YDR077W	1.29331	1.7197	0.361422		YGR274C	-0.5573	0.52738	0.792029		YOL135C	-0.20298	0.214854	0.267303		YGL215W	-0.446229	0.142184	0.438193		YDR213W	0.106441	0.528063	0.281658			YMR038C	-1.19749	-0.674675	0.445644		YOR304C-A	-0.605236	-0.202815	0.293133
YDR364C	-0.286388	0.347845	0.466966		YHR209W	1.02409	1.60851	0.277782		YKL049C	0.146564	0.795592	0.615664		YGR112W	-0.993035	-0.407193	0.361159		YIL144W	-0.730975	0.344214	0.791496		YDL181W	0.482184	0.951187	0.267202		YDR270W	-0.981581	-0.415146	0.437096		YHR056C	-0.521698	-0.159773	0.281557			YOR125C	-0.840735	-0.290971	0.445533		YMR273C	-0.0944102	0.337639	0.292222
YGR088W	1.45413	1.98009	0.465432		YIL049W	-0.242538	0.17442	0.277515		YPR018W	-0.86542	0.12975	0.614938		YER184C	1.46292	1.87576	0.360185		YJR148W	-1.58045	-0.548254	0.791254		YJL212C	-1.35517	-1.0241	0.266989		YAL019W	-0.556745	0.0245055	0.436145		YDR052C	-0.069474	0.333948	0.28063			YGL125W	1.47457	2.20007	0.445379		YMR280C	2.17227	2.74125	0.291926
YLR303W	-0.658787	-0.00578171	0.46409		YOR138C	0.186646	0.659726	0.277192		YLL058W	0.148536	0.795577	0.614568		YHR016C	-1.24254	-0.640895	0.359964		YMR252C	0.0270843	1.13888	0.790501		YDR444W	-1.40494	-1.07779	0.266853		YDR497C	0.856698	1.49064	0.435337		YOR360C	-1.51075	-1.24532	0.27971			YDR253C	-0.363003	0.220885	0.444047		YDL108W	-0.454654	-0.0455781	0.291438
YER102W	-0.965902	-0.295432	0.463165		YDR072C	0.136143	0.601906	0.276758		YPR006C	1.19765	1.48404	0.613809		YDR505C	0.240727	0.73784	0.359337		YPL004C	0.0512129	1.16257	0.789358		YNL242W	0.234425	0.683622	0.266351		YKR013W	2.30022	2.98733	0.434071		YEL060C	2.97675	3.6671	0.279382			YIL162W	-1.40955	-0.905759	0.443666		YOR348C	0.0348727	0.472985	0.291007
YDR034C	-0.73383	-0.0776275	0.463083		YGL037C	0.821732	1.37616	0.275589		YJL166W	0.364858	0.934556	0.611923		YMR020W	1.70503	2.09963	0.359222		YJL144W	0.252432	1.37176	0.787894		YDR079W	-0.763119	-0.388726	0.266291		YAL040C	-1.10427	-0.54779	0.43343		YDR207C	-0.553491	-0.197828	0.279366			YMR074C	-0.653062	-0.0922673	0.443332		YDR074W	-0.0572294	0.375285	0.290996
YER073W	-1.36614	-0.67143	0.463036		YHR104W	1.73834	2.41267	0.274927		YNL165W	0.35139	0.924826	0.611186		YPL171C	-0.499048	0.048958	0.358738		YMR031C	-0.253761	0.836227	0.785182		YER028C	-1.48135	-1.16114	0.266029		YMR164C	0.136742	0.74016	0.433194		YHR087W	0.0908609	0.505512	0.277952			YLR193C	-0.601599	-0.0375819	0.442863		YOL031C	0.108222	0.549152	0.28989
YPL165C	0.76934	1.33325	0.462651		YML077W	-0.619377	-0.2586	0.273227		YDL127W	0.570986	1.0689	0.611003		YDL199C	0.453583	0.932459	0.356878		YIL033C	0.447878	1.57172	0.784239		YBR164C	-0.475767	-0.0806142	0.265771		YHL027W	0.299117	0.908689	0.433171		YGL004C	-0.0774325	0.320771	0.27762			YGL035C	0.177813	0.801011	0.442826		YLL038C	-0.352484	0.0595478	0.289219
YMR290C	-1.29981	-0.612638	0.460493		YER014W	0.345063	0.832497	0.272862		YGL145W	-0.452261	0.396448	0.610936		YDR435C	0.0698842	0.575325	0.356691		YKL070W	-0.635108	0.433569	0.783687		YJL165C	0.064804	0.500037	0.265494		YGL038C	0.572459	1.18975	0.431301		YDR345C	0.476905	0.927338	0.277402			YPR185W	0.211056	0.834859	0.441519		YLR091W	-0.622451	-0.227425	0.288776
YER053C	0.242939	0.835739	0.460299		YPL070W	-0.11959	0.303044	0.270537		YOR209C	0.321693	0.903429	0.609613		YMR261C	-0.364405	0.169439	0.355261		YGL237C	-0.562229	0.503879	0.779392		YHR138C	2.13599	2.7252	0.264712		YMR196W	0.940762	1.57153	0.430917		YPR116W	-0.448012	-0.0854168	0.277297			YDR463W	0.328531	0.961183	0.441464		YBR085C-A	1.05313	1.54964	0.288732
YOR111W	0.0340788	0.637833	0.458997		YCR013C	0.604554	1.12203	0.270092		YPL071C	0.0678696	0.736246	0.609282		YLL041C	0.476296	0.947055	0.352097		YPR098C	0.925127	2.06117	0.776132		YDL067C	0.710201	1.19255	0.264658		YGL156W	2.24616	2.92631	0.430673		YOR070C	-0.352667	0.0186363	0.277074			YDL109C	-0.341285	0.239549	0.440844		YDL222C	3.57165	4.22073	0.288702
YGL190C	-0.355116	0.271697	0.458499		YDR277C	0.520469	1.0267	0.269988		YKR053C	3.39437	2.9211	0.608459		YBR284W	1.07075	1.49994	0.352086		YOR330C	-0.2941	0.780424	0.775914		YGL253W	-1.44022	-1.11912	0.264535		YDR090C	-0.15093	0.437832	0.43063		YLR424W	-0.231468	0.150937	0.276813			YEL066W	0.505707	1.14937	0.439795		YMR168C	-0.0201307	0.410763	0.288341
YCR082W	0.2043	0.79644	0.458099		YNL222W	-0.37222	0.0146165	0.268897		YLR345W	0.395095	0.949632	0.607917		YJL213W	-0.368043	0.159852	0.350717		YPR040W	-0.0257085	1.06007	0.774387		YDR342C	1.17862	1.69571	0.264428		YGR154C	0.230731	0.833737	0.430424		YOR113W	0.514104	0.967174	0.276802			YGR008C	1.13057	1.82142	0.439588		YHR183W	-1.19444	-0.834771	0.2883
YNL020C	-0.0133125	0.591389	0.45758		YDR323C	0.0130569	0.449766	0.268271		YLR238W	-0.49481	0.363713	0.606945		YGR110W	0.796251	1.24039	0.348984		YBR214W	0.894447	2.02522	0.773555		YOR166C	-1.22906	-0.893359	0.263711		YPL147W	1.18604	1.82467	0.429885		YDR358W	0.62389	1.08726	0.276731			YGL025C	0.152901	0.768861	0.439188		YAL040C	-1.05822	-0.691365	0.287563
YML077W	-0.34484	0.279916	0.457457		YBR287W	0.779981	1.31702	0.267724		YOL009C	-0.121724	0.608038	0.606252		YHR105W	-0.329146	0.193223	0.348662		YKR093W	-1.10886	-0.0800402	0.772603		YBR126C	1.29922	1.82362	0.263252		YML066C	0.125555	0.72363	0.429782		YGR263C	-0.170099	0.216461	0.275692			YCR004C	0.422895	1.05926	0.439112		YDR379W	0.0953748	0.531481	0.287116
YLR453C	-0.12651	0.484279	0.456984		YJL072C	-0.734209	-0.397091	0.267591		YDL065C	-0.0353635	0.66471	0.606189		YIL082W	-0.548183	-0.0111232	0.348209		YGL090W	-1.50854	-0.50166	0.771307		YNL223W	0.615066	1.08773	0.262913		YOL013C	-0.595015	-0.0259013	0.428737		YPL057C	0.748426	1.22193	0.275605			YGL190C	-0.224338	0.362344	0.438774		YER020W	0.239604	0.683237	0.286284
YKL124W	0.00502974	0.607458	0.456739		YJR057W	-0.476387	-0.107181	0.266321		YIL097W	-0.0659148	0.642106	0.604075		YNL012W	0.715821	1.16395	0.347783		YGL080W	-0.27421	0.79301	0.770189		YKR020W	0.920047	1.4152	0.262674		YOR324C	0.215275	0.814112	0.42794		YLR116W	-0.362607	0.00446612	0.274857			YDR054C	-0.326587	0.25231	0.438764		YDL022W	-0.0576869	0.367814	0.286203
YDR202C	-0.190276	0.42324	0.456137		YLR332W	0.0835872	0.526555	0.266256		YOR166C	-0.291351	0.493427	0.60362		YPR098C	0.611411	1.06637	0.347441		YDR085C	0.138225	1.22485	0.769296		YDR453C	2.82618	3.46384	0.262495		YBR068C	0.347742	0.951087	0.427566		YHR016C	-0.306003	0.0662686	0.274745			YPL089C	-0.207977	0.378177	0.437568		YBR287W	0.104245	0.538721	0.285629
YNL127W	-0.134506	0.475354	0.455952		YOL159C	0.351577	0.828908	0.265604		YDL159W	-0.346019	0.456223	0.602549		YLR219W	0.26386	0.743062	0.347406		YKL133C	0.539517	1.64593	0.769044		YDL135C	0.440103	0.898788	0.262321		YKL028W	-0.34533	0.230791	0.426999		YMR106C	-0.116914	0.273206	0.274692			YBL063W	-0.649715	-0.0975631	0.437275		YGL194C	0.00310599	0.431279	0.285509
YPL036W	0.087634	0.682403	0.454828		YAL034C	1.24391	1.83865	0.265409		YJL153C	1.52149	1.6829	0.60216		YMR262W	-0.0577441	0.442768	0.346549		YGR197C	-0.319739	0.743341	0.76891		YOL159C	0.780127	1.26385	0.262029		YLR337C	0.615908	1.22801	0.426553		YKL017C	-0.296362	0.0767336	0.274683			YBR253W	-0.30764	0.27001	0.436936		YIL089W	0.183147	0.621353	0.284907
YER167W	0.0515746	0.648105	0.454509		YJR074W	1.24548	1.83964	0.264888		YNR060W	-0.719517	0.209584	0.601534		YMR119W	0.0875336	0.575264	0.344626		YJR103W	-0.598767	0.449926	0.768648		YNL255C	-1.82777	-1.5399	0.261673		YLR321C	-1.01473	-0.465491	0.42604		YGL127C	0.0618507	0.468844	0.274642			YBR228W	0.00539098	0.606741	0.436874		YNL275W	-0.0801792	0.341246	0.284342
YNL302C	-0.869111	-0.216991	0.454092		YJL155C	0.481366	0.973841	0.264296		YNL157W	0.699534	1.1397	0.599577		YER062C	1.4939	1.8827	0.34417		YCR004C	0.104822	1.18802	0.768086		YKR007W	-0.610885	-0.232029	0.261565		YPR172W	-0.189221	0.391284	0.425913		YOR054C	0.580677	1.03634	0.274296			YKL217W	2.68778	3.49274	0.436705		YOR341W	-2.36741	-2.08525	0.283888
YLL061W	0.0517375	0.645818	0.45273		YBR194W	-0.117644	0.294097	0.263154		YKL172W	-0.315993	0.471705	0.598999		YGL060W	0.277915	0.750618	0.343366		YDR329C	-0.109815	0.959013	0.765607		YDL188C	-0.378881	0.0170544	0.261362		YKR072C	-0.530091	0.0372828	0.425813		YIR025W	0.313288	0.743508	0.274232			YMR242C	-1.57357	-1.09379	0.435803		YDR525W-A	1.20673	1.70347	0.282512
YOL082W	0.597524	1.15789	0.452424		YER170W	-0.676246	-0.338783	0.262758		YLR361C-A	0.398615	0.941049	0.598811		YDR533C	-0.456992	0.0668326	0.343185		YDR123C	-0.896112	0.128034	0.762014		YLR288C	-0.129597	0.284441	0.260975		YNL298W	-0.928564	-0.376755	0.425548		YDR163W	0.428945	0.870066	0.274189			YBL014C	-0.786272	-0.247489	0.43524		YOR384W	0.0391727	0.464697	0.282193
YHL021C	0.0014072	0.597508	0.451965		YGR112W	-0.508906	-0.149759	0.262501		YOR252W	-0.147644	0.58181	0.598566		YLR273C	-0.307917	0.205348	0.343083		YNL215W	0.118181	1.1926	0.761567		YAL058W	-0.736884	-0.368347	0.260964		YKR044W	-0.368649	0.204367	0.425461		YDL233W	0.353507	0.787261	0.274044			YKL188C	1.01478	1.68982	0.434815		YOL052C-A	2.65112	3.23415	0.281656
YHR132W-A	0.107442	0.696639	0.451647		YLL019C	0.378944	0.855101	0.262436		YGL037C	-0.361106	0.441091	0.598188		YNL167C	0.0302287	0.519118	0.342541		YCL051W	-0.843933	0.180667	0.760521		YNL021W	-0.739531	-0.372635	0.259981		YOL052C-A	2.42466	3.10372	0.425195		YKR008W	-0.503255	-0.151178	0.273736			YBR089C-A	0.23469	0.8502	0.43465		YDL173W	0.99346	1.47506	0.280987
YNR010W	0.714428	1.26606	0.451258		YIL074C	-0.0725931	0.343446	0.262066		YJL003W	-0.65492	0.247717	0.597929		YDR388W	0.180095	0.657	0.341436		YMR170C	0.786165	1.89122	0.759574		YER163C	0.354557	0.803342	0.259942		YNL103W	0.341491	0.940789	0.424923		YHR131C	0.430256	0.870713	0.273658			YJR074W	0.712549	1.36369	0.434184		YPR141C	0.047291	0.471469	0.280931
YOL127W	-0.644606	-0.0120498	0.449813		YOL111C	-0.390209	-0.0181734	0.260668		YDR371W	0.00327769	0.680057	0.597794		YMR035W	0.386705	0.849161	0.341432		YOR119C	-1.1513	-0.143649	0.759473		YER081W	-0.227401	0.176437	0.259016		YCR005C	1.46434	2.10492	0.423885		YGR288W	0.27919	0.705142	0.273533			YBR265W	-0.835889	-0.303494	0.433458		YDR207C	-0.533045	-0.144101	0.280887
YJL146W	0.114212	0.698421	0.448313		YGR205W	0.16778	0.612788	0.260254		YMR294W-A	1.73143	1.81463	0.596964		YER035W	0.236873	0.709256	0.341031		YDR525W-A	1.00886	2.1205	0.756403		YMR262W	-0.0428405	0.374538	0.258824		YJL157C	-0.694213	-0.135983	0.423808		YOR106W	-0.0209662	0.375547	0.272869			YDL204W	2.62224	3.41723	0.433304		YJL083W	0.184464	0.616839	0.280852
YJR148W	-2.08368	-1.3657	0.448092		YPR153W	-0.351015	0.0254705	0.260192		YLR431C	0.261757	0.847311	0.595628		YBR019C	-0.819625	-0.273882	0.340673		YGL212W	-0.326045	0.717972	0.755983		YPR001W	0.99009	1.48482	0.258817		YNL044W	1.24654	1.87616	0.422035		YDL161W	0.498449	0.942847	0.271955			YOL008W	-0.667511	-0.124541	0.431946		YNR066C	-0.298732	0.103856	0.280505
YPL070W	-0.102366	0.493318	0.447046		YPL199C	-0.500223	-0.144192	0.259679		YOL043C	0.137022	0.764421	0.594854		YJR098C	-0.303882	0.205808	0.340671		YJR021C	-0.0451853	1.01263	0.755776		YDR161W	-2.81249	-2.60265	0.258759		YLR138W	-0.0844696	0.493708	0.42153		YHR050W	0.431287	0.869299	0.271942			YPL047W	-0.612785	-0.0670899	0.43097		YJR103W	-0.164345	0.243776	0.278714
YDR275W	-0.820712	-0.182566	0.446057		YFR003C	0.0751214	0.506928	0.259605		YBR225W	0.329028	0.890084	0.594432		YDR059C	1.59533	1.97163	0.340203		YDL130W-A	1.87146	3.02509	0.755502		YKL103C	2.03036	2.60277	0.258654		YKL218C	1.50386	2.14225	0.421315		YNL265C	0.244087	0.664213	0.271849			YDL076C	-0.705365	-0.166889	0.430844		YDR200C	0.0245301	0.443027	0.27798
YBL054W	-1.11509	-0.459114	0.445962		YDL120W	-0.150758	0.251132	0.259524		YER167W	0.0871043	0.73082	0.594185		YGL196W	-0.256272	0.24866	0.339624		YLR357W	-0.51683	0.514749	0.75401		YOL025W	0.456252	0.909311	0.257664		YOL001W	-0.467037	0.0957192	0.420944		YGL222C	-0.0612205	0.329395	0.271465			YBR230C	1.13135	1.80928	0.430749		YBL103C	-0.0709258	0.341333	0.277669
YFR032C-A	-0.786607	-0.151877	0.445084		YJR012C	-0.263461	0.122541	0.258847		YGR152C	0.130125	0.75908	0.594177		YMR271C	0.426954	0.883474	0.339145		YIL152W	0.182394	1.24899	0.753951		YGL179C	-0.717351	-0.352445	0.257495		YIL159W	0.547989	1.14918	0.420782		YJR046W	-1.45416	-1.19576	0.271353			YOR384W	-0.249251	0.322506	0.429903		YPR074C	-0.835915	-0.470113	0.277602
YML005W	-0.120477	0.473544	0.445029		YOR074C	-0.830583	-0.520152	0.258338		YLR247C	0.0259433	0.690541	0.59411		YNL134C	-0.167457	0.330272	0.338896		YPL042C	-0.18507	0.863066	0.753943		YPL230W	0.633663	1.09963	0.257406		YOR224C	-1.97049	-1.46551	0.420599		YFR053C	1.3766	1.90231	0.270645			YPL011C	-0.63973	-0.0984321	0.42937		YKL128C	-1.4807	-1.15732	0.275303
YOR319W	-0.40464	0.205972	0.444487		YDR013W	-0.536955	-0.188209	0.258064		YNL274C	1.20774	1.4652	0.592517		YKL150W	-0.301751	0.203681	0.337662		YFL014W	5.49563	6.82877	0.75383		YGR194C	0.809497	1.28858	0.257366		YJR137C	-0.831408	-0.284139	0.41983		YIL047C	-0.299537	0.0666492	0.270227			YOR293W	-1.6862	-1.22446	0.429351		YBR147W	1.22534	1.7119	0.274749
YBR056W	0.950641	1.47509	0.441943		YJR039W	0.0223166	0.444594	0.257907		YKL011C	-0.272993	0.489595	0.590336		YMR278W	-0.217267	0.281295	0.336956		YJL213W	-0.652186	0.372288	0.753796		YJR057W	-1.17058	-0.841438	0.256257		YLR332W	0.0242657	0.603146	0.419143		YOR258W	0.0294106	0.426155	0.269804			YOR352W	0.473372	1.09812	0.428589		YPR171W	-0.608055	-0.235293	0.272904
YLR003C	-0.841861	-0.20937	0.440994		YLR242C	0.0606551	0.487833	0.257804		YBR111W-A	-0.111675	0.594905	0.589758		YDR276C	0.423551	0.876814	0.336586		YGL193C	-0.456376	0.574064	0.751132		YOL041C	-2.83994	-2.63662	0.255716		YIL040W	-0.487904	0.0712187	0.418974		YER079W	0.335388	0.761027	0.269729			YJL205C	-0.00922067	0.578475	0.428334		YIL156W	-0.0242991	0.383509	0.272678
YOR353C	0.0372414	0.615821	0.440786		YDR525W-A	1.43673	2.04425	0.257034		YPL070W	-0.297415	0.472438	0.589409		YGL002W	0.0523322	0.531064	0.336235		YOR054C	0.0314751	1.08528	0.750355		YJL171C	0.299257	0.737473	0.255564		YHR206W	-0.291357	0.274698	0.418588		YBL075C	-0.0245182	0.365755	0.268888			YLR357W	-0.635358	-0.0964522	0.427515		YDR435C	0.0273285	0.436392	0.271393
YOR166C	-0.457936	0.150706	0.440681		YER037W	0.981989	1.52926	0.256859		YNL309W	-0.585354	0.283142	0.589332		YPL003W	-0.332932	0.171049	0.335004		YNL197C	-1.05568	-0.0577124	0.749487		YOL016C	-1.03732	-0.699438	0.255411		YBR005W	-0.313422	0.25152	0.418399		YOR123C	-0.228497	0.141997	0.26859			YDR255C	0.449811	1.07078	0.42724		YIR015W	-0.296345	0.0930192	0.271334
YIL052C	-0.648054	-0.0290494	0.439781		YOR269W	-0.384492	-0.0177097	0.256691		YOR179C	-0.11533	0.591966	0.589309		YOR011W	0.143324	0.613016	0.334273		YPL274W	-0.871171	0.134548	0.748444		YPL132W	-2.04349	-1.78134	0.255155		YPL056C	0.90903	1.51948	0.417661		YML097C	-1.28698	-1.01725	0.268301			YER074W-A	-0.102467	0.476278	0.427066		YJR009C	0.000173966	0.399631	0.265931
YGL191W	0.0118768	0.590406	0.439621		YJL216C	0.867526	1.39849	0.256053		YML112W	-1.07526	-0.0394979	0.588728		YJR107W	1.08362	1.48756	0.334255		YMR053C	-0.576195	0.443507	0.747875		YDR152W	-1.57121	-1.27373	0.25513		YKR036C	-0.36518	0.195647	0.416913		YJL144W	-0.394052	-0.041038	0.267386			YOR244W	-0.0980982	0.480755	0.426913		YPL005W	0.120349	0.526926	0.265819
YBR167C	-0.102147	0.482143	0.43875		YPL003W	0.319477	0.777429	0.255577		YLR248W	1.26671	1.49825	0.587759		YGR019W	-0.106489	0.380519	0.334167		YJL155C	0.405272	1.47044	0.745252		YKL084W	-0.349394	0.0391171	0.2548		YGL139W	-0.167051	0.401147	0.416789		YKL217W	3.62921	4.36262	0.266708			YLR165C	-0.424367	0.129344	0.426678		YGL025C	0.363358	0.78362	0.265105
YDL121C	-0.286469	0.308341	0.438223		YJL042W	0.127532	0.559152	0.254905		YBR016W	0.475433	0.977711	0.587265		YDR003W	0.122039	0.592451	0.333711		YMR066W	-0.687567	0.321906	0.744676		YBR072W	6.00481	6.86924	0.254794		YNL053W	0.658658	1.25813	0.416658		YFL033C	-0.686883	-0.362851	0.266561			YOL069W	-0.372775	0.183879	0.426012		YMR135C	1.00839	1.46725	0.264766
YDL238C	0.508875	1.05324	0.436819		YNL316C	-0.276629	0.101503	0.254786		YJR052W	-0.27478	0.483554	0.586269		YBR140C	-0.150303	0.338057	0.332914		YKR091W	-0.00541371	1.03698	0.743762		YJR016C	-1.92557	-1.65545	0.254571		YOL045W	-0.866083	-0.325084	0.416396		YNL224C	0.186576	0.593282	0.266475			YKL214C	-0.670452	-0.136425	0.42601		YBR067C	-3.26434	-3.06511	0.264283
YJL047C	0.0789523	0.647412	0.435263		YPL143W	-0.691635	-0.368643	0.254521		YPR070W	-0.339142	0.440729	0.585824		YPR005C	0.554645	0.993267	0.332576		YOR317W	-0.538538	0.47598	0.742996		YDL208W	-3.29055	-3.12386	0.253759		YMR122W-A	0.932898	1.54213	0.416185		YKL187C	0.426729	0.85571	0.266143			YDL013W	0.154846	0.750944	0.425566		YLR350W	0.578715	1.01045	0.264023
YIL017C	0.454142	0.998906	0.434673		YBR201W	0.451802	0.925587	0.254503		YGR195W	-0.964655	0.0290838	0.585305		YHR182C-A	-0.0526388	0.427381	0.331805		YPL166W	0.213003	1.26228	0.740946		YDR438W	0.469184	0.916715	0.25324		YNR055C	-0.357188	0.202771	0.416099		YGL254W	0.322403	0.740038	0.265161			YCR091W	0.693381	1.3303	0.425495		YJL144W	0.595361	1.02805	0.263983
YGR122W	-0.322683	0.268381	0.433881		YNL264C	-0.22041	0.163712	0.253843		YML062C	-1.16689	-0.104889	0.584397		YGR044C	-0.0992044	0.383938	0.331709		YGR247W	-1.16102	-0.181328	0.740528		YBL026W	-1.09737	-0.767197	0.253225		YFL050C	-0.234894	0.329533	0.415966		YIR007W	0.19188	0.596023	0.264407			YER123W	-0.893071	-0.376755	0.425471		YEL046C	-0.712669	-0.361061	0.262741
YDL154W	-0.376701	0.21763	0.433861		YOR028C	-0.247667	0.132172	0.253387		YFR029W	0.0245763	0.677892	0.584289		YOR295W	-0.318595	0.179446	0.331389		YMR311C	0.358027	1.41205	0.739205		YGR080W	0.635716	1.09548	0.253079		YNR051C	-1.33418	-0.813001	0.41502		YNL213C	-0.422396	-0.0770352	0.264037			YJR093C	-0.213456	0.352651	0.424205		YNR069C	0.0783841	0.477291	0.262302
YDR001C	0.632548	1.16487	0.43354		YGL178W	-0.0562976	0.348411	0.253141		YML041C	0.0208461	0.67452	0.583519		YJL185C	0.629122	1.06017	0.330838		YJL083W	-0.41512	0.600067	0.739185		YPL154C	2.2266	2.80549	0.253055		YDR227W	0.130008	0.705108	0.413726		YOL119C	-0.595852	-0.26737	0.263743			YPR104C	-0.869319	-0.3536	0.423835		YNR002C	1.29088	1.76302	0.262138
YKL138C-A	-0.375955	0.216997	0.432889		YKL001C	1.32446	1.91111	0.253021		YDL109C	-0.86542	0.0921094	0.583482		YLR345W	0.342928	0.792168	0.329514		YGL047W	0.105242	1.14639	0.739074		YNL320W	-0.802099	-0.451669	0.251958		YDL213C	-1.05958	-0.530082	0.41353		YOR092W	-0.368104	-0.0191865	0.262964			YPL004C	0.495449	1.11394	0.423186		YPR040W	0.394159	0.811175	0.261598
YJL136C	-0.825554	-0.206252	0.432105		YLR303W	0.666181	1.16569	0.252813		YDL239C	1.06634	1.36121	0.58327		YMR297W	0.67478	1.10017	0.329033		YBL014C	-0.933832	0.0531123	0.737666		YLR206W	0.258818	0.688569	0.251861		YDL205C	-0.653882	-0.109223	0.413327		YKL051W	-0.897739	-0.599538	0.262622			YAL046C	-0.560665	-0.0232859	0.422612		YHR161C	0.516915	0.941138	0.261438
YPL111W	-1.65241	-0.982982	0.431877		YOR299W	-0.560325	-0.222983	0.252554		YCL031C	-0.746538	0.16951	0.582883		YBR071W	1.13868	1.53111	0.32864		YGR209C	1.8834	3.00725	0.734549		YOR375C	-2.07393	-1.81905	0.251761		YLR214W	-0.914774	-0.380345	0.413126		YER098W	0.235951	0.640755	0.262035			YIL135C	0.0377037	0.619222	0.421701		YNL304W	-0.693488	-0.342714	0.261372
YBR280C	0.373078	0.917866	0.431086		YJL079C	0.584233	1.07215	0.252296		YOR256C	0.105127	0.728575	0.582411		YBL049W	2.36891	2.67445	0.327993		YDR530C	0.164123	1.20116	0.734205		YGL185C	1.19025	1.6889	0.251273		YMR036C	0.799891	1.39959	0.413082		YJR080C	0.332787	0.746762	0.262029			YDR466W	-0.409012	0.138497	0.421661		YDR379C-A	1.792	2.29185	0.260311
YOR161C	2.05308	2.49357	0.42976		YLR420W	-0.807544	-0.504269	0.251588		YGR248W	-0.203318	0.524105	0.580915		YAR027W	0.95465	1.35869	0.327726		YPL236C	-0.341339	0.662251	0.728634		YLR200W	-0.234991	0.156757	0.251169		YOR238W	-0.440648	0.111572	0.412936		YNR002C	2.91289	3.57116	0.261825			YOL036W	0.0962809	0.680985	0.42084		YBL066C	0.247205	0.653129	0.260098
YDR131C	-0.0311112	0.535993	0.429381		YPR098C	1.0668	1.61654	0.251082		YPR060C	-1.44493	-0.291866	0.580825		YKL162C	-0.223161	0.262693	0.327349		YDR258C	0.538873	1.5865	0.728531		YNL251C	-1.16958	-0.84784	0.251162		YOR084W	0.862904	1.46441	0.412673		YGR142W	-3.86061	-3.84556	0.26109			YFL034C-B	0.0583665	0.640162	0.420821		YHR080C	-0.280788	0.0931042	0.260073
YAL054C	0.293872	0.841117	0.429355		YLR260W	-0.185273	0.198738	0.250701		YPL165C	0.396218	0.916848	0.579901		YGL053W	1.17098	1.55936	0.327333		YMR195W	-1.97016	-1.05219	0.725974		YJL205C	0.238315	0.664748	0.250647		YLR219W	0.437234	1.02192	0.412257		YMR284W	-0.126783	0.242202	0.261069			YJL141C	-0.0252614	0.549681	0.420483		YOR060C	-0.0882405	0.29671	0.259655
YPR131C	-0.168717	0.405403	0.428376		YNR014W	0.549409	1.02984	0.250381		YBR062C	-0.714838	0.186767	0.579897		YBR006W	-0.101847	0.374612	0.326679		YLL018C-A	-0.704237	0.276425	0.725386		YMR274C	-1.17423	-0.853739	0.25055		YBR042C	-0.648883	-0.11066	0.40873		YIL122W	0.364373	0.779596	0.260851			YJR149W	1.03982	1.69542	0.420288		YJL212C	-1.46535	-1.16435	0.259312
YFL001W	0.0874789	0.645257	0.427856		YKL144C	-0.945685	-0.663446	0.249724		YPL039W	0.293967	0.849486	0.579758		YPL224C	-0.558674	-0.0503033	0.326664		YNL136W	-0.150631	0.856772	0.724662		YDL238C	1.05538	1.54256	0.250334		YPL256C	1.38051	1.99595	0.408656		YHR195W	0.0184571	0.400802	0.260793			YBL006C	-0.297346	0.256594	0.420262		YIL017C	0.52632	0.947926	0.259252
YKL132C	-0.512358	0.0819473	0.42781		YFR042W	0.518961	0.993426	0.249089		YOL018C	-0.244042	0.495825	0.579644		YJR091C	-0.169319	0.311618	0.326505		YGR036C	0.397253	1.42868	0.722261		YOR178C	0.808983	1.27736	0.250103		YKL209C	0.124931	0.691566	0.407987		YGL176C	-0.364428	-0.018641	0.260618			YLR284C	1.03084	1.68329	0.418605		YAL011W	-0.475091	-0.115258	0.258507
YDR450W	-0.870748	-0.255402	0.427211		YDL188C	-0.163843	0.219263	0.24823		YHR072W-A	-0.0765864	0.605817	0.579608		YDR040C	2.99062	3.2493	0.325498		YOL084W	3.46177	4.64609	0.721614		YDR519W	0.370317	0.805773	0.250059		YLR019W	-0.512441	0.0282915	0.406864		YFL013C	0.327088	0.737726	0.260143			YOL109W	-1.01581	-0.518952	0.418576		YPL180W	0.141147	0.537405	0.257876
YGR158C	-0.728126	-0.122427	0.426521		YLR219W	0.318093	0.763286	0.24725		YIL055C	0.75131	1.1494	0.579249		YOR228C	-0.675784	-0.16107	0.325315		YER024W	-0.191742	0.807674	0.720577		YDL234C	1.55406	2.07746	0.249568		YJL004C	-0.315563	0.231843	0.40629		YLR443W	-0.291683	0.0597318	0.259762			YDR159W	-0.489725	0.0459636	0.41779		YPR019W	-0.403767	-0.0408943	0.257627
YGL036W	-0.318612	0.261881	0.426357		YNR010W	0.499684	0.968328	0.246918		YJL057C	0.610175	1.0566	0.579197		YKL151C	0.588743	1.01501	0.325275		YMR110C	1.26776	2.33934	0.719817		YNL070W	-0.914233	-0.575742	0.249547		YMR037C	-0.479343	0.0616378	0.406162		YGR056W	-0.325882	0.0221449	0.259664			YKR094C	-1.79461	-1.35879	0.41731		YPL163C	0.469111	0.884257	0.257199
YGR042W	0.245981	0.791758	0.426155		YFL034C-A	-1.27915	-1.04516	0.2469		YKL188C	0.653951	1.08499	0.578886		YPR006C	1.16438	1.55028	0.325174		YMR284W	-0.249188	0.745803	0.719515		YGR146C	-1.2558	-0.943325	0.249254		YMR073C	-0.237906	0.312138	0.406068		YIR038C	2.55484	3.17591	0.259634			YNL031C	-1.05299	-0.561115	0.417106		YER052C	-0.402906	-0.0417138	0.256438
YJL165C	0.324236	0.86518	0.426112		YJL103C	0.802057	1.31026	0.246706		YFR003C	-0.609928	0.254149	0.578597		YNL336W	1.02724	1.42267	0.325142		YFL039C	0.604968	1.64214	0.719031		YHR114W	-0.195456	0.19617	0.249068		YBL014C	-0.457165	0.0844495	0.406015		YDL149W	0.886691	1.34959	0.25961			YDR453C	2.09093	2.82159	0.417001		YOR219C	-0.241453	0.129486	0.256413
YMR081C	1.44938	1.9216	0.426049		YER028C	-0.654232	-0.338476	0.246463		YBR257W	0.402486	0.918474	0.577818		YBR114W	0.103783	0.562749	0.324395		YPL134C	0.365997	1.39052	0.718586		YMR271C	1.5403	2.06002	0.247765		YER158C	0.676545	1.2607	0.405561		YDL079C	1.20787	1.70093	0.259414			YOR257W	-0.216789	0.338256	0.416846		YGL127C	-0.283292	0.0850736	0.256386
YGR201C	1.62061	2.08066	0.424784		YJR107W	0.917493	1.44036	0.246329		YDR299W	0.104956	0.721815	0.576855		YLR252W	0.0738849	0.533145	0.32308		YOR257W	-0.194695	0.800793	0.717971		YDR065W	-0.0434265	0.357673	0.247765		YMR034C	1.24777	1.85089	0.403614		YGR102C	0.96557	1.43553	0.259326			YMR035W	0.466583	1.0733	0.416668		YHR018C	0.17154	0.566799	0.255927
YML076C	-0.451187	0.130559	0.421374		YJL171C	1.5861	2.19601	0.245577		YMR204C	-0.471527	0.342707	0.576604		YMR315W	-0.01703	0.4485	0.323018		YER088C	-0.658196	0.313626	0.717697		YNL107W	-0.448813	-0.0794536	0.246827		YOL164W	-0.215276	0.331431	0.403155		YGR161C	1.41482	1.92734	0.259312			YGR102C	-0.0547483	0.512199	0.416565		YLL026W	-0.0295404	0.353264	0.255743
YKR071C	-0.591233	-0.00112521	0.421243		YGR254W	1.52822	2.12979	0.245111		YDR026C	-0.0297331	0.632504	0.576182		YIL050W	0.44809	0.880952	0.322904		YDR255C	0.492644	1.52087	0.71675		YPR010C-A	0.634637	1.08434	0.246278		YLR320W	-0.241886	0.303039	0.402621		YLL026W	-0.492296	-0.161662	0.258574			YPR065W	-0.722345	-0.207536	0.415612		YDL133W	0.725069	1.15191	0.254584
YGR001C	-0.0855759	0.47269	0.420516		YLR119W	-0.0234331	0.373394	0.245052		YKR039W	0.316831	0.859781	0.575805		YIL089W	-0.196318	0.281226	0.322638		YPR093C	-0.248628	0.741959	0.716458		YDR178W	1.35728	1.86072	0.246015		YPR111W	0.665104	1.24381	0.402084		YIL147C	-0.152883	0.209893	0.258551			YNR047W	0.0123706	0.58218	0.415041		YJL034W	-0.130772	0.243877	0.254356
YLR262C-A	-0.358967	0.212676	0.41811		YCR018C	-1.1754	-0.931654	0.244296		YOL077C	-0.616591	0.24591	0.575371		YLR304C	-0.896616	-0.37089	0.322076		YJR121W	-0.379281	0.6047	0.716426		YER162C	1.19763	1.6884	0.245528		YLR104W	-0.0646865	0.485113	0.401319		YNL091W	0.410611	0.82564	0.257764			YKL209C	0.592023	1.2053	0.414639		YJR046W	-0.945638	-0.620398	0.254337
YPL123C	0.48275	1.0023	0.417562		YNL027W	-0.398561	-0.0525993	0.244134		YCL059C	-0.230243	0.4993	0.574971		YMR281W	0.34702	0.784742	0.321289		YOR147W	-0.571663	0.402573	0.716365		YFR001W	-2.35641	-2.13215	0.245314		YKR019C	0.237309	0.798049	0.400927		YGR013W	0.121201	0.508764	0.257744			YNL030W	-1.69575	-1.25645	0.41457		YOR174W	0.244401	0.641237	0.25398
YML026C	-0.871756	-0.269968	0.417282		YEL040W	-2.90331	-2.88784	0.244055		YDR184C	-0.543861	0.292454	0.57433		YDR374W-A	0.327976	0.765486	0.320159		YEL061C	-1.03336	-0.082697	0.716092		YFR016C	0.167576	0.580268	0.244897		YBR295W	-0.026507	0.523314	0.400325		YPL176C	-0.440546	-0.107349	0.256994			YHL020C	-0.0241974	0.541865	0.414382		YOR030W	-0.308897	0.0543212	0.253919
YDL182W	-1.49622	-0.856565	0.417118		YNL006W	-0.983836	-0.716098	0.243456		YJL066C	0.440619	0.938863	0.573917		YPL134C	0.693424	1.10451	0.319515		YGR223C	-0.0995162	0.897948	0.716039		YGR244C	1.88609	2.42633	0.244101		YLR142W	0.600108	1.17243	0.399373		YPL166W	0.393204	0.805172	0.256813			YHR006W	0.0342528	0.603147	0.413286		YHL027W	0.38708	0.792322	0.253815
YMR289W	-0.288827	0.276155	0.416374		YCR091W	0.714731	1.20639	0.243376		YDR510W	-0.368159	0.406731	0.573346		YBL075C	0.276649	0.716406	0.319178		YJL212C	-1.93936	-1.03513	0.715431		YLR092W	0.638263	1.08481	0.243941		YOR292C	-0.245053	0.292883	0.397856		YKL105C	-0.239675	0.112083	0.256669			YBR067C	-3.57528	-3.28295	0.411763		YDL054C	0.785628	1.21406	0.253157
YOR238W	-0.041702	0.507765	0.416052		YHR082C	-0.021891	0.372572	0.243352		YJR141W	-0.317813	0.439645	0.573205		YPL222W	2.1287	2.43856	0.31886		YLR350W	0.234285	1.24415	0.713037		YOL065C	0.203348	0.616934	0.243681		YFL024C	-0.561208	-0.0354946	0.397734		YBR225W	0.444171	0.859252	0.255653			YIL136W	1.65907	2.34919	0.411752		YJL138C	-1.25791	-0.953616	0.25295
YGR243W	2.12412	2.54087	0.41561		YOR230W	0.560804	1.0321	0.243337		YML131W	1.50011	1.6336	0.572704		YLR231C	0.100755	0.552201	0.318734		YDR034W-B	2.94294	4.088	0.712497		YGR168C	-0.252495	0.126544	0.243405		YKL219W	-0.60054	-0.0773304	0.397036		YNL277W	0.399069	0.809569	0.255448			YOR228C	0.0645095	0.633383	0.411706		YNL175C	-2.79275	-2.58165	0.252822
YCR090C	-0.153547	0.400868	0.414686		YBR145W	-0.288241	0.0709303	0.243246		YJL179W	-0.530342	0.299225	0.572564		YJR106W	0.415183	0.843994	0.318253		YER030W	-0.255979	0.726155	0.710883		YDR216W	1.11924	1.59968	0.242494		YEL007W	-1.40286	-0.910301	0.39698		YDR043C	-1.83798	-1.63994	0.255185			YDR025W	-1.47887	-1.02736	0.411661		YEL029C	-1.34861	-1.05025	0.252648
YGL231C	-0.130632	0.421605	0.414117		YLR417W	0.0149517	0.412931	0.242463		YGL157W	0.975438	1.28829	0.572246		YNR048W	0.0903903	0.541126	0.317683		YGR192C	0.345958	1.35804	0.710695		YML066C	-0.122898	0.263816	0.242021		YDR205W	0.0159189	0.562419	0.3969		YOL105C	-0.0447516	0.322832	0.254879			YJL089W	0.957615	1.59384	0.411347		YDR314C	0.212693	0.605539	0.252561
YLR098C	0.086615	0.625129	0.413774		YDL206W	0.920872	1.43801	0.242246		YPL096W	-0.0476059	0.615854	0.572082		YPL165C	0.103499	0.552874	0.317358		YIL105C	0.219081	1.22402	0.710162		YML054C	1.83317	2.36501	0.241077		YDR302W	-0.707611	-0.189066	0.39663		YDR169C	0.38249	0.790099	0.254558			YBL064C	1.41804	2.08893	0.411125		YNL210W	-0.371569	-0.0144307	0.252354
YOR219C	0.24047	0.768666	0.413093		YPL123C	0.829484	1.33456	0.24224		YNL107W	-0.138169	0.555754	0.571588		YOR164C	-0.0980078	0.36542	0.317334		YML006C	-0.918409	0.0246821	0.706892		YFL009W	-0.0514093	0.339035	0.240915		YOR058C	-0.016455	0.528147	0.396439		YGR008C	0.836584	1.28694	0.254352			YMR041C	0.507918	1.10885	0.410588		YMR315W	0.535068	0.947116	0.252332
YBR010W	-1.75275	-1.10308	0.413014		YJR151C	-0.367083	-0.0199289	0.242175		YLR292C	-0.542062	0.289864	0.571177		YJL163C	-0.44912	0.0381756	0.316839		YOR386W	-0.647454	0.306524	0.70502		YKR058W	-0.408455	-0.0451445	0.240648		YDL243C	0.675007	1.24533	0.396009		YBR294W	1.08315	1.55687	0.254348			YLR298C	-0.426485	0.102533	0.409977		YOR371C	0.21823	0.610752	0.252109
YCR015C	-0.103734	0.444802	0.412615		YNL251C	-1.20632	-0.969878	0.242165		YOR353C	0.553792	1.00649	0.568289		YDR436W	0.0169314	0.471638	0.316831		YGR154C	0.499789	1.51028	0.704272		YLR419W	-1.40846	-1.12088	0.240087		YNR009W	-0.0139208	0.529995	0.395895		YOR173W	2.12259	2.69462	0.254195			YIL036W	0.164206	0.73664	0.408972		YKL162C	0.777802	1.20254	0.250949
YDR345C	0.227096	0.754492	0.411915		YOR128C	-0.273334	0.08615	0.242151		YKL007W	0.572768	1.01827	0.567707		YMR140W	-0.0273033	0.429557	0.316144		YOR179C	-0.466801	0.493932	0.703423		YER007C-A	-0.925949	-0.602373	0.239985		YNR014W	-0.191643	0.345423	0.395841		YOR383C	0.0996895	0.479266	0.253733			YDR133C	-3.67147	-3.39084	0.408775		YHR025W	-0.82998	-0.503679	0.250256
YPL266W	-0.724769	-0.140353	0.411155		YDR041W	-1.07533	-0.822548	0.241544		YIR038C	1.86867	1.86941	0.567376		YFL054C	1.82813	2.15408	0.315252		YKL141W	0.498019	1.5053	0.702123		YOR120W	2.08626	2.63471	0.239481		YJR116W	0.0706896	0.616573	0.395024		YIL136W	2.05077	2.61528	0.253712			YOR377W	-1.38606	-0.93277	0.408068		YIL122W	0.357148	0.754702	0.249786
YDR323C	-0.12859	0.418944	0.410779		YOR111W	-0.0535011	0.333377	0.241091		YER144C	0.213645	0.781565	0.567103		YNL125C	0.348901	0.778216	0.31523		YIL084C	-0.778307	0.164025	0.701518		YHR030C	0.542383	0.975013	0.239355		YGL080W	0.221701	0.772949	0.394754		YAL032C	0.820012	1.26778	0.253666			YMR233W	-1.32255	-0.8647	0.407888		YIL009C-A	-0.219963	0.142468	0.249683
YHR179W	0.141119	0.670204	0.409324		YGR143W	0.13929	0.551047	0.240726		YLR098C	0.416348	0.913576	0.566113		YHR103W	0.506197	0.923969	0.314828		YMR250W	1.43568	2.48024	0.695371		YPL123C	1.93244	2.46813	0.238637		YMR252C	-0.0949883	0.443285	0.394124		YER040W	-0.208556	0.141397	0.253462			YPR070W	-0.595131	-0.0825944	0.407483		YDL229W	-1.87551	-1.61353	0.249601
YKL209C	0.187412	0.713397	0.409122		YDR003W	0.155099	0.568796	0.24063		YJL155C	0.648626	1.06504	0.565141		YLR379W	-0.636037	-0.141722	0.312412		YDR513W	0.683074	1.68913	0.694872		YGL035C	-0.123194	0.2582	0.238413		YBR145W	-0.789901	-0.280155	0.392701		YBR237W	0.378308	0.783767	0.253376			YBR262C	-1.00065	-0.520128	0.406667		YDR506C	-0.21226	0.149777	0.249092
YCR019W	-0.391206	0.169026	0.408358		YKL096W	-1.86554	-1.71837	0.240627		YKR098C	1.02278	1.31016	0.564519		YLR030W	0.152712	0.590982	0.311745		YDL046W	0.332288	1.32012	0.694447		YGR121C	0.0509948	0.445219	0.238265		YIL047C	-0.227499	0.303556	0.392618		YDL164C	0.335491	0.736885	0.253371			YMR316W	-0.53901	-0.0252468	0.405414		YIR026C	-2.62209	-2.40674	0.248642
YJR099W	-0.181915	0.365546	0.408354		YDR502C	0.259513	0.686622	0.240392		YOR253W	-0.771466	0.130419	0.563902		YMR251W-A	1.16288	1.52979	0.311199		YNL278W	-0.102602	0.856308	0.689559		YDR052C	-1.04919	-0.737633	0.238084		YHR158C	-0.387497	0.134926	0.39086		YPL229W	0.556315	0.978583	0.253331			YFL024C	-0.351777	0.176168	0.405382		YBR294W	1.9317	2.42297	0.24862
YIL164C	-0.734479	-0.153366	0.408315		YKL128C	-1.20224	-0.967992	0.240355		YOR319W	0.280971	0.819348	0.561707		YPR156C	-0.958097	-0.44324	0.31097		YKL038W	-0.723934	0.202093	0.688392		YGR195W	-1.61293	-1.34485	0.237233		YPR196W	-0.401913	0.119512	0.390548		YBR287W	-0.106074	0.253004	0.253064			YGR042W	-0.104139	0.442155	0.40506		YGL117W	0.28187	0.67301	0.248514
YNL274C	0.809806	1.29529	0.407275		YGL243W	-0.358811	-0.0142523	0.239734		YKL005C	0.273222	0.813264	0.560878		YAL005C	-0.889686	-0.380091	0.310619		YGL122C	-0.582421	0.347534	0.686202		YNL265C	0.922603	1.38023	0.236981		YOL043C	0.0593065	0.597348	0.389885		YKL160W	-0.369724	-0.0358928	0.252893			YPL064C	-0.359756	0.167077	0.405037		YKR023W	-0.126609	0.23932	0.248201
YKR078W	0.086268	0.615659	0.407108		YLR327C	1.12166	1.66062	0.239158		YBR167C	-0.34795	0.40331	0.559388		YHR082C	-0.338367	0.132255	0.310299		YLR245C	-0.0471601	0.896116	0.676859		YGL073W	0.41302	0.83152	0.236331		YLR446W	-1.50023	-1.02187	0.3897		YPR018W	0.0358948	0.407929	0.252725			YJR104C	0.344081	0.92185	0.403298		YLR102C	0.359628	0.754148	0.247601
YOL139C	-0.729509	-0.150723	0.40684		YMR186W	-1.02714	-0.772103	0.238829		YNR006W	-0.10104	0.565411	0.559269		YBR132C	0.710101	1.10717	0.310108		YCR013C	0.366691	1.33064	0.676786		YDL027C	1.63293	2.14206	0.235823		YKR009C	2.31004	2.93232	0.388836		YBL100C	-0.0205592	0.346114	0.252719			YAR028W	-1.66641	-1.24211	0.402841		YJL216C	0.493659	0.896083	0.247451
YLR287C-A	-0.540835	0.0256226	0.406242		YML101C	0.11958	0.52562	0.238663		YLR271W	0.114065	0.706671	0.559197		YOR230W	0.521853	0.931161	0.309432		YCR008W	-0.749867	0.157684	0.67655		YER111C	-0.176318	0.196899	0.235554		YER045C	-0.163741	0.362539	0.387621		YPL154C	0.968995	1.42881	0.252266			YJR017C	-0.0674768	0.477315	0.402141		YMR030W	0.636285	1.04706	0.247249
YPR070W	-0.404757	0.151518	0.40487		YDL006W	-0.573548	-0.259799	0.238089		YML021C	-0.111331	0.558553	0.559189		YLR294C	-0.301145	0.162839	0.307344		YNL295W	-0.462367	0.459108	0.676198		YBL001C	1.40712	1.89894	0.235553		YNL192W	0.551816	1.10494	0.387333		YLR138W	-0.0518003	0.309569	0.251139			YIL064W	-1.96685	-1.56641	0.40214		YEL011W	0.425467	0.823233	0.247091
YMR039C	0.783283	1.26611	0.404156		YGL060W	0.161112	0.570364	0.237163		YIL105C	-0.156291	0.527239	0.557708		YCL038C	0.481862	0.889894	0.306451		YIL046W	0.692555	1.67123	0.675659		YEL001C	-1.04493	-0.737184	0.235274		YDL117W	-0.973256	-0.478281	0.3873		YPR115W	0.700002	1.13218	0.250828			YDR151C	-0.575661	-0.0700413	0.401767		YOR220W	1.04656	1.48165	0.246869
YKR008W	-0.699741	-0.127618	0.403306		YJL023C	0.130442	0.534819	0.236613		YGR223C	-0.0680395	0.584948	0.557474		YDL124W	0.183783	0.612595	0.30641		YGR161W-C	0.361045	1.32219	0.675047		YOL077W-A	-0.0269021	0.356647	0.234968		YDR142C	-0.06732	0.461898	0.38711		YNL197C	-0.907709	-0.62838	0.250532			YNL307C	-1.11256	-0.648132	0.401505		YJR078W	0.93457	1.3627	0.246758
YOR066W	-0.381793	0.170613	0.403071		YKL208W	-0.0337155	0.348794	0.236471		YLL004W	-0.461099	0.326373	0.557227		YIL017C	0.0202337	0.460237	0.306234		YGR042W	0.0629434	1.0089	0.674897		YHR092C	-1.48644	-1.21243	0.234819		YHR195W	-0.210642	0.312951	0.386996		YBR004C	-0.252499	0.0889132	0.250511			YNL192W	0.400635	0.978728	0.400592		YDR465C	-3.18127	-3.0028	0.246591
YPR110C	-1.09598	-0.501713	0.401831		YIL097W	0.252892	0.672754	0.236172		YIL138C	0.37484	0.875133	0.55678		YNR059W	1.85898	2.16981	0.30576		YKR058W	-1.07593	-0.190711	0.672435		YPL146C	-2.47443	-2.27464	0.234674		YBL060W	-0.190848	0.332342	0.386193		YMR100W	-0.150874	0.199864	0.250303			YER182W	-0.55051	-0.0447875	0.400536		YMR190C	0.324633	0.715408	0.246487
YHR092C	0.0234442	0.549311	0.401745		YDR328C	0.0071776	0.393983	0.235744		YFL027C	-0.246718	0.46554	0.555804		YDR530C	0.238915	0.661516	0.304684		YHR124W	0.769179	1.74602	0.671742		YKR014C	0.473146	0.893665	0.234639		YGR041W	-0.405919	0.108761	0.385974		YIR023W	-0.579514	-0.269753	0.250073			YDR208W	-0.22564	0.304675	0.400469		YBR054W	0.798902	1.21731	0.245725
YGR250C	0.227962	0.740779	0.401326		YKR069W	0.0682938	0.462752	0.235473		YHR179W	-0.0925186	0.565295	0.554492		YKR077W	-0.44139	0.028761	0.304682		YGL017W	-0.233219	0.693035	0.671562		YBR114W	0.13942	0.534696	0.23447		YDR169C	0.017822	0.545649	0.383895		YGR122W	0.0861231	0.458014	0.249417			YDR085C	0.504601	1.08987	0.400099		YBR070C	-0.0875954	0.277063	0.245708
YJR090C	-0.279674	0.264022	0.401263		YGR074W	-0.4372	-0.109476	0.235434		YNL038W	-0.389749	0.369325	0.553941		YJR096W	1.00892	1.37702	0.304185		YBR009C	-2.48046	-1.66816	0.67077		YDR512C	0.603637	1.03354	0.23437		YLR303W	-0.233166	0.284823	0.383703		YAR019C	0.0125457	0.376646	0.248867			YML077W	-1.39622	-0.956245	0.399532		YKL081W	-2.3654	-2.13983	0.244981
YKR074W	0.358295	0.862981	0.401194		YLR187W	-0.456182	-0.131528	0.235059		YGL191W	-0.151126	0.526077	0.553902		YOR047C	-0.48846	-0.0157756	0.304127		YPR152C	-0.31831	0.597625	0.667391		YDR100W	0.463741	0.882939	0.234219		YML118W	1.74897	2.34192	0.383314		YPL222W	2.62553	3.23668	0.248418			YLR287C-A	-1.25974	-0.809737	0.399297		YKL062W	-0.512272	-0.174459	0.244946
YJL126W	0.0681619	0.589217	0.400226		YOR306C	-0.704062	-0.41268	0.234677		YDR217C	-0.574746	0.247414	0.553649		YBR129C	-0.27493	0.18256	0.30393		YDR276C	0.198899	1.13988	0.666759		YLR036C	-0.958519	-0.646714	0.233629		YNL215W	0.212083	0.746466	0.383307		YGL197W	0.707024	1.13557	0.247928			YPL018W	0.915217	1.52993	0.3989		YBR225W	0.417279	0.811003	0.244658
YDR005C	0.418908	0.917947	0.399773		YKL043W	-0.399954	-0.0690074	0.234315		YGR042W	0.0935043	0.68556	0.552846		YPL123C	-0.0226868	0.416894	0.303727		YOR327C	-0.0930799	0.832239	0.666066		YDR524C-B	-2.03869	-1.80826	0.233304		YNL193W	0.476071	1.01992	0.382895		YOR060C	-0.277184	0.0574008	0.247485			YKL159C	1.76985	2.44906	0.398593		YAL032C	0.761618	1.17611	0.244592
YKL069W	-0.201847	0.335037	0.399758		YCR061W	0.16698	0.572354	0.234082		YGR278W	-0.323625	0.411297	0.552705		YDR185C	-0.72793	-0.239765	0.303206		YGL002W	-0.175985	0.744773	0.665791		YBR212W	1.28213	1.76097	0.23309		YHR146W	0.36384	0.903191	0.382744		YJL078C	0.0028114	0.362793	0.246712			YBR217W	-0.288818	0.233769	0.398477		YGL180W	0.970437	1.39704	0.24422
YJL206C	0.0299892	0.552688	0.399726		YER088C	0.183175	0.590486	0.23395		YKL186C	-0.752313	0.128548	0.551822		YKR051W	-0.203524	0.246694	0.302261		YDR229W	0.0382972	0.968974	0.665212		YLR130C	-0.460321	-0.112796	0.232543		YGR286C	-0.568153	-0.0656977	0.381781		YDR133C	-2.50303	-2.38108	0.246384			YLR238W	-0.2593	0.264907	0.398052		YOR275C	0.212853	0.593497	0.244184
YPL193W	-0.297973	0.243539	0.398857		YBR056W	1.05801	1.58039	0.233735		YHR010W	-0.917762	0.0194556	0.551507		YIL055C	0.722321	1.10594	0.300883		YOR285W	0.613871	1.57303	0.664932		YBL005W	-0.37691	-0.0235087	0.23229		YIR025W	0.209546	0.740687	0.381126		YLR449W	-1.24975	-1.00973	0.245892			YER139C	0.0014583	0.545476	0.398048		YCR038C	0.129071	0.503736	0.243565
YDL216C	-0.207492	0.328425	0.398802		YIL055C	0.887075	1.38626	0.233308		YLR438C-A	-1.1387	-0.129273	0.54854		YJR057W	-0.631577	-0.153388	0.300833		YLL038C	-0.730511	0.161024	0.664834		YGL087C	1.19271	1.66337	0.232079		YDL013W	0.202701	0.733128	0.380812		YNL305C	0.75498	1.18323	0.244666			YGL058W	-1.23089	-0.780573	0.398022		YKL017C	-0.0826921	0.278982	0.243456
YER074W	-0.803718	-0.232627	0.39793		YOR092W	0.167879	0.571972	0.233156		YLR121C	3.45642	2.89004	0.548417		YDR001C	0.204185	0.623188	0.300272		YOR373W	-0.648846	0.245997	0.664289		YDR383C	-0.250488	0.111528	0.231708		YNR007C	0.910588	1.46693	0.380081		YBR203W	2.44501	3.03318	0.244465			YOR372C	0.0310971	0.577309	0.398008		YDR338C	0.0816833	0.452955	0.243207
YOR327C	0.0978541	0.613735	0.397774		YOL031C	0.526718	0.977589	0.23279		YDR323C	0.367442	0.85852	0.546959		YBL019W	0.291753	0.704422	0.300115		YKR049C	1.31954	2.31208	0.663523		YJR034W	-0.838466	-0.5216	0.230951		YHL021C	-0.168186	0.346888	0.379963		YEL040W	-3.62559	-3.61342	0.244128			YDR471W	-1.70399	-1.29028	0.397578		YBR107C	-0.210401	0.14283	0.242974
YER021W	-0.267958	0.268719	0.396667		YJL094C	0.772128	1.25492	0.232492		YKL193C	-0.553769	0.253018	0.546812		YML004C	-0.0145081	0.41907	0.29975		YKL109W	-0.862114	0.0209109	0.663522		YCR020C-A	-0.369557	-0.017749	0.230829		YLR135W	-0.222507	0.290364	0.379871		YJL005W	-0.235876	0.0972949	0.243891			YER134C	0.121057	0.673127	0.397342		YNL074C	-0.214023	0.138566	0.242684
YPL203W	0.383473	0.880194	0.396508		YBL103C	-0.418378	-0.0928085	0.232364		YNL215W	0.0242968	0.632055	0.546135		YAL060W	-0.281512	0.170288	0.299428		YHL024W	0.197551	1.13374	0.663498		YOL026C	0.00675488	0.386696	0.230794		YOL025W	0.339598	0.871961	0.378536		YBR019C	-0.243758	0.0881925	0.243571			YBL049W	0.709122	1.30576	0.397255		YGR197C	0.0204679	0.386007	0.24182
YDR073W	-0.195245	0.33616	0.396057		YCL005W-A	-0.159726	0.199814	0.232267		YBR058C-A	-0.443821	0.324427	0.546113		YGR052W	-1.28088	-0.759288	0.299382		YKR067W	0.00886142	0.934482	0.662745		YJL210W	-0.34245	0.011335	0.230793		YNL331C	-0.0796346	0.436701	0.378498		YDR176W	0.13106	0.498519	0.243555			YPL141C	0.686562	1.28038	0.396506		YOR155C	0.90082	1.31922	0.241485
YGL136C	0.618739	1.09858	0.394661		YKL219W	0.028811	0.412619	0.23187		YCL056C	-0.215723	0.473606	0.545524		YMR056C	1.01949	1.38019	0.299307		YJL205C	-0.246612	0.666019	0.662631		YOR016C	-0.354493	-0.00174364	0.230702		YPL189C-A	-0.178259	0.334311	0.378493		YMR135C	0.989237	1.43774	0.243342			YFL017W-A	-0.531311	-0.0331978	0.394362		YPR174C	-0.442551	-0.105777	0.241335
YGL006W	1.54135	1.96428	0.394203		YNR068C	-0.668216	-0.376415	0.231824		YMR075W	-0.635466	0.194663	0.542908		YBL086C	-1.63158	-1.0856	0.299288		YDR017C	-0.448987	0.453054	0.662334		YDL121C	-2.24935	-2.03869	0.230589		YJR147W	-0.725521	-0.233825	0.378477		YBR223C	0.513291	0.916594	0.243291			YJL161W	0.752214	1.34738	0.394025		YDR334W	0.204656	0.579906	0.240824
YGR223C	0.289403	0.786435	0.392551		YPL233W	0.160173	0.56107	0.231713		YIR011C	-0.204707	0.477145	0.542432		YKL132C	-0.755547	-0.271206	0.298992		YBR089C-A	-0.234413	0.675178	0.660112		YAL060W	1.88718	2.4072	0.230274		YJR013W	-0.558553	-0.0616488	0.377676		YDR001C	0.348343	0.735769	0.243129			YDR123C	-0.4977	0.00133882	0.393253		YML013W	0.350111	0.734162	0.240814
YER149C	-0.0846331	0.434708	0.392182		YMR087W	0.453549	0.890932	0.230249		YLR246W	0.187513	0.734277	0.541934		YKL148C	0.233618	0.648643	0.298865		YPR001W	-0.195031	0.715331	0.65928		YDR372C	-0.451892	-0.107896	0.229709		YEL030W	-0.322682	0.182665	0.3773		YHL036W	0.235108	0.611251	0.242759			YLL038C	-0.419932	0.0836171	0.3923		YMR138W	-0.797169	-0.482993	0.240575
YOL059W	-0.376396	0.160252	0.391824		YER062C	1.55642	2.13905	0.230103		YJL070C	-0.0100599	0.60337	0.54103		YNL305C	0.65019	1.03605	0.29883		YNL135C	-0.0739741	0.840907	0.658206		YKL105C	0.047224	0.42827	0.229482		YDR185C	-1.3619	-0.89718	0.376583		YBR107C	-0.193458	0.141559	0.242424			YHR010W	-1.3674	-0.936079	0.392146		YGL205W	0.930359	1.34922	0.240569
YIL110W	-0.841389	-0.276633	0.391637		YNL029C	-0.364413	-0.0355393	0.229839		YMR268C	-0.226746	0.459756	0.540003		YOR220W	1.21127	1.55754	0.298557		YOL116W	-0.769946	0.109487	0.657854		YNL024C-A	-0.568906	-0.235229	0.22865		YMR214W	-0.475822	0.0223749	0.376387		YFR017C	1.28852	1.76399	0.242399			YFL054C	1.55501	2.20829	0.392051		YPL241C	-0.994241	-0.693054	0.239857
YDL191W	-0.53286	0.0130196	0.391596		YER076C	0.0221714	0.401868	0.229728		YJL204C	-0.435	0.322836	0.539938		YCR008W	0.336928	0.743892	0.298251		YGL191W	-0.23293	0.671536	0.656527		YJL137C	0.125641	0.510832	0.228305		YML076C	-0.553045	-0.0590891	0.375485		YDL213C	-0.847617	-0.575259	0.241989			YCR075W-A	-0.241415	0.274945	0.391785		YDR173C	-0.103888	0.25073	0.239497
YDL082W	-0.845777	-0.280914	0.39152		YIL008W	-0.582109	-0.28338	0.228892		YHL013C	-0.335897	0.387821	0.539825		YFR042W	-0.200824	0.242405	0.297281		YLR298C	-0.194902	0.706248	0.652924		YLR406C	-2.45327	-2.26331	0.22689		YJL185C	1.04029	1.59455	0.375201		YHL019C	0.419855	0.812132	0.241829			YLL027W	0.611932	1.19082	0.390201		YOR036W	1.25758	1.69464	0.239452
YKR094C	-0.909614	-0.340917	0.391476		YMR300C	-1.09344	-0.862206	0.228862		YLL061W	0.0597356	0.646366	0.538634		YJL079C	2.11868	2.39948	0.297059		YPL133C	-0.734809	0.137577	0.651779		YDR074W	0.0369329	0.41284	0.226506		YBR033W	1.35098	1.91662	0.374888		YMR081C	1.25325	1.72335	0.241033			YMR073C	-0.457421	0.0401561	0.390174		YKL060C	-0.146209	0.205419	0.239205
YOR020W-A	0.711149	1.18058	0.391182		YKL149C	-0.142057	0.212688	0.227549		YIL072W	0.788128	1.1233	0.537216		YCR075C	-0.382054	0.0734145	0.296967		YNL072W	-1.35781	-0.520324	0.649279		YOR215C	1.57919	2.07059	0.22649		YDR443C	-0.53281	-0.0393657	0.374596		YOR352W	0.306219	0.686426	0.240954			YDR486C	0.804897	1.3979	0.389827		YIL150C	0.320934	0.700828	0.239176
YMR260C	-0.362686	0.172142	0.391107		YGL251C	0.27221	0.68081	0.227028		YNL050C	-0.551172	0.243128	0.537121		YGL096W	-1.35139	-0.82847	0.296742		YPL247C	0.160555	1.07409	0.649162		YGL004C	0.393464	0.795857	0.226358		YBR287W	0.0395159	0.554406	0.374346		YMR246W	-0.0837316	0.258833	0.240499			YMR165C	0.376404	0.935875	0.389169		YBR105C	1.16487	1.59514	0.238654
YDR207C	-0.951724	-0.381818	0.390485		YPL011C	-0.183812	0.164151	0.226705		YBR155W	-0.845659	0.0493722	0.536913		YDR038C	1.01522	1.37171	0.296012		YMR148W	-0.0772537	0.824223	0.649077		YLR345W	1.12157	1.5779	0.22595		YOL019W	0.192974	0.712542	0.373535		YLR450W	0.00877216	0.359922	0.240374			YPR013C	-1.0568	-0.606719	0.388852		YER110C	-2.82508	-2.63689	0.238448
YDR086C	-0.0597932	0.455633	0.390432		YLR076C	-0.978246	-0.735364	0.226511		YMR140W	-0.193823	0.477598	0.536833		YGR194C	-0.828057	-0.343792	0.295225		YER050C	-1.06799	-0.216855	0.648654		YJL005W	0.323086	0.718314	0.225068		YMR081C	1.0541	1.60616	0.373321		YHL020C	0.544401	0.945188	0.239605			YIR001C	-0.147333	0.370034	0.387603		YHR020W	-1.00346	-0.705064	0.238326
YDL106C	-0.0511891	0.460426	0.388037		YAR027W	0.838044	1.31985	0.226081		YMR029C	0.155552	0.705424	0.535372		YLR116W	-0.384825	0.0677548	0.29471		YAL028W	-0.302449	0.586986	0.648568		YGR112W	-0.594117	-0.267665	0.225015		YKL054C	-1.24955	-0.785782	0.372953		YHR063C	-0.0833521	0.257532	0.239341			YMR140W	0.111309	0.647472	0.387017		YIL111W	0.378802	0.760834	0.238237
YOR032C	-0.208218	0.312762	0.387881		YOR219C	0.262633	0.668537	0.22608		YHR060W	-0.446708	0.308391	0.534296		YDL016C	0.509103	0.898451	0.294163		YMR100W	-0.419215	0.460824	0.646131		YBR192W	-1.83867	-1.60555	0.224935		YDR181C	0.0944857	0.609083	0.37269		YPL092W	0.110952	0.469945	0.239131			YGR268C	1.05033	1.6575	0.386769		YHL023C	-0.23511	0.108945	0.237706
YJL188C	-0.655833	-0.107918	0.387611		YDR214W	-0.67087	-0.388348	0.225912		YKL190W	-0.0684138	0.55659	0.53398		YFR021W	-0.277329	0.16528	0.292911		YPR005C	0.284281	1.19777	0.644845		YMR173W	1.84577	2.35423	0.224513		YER020W	0.109082	0.623249	0.372005		YNL192W	0.852224	1.28139	0.239067			YBR197C	-0.914654	-0.457364	0.386405		YMR295C	0.824227	1.23148	0.237025
YGR213C	3.65531	3.93893	0.386657		YNL336W	0.711946	1.17574	0.225171		YGL248W	0.345242	0.826564	0.532443		YOR360C	-0.58955	-0.125187	0.29286		YBL075C	0.517152	1.44134	0.644162		YLR175W	-3.11084	-2.97413	0.224172		YGL193C	0.430028	0.954278	0.370518		YKL162C	0.222233	0.591636	0.239037			YKR097W	2.10134	2.78735	0.386072		YPR115W	0.602149	0.995619	0.236798
YER090W	-0.242215	0.278795	0.386391		YPR047W	-0.806571	-0.543357	0.224979		YDL075W	-1.17488	-0.172329	0.532428		YIL077C	-0.00173714	0.420861	0.292364		YDL106C	-0.0509803	0.844012	0.643695		YPL120W	0.36141	0.758021	0.224055		YBR023C	-0.456125	0.0341599	0.370377		YLR390W-A	0.400664	0.785843	0.238269			YDR119W-A	-0.0929911	0.42566	0.385666		YJR060W	0.427725	0.809995	0.236366
YOL077C	-1.05966	-0.488858	0.386336		YBL021C	-0.495911	-0.192169	0.224683		YOR244W	0.218701	0.741808	0.531101		YKL067W	0.733205	1.10427	0.29225		YKR095W	-0.422864	0.45327	0.643564		YHR088W	-2.86679	-2.71233	0.223808		YKR100C	-0.212552	0.286482	0.370009		YIR016W	0.0756368	0.429329	0.237814			YGR020C	-1.09544	-0.653348	0.385408		YOR054C	0.607143	1.00029	0.236366
YLL007C	-0.365439	0.162904	0.386257		YBR132C	0.96224	1.45818	0.224594		YBR280C	0.118282	0.6757	0.530998		YDL125C	-0.198727	0.237176	0.292024		YNL160W	1.6242	2.59991	0.641366		YMR261C	-0.160822	0.195259	0.22309		YAL014C	-0.760773	-0.284279	0.368862		YGR036C	-0.236465	0.0876265	0.237805			YPR040W	0.17586	0.713911	0.384963		YGL134W	-0.150223	0.196754	0.236181
YGR020C	-0.570899	-0.0300842	0.386212		YGL006W	1.07011	1.58019	0.22454		YOR089C	0.339006	0.820727	0.530989		YLR315W	-0.164775	0.268735	0.29201		YJL159W	1.24831	2.2049	0.641192		YAL032C	0.750976	1.17471	0.222655		YPL202C	-0.376904	0.113358	0.368267		YML098W	0.219706	0.586948	0.237741			YDR063W	-0.422792	0.068194	0.383895		YGR088W	1.31584	1.75141	0.23601
YDR473C	0.495794	0.971448	0.386145		YPR167C	0.0670152	0.443945	0.22398		YDR014W	-0.0315559	0.575865	0.529848		YJL108C	1.61928	1.92746	0.291552		YDR529C	-0.362212	0.511833	0.640024		YNL194C	2.48829	3.04154	0.222242		YNL099C	-0.439518	0.0483065	0.368231		YDR391C	0.618496	1.0235	0.237715			YIL089W	0.0171019	0.540122	0.382944		YDR425W	0.428693	0.810156	0.235773
YKL149C	0.0890405	0.589194	0.385917		YOR227W	0.605078	1.05113	0.222758		YPL089C	-0.425809	0.316495	0.529592		YHR086W	0.00190517	0.422848	0.291339		YAL032C	0.373907	1.28227	0.638207		YDL113C	0.96127	1.40003	0.222158		YDL215C	1.48742	2.04854	0.368144		YLR135W	-0.428814	-0.123174	0.237659			YBR135W	-1.02238	-0.578474	0.382869		YGR100W	0.487125	0.871591	0.235403
YBR046C	0.55997	1.03107	0.385679		YNL242W	0.206715	0.600221	0.222754		YBR204C	-0.506868	0.263039	0.529432		YNR047W	0.325328	0.723478	0.291203		YMR029C	0.43986	1.34704	0.63511		YJR002W	-2.26771	-2.0709	0.222096		YIL151C	-0.5527	-0.069902	0.367735		YDR122W	0.215064	0.581636	0.237586			YOR147W	-0.210526	0.294681	0.382595		YGL148W	-1.04364	-0.751959	0.235391
YGR008C	1.02787	1.47041	0.385668		YMR135C	0.370004	0.784886	0.222648		YBR164C	-0.123238	0.512903	0.527577		YIL042C	0.0655119	0.48097	0.290578		YHR056C	0.194195	1.08871	0.634881		YNL084C	0.0971792	0.470615	0.221749		YHL035C	-0.21274	0.282605	0.367454		YER020W	0.737504	1.15339	0.23744			YGR248W	1.09067	1.69309	0.381456		YJR016C	-0.57987	-0.260219	0.235297
YGL197W	0.459663	0.936613	0.385483		YGR237C	0.320169	0.727677	0.222117		YHL027W	0.409014	0.860692	0.525944		YKL219W	0.569626	0.949612	0.290407		YDR246W	-0.0694257	0.811356	0.634535		YER174C	-0.788951	-0.48391	0.220371		YDR014W	0.139666	0.647569	0.366851		YBR212W	0.66783	1.0761	0.236761			YHR039C-A	-0.174913	0.331123	0.381317		YNL098C	-0.392962	-0.0622048	0.235145
YNL259C	0.479559	0.954379	0.384815		YLR125W	-0.0583761	0.299039	0.222009		YGL189C	-0.75979	0.0923306	0.52566		YDL233W	0.153973	0.562776	0.290233		YPL219W	-0.39157	0.472618	0.634243		YHR021C	-1.45307	-1.1984	0.21994		YMR207C	-0.570131	-0.0896367	0.366598		YNL054W	-0.0355402	0.305981	0.236714			YOR019W	1.2087	1.81894	0.38067		YNL157W	0.44744	0.829117	0.23514
YHR087W	1.44152	1.85739	0.384618		YLR356W	1.46697	2.02546	0.221931		YOL126C	0.714265	1.06067	0.525438		YFR020W	-0.367346	0.0777446	0.290121		YDL160C	-0.549214	0.306023	0.633528		YOR234C	-2.15744	-1.95611	0.219549		YPR083W	0.377749	0.894289	0.366551		YDR251W	-0.224304	0.0987156	0.236304			YDL012C	0.769351	1.34588	0.380454		YHR172W	-0.902342	-0.60309	0.234709
YDR371W	-0.160872	0.352014	0.384086		YBL074C	0.0441373	0.414262	0.221472		YHR004C	-0.302348	0.3914	0.524393		YDL183C	-1.03472	-0.543074	0.290054		YHR001W-A	0.273918	1.16842	0.632113		YKL142W	1.98976	2.50107	0.219104		YNL172W	-0.130673	0.365806	0.366072		YKR023W	-0.434286	-0.131305	0.236215			YER010C	0.150777	0.680043	0.38028		YIL055C	1.11332	1.53453	0.234579
YDL075W	-0.769308	-0.219411	0.38401		YBL001C	1.13675	1.65058	0.221201		YLR265C	0.653022	1.01911	0.524342		YOR296W	-0.147644	0.281291	0.289536		YER141W	-1.03388	-0.205851	0.631542		YLR248W	1.00787	1.44527	0.218858		YGR065C	-0.166689	0.327228	0.365246		YBR057C	-0.136443	0.194673	0.236148			YLR327C	1.75029	2.40004	0.379545		YMR029C	0.79406	1.19568	0.234409
YKR051W	-0.0997318	0.40924	0.383951		YHR044C	1.01197	1.50928	0.22116		YBL054W	-0.534326	0.238233	0.52378		YMR294W-A	1.42503	1.74289	0.288702		YOR266W	-0.861878	-0.025373	0.631434		YGR102C	0.169925	0.544045	0.218504		YLR116W	-0.751743	-0.280284	0.36513		YKR050W	0.400769	0.781305	0.235131			YOL116W	-0.537596	-0.0622653	0.379177		YJR011C	-0.0809312	0.266457	0.233583
YOR076C	-0.151792	0.360309	0.383917		YDL154W	-0.268416	0.0599604	0.221126		YNL314W	-0.595138	0.19813	0.523659		YNL045W	0.250387	0.650064	0.288485		YOR089C	-0.0735703	0.801887	0.631006		YKL065C	1.41517	1.88103	0.217461		YDL174C	0.583229	1.10483	0.364628		YGL093W	0.146976	0.502784	0.23468			YLR055C	-1.0359	-0.598479	0.379149		YJL191W	-1.31858	-1.04633	0.233487
YLR093C	0.203969	0.694254	0.383834		YKL126W	0.828561	1.30148	0.221026		YBR039W	0.349359	0.818679	0.523592		YDR129C	0.268939	0.666676	0.288014		YKR016W	-0.578874	0.270248	0.630338		YAL030W	0.621503	1.02775	0.217346		YDR208W	-0.287591	0.200563	0.364443		YLR324W	0.50013	0.888894	0.234327			YOR219C	-0.311254	0.180845	0.378882		YCR013C	0.389002	0.76466	0.23344
YOL022C	-0.515774	0.0172	0.382948		YOR241W	-0.820334	-0.5651	0.220898		YDL124W	0.390855	0.845795	0.523466		YGR205W	-0.96519	-0.481199	0.288006		YIL031W	-0.54981	0.300177	0.629928		YLR221C	-2.64291	-2.48259	0.216381		YDL079C	1.16883	1.71192	0.364055		YER114C	-0.0322803	0.305774	0.234167			YOL016C	-1.29778	-0.881076	0.3786		YGL059W	0.349287	0.722148	0.233173
YBR194W	0.159153	0.650359	0.382512		YPL014W	-0.681842	-0.408414	0.220849		YGL091C	-0.172609	0.475447	0.523386		YNL115C	0.359538	0.75048	0.287676		YLR455W	-0.931639	-0.104147	0.627634		YDL053C	-0.157062	0.18934	0.216306		YKL070W	-0.0429003	0.452683	0.36313		YGR223C	0.378432	0.755119	0.233963			YKR096W	0.390657	0.935683	0.378598		YMR070W	0.29065	0.659415	0.2328
YDR336W	-0.501266	0.0295512	0.382021		YGL117W	-1.15022	-0.938601	0.220827		YER169W	0.350445	0.818793	0.523091		YLR250W	0.058613	0.470236	0.287417		YOL110W	0.309058	1.1973	0.626574		YPL271W	0.849542	1.27124	0.216242		YCR028C	-0.371489	0.110567	0.362431		YBL091C-A	-0.244401	0.0729177	0.233745			YJR021C	0.416045	0.962893	0.378524		YNL167C	-0.33431	-0.0038068	0.232533
YDR006C	0.166237	0.654716	0.380839		YDL222C	4.37208	5.31192	0.220721		YDR131C	-0.950783	-0.0362451	0.52309		YFL031W	0.392917	0.781041	0.287321		YMR140W	0.140521	1.01776	0.624821		YLR424W	-0.34525	-0.0131552	0.216162		YDL170W	-0.118876	0.37264	0.362317		YCL051W	-0.513847	-0.222241	0.23363			YPL049C	-0.132838	0.371711	0.378127		YMR199W	-1.11433	-0.831902	0.231979
YGL071W	-0.192694	0.317644	0.380813		YAL028W	0.537008	0.970958	0.220688		YDL051W	-0.231239	0.436454	0.522996		YKL141W	0.740121	1.10391	0.287275		YBR150C	-0.213262	0.644412	0.623578		YKL218C	2.24114	2.76653	0.215871		YGR166W	-0.715368	-0.248049	0.361296		YDR171W	-0.292679	0.0193214	0.233245			YDR423C	0.168748	0.695894	0.377907		YIL108W	0.542856	0.924963	0.231469
YOR276W	-0.921495	-0.366748	0.380779		YPL005W	-0.446874	-0.143831	0.219938		YBR046C	-0.632572	0.172443	0.522749		YBR141C	0.0180781	0.43096	0.286264		YMR126C	-0.647783	0.185651	0.621905		YDR398W	-2.77877	-2.62971	0.215643		YMR292W	-0.448456	0.0286132	0.361006		YGR169C-A	-0.898324	-0.643897	0.233138			YKL109W	0.00124736	0.515575	0.377847		YPL273W	-1.15176	-0.873235	0.230856
YBR062C	0.108849	0.600026	0.380254		YOL064C	-0.489112	-0.192145	0.219603		YOR111W	0.193168	0.714905	0.522639		YEL024W	-0.255988	0.175217	0.285653		YLR392C	-0.262846	0.587816	0.62046		YMR197C	0.34566	0.728623	0.215562		YHR071W	0.126497	0.624351	0.360228		YER053C	-0.143921	0.182002	0.233124			YMR136W	0.807838	1.38313	0.377619		YKL092C	-0.466733	-0.14785	0.230067
YDR381C-A	-0.304544	0.211766	0.380193		YLL018C-A	-0.00821448	0.351841	0.219377		YPL117C	-0.506303	0.253414	0.521077		YLR187W	-0.188198	0.237402	0.285018		YFR044C	0.153303	1.02458	0.620272		YGR174C	0.874154	1.29643	0.215376		YML077W	-1.02346	-0.571899	0.358504		YNL237W	0.896527	1.32048	0.232719			YMR295C	0.658137	1.22131	0.377115		YMR009W	-0.482847	-0.166016	0.229329
YDR465C	-1.23786	-0.665353	0.379657		YDR503C	0.434649	0.852859	0.219205		YHR036W	-0.422815	0.308126	0.520954		YPL006W	0.406629	0.789624	0.284267		YDR384C	-2.69947	-1.97182	0.619979		YHR023W	-1.02206	-0.742546	0.214875		YMR312W	-0.661807	-0.196973	0.358156		YGR071C	-0.56306	-0.27778	0.232511			YFR017C	1.36566	1.98231	0.376908		YDL012C	0.555427	0.934656	0.228972
YDL124W	1.05307	1.48366	0.378074		YNL151C	-1.10462	-0.889815	0.218959		YOR352W	-0.240782	0.426673	0.520062		YBR033W	0.865306	1.21621	0.284245		YMR077C	-0.0604267	0.79787	0.618718		YNR014W	-0.100333	0.24817	0.214843		YJL094C	0.285235	0.78461	0.357087		YGR169C	-0.972627	-0.726794	0.232092			YOL138C	0.281752	0.814159	0.375641		YMR100W	0.190254	0.547089	0.22879
YPL079W	-0.890992	-0.342161	0.377822		YPR017C	-0.348492	-0.0345404	0.218568		YFL052W	1.4875	1.56229	0.520034		YNR001C	0.242519	0.636726	0.284077		YDR181C	-0.282957	0.563608	0.618331		YBR132C	0.0836314	0.445872	0.214815		YER144C	0.221003	0.717528	0.356808		YJL082W	0.00774337	0.346087	0.231804			YNL020C	-0.210507	0.282719	0.374437		YLR098C	0.0408538	0.388104	0.228425
YHR207C	-0.254344	0.253433	0.376205		YML020W	0.358973	0.766003	0.218412		YLR412W	-0.17323	0.470376	0.519489		YIR021W	-1.15411	-0.663295	0.283335		YDR178W	0.906953	1.8086	0.615126		YBR204C	0.797692	1.21332	0.214751		YBR242W	-0.537062	-0.0699051	0.356471		YLR290C	0.2742	0.637593	0.231661			YLR271W	0.952868	1.53423	0.374248		YHR016C	0.518919	0.895003	0.228331
YOR023C	-0.149998	0.351031	0.375925		YBR089C-A	-0.207332	0.124961	0.218384		YPL222W	2.08641	1.95491	0.519258		YMR104C	-0.202304	0.220592	0.282317		YPR116W	-0.268647	0.572948	0.614409		YBR142W	-2.75567	-2.60718	0.214075		YGR004W	-0.303475	0.171932	0.35602		YDR505C	0.700083	1.10267	0.230866			YBL092W	-1.38228	-0.978975	0.373846		YHR050W	0.320828	0.684898	0.228325
YBR129C	-0.277011	0.231654	0.375844		YLR257W	0.0823371	0.452669	0.218273		YDR006C	-0.18443	0.46154	0.518255		YDL154W	-1.23349	-0.739115	0.281874		YLR362W	0.764167	1.65426	0.612102		YDR019C	2.25984	2.78398	0.214067		YBL102W	-0.0077292	0.478317	0.355584		YBR005W	0.191628	0.545729	0.230674			YDL046W	0.0674916	0.579179	0.372622		YMR122W-A	0.229435	0.587857	0.22825
YBL018C	-0.514853	0.00690944	0.374816		YOR143C	-0.861064	-0.61571	0.217913		YJL115W	-1.78893	-0.593614	0.517556		YPR028W	0.283185	0.671055	0.281519		YBR207W	-0.0724246	0.775433	0.611934		YNL125C	-1.06823	-0.793776	0.213786		YCL030C	-0.684626	-0.224435	0.355539		YGL094C	-0.309932	-0.00354301	0.230563			YDL005C	0.103531	0.617462	0.372285		YCR012W	0.280233	0.640609	0.227478
YLR265C	0.545151	1.00193	0.374579		YNL217W	-0.520553	-0.2304	0.217838		YCR091W	0.123356	0.66212	0.516863		YGR211W	-1.51138	-0.998678	0.281071		YKL179C	-0.119605	0.725662	0.611781		YDL206W	0.728754	1.13773	0.213733		YJR089W	0.134761	0.624135	0.354126		YGR258C	0.459728	0.838949	0.230474			YGL018C	-0.193403	0.297087	0.371689		YPR006C	1.3971	1.82432	0.2269
YBR111W-A	0.389182	0.855449	0.374561		YPR160W	0.940172	1.42279	0.217701		YDR200C	-0.20409	0.446892	0.51681		YPL119C	0.0870762	0.487779	0.280878		YNL127W	0.0237424	0.875985	0.611629		YGR085C	-2.14556	-1.95203	0.213626		YBR105C	1.0083	1.53072	0.353963		YJR039W	-0.170305	0.148482	0.229998			YLR407W	-0.982951	-0.553242	0.371162		YLR216C	0.252137	0.609287	0.226433
YIL031W	-0.103992	0.392313	0.374528		YOR115C	-0.295834	0.0236531	0.217635		YOR274W	0.82197	1.12073	0.516488		YBR026C	-0.412778	0.0216277	0.279972		YPR155C	0.0499108	0.902672	0.611081		YPL003W	0.342136	0.721686	0.213417		YEL071W	-0.338872	0.132156	0.353918		YOL067C	-0.0764936	0.250938	0.22983			YDR425W	0.281717	0.807332	0.37102		YPR164W	-0.299838	0.0238012	0.226391
YFR022W	1.12015	1.54167	0.374447		YLR256W	-0.307411	0.0102852	0.21746		YIL153W	0.155594	0.682844	0.516479		YLR286C	2.57741	2.80219	0.279527		YMR070W	-0.293018	0.542465	0.611038		YBR264C	0.339876	0.718215	0.212707		YPL135W	1.3306	1.8648	0.353614		YBR095C	0.50145	0.883515	0.229725			YDR315C	-0.0604969	0.438444	0.370566		YIL042C	0.769051	1.15654	0.225755
YBR197C	-0.294563	0.211938	0.373486		YKL067W	1.23291	1.75298	0.216938		YPR056W	0.331452	0.797843	0.516013		YDL110C	0.578508	0.942651	0.279261		YLR421C	0.131552	0.987379	0.610369		YDR087C	-2.95652	-2.82511	0.212688		YEL063C	-0.19485	0.280782	0.353305		YMR039C	0.624102	1.01764	0.229622			YDL075W	-1.45966	-1.0671	0.370537		YCR091W	0.933005	1.3304	0.225739
YIL071C	0.0952625	0.577814	0.373362		YBR233W	-0.555673	-0.271712	0.216805		YJL036W	0.0104475	0.584473	0.513975		YGL192W	-0.102429	0.309288	0.279243		YMR297W	1.70638	2.64043	0.609799		YMR114C	1.28532	1.73438	0.212645		YOR054C	0.33059	0.825757	0.352969		YBR280C	0.567939	0.955531	0.229201			YER132C	-0.329765	0.148312	0.370294		YER104W	0.328641	0.688938	0.225411
YDR293C	0.136643	0.61634	0.373122		YNL115C	0.986386	1.47368	0.216765		YGL174W	0.217575	0.719382	0.512978		YDR148C	0.54487	0.911335	0.279239		YPR172W	0.220001	1.07852	0.609161		YLR099W-A	-0.0279451	0.322731	0.21263		YER145C	-1.48683	-1.06092	0.352963		YPL055C	0.964366	1.38937	0.229086			YLL010C	0.000801906	0.503552	0.369988		YDL180W	-0.403205	-0.0884585	0.224588
YDL088C	-0.36849	0.141171	0.372502		YJR073C	2.92493	3.66771	0.216622		YDR288W	0.798955	1.09995	0.511761		YNR034W	-0.864767	-0.400309	0.278843		YBR005W	0.190557	1.04705	0.608782		YKR090W	-0.478955	-0.162326	0.212449		YJL003W	0.133433	0.620757	0.352739		YMR034C	1.29414	1.75022	0.228961			YFL017C	-0.0316311	0.468414	0.369825		YPR199C	0.256706	0.610652	0.224045
YHR082C	0.0620941	0.545383	0.372424		YOL105C	0.839711	1.30712	0.216404		YPL258C	0.162341	0.681184	0.511386		YEL017W	-0.98976	-0.517125	0.278433		YER143W	1.17923	2.08381	0.607721		YER168C	-0.746652	-0.450515	0.212148		YER010C	0.248008	0.73935	0.352498		YKR029C	0.395789	0.766018	0.228498			YGL144C	-0.543513	-0.0830628	0.369354		YGL179C	-1.11271	-0.841998	0.223872
YGL045W	1.5365	1.92948	0.37215		YPL018W	1.12281	1.62747	0.216347		YPR131C	-0.434525	0.288551	0.511025		YDL206W	0.491318	0.859877	0.278031		YMR115W	-0.142428	0.69543	0.607462		YIL051C	0.356738	0.734964	0.21177		YDR168W	0.156214	0.643236	0.351928		YDL113C	0.614913	1.00502	0.227894			YKR004C	-0.182302	0.304641	0.368701		YKL157W	0.914795	1.30821	0.223762
YMR020W	1.30673	1.71371	0.372145		YGR248W	1.28987	1.816	0.215972		YKR076W	2.69057	2.34118	0.510298		YMR253C	-0.354314	0.0730346	0.277797		YGL181W	0.0957503	0.945517	0.607429		YOR172W	-0.433294	-0.115018	0.211241		YJR010C-A	-0.484768	-0.0233931	0.351077		YKL219W	-0.74937	-0.488859	0.227717			YGR201C	2.36127	3.04134	0.368573		YMR261C	-0.254911	0.0667904	0.223194
YMR266W	0.177278	0.651959	0.371271		YLR231C	0.637419	1.07678	0.215504		YLR147C	-0.396023	0.312607	0.509986		YOR113W	-0.0245506	0.378593	0.276952		YGL083W	-0.301925	0.526961	0.606797		YGL157W	1.92359	2.41822	0.21112		YDR052C	-0.372197	0.0934182	0.351044		YPL219W	0.164315	0.51108	0.227473			YGR277C	-0.729645	-0.284587	0.368505		YAL053W	0.936816	1.3301	0.222756
YDR085C	0.412887	0.872647	0.370871		YGL226W	-0.336206	-0.0255086	0.215341		YBR063C	0.690947	1.02634	0.509552		YOR020W-A	0.845887	1.18783	0.276687		YFR020W	-0.163314	0.672374	0.606688		YBR203W	2.28208	2.80312	0.210822		YGR070W	-0.0547397	0.422626	0.350804		YIL153W	0.893776	1.30969	0.227468			YDR225W	-1.54839	-1.16661	0.367785		YBR214W	1.02308	1.42149	0.222688
YDR092W	-0.293477	0.209289	0.370811		YDL230W	-0.052578	0.295496	0.215318		YGL243W	0.171203	0.683857	0.508753		YJR046W	-1.09535	-0.618255	0.276292		YCR011C	0.0663526	0.9129	0.606226		YOR048C	-1.26725	-1.01242	0.210574		YBR006W	0.413897	0.90799	0.350022		YKR011C	-0.0457717	0.280808	0.227291			YNR044W	-0.297269	0.179547	0.367755		YNR006W	0.680846	1.058	0.222334
YML024W	-0.67548	-0.149483	0.37076		YGR020C	-0.634384	-0.363072	0.215304		YLR026C	-0.421196	0.294416	0.508607		YMR133W	-0.590463	-0.149129	0.27595		YKL035W	-0.26355	0.5656	0.60565		YDR419W	-0.24334	0.0860489	0.20912		YJR010W	-0.119598	0.353367	0.349465		YOL087C	0.279444	0.635986	0.226705			YIL155C	2.01797	2.6702	0.367379		YDR072C	-0.558822	-0.257351	0.22195
YOL052C-A	1.53735	1.9278	0.37035		YNL212W	-0.67839	-0.4129	0.215293		YOR148C	0.556253	0.936212	0.508201		YBR269C	0.54721	0.908988	0.275927		YDR176W	-0.423779	0.395555	0.604428		YDR436W	0.919491	1.33588	0.209058		YOR161C	0.62869	1.13014	0.349446		YPL070W	-0.00496423	0.324348	0.226525			YDL056W	-0.424542	0.04099	0.366658		YDR251W	0.0943787	0.434609	0.221385
YGL254W	-0.13644	0.355793	0.370117		YAL053W	0.597814	1.03095	0.214837		YGR137W	-0.247634	0.407414	0.50773		YIR039C	-1.48402	-0.980384	0.275835		YNL012W	0.846189	1.72798	0.603534		YFR042W	-0.159328	0.176085	0.208937		YGL090W	-1.4796	-1.06017	0.348274		YGL036W	-0.386068	-0.0930225	0.226432			YML115C	0.114472	0.620589	0.3664		YIR016W	-0.00148146	0.332219	0.22089
YDR484W	-0.179069	0.315653	0.370035		YPL060W	0.320063	0.716405	0.214733		YBR009C	-0.970395	-0.0682742	0.507093		YBR089C-A	-0.480727	-0.0474216	0.275688		YKR046C	1.49811	2.4113	0.602618		YDR500C	-1.94234	-1.74076	0.208743		YKL174C	0.303121	0.789953	0.347913		YLR090W	-0.932297	-0.691111	0.22638			YIL077C	0.117274	0.623521	0.366342		YNL134C	1.10182	1.50201	0.220636
YJL166W	0.427564	0.884775	0.369666		YDR374W-A	0.57736	1.00681	0.214185		YLR417W	0.0458892	0.598506	0.506241		YOL082W	0.588952	0.947397	0.275623		YKL041W	0.0411211	0.880787	0.602355		YNL061W	-2.88883	-2.75887	0.208247		YBR019C	-0.575434	-0.122508	0.347612		YKL018C-A	0.034032	0.366639	0.226254			YPL247C	0.373351	0.898205	0.36576		YNL139C	0.172934	0.516652	0.220511
YDR427W	-0.145348	0.346613	0.369522		YGR208W	-1.46749	-1.30927	0.213182		YNL009W	0.253198	0.732409	0.504302		YIL136W	0.843424	1.18368	0.275327		YJR035W	0.00409299	0.841136	0.601828		YDR469W	-0.374682	-0.0577004	0.207369		YER016W	-0.953045	-0.51475	0.347443		YOR223W	-0.0192994	0.306445	0.225035			YLR194C	1.39785	1.99974	0.365193		YOR324C	0.165257	0.508269	0.220346
YDL133C-A	-0.649137	-0.126475	0.3695		YOR176W	0.844132	1.307	0.213011		YKL075C	-0.0278793	0.545406	0.502374		YOL081W	-0.548066	-0.110899	0.27507		YMR180C	0.0482857	0.885606	0.600489		YDR517W	-0.503381	-0.197049	0.206682		YML088W	-0.837324	-0.395775	0.346641		YIL151C	-0.20334	0.104904	0.224999			YPL268W	-0.128712	0.356896	0.365019		YDL160C	0.0120946	0.345697	0.220259
YKL109W	-0.244296	0.253444	0.369335		YPL274W	-0.222261	0.0998484	0.212946		YNL002C	-0.00311983	0.561024	0.501829		YOR383C	0.490563	0.854479	0.274593		YGL156W	2.79956	3.76835	0.595909		YIL069C	-2.48732	-2.3298	0.206534		YNL076W	-0.338486	0.121389	0.34617		YER161C	-0.110361	0.206426	0.224816			YNL275W	-0.304693	0.166919	0.364596		YDR482C	0.274769	0.624104	0.220131
YLR029C	-0.752365	-0.223755	0.369246		YBR130C	-0.533325	-0.252397	0.212845		YDL005C	-0.164138	0.454835	0.501508		YIL088C	-0.0609892	0.341348	0.274496		YER139C	0.109766	0.943336	0.595775		YKR063C	-0.980855	-0.710639	0.206441		YLR373C	-0.181159	0.284658	0.346134		YNL125C	-0.361975	-0.069128	0.224758			YCR082W	0.197821	0.70744	0.364471		YDR034W-B	3.11471	3.63594	0.219985
YDR151C	-0.428142	0.0793203	0.368247		YDL076C	-0.59246	-0.319724	0.212586		YOR386W	-1.51738	-0.434559	0.501359		YBL088C	0.000995538	0.398936	0.274449		YGL208W	0.664982	1.52516	0.594905		YIL146C	1.31404	1.75567	0.206114		YNL080C	-0.708317	-0.26461	0.344728		YGL111W	-0.946856	-0.709461	0.224754			YDL133W	0.297812	0.814795	0.36431		YBL082C	-0.870483	-0.591303	0.219615
YLL045C	-0.996493	-0.455081	0.367723		YNL192W	0.775971	1.2284	0.212053		YDR147W	0.173871	0.67624	0.500923		YKL034W	0.141019	0.52901	0.274331		YOR064C	-0.480878	0.320509	0.594028		YOR220W	1.2539	1.69081	0.20597		YJL115W	-0.240528	0.220959	0.344699		YPL065W	-0.226761	0.0788706	0.224735			YPR121W	0.0917539	0.592676	0.364038		YBL029C-A	1.09936	1.49789	0.2196
YMR090W	1.91729	2.28032	0.367257		YGL190C	-0.0340511	0.310424	0.211318		YDR109C	0.384466	0.814413	0.500748		YGR287C	-0.164552	0.244427	0.274059		YNL015W	2.03916	2.96653	0.593661		YLR251W	0.536306	0.919392	0.205919		YHL010C	-0.34046	0.116405	0.344134		YHR086W	-0.200835	0.106488	0.224218			YLR228C	-0.55754	-0.105971	0.364033		YHR004C	0.141373	0.481202	0.219155
YFR001W	-0.506066	0.00426149	0.36687		YDL238C	0.855418	1.31685	0.211077		YDR168W	-0.0179152	0.549844	0.500611		YDR498C	-0.0984956	0.305793	0.274005		YLR135W	-0.352178	0.454992	0.593561		YPR172W	0.761496	1.16129	0.205809		YDL046W	0.266967	0.746773	0.343994		YML013W	0.503005	0.876848	0.224081			YIL130W	-0.625585	-0.179857	0.363577		YGL047W	0.503414	0.865102	0.2191
YOR035C	0.392999	0.847656	0.366267		YIL120W	-0.0221808	0.322769	0.210595		YDR002W	-0.00233998	0.558249	0.499082		YPR061C	-0.64217	-0.200039	0.273888		YLR133W	0.487606	1.33525	0.592401		YLR390W	-0.875902	-0.59898	0.205654		YFL001W	-0.203094	0.258782	0.34398		YPL147W	1.56888	2.04261	0.223297			YAL034C	1.53668	2.14661	0.36349		YPL023C	0.170237	0.511603	0.219011
YOR377W	-0.641001	-0.123622	0.36601		YPL140C	0.000762413	0.348572	0.210485		YIL017C	0.278503	0.742129	0.498529		YGR127W	-0.266109	0.14968	0.273847		YDR032C	2.40896	3.35049	0.590633		YKL117W	0.830469	1.23504	0.205545		YOR023C	-0.188356	0.273908	0.343859		YKL096W-A	0.811359	1.21253	0.222799			YER074W	-1.27509	-0.879053	0.363352		YGR103W	-2.83971	-2.68163	0.218402
YOR182C	-0.867711	-0.336546	0.365979		YEL060C	2.14908	2.77866	0.20943		YDL045C	0.653639	0.988201	0.498169		YBL100C	-0.217113	0.194898	0.273588		YGR182C	-0.447489	0.349518	0.589852		YBR046C	2.00287	2.4949	0.205309		YDR310C	-0.448221	0.00349763	0.343412		YAL027W	0.199485	0.542614	0.222772			YBR168W	-0.0289269	0.461625	0.363222		YBR044C	-0.610487	-0.317557	0.218239
YGR206W	-0.026034	0.453682	0.365901		YLR264C-A	-1.22808	-1.04418	0.209273		YKL168C	-0.149263	0.459474	0.497217		YER144C	0.474072	0.837532	0.273415		YDL110C	0.51273	1.35649	0.588851		YGR065C	-1.05019	-0.786859	0.205286		YOR016C	0.101433	0.573455	0.342969		YDR419W	-0.0807955	0.235467	0.222572			YGL090W	-0.892148	-0.469008	0.361992		YGR274C	-0.10355	0.219811	0.218041
YBR254C	-0.403433	0.0992173	0.365838		YJR106W	0.815653	1.26829	0.208725		YDL149W	0.413657	0.829356	0.497206		YOR032C	0.0750557	0.466233	0.273287		YLR119W	-0.410342	0.38575	0.587935		YOR222W	-0.519822	-0.21901	0.20376		YER087C-B	-0.627517	-0.183499	0.342809		YMR261C	-0.313516	-0.0195807	0.222393			YMR059W	-0.715156	-0.278632	0.361946		YGL097W	-1.23118	-0.976557	0.217767
YOR367W	0.0944407	0.565867	0.365215		YBR004C	0.0436903	0.394355	0.208626		YLR097C	0.291641	0.749098	0.497138		YPL067C	0.803965	1.14409	0.273215		YOL096C	-0.350315	0.448286	0.587588		YJL103C	1.06554	1.48504	0.203727		YOR071C	0.124108	0.596211	0.342426		YDR328C	-0.0799497	0.234839	0.221524			YCR079W	0.611318	1.14842	0.361786		YML101C	-0.276622	0.0355917	0.217588
YIL116W	-0.16791	0.319274	0.365036		YEL017C-A	-0.0861868	0.246907	0.208335		YER030W	-0.590462	0.169196	0.49691		YGR172C	0.0295473	0.423592	0.273058		YDL113C	0.390033	1.22493	0.586989		YKL067W	1.68912	2.15515	0.203601		YMR165C	0.716409	1.21093	0.34232		YPR083W	0.250406	0.596243	0.221342			YAL032C	0.539946	1.07135	0.361601		YOL130W	-0.773662	-0.491852	0.217394
YLR097C	0.130525	0.599046	0.364702		YJL141C	0.304994	0.689623	0.208294		YOR104W	0.761594	1.0576	0.496888		YDR306C	0.347998	0.719121	0.272573		YJL031C	0.33248	1.16366	0.586417		YDR363W-A	0.607373	0.991374	0.202917		YOR322C	0.0563963	0.524814	0.341659		YOR374W	1.44979	1.90916	0.22123			YER148W	-1.42454	-1.04303	0.361195		YKL126W	0.863096	1.24402	0.217341
YJL179W	-0.233702	0.256695	0.364453		YMR252C	0.380301	0.77479	0.208246		YGR122W	-0.773554	0.0487789	0.496821		YOR352W	-0.227083	0.18423	0.272567		YBR026C	1.18979	2.06389	0.586337		YKL034W	0.663778	1.05153	0.202597		YJL149W	0.263953	0.740246	0.341636		YNL294C	0.169437	0.507332	0.221163			YOR383C	0.017342	0.508425	0.36119		YLR197W	-2.06565	-1.8628	0.216934
YPR132W	-0.708712	-0.18981	0.36411		YIL087C	0.761542	1.20624	0.208195		YNL192W	0.531248	0.904503	0.495433		YPL262W	0.299658	0.673381	0.272003		YGR076C	-0.961354	-0.198587	0.584029		YOR047C	-1.22099	-0.975602	0.201782		YOR327C	0.310908	0.787924	0.340897		YNL152W	-0.715205	-0.461517	0.220932			YGL059W	0.323877	0.838037	0.36104		YLR258W	-0.14284	0.176389	0.216839
YLR333C	-0.844232	-0.317086	0.364093		YPL057C	0.70008	1.13538	0.207341		YPR083W	0.0778556	0.60652	0.495384		YDR219C	-0.135045	0.268706	0.271741		YDR014W	-0.17374	0.628308	0.583852		YJR050W	-0.0804527	0.249891	0.20146		YBR211C	-0.593228	-0.150921	0.340715		YGR289C	0.265564	0.612219	0.220925			YPL017C	0.559943	1.09194	0.36097		YOR289W	1.48827	1.90577	0.216447
YFL004W	0.257384	0.716435	0.363439		YGL125W	0.952304	1.41972	0.206577		YNL014W	0.734222	1.03741	0.495045		YKL188C	0.599658	0.951977	0.271685		YPL262W	0.707754	1.55339	0.583396		YDR122W	0.163189	0.511753	0.20144		YPL064C	-0.114334	0.346149	0.340666		YLL054C	-0.553339	-0.284774	0.220616			YKR030W	-0.284376	0.182249	0.36015		YLR328W	-0.107498	0.211813	0.215426
YBR189W	-0.914292	-0.384718	0.362748		YOR054C	0.38502	0.776436	0.205799		YNL051W	-0.819382	0.015123	0.493861		YKL126W	0.564132	0.918902	0.271662		YDL133C-A	-1.61799	-0.889122	0.583387		YKL141W	1.12699	1.54752	0.201291		YDL194W	0.598771	1.08635	0.340612		YLR239C	-0.351061	-0.0635438	0.220465			YNR045W	-0.420919	0.0347405	0.35975		YBR204C	0.654884	1.01997	0.215132
YMR294W-A	1.05909	1.46611	0.361167		YDR342C	0.37273	0.762478	0.205769		YMR009W	-0.172031	0.440364	0.493749		YMR181C	0.437652	0.799884	0.270651		YDR031W	-0.175639	0.624901	0.582878		YJL016W	0.931588	1.33708	0.201017		YNR061C	-0.196437	0.259276	0.339528		YJR036C	-0.0892013	0.223016	0.220382			YMR090W	2.04297	2.68556	0.359528		YLR152C	0.0890768	0.41969	0.215008
YJL204C	-0.222491	0.26248	0.360995		YCR073W-A	0.124813	0.481522	0.205544		YBR095C	-0.00191197	0.551766	0.493429		YDR202C	-0.777566	-0.33084	0.270322		YKL171W	0.0666389	0.878437	0.582254		YLR351C	0.140991	0.487239	0.200995		YDR524C	-0.571486	-0.130701	0.339085		YGR088W	0.337033	0.689561	0.220316			YGR158C	-1.57225	-1.20477	0.359283		YJL155C	0.923691	1.30467	0.21486
YNL222W	-0.518559	-0.0161913	0.360513		YFR025C	-0.566438	-0.301613	0.205075		YGL058W	-0.824743	0.0109832	0.493345		YDR173C	-0.526763	-0.0977381	0.270198		YAL015C	0.0382411	0.848147	0.581932		YGR231C	0.4199	0.785986	0.200279		YBR217W	-0.12343	0.334375	0.339049		YFL034W	-0.228303	0.070212	0.220034			YOL040C	-1.36422	-0.981591	0.358837		YDR476C	0.635082	0.998508	0.214819
YIL162W	-0.319829	0.169368	0.359748		YPL194W	0.267089	0.641223	0.204656		YOR032C	0.0224419	0.567227	0.492976		YBL015W	0.270537	0.643747	0.270136		YDL149W	0.733365	1.5774	0.581402		YBR201W	0.744689	1.1345	0.199865		YER033C	0.336717	0.811846	0.338905		YMR104C	0.488323	0.854157	0.219618			YGR031W	-0.105447	0.36966	0.356667		YPL137C	0.244801	0.583177	0.213859
YGR127W	0.302779	0.753952	0.359715		YLL027W	-0.187194	0.127009	0.204648		YMR114C	0.18653	0.674551	0.49256		YJR074W	1.10821	1.4228	0.27009		YBR053C	2.14891	3.06259	0.580426		YDL025C	0.413419	0.777793	0.199443		YML128C	1.88006	2.41367	0.33868		YFL031W	0.130411	0.462231	0.219561			YKR019C	-0.0838843	0.392787	0.356616		YJL066C	1.32165	1.72511	0.213737
YLR187W	-0.282301	0.204243	0.359483		YAL062W	0.451758	0.84891	0.203769		YHR067W	0.0835134	0.60536	0.491307		YBL029C-A	-0.510869	-0.0831605	0.270048		YBR228W	-0.265536	0.525919	0.579725		YBL040C	-0.072005	0.255965	0.199412		YJL052W	0.765233	1.25609	0.338486		YLR427W	-0.0325871	0.283448	0.219336			YIL055C	0.970581	1.52735	0.356589		YNL208W	3.434	3.96537	0.213672
YOL143C	-0.678291	-0.168009	0.359178		YPL016W	-0.662287	-0.412226	0.203671		YDL135C	0.621029	0.957561	0.490471		YNL282W	-0.268825	0.141174	0.269468		YER013W	-0.113722	0.684094	0.578856		YLL039C	2.40947	2.92279	0.199064		YPL083C	-0.0850218	0.37339	0.338455		YBR220C	-0.666842	-0.411409	0.219016			YPL170W	0.501084	1.02198	0.356458		YML117W	0.0437453	0.367739	0.212351
YPL119C	-0.089522	0.384801	0.359147		YPR152C	-0.00636718	0.329207	0.203006		YFL004W	0.643737	0.971961	0.490035		YKL100C	-0.106291	0.29202	0.269229		YDR244W	-0.158893	0.636399	0.578679		YFR045W	-0.0828616	0.243602	0.19894		YPL177C	0.73558	1.22495	0.338244		YCL040W	0.685679	1.06887	0.218705			YPR067W	-0.486291	-0.0404863	0.356423		YOL129W	0.879928	1.25332	0.211479
YLR066W	0.386654	0.831739	0.359007		YEL054C	-0.862347	-0.64047	0.202481		YKR019C	0.231317	0.70077	0.489876		YMR087W	0.265758	0.634972	0.266966		YOR371C	-0.215239	0.575908	0.577771		YJR102C	0.189051	0.535791	0.198879		YHR211W	-0.324467	0.124476	0.338215		YDR405W	-0.354479	-0.070541	0.21827			YBR280C	0.52716	1.04913	0.355837		YLR075W	-1.0827	-0.828805	0.211092
YJL012C	0.465749	0.904683	0.35804		YDR388W	0.68159	1.10701	0.202416		YML094W	0.241364	0.707108	0.489656		YKL016C	0.281713	0.649334	0.266617		YER116C	-0.322814	0.4628	0.57768		YJL023C	0.659164	1.04006	0.198161		YHR205W	-0.326951	0.119465	0.336527		YIL042C	0.969155	1.37835	0.218116			YBL084C	-0.269073	0.191433	0.355192		YJR036C	-0.0531481	0.263097	0.211063
YDR384C	-1.57511	-1.01221	0.357658		YGR210C	-0.914887	-0.700181	0.202322		YLR318W	-0.561154	0.179695	0.489591		YPR021C	-0.479052	-0.0590195	0.266055		YOL108C	0.493703	1.31825	0.576262		YGR004W	-0.575051	-0.286644	0.198128		YFL002C	0.143573	0.607506	0.336243		YBL007C	0.344124	0.693806	0.217943			YMR194C-B	0.908434	1.45831	0.355107		YMR161W	-0.262604	0.0408873	0.211022
YJL057C	0.783719	1.20213	0.35722		YDR246W	0.307638	0.683257	0.202098		YOR035C	0.312021	0.752603	0.488876		YKR054C	0.516316	0.866732	0.266026		YBL001C	1.03913	1.88954	0.575216		YPL065W	0.0910892	0.428697	0.197656		YOR166C	-0.84294	-0.416871	0.33605		YMR312W	-0.521508	-0.254191	0.217739			YLR414C	0.980053	1.53512	0.354941		YDL149W	0.885251	1.25813	0.210904
YKL011C	0.0518612	0.514751	0.357099		YGL168W	0.839749	1.28513	0.201819		YGR104C	-0.720741	0.0736946	0.488641		YKL047W	-0.175051	0.221681	0.264554		YDR151C	-0.438165	0.336046	0.573809		YGR122W	-0.0987314	0.224516	0.197559		YOR307C	-0.162437	0.286393	0.333854		YLR036C	-0.89048	-0.65864	0.217403			YPL042C	-0.128712	0.34084	0.354089		YKL103C	1.59627	2.01184	0.21063
YDL215C	0.0321151	0.495355	0.356476		YHR163W	-0.206361	0.100662	0.201569		YBR237W	0.414132	0.818989	0.488281		YIL001W	-0.313644	0.0920296	0.264008		YDR425W	0.178113	0.981685	0.572722		YDL019C	-0.860379	-0.594207	0.197539		YFL054C	2.27112	2.81126	0.332876		YCL039W	0.473377	0.834073	0.217108			YKL026C	0.867187	1.41241	0.35408		YKL038W	-0.279932	0.0218656	0.210581
YBR058C-A	0.107015	0.564112	0.355328		YLR259C	-1.43609	-1.29193	0.201128		YER041W	-0.0635587	0.504606	0.48787		YDR379C-A	0.434106	0.787457	0.263967		YOR279C	-0.365366	0.410015	0.572096		YKR066C	-0.349966	-0.045752	0.197412		YGR217W	-0.682053	-0.254828	0.3326		YML117W	0.198703	0.533291	0.217062			YDR351W	-0.727385	-0.303806	0.353766		YKR074W	0.144934	0.472032	0.210273
YLR438W	-1.93421	-1.35304	0.35501		YLL023C	0.913313	1.36706	0.20093		YER056C-A	-1.02955	-0.130333	0.487716		YPL031C	-0.146886	0.247049	0.263947		YMR090W	1.94264	2.83356	0.571872		YNL264C	-1.45896	-1.23805	0.197246		YKL051W	-0.711345	-0.285754	0.332241		YFR042W	-0.506688	-0.239522	0.21669			YGR148C	-1.48726	-1.12171	0.353576		YJL184W	-0.690739	-0.414351	0.210227
YNR068C	-0.71382	-0.207267	0.35488		YIR007W	0.420859	0.808859	0.200408		YHR006W	0.809525	1.07794	0.48756		YIL122W	0.608906	0.949957	0.263907		YGL136C	0.884641	1.72233	0.571793		YDR361C	-2.85501	-2.73876	0.197185		YGL144C	-0.387816	0.0497795	0.332017		YHL021C	0.201957	0.536297	0.216686			YPR170W-B	-0.765031	-0.344611	0.353564		YLR249W	-1.53521	-1.31007	0.210171
YDL233W	0.100971	0.557396	0.35457		YIR016W	0.450642	0.842473	0.200343		YOR215C	0.104566	0.614706	0.487556		YKL103C	-0.289723	0.113656	0.263552		YGL187C	-0.313613	0.463753	0.571674		YDL222C	4.22302	4.86938	0.197158		YGL071W	-0.488092	-0.0543253	0.332011		YBR002C	-0.622948	-0.366937	0.2166			YHL027W	0.389804	0.896757	0.352723		YLL024C	-1.62251	-1.4034	0.209669
YGL011C	-0.0877183	0.379201	0.353829		YDL016C	0.377829	0.759917	0.200251		YHR129C	-0.158314	0.441594	0.487245		YOR298C-A	-1.17087	-0.706207	0.263324		YJL036W	0.26696	1.07277	0.571189		YJR120W	0.495426	0.862277	0.196947		YGR249W	-0.856272	-0.43665	0.33193		YBL026W	-0.934704	-0.708447	0.216466			YLR066W	0.0228634	0.501218	0.352239		YNR010W	0.817023	1.18353	0.209371
YDR123C	-0.456431	0.0327397	0.353654		YKL064W	0.137527	0.487662	0.200081		YKL209C	-0.180661	0.426907	0.487242		YLL026W	-0.715159	-0.282377	0.263306		YKL020C	-0.400065	0.370639	0.570072		YPR185W	0.388149	0.746308	0.196499		YER152C	1.73105	2.24916	0.33187		YKR019C	0.718653	1.10156	0.216405			YDL088C	-0.488924	-0.0498013	0.35201		YKL121W	1.71109	2.13136	0.209085
YDR078C	-0.184051	0.287933	0.353238		YHR018C	-1.15114	-0.971715	0.199594		YML077W	-0.568217	0.172047	0.487077		YHR001W-A	0.0173825	0.398483	0.262957		YMR188C	-1.82505	-1.12723	0.569142		YKL219W	-0.932948	-0.67379	0.196465		YJL073W	-0.279285	0.162173	0.331827		YIR033W	0.4772	0.836826	0.216142			YLR239C	-0.495064	-0.0575725	0.351217		YOL064C	0.162514	0.487487	0.208085
YNL178W	-0.77752	-0.269547	0.353082		YBR255C-A	0.483591	0.878516	0.199514		YMR289W	-0.19552	0.416846	0.486994		YOR245C	0.661624	0.996306	0.261943		YDL174C	0.338928	1.14501	0.568883		YNL237W	1.16597	1.58191	0.196173		YJL146W	0.044507	0.497118	0.331007		YPR091C	-0.0553224	0.253759	0.216101			YCR071C	-1.25017	-0.87049	0.350932		YOL067C	-0.0222837	0.291362	0.207997
YNL157W	0.441605	0.874144	0.352305		YOR360C	-0.769408	-0.540618	0.198942		YER079W	-0.511139	0.20892	0.486548		YDR032C	0.653168	0.987845	0.261505		YBR279W	-0.553068	0.207943	0.568685		YLR083C	-2.07843	-1.90551	0.196165		YLR399C	-0.428342	0.00524659	0.330309		YJL155C	0.793595	1.18234	0.21555			YDR438W	0.262416	0.756949	0.350859		YLR293C	-1.30178	-1.06593	0.207813
YPR040W	0.0590658	0.514938	0.352304		YKL142W	1.2826	1.78174	0.198736		YDL108W	-0.171505	0.432083	0.48654		YNL304W	-0.901813	-0.459261	0.260906		YKL201C	0.170331	0.967241	0.568398		YGR183C	0.446343	0.808231	0.19607		YCR089W	-0.0250893	0.423778	0.330249		YKL088W	-0.147048	0.152363	0.215443			YGR088W	1.28589	1.85792	0.350664		YMR169C	3.38798	3.90795	0.207765
YKR017C	0.486982	0.916025	0.351775		YBR253W	-0.19079	0.113918	0.198676		YDR419W	0.101917	0.611557	0.486379		YJL151C	1.52427	1.79715	0.260847		YKR018C	0.461148	1.27261	0.568363		YOL088C	-0.135771	0.182226	0.195873		YDR104C	0.398344	0.862894	0.329937		YKL174C	0.270057	0.608601	0.215168			YMR213W	0.211135	0.701123	0.350418		YOL044W	0.512006	0.857504	0.207636
YMR142C	-0.76535	-0.260104	0.351636		YBR187W	-0.760617	-0.532059	0.198021		YDL155W	-0.10782	0.473646	0.486302		YBR101C	-2.01149	-1.4918	0.260594		YDR225W	-2.00562	-1.31841	0.568074		YMR103C	1.32053	1.74755	0.195831		YER118C	-0.674486	-0.251134	0.329713		YOR140W	0.180283	0.50989	0.21488			YOR017W	-0.698571	-0.278343	0.349994		YAL038W	-0.205301	0.0963782	0.207396
YIL156W-B	-0.0918897	0.372193	0.351576		YAL008W	0.800481	1.23474	0.197885		YNL076W	-0.615191	0.139935	0.486036		YLR226W	0.148976	0.517508	0.260489		YHL026C	0.191231	0.988524	0.567938		YKR101W	0.715529	1.09675	0.195505		YPL224C	-0.554129	-0.126208	0.329702		YEL061C	0.214934	0.547652	0.214763			YGR223C	0.393287	0.896322	0.349876		YKR079C	-2.2559	-2.07882	0.207171
YBR151W	-0.268547	0.205452	0.350949		YER144C	0.531744	0.93012	0.197594		YOL149W	-0.565726	0.172096	0.485751		YLR283W	0.200545	0.564885	0.260059		YLR089C	0.304986	1.10782	0.567824		YOR142W	0.563881	0.933414	0.195281		YDL222C	3.5986	4.18423	0.329347		YLR248W	0.869817	1.26452	0.214694			YBL001C	0.969258	1.51549	0.349483		YLL051C	-0.0428526	0.26834	0.207169
YGL035C	0.00124102	0.458622	0.350832		YDR424C	0.314781	0.684463	0.197544		YOR018W	0.0966443	0.607257	0.485681		YOL129W	0.707286	1.03536	0.259442		YML004C	0.864377	1.69491	0.56756		YNL097C	0.284369	0.632909	0.195242		YNL072W	-0.705927	-0.284585	0.329149		YDR404C	-1.10493	-0.897495	0.214654			YFL029C	0.639261	1.15988	0.34912		YGR254W	0.88904	1.25652	0.207045
YCR020C-A	0.499367	0.926242	0.350744		YNL210W	0.362279	0.737271	0.196912		YFL002C	0.144081	0.637125	0.484593		YML108W	0.303106	0.659251	0.259308		YIL063C	0.192481	0.989208	0.567505		YBR214W	1.57761	2.02277	0.195076		YHR138C	1.69485	2.20686	0.328593		YPL250C	-2.08404	-1.97052	0.213916			YDR196C	0.0704724	0.547747	0.34904		YBR218C	-0.697078	-0.425726	0.207036
YGR278W	-0.0745077	0.387357	0.350732		YKR057W	-1.35974	-1.21206	0.196792		YNL153C	-0.388996	0.28453	0.482662		YNL193W	0.571325	0.908222	0.258943		YMR006C	-1.63773	-0.933414	0.567139		YEL012W	1.88279	2.3506	0.194934		YML051W	-0.625572	-0.202489	0.328233		YOR267C	-0.39448	-0.121056	0.213737			YDR404C	-1.10713	-0.71949	0.34895		YFL031W	0.639725	0.991666	0.206747
YDL240W	-0.567986	-0.0766517	0.350271		YJL133C-A	1.78356	2.34574	0.19673		YKL017C	-0.246419	0.377255	0.481858		YGR122W	-0.622443	-0.202263	0.258824		YPR010C-A	-0.227921	0.543716	0.564757		YLL006W	0.0465512	0.37662	0.194793		YGR090W	-1.57125	-1.18509	0.327608		YJR008W	1.3623	1.80198	0.213546			YER061C	0.988267	1.53424	0.348325		YGL042C	-0.492699	-0.209854	0.206423
YKL023C-A	-0.487372	-0.00186124	0.349611		YMR281W	0.755647	1.18163	0.196317		YDR086C	-0.470676	0.229823	0.481797		YGR247W	-1.25388	-0.789742	0.258696		YDR485C	0.222685	1.01681	0.564667		YNL098C	-0.656413	-0.379444	0.194488		YNL066W	-1.51749	-1.12969	0.327329		YOR069W	-0.187433	0.104433	0.212937			YER133W	-0.228511	0.224987	0.348323		YDL113C	0.737028	1.09411	0.206231
YPL159C	0.483897	0.909993	0.349488		YLR152C	0.0354446	0.366415	0.196307		YLR243W	-0.962374	-0.0939387	0.48124		YHL040C	1.12258	1.4206	0.258685		YOR017W	-1.04903	-0.318967	0.564515		YHL019C	0.611863	0.983268	0.194109		YBR041W	0.0541797	0.501651	0.327185		YHR082C	-0.396889	-0.125009	0.212849			YJR096W	1.72075	2.32224	0.348218		YDR391C	0.726892	1.08305	0.206016
YOL076W	-1.15852	-0.632541	0.349268		YBL029C-A	0.558581	0.958261	0.196114		YNL223W	0.150114	0.636844	0.481045		YLR242C	0.0622344	0.434283	0.258625		YKL151C	1.14843	1.98811	0.564028		YOR206W	-2.81151	-2.6969	0.193842		YPL133C	0.118159	0.567471	0.326771		YOR062C	1.12523	1.54135	0.212816			YDR529C	-0.166974	0.290172	0.347623		YLR029C	-1.44222	-1.21768	0.205902
YGL145W	-0.245941	0.224231	0.349165		YLR264W	-1.27699	-1.11961	0.195984		YIR016W	0.311973	0.742836	0.48074		YPL132W	-1.69098	-1.19647	0.258556		YBR294W	0.879953	1.70608	0.563978		YLR026C	-0.556658	-0.273206	0.193815		YNL275W	-0.453897	-0.0264968	0.32669		YIL061C	0.0805349	0.397477	0.212716			YKR052C	-0.957432	-0.56105	0.347154		YGL140C	0.0876141	0.40454	0.205679
YJL177W	-0.713412	-0.215151	0.348854		YBR208C	-0.845892	-0.631799	0.195891		YPR111W	0.390078	0.793441	0.48014		YOL158C	-1.87447	-1.36759	0.258226		YKR011C	0.353435	1.15294	0.563848		YFR032C-A	-1.4784	-1.26399	0.193811		YCL031C	-0.747827	-0.332145	0.32633		YFR003C	0.16563	0.490564	0.212665			YPL168W	-0.2822	0.164715	0.34662		YMR035W	0.489654	0.830219	0.205181
YGR195W	-0.659538	-0.164899	0.348609		YNL149C	-0.0978818	0.214819	0.195854		YOL094C	-0.8113	0.00319883	0.479457		YGL176C	0.0994038	0.468108	0.258078		YDR330W	0.253364	1.0465	0.562918		YJR051W	0.00113074	0.325641	0.193325		YCR079W	0.478767	0.940748	0.326029		YMR280C	2.25447	2.77644	0.212001			YDR006C	0.104954	0.580908	0.346358		YBR169C	0.877038	1.24104	0.205155
YKL142W	1.19658	1.57769	0.348388		YCL018W	0.357008	0.729368	0.195628		YGL242C	0.670975	0.977118	0.479387		YLL039C	0.356908	0.707517	0.258008		YOR058C	0.24771	1.03994	0.562491		YMR029C	1.14603	1.55606	0.19316		YBR265W	-0.79339	-0.380057	0.325905		YLR130C	-0.729702	-0.491815	0.211202			YER140W	-0.41421	0.0220855	0.34622		YML107C	0.321615	0.650853	0.204397
YMR268C	-0.407318	0.0716239	0.348382		YNR059W	0.863642	1.30281	0.19562		YKR049C	0.733394	1.01691	0.478364		YER098W	0.217719	0.577919	0.257907		YLR151C	-0.245099	0.521442	0.561837		YGR161W-C	0.831787	1.21809	0.193039		YMR119W	0.0543782	0.499594	0.325615		YBR105C	1.18738	1.60656	0.210904			YOR054C	0.307369	0.798008	0.345882		YER046W	0.666799	1.01623	0.203899
YOR320C	-0.317031	0.156244	0.348265		YBL078C	0.768578	1.19517	0.195591		YML008C	-0.00923958	0.528729	0.4782		YBR005W	0.630229	0.960733	0.257276		YKL034W	0.29675	1.09034	0.561731		YCR007C	1.56212	2.00285	0.19285		YOR089C	0.249692	0.701828	0.325254		YOR030W	-0.286676	-0.00728194	0.21087			YOL086W-A	0.901021	1.43659	0.345757		YER102W	-1.47678	-1.25743	0.203782
YGL095C	0.0611328	0.510926	0.347964		YGR063C	-0.273195	0.015748	0.195435		YPR040W	-0.0354367	0.510225	0.477122		YPR119W	-0.804589	-0.373984	0.257135		YPR081C	0.659189	1.47086	0.561651		YMR090W	2.58288	3.09988	0.192721		YDL122W	-0.509448	-0.086283	0.325221		YLR437C	-1.29905	-1.11658	0.210225			YDR293C	-0.0741447	0.387176	0.345662		YDL142C	0.440253	0.775679	0.20371
YDR099W	0.0628754	0.511619	0.347276		YDR354W	-1.07306	-0.890373	0.194932		YDL136W	-0.127733	0.449352	0.476934		YML019W	-0.128456	0.254044	0.256518		YBL045C	-0.162979	0.60693	0.561317		YMR234W	-0.428979	-0.13784	0.192536		YML020W	0.0919559	0.537637	0.324945		YDL054C	0.346742	0.684973	0.210053			YMR126C	-0.102282	0.356896	0.345659		YPL119C	0.805836	1.16322	0.203576
YIR026C	-1.12128	-0.601249	0.346587		YGL010W	0.486291	0.874261	0.194674		YDR274C	-1.398	-0.385811	0.476542		YLR121C	3.1996	3.34921	0.256324		YOL086C	-1.13903	-0.41903	0.560692		YLL054C	-0.959984	-0.708967	0.192299		YHL040C	0.094762	0.540353	0.324808		YLR361C-A	0.459976	0.808811	0.209966			YOR062C	0.918798	1.45534	0.345494		YHR131C	0.227947	0.549766	0.203201
YPL178W	-0.219729	0.245103	0.346437		YKL091C	1.19424	1.67554	0.194644		YDR485C	-0.163051	0.425274	0.476207		YJR080C	-0.656978	-0.237845	0.25629		YMR118C	-0.512779	0.238222	0.560387		YHL032C	1.67539	2.12324	0.19192		YPL163C	2.50433	3.04124	0.324467		YDL220C	1.46317	1.90672	0.209703			YIL052C	-1.21015	-0.836566	0.344712		YCR024C-A	-1.36004	-1.13455	0.203134
YNL253W	0.208632	0.646333	0.345708		YPL096C-A	0.332417	0.699634	0.194371		YJR068W	-0.00605028	0.528366	0.476146		YJL166W	0.256675	0.611309	0.255825		YOR132W	0.611605	1.41828	0.559854		YDL149W	1.12311	1.5292	0.191652		YJL163C	0.488844	0.948049	0.323837		YMR056C	0.860741	1.2469	0.209513			YGL127C	-0.330515	0.108294	0.343601		YOL013C	0.0776215	0.390075	0.203026
YIL105C	0.343385	0.772103	0.345152		YPL220W	-1.10052	-0.923175	0.193797		YGL159W	-0.210677	0.393861	0.476108		YOR155C	-0.160608	0.222762	0.255509		YLL041C	0.741251	1.55381	0.559426		YMR229C	-3.28098	-3.20479	0.19163		YNL277W	0.382136	0.8366	0.323368		YKL179C	-0.0792076	0.217115	0.209023			YBR257W	-0.590778	-0.17175	0.343601		YKL056C	-1.68754	-1.48236	0.202817
YIL020C	-0.759586	-0.263598	0.345143		YCL030C	-1.57393	-1.4597	0.193352		YMR137C	0.399729	0.793909	0.475231		YOL069W	-0.0436377	0.331523	0.255485		YDL091C	1.06838	1.89691	0.559115		YGL104C	1.27659	1.69405	0.191559		YBR237W	0.3343	0.786378	0.322977		YMR197C	0.282421	0.612853	0.208906			YDL043C	-0.595149	-0.177238	0.343066		YPL233W	0.186393	0.505024	0.202742
YLR246W	0.494375	0.913693	0.345014		YDR045C	-0.715006	-0.488238	0.192853		YDL133C-A	-0.964505	-0.1032	0.47467		YLR450W	0.215681	0.572422	0.255269		YIL098C	-1.17427	-0.459286	0.558451		YOR036W	1.63653	2.08071	0.1914		YKL198C	0.721369	1.1881	0.322913		YGR202C	-0.500757	-0.2454	0.208347			YDR432W	-0.388697	0.043716	0.342257		YEL071W	-1.63128	-1.42294	0.202643
YOR352W	0.231104	0.665534	0.344322		YDL198C	-1.90598	-1.83686	0.192479		YDL113C	0.207623	0.666734	0.474444		YER170W	-0.838593	-0.409381	0.254375		YJR083C	-0.0368854	0.734597	0.558037		YLR189C	0.153092	0.486139	0.191386		YHR004C	-0.166556	0.266043	0.322703		YLR006C	0.301159	0.632489	0.208314			YGL215W	-0.732556	-0.326499	0.342106		YJL153C	1.58051	1.98259	0.202035
YIL007C	0.221542	0.656384	0.344198		YPL212C	-1.45714	-1.32887	0.19245		YGL233W	-0.137065	0.439274	0.473637		YGL125W	0.263748	0.615808	0.254302		YOR045W	-1.50157	-0.804552	0.557394		YGL085W	-0.265803	0.0357892	0.191333		YIL002W-A	-0.539367	-0.121444	0.322375		YLR092W	0.0276403	0.33276	0.208124			YNL208W	3.52596	4.25534	0.341886		YCR081W	0.197282	0.515503	0.202008
YIL055C	0.981767	1.36954	0.34369		YFR049W	0.345418	0.710802	0.192022		YPR141C	0.390374	0.78214	0.470532		YGR248W	-0.494216	-0.0896417	0.25396		YDR336W	-0.651358	0.0876615	0.556922		YLR177W	-0.752913	-0.488023	0.191184		YMR240C	-0.229858	0.19969	0.322259		YLR459W	-0.209635	0.0711907	0.20691			YPL079W	-1.74033	-1.41144	0.341716		YOR276W	-1.66507	-1.45984	0.201912
YFR052W	0.0269808	0.472036	0.342991		YJR091C	0.0412463	0.366414	0.191959		YOR115C	0.0609334	0.564864	0.469863		YIL107C	0.957554	1.26042	0.253795		YFR046C	-0.0172515	0.75325	0.556681		YCR044C	-0.975686	-0.727498	0.191173		YOL038W	-0.520823	-0.102417	0.32222		YIL112W	0.129616	0.44255	0.206875			YPR030W	1.37352	1.93874	0.341488		YLR425W	0.444939	0.777969	0.201871
YOL029C	-0.826728	-0.329884	0.342782		YMR092C	0.0171568	0.338478	0.191516		YHR196W	-0.33537	0.304226	0.469674		YBR086C	0.0828817	0.446637	0.253608		YAL031C	0.0587774	0.832381	0.556188		YDL180W	-0.805412	-0.545003	0.19081		YOR213C	0.205057	0.65089	0.322061		YMR028W	-0.0326136	0.264675	0.206696			YDR056C	0.0569764	0.522076	0.341451		YKL073W	0.598363	0.940233	0.201557
YOR386W	-0.116696	0.335784	0.342015		YDR505C	0.390743	0.760903	0.191226		YFR008W	-0.179297	0.406121	0.469122		YHR017W	-1.30209	-0.841676	0.2535		YNL031C	-1.42429	-0.725584	0.555879		YOR071C	0.190096	0.524727	0.190577		YLR298C	-0.0615109	0.374024	0.321962		YJR019C	1.52507	1.96919	0.206132			YDR330W	0.441568	0.935396	0.34111		YFR022W	0.465244	0.798734	0.201342
YFR003C	0.125129	0.562669	0.341877		YDR151C	-0.539004	-0.291763	0.191037		YNR032C-A	-0.449035	0.228635	0.46892		YGL083W	-0.924647	-0.490825	0.253346		YJR009C	0.0662778	0.839189	0.555451		YKL087C	-1.82864	-1.64556	0.190338		YOR355W	-0.533662	-0.116437	0.32174		YIL111W	-0.0228409	0.273783	0.205622			YKL015W	-0.383317	0.0475716	0.340941		YDL035C	0.273138	0.594304	0.200875
YML007W	-0.234345	0.224917	0.341728		YDR378C	-0.1159	0.186995	0.190936		YBR061C	-0.911475	-0.0752388	0.468916		YDL237W	0.308978	0.655983	0.252916		YDR282C	0.207253	0.986603	0.555011		YKL062W	-0.76634	-0.503873	0.190218		YPR084W	0.267584	0.714526	0.321178		YPL137C	0.355553	0.688022	0.205604			YIL151C	-0.621441	-0.208707	0.340902		YBR241C	1.55637	1.95504	0.200698
YJR003C	-0.978674	-0.474422	0.341426		YCR066W	-0.387194	-0.120344	0.190763		YER157W	-0.270946	0.344721	0.468138		YOR275C	0.268453	0.618074	0.252757		YDR377W	-0.415672	0.331548	0.554418		YDR406W	0.442211	0.794949	0.190049		YBR197C	-0.519828	-0.102925	0.321151		YDR168W	0.363385	0.696477	0.205524			YOL032W	-0.0842011	0.369097	0.340721		YPL248C	0.287508	0.609095	0.200566
YOR280C	0.248684	0.67638	0.340196		YEL033W	-0.365982	-0.0968468	0.190424		YDR013W	-0.112731	0.448214	0.467744		YGR284C	-0.0505227	0.320519	0.252116		YDL002C	-0.575418	0.163069	0.553926		YJL097W	-0.954677	-0.70667	0.189978		YOR125C	-0.263639	0.162533	0.320809		YOR208W	0.394346	0.730232	0.205429			YDR016C	-0.605332	-0.191728	0.34066		YMR284W	0.259235	0.578723	0.200301
YLR200W	-0.0570191	0.388917	0.339898		YFL042C	0.567338	0.959193	0.190169		YDR088C	-0.223211	0.375187	0.467385		YBR207W	0.333105	0.67723	0.252042		YLR094C	-0.673563	0.0597647	0.553766		YMR056C	1.24256	1.655	0.189885		YDL180W	-0.590228	-0.176639	0.320713		YDR063W	-0.46713	-0.213076	0.205318			YHR178W	0.119096	0.587655	0.340592		YMR238W	0.906056	1.2642	0.199931
YPR085C	-0.0359478	0.407961	0.339357		YIL073C	0.440374	0.81515	0.189949		YMR070W	-0.28785	0.332523	0.467226		YKR088C	0.573493	0.900412	0.251747		YKL209C	0.232037	1.01078	0.553736		YCR009C	1.03783	1.43486	0.189829		YNL152W	-1.04186	-0.646092	0.320285		YMR070W	0.609526	0.965283	0.205072			YBR290W	0.120967	0.589114	0.340214		YPL120W	0.365996	0.691064	0.199691
YPL273W	-0.722766	-0.23734	0.339081		YDR216W	0.415571	0.786608	0.189639		YMR213W	-0.414895	0.248885	0.467095		YKR018C	-0.00960095	0.357754	0.251511		YIL050W	-0.544169	0.194641	0.553067		YJL203W	0.0976394	0.424174	0.18978		YNL242W	-0.342119	0.0799474	0.320035		YMR053C	0.0264877	0.326252	0.204586			YMR068W	0.0906891	0.556414	0.340132		YDR524C-B	-1.16906	-0.937502	0.19936
YIR011C	-0.0458264	0.398123	0.338947		YOL082W	0.846609	1.27425	0.189473		YPL060W	-0.077475	0.470028	0.466615		YBL064C	0.994923	1.29112	0.250823		YKR051W	-0.576279	0.160067	0.55248		YNR066C	-0.240993	0.0592308	0.189134		YDL012C	0.576435	1.03176	0.318832		YKR014C	0.324117	0.652082	0.204576			YDL222C	4.04224	4.80763	0.339685		YOR162C	0.689375	1.03327	0.199163
YBR193C	-0.406782	0.0589178	0.338752		YPL254W	-1.04506	-0.866941	0.189468		YNL182C	-0.942282	-0.0983984	0.466479		YHR189W	-0.783381	-0.36401	0.249995		YNL325C	0.268925	1.04759	0.552405		YBR154C	-1.70684	-1.5165	0.189074		YCR083W	0.318254	0.763654	0.318768		YHR151C	-0.543339	-0.298058	0.204274			YGL166W	0.0823493	0.545947	0.339115		YJL060W	1.36258	1.74698	0.198962
YGR118W	-0.690027	-0.207175	0.338661		YBR035C	0.216596	0.560298	0.188916		YMR053C	0.240001	0.678445	0.46645		YAL031C	-0.148003	0.226222	0.249458		YKL088W	-0.332448	0.414155	0.551112		YJL127C	0.0776156	0.401414	0.188938		YIL073C	0.603744	1.05923	0.31822		YPL066W	0.0461725	0.34716	0.204153			YCR105W	0.699473	1.20908	0.338508		YGR287C	0.301325	0.621344	0.198916
YER131W	-1.11756	-0.608998	0.338389		YDR022C	0.338977	0.698597	0.188768		YDR181C	0.325104	0.73336	0.465609		YFL042C	0.133314	0.487744	0.249362		YDR202C	-0.0520562	0.707988	0.550674		YDR489W	-1.06139	-0.823149	0.188769		YPL122C	-0.619114	-0.211765	0.317147		YGL066W	0.466846	0.807111	0.203747			YDR502C	0.374778	0.859666	0.338479		YPL168W	-0.192723	0.0969791	0.198657
YER040W	-0.609775	-0.132869	0.337895		YKL168C	0.146123	0.47996	0.188539		YNR059W	1.88269	1.75669	0.46547		YJR100C	-0.00320248	0.360604	0.24924		YDR420W	-0.481248	0.255139	0.549218		YMR315W	0.544896	0.903299	0.188669		YLR173W	0.199888	0.638295	0.317045		YMR122W-A	0.635669	0.991682	0.203573			YML114C	-0.0978871	0.349737	0.337566		YGL252C	0.356957	0.679937	0.198635
YOR257W	-0.521157	-0.0504275	0.337333		YNL030W	-1.92044	-1.8594	0.188395		YBL055C	0.453478	0.816873	0.464906		YDR262W	0.882569	1.18339	0.248454		YJR139C	0.24918	1.02081	0.548239		YLR324W	1.22083	1.62986	0.188669		YCR059C	-0.821108	-0.421638	0.317019		YLL019C	0.958852	1.34548	0.203555			YDR322C-A	-0.454643	-0.0347393	0.337153		YJR040W	-0.392474	-0.114993	0.198577
YGR111W	0.287419	0.708636	0.337194		YLL033W	-0.00542339	0.308054	0.188294		YKL138C-A	-0.285867	0.330436	0.464393		YOR344C	-1.47893	-1.01312	0.248399		YDL104C	-0.384872	0.354084	0.547653		YPR138C	-1.34408	-1.12718	0.188655		YNL238W	-0.841346	-0.443058	0.316735		YDL180W	-0.807132	-0.587982	0.203516			YLR206W	0.259508	0.733319	0.336903		YBL078C	1.31128	1.6918	0.198437
YER173W	-0.0397061	0.40078	0.336695		YMR136W	0.450969	0.824471	0.188179		YMR192W	-0.702472	0.0562256	0.464009		YNL208W	2.93558	3.09256	0.248211		YIL149C	-0.932508	-0.221441	0.547379		YAL011W	-0.893248	-0.643374	0.188116		YPL168W	-0.391662	0.0235743	0.316606		YDR246W	0.128831	0.436519	0.203387			YDR265W	-0.0716366	0.376916	0.33684		YGL192W	0.0261355	0.328609	0.19832
YIL002W-A	0.00751991	0.444984	0.336592		YNL167C	-0.134341	0.161681	0.187996		YPL204W	-0.268508	0.34036	0.463154		YDL238C	0.208778	0.555462	0.247552		YMR251W-A	1.78543	2.63277	0.547264		YDL146W	0.0808477	0.402746	0.187478		YGL062W	1.70581	2.20046	0.316258		YMR219W	0.125082	0.431804	0.202975			YOR163W	0.358889	0.840055	0.336768		YJL031C	0.820806	1.17102	0.198032
YKL125W	-0.46421	0.00197955	0.336555		YHR161C	0.262561	0.610826	0.187924		YPR180W	-0.30286	0.317405	0.462834		YBR274W	-0.236278	0.140327	0.246682		YDR204W	0.800941	1.59772	0.546476		YNR003C	-1.7697	-1.58759	0.186674		YGR042W	0.241605	0.680349	0.316177		YHR006W	0.798721	1.16929	0.202966			YDR424C	0.352218	0.832233	0.336329		YML036W	-0.898852	-0.65294	0.197972
YDR373W	-0.127159	0.318349	0.336467		YML018C	-1.27075	-1.12644	0.186791		YDR068W	-0.417809	0.241641	0.462642		YOR087W	-0.619909	-0.216759	0.246483		YNL212W	0.0195375	0.776502	0.546072		YJL161W	1.69476	2.13607	0.186477		YGR043C	4.156	4.74329	0.315765		YPL067C	0.284195	0.605633	0.202727			YDR246W	0.21506	0.683607	0.335619		YMR145C	0.0722299	0.376037	0.197318
YIL076W	-0.10608	0.338094	0.336431		YLR306W	-0.486063	-0.238349	0.186727		YOR143C	-0.497181	0.189374	0.462548		YCR013C	-0.0254325	0.336156	0.246478		YLR149C	1.17334	1.98714	0.54533		YDR034W-B	3.47025	4.04442	0.18639		YFL041W	0.201601	0.638007	0.315612		YDL135C	0.174414	0.484964	0.202403			YMR163C	0.295245	0.768396	0.334604		YLR393W	-0.512523	-0.244175	0.197302
YOR101W	-1.51307	-0.983416	0.336179		YDR086C	-0.196349	0.0894526	0.186644		YDR369C	0.214268	0.656788	0.462483		YJL165C	0.181141	0.528186	0.246402		YOL148C	-0.335139	0.400125	0.543386		YKR067W	0.691756	1.05766	0.186287		YKR020W	0.665652	1.11949	0.31544		YDR319C	0.639499	0.993827	0.202192			YLR431C	0.355814	0.831929	0.333488		YOR108W	-1.89902	-1.71489	0.197167
YDL136W	-0.792816	-0.307156	0.336137		YKL116C	-0.34539	-0.0794687	0.186497		YDR373W	-0.298859	0.318015	0.461148		YMR134W	-0.0569087	0.306184	0.245969		YFR043C	-0.276416	0.459512	0.541811		YCR091W	1.19924	1.60274	0.186005		YER154W	-0.810488	-0.412926	0.315415		YJL103C	1.65429	2.10456	0.202018			YOR089C	0.0690562	0.523145	0.33333		YMR054W	-0.48088	-0.211315	0.196822
YCR007C	1.54671	1.88938	0.335935		YGL176C	0.194199	0.530247	0.185806		YPR190C	-0.553396	0.150605	0.461019		YIR037W	-0.182722	0.188545	0.245515		YDR421W	0.161284	0.918283	0.541189		YGR258C	1.08264	1.47714	0.185821		YPR079W	-0.779436	-0.381214	0.315052		YDR272W	0.772035	1.13822	0.201717			YBR019C	0.0441237	0.495142	0.33253		YGL037C	1.16203	1.53113	0.1968
YBL024W	-0.944946	-0.450919	0.335472		YOL001W	0.174446	0.507515	0.185558		YDL057W	0.582895	0.896006	0.45997		YKL051W	-0.558843	-0.161301	0.245503		YER167W	-0.424183	0.302955	0.540864		YJR093C	-0.336072	-0.0479033	0.185774		YML046W	-1.36681	-0.991147	0.314925		YKL171W	0.736066	1.09831	0.201359			YOR330C	0.254012	0.720082	0.331917		YJL062W	-0.389908	-0.115179	0.196582
YBR009C	-2.31607	-1.73856	0.335358		YOR185C	1.78407	2.32936	0.185498		YJL126W	0.0247182	0.528782	0.459597		YGL197W	0.821875	1.12197	0.244821		YPL149W	0.500162	1.27348	0.540711		YJL156C	-0.256082	0.038013	0.18573		YOR267C	-0.669148	-0.267241	0.314694		YOL082W	1.53399	1.97164	0.201197			YBR167C	-0.270382	0.155485	0.331679		YHR203C	-1.15701	-0.928972	0.19644
YPL265W	-1.527	-0.99846	0.334751		YPL252C	-1.62443	-1.52917	0.185203		YBR271W	-0.70082	0.051865	0.459458		YML070W	0.20035	0.543712	0.244688		YML117W	-0.0783625	0.664592	0.5398		YGR158C	-1.85226	-1.67841	0.185259		YKR023W	-0.337485	0.0770418	0.314682		YBR108W	2.12935	2.62308	0.200956			YOR236W	-0.549488	-0.145598	0.331159		YFL054C	1.77913	2.18509	0.19644
YLR225C	-0.0264358	0.410219	0.334492		YDR358W	0.596996	0.985199	0.18516		YKR009C	0.924741	1.11982	0.45929		YBR036C	1.09123	1.37208	0.244507		YMR034C	0.75388	1.53852	0.539733		YNL035C	-1.45223	-1.2487	0.185069		YCR069W	1.22627	1.70019	0.314553		YMR216C	0.0542956	0.350951	0.200712			YOL121C	-1.46719	-1.13342	0.330903		YLR027C	0.452413	0.777155	0.195875
YGL243W	-0.168053	0.276318	0.33382		YOR052C	-0.30067	-0.0313688	0.184829		YLR257W	0.40942	0.780916	0.459051		YDR391C	0.812448	1.11263	0.244398		YBL002W	-2.62573	-2.01092	0.539615		YBL069W	-0.89586	-0.650905	0.184898		YNL326C	-0.0715218	0.352026	0.313911		YPR185W	0.160893	0.467564	0.200651			YML066C	-0.0269128	0.415905	0.330622		YLR245C	0.106095	0.409752	0.195807
YFR030W	-0.138681	0.303865	0.333795		YGR127W	0.419592	0.783029	0.184255		YGL080W	-0.172789	0.397252	0.458136		YJL155C	0.407162	0.735485	0.244262		YDL005C	-0.0936582	0.647612	0.539168		YBR053C	2.66327	3.17354	0.184041		YOL009C	0.111111	0.54126	0.313663		YIR010W	0.50727	0.846532	0.200486			YGR288W	0.366375	0.838367	0.330135		YPL091W	0.0095748	0.307376	0.195803
YHR187W	-0.246805	0.202318	0.333782		YPL087W	0.435875	0.801015	0.183961		YIL122W	0.909491	1.10827	0.458011		YNL321W	-0.145506	0.221308	0.244158		YPL229W	0.218871	0.973884	0.537826		YPL170W	0.697006	1.05944	0.183653		YOL125W	-0.331954	0.08084	0.313334		YNL230C	-0.0335	0.253692	0.199943			YAL027W	0.096234	0.545947	0.328945		YLR088W	-0.0823146	0.209588	0.195577
YFR017C	0.998075	1.37019	0.332999		YKL156W	-1.46959	-1.35635	0.183585		YOR057W	-0.276191	0.32907	0.457938		YDR072C	0.936096	1.22729	0.244145		YPL109C	0.368058	1.12966	0.537204		YDR490C	0.381851	0.720574	0.183582		YOR303W	0.281021	0.717068	0.313263		YDL110C	1.17327	1.57482	0.199919			YML108W	-1.23522	-0.887341	0.328506		YMR116C	-1.80328	-1.61582	0.195469
YNL260C	0.0880811	0.515264	0.33268		YPL006W	0.748617	1.1539	0.183227		YHR103W	0.42509	0.789182	0.457354		YER141W	-1.00936	-0.58447	0.24247		YMR287C	-0.745255	-0.0411752	0.536078		YDR121W	-0.971634	-0.734976	0.183113		YIL049W	-1.10626	-0.724256	0.312441		YMR164C	0.652674	1.00454	0.199691			YBR046C	1.54194	2.10073	0.328408		YAL009W	-0.346672	-0.0712118	0.195287
YKL168C	-0.0936457	0.344228	0.332392		YBR111C	0.434915	0.797914	0.182627		YJL147C	-0.139171	0.417655	0.456725		YGR038W	-0.117487	0.244807	0.242283		YKL138C	-1.67962	-1.02252	0.536028		YKL190W	-0.583197	-0.317619	0.182994		YOR085W	-0.617438	-0.217158	0.312198		YBR001C	0.741204	1.10104	0.199402			YER056C-A	-1.26596	-0.920789	0.328252		YPR198W	0.958035	1.31214	0.194995
YFL029C	0.210131	0.629371	0.332317		YNR026C	-0.075345	0.219657	0.182168		YKR020W	1.19938	1.2972	0.45671		YIR007W	-0.284098	0.0896821	0.242166		YPL141C	-0.0921161	0.644431	0.535858		YGL083W	0.21398	0.539176	0.182932		YDR232W	-0.540951	-0.137892	0.312105		YPL190C	0.21201	0.521258	0.199121			YDL067C	-0.153222	0.275809	0.327772		YKR058W	0.00481186	0.301082	0.194951
YBL064C	0.82584	1.2072	0.332085		YDR391C	1.09089	1.53944	0.181989		YGL005C	-0.408434	0.240423	0.456476		YDR151C	-0.719927	-0.31606	0.241889		YOR042W	0.780804	1.56	0.535048		YPL219W	0.258975	0.587407	0.182841		YGL256W	-0.614319	-0.214539	0.311769		YER060W	-0.537089	-0.299101	0.198956			YOR337W	-0.709249	-0.322662	0.327645		YNL321W	0.228506	0.537755	0.194555
YGR104C	-0.383178	0.0712447	0.331581		YDR345C	0.395394	0.752025	0.181862		YPL227C	0.464972	0.81114	0.453803		YGR149W	0.965555	1.25144	0.241769		YIR037W	1.22079	2.02151	0.534659		YIR035C	-0.2961	-0.00968299	0.182542		YLR243W	-1.17261	-0.794236	0.311674		YNL098C	-0.419798	-0.171189	0.19862			YHR048W	-0.705922	-0.319203	0.327563		YBL076C	-0.850421	-0.607015	0.194239
YHR052W	-1.13392	-0.633774	0.331526		YMR251W-A	1.24164	1.70978	0.181788		YDR223W	1.54518	1.52034	0.453295		YGL157W	0.698558	1.00201	0.240964		YNL305C	1.23957	2.04106	0.534546		YBL086C	-0.778986	-0.52898	0.182376		YDR359C	-0.110326	0.30829	0.311515		YML077W	-0.92496	-0.724441	0.198484			YDL175C	-0.402479	0.00641908	0.326962		YLR089C	0.460453	0.782979	0.194021
YOL005C	0.318167	0.729687	0.331493		YBR246W	-0.355067	-0.0978966	0.181548		YBR154C	-0.647228	0.0773276	0.451307		YDR022C	0.110634	0.454987	0.240823		YNL091W	-0.199124	0.529931	0.534396		YOL055C	-0.057951	0.24546	0.181967		YHR209W	1.14651	1.6128	0.311368		YML006C	-0.684146	-0.461602	0.197942			YBR212W	0.637442	1.12495	0.326673		YPR089W	-0.16384	0.12016	0.193545
YKL119C	0.0202946	0.44929	0.330987		YMR122W-A	0.51771	0.889708	0.181355		YBL046W	0.0318407	0.523422	0.451206		YOL155C	-0.0183119	0.334989	0.240774		YPL006W	0.699592	1.4714	0.532764		YGR020C	-1.23611	-1.02101	0.181922		YIL048W	0.181352	0.610386	0.311033		YLR106C	-1.44439	-1.29499	0.197218			YJL177W	-1.15322	-0.802561	0.326159		YDR077W	1.05372	1.4115	0.193539
YIR038C	3.1099	3.35043	0.330985		YDL124W	1.10629	1.55586	0.181313		YPL019C	1.54992	1.52058	0.450899		YLR407W	0.626225	0.934416	0.240732		YEL030W	-0.00705585	0.7287	0.532367		YAL053W	0.62824	0.982779	0.181785		YER007W	-0.440648	-0.0356932	0.310769		YNL173C	0.606755	0.950596	0.197213			YOR098C	0.138836	0.587599	0.326094		YHR179W	-1.59974	-1.40279	0.193523
YMR278W	0.470549	0.870971	0.330179		YJL132W	0.703101	1.09887	0.180901		YER126C	0.272126	0.680565	0.45058		YOR023C	-0.689784	-0.289674	0.240681		YOL048C	1.31743	2.11908	0.531954		YGL043W	-0.983009	-0.749219	0.181739		YDR490C	0.0922401	0.517092	0.310487		YBR006W	0.419006	0.744995	0.197177			YJR004C	-1.81368	-1.51333	0.326077		YLR177W	-0.451408	-0.185127	0.193344
YGR128C	-0.953688	-0.466612	0.330015		YDR387C	0.520889	0.892246	0.180653		YOR281C	-0.124512	0.41961	0.45031		YDR339C	0.162421	0.502455	0.24031		YPL203W	0.432798	1.18876	0.531075		YHR131C	0.304695	0.634922	0.181731		YER088C	-0.0439206	0.375695	0.310453		YDR490C	0.537802	0.875041	0.197169			YGR274C	-0.456019	-0.0525693	0.326023		YPL252C	-2.14862	-1.98552	0.193116
YKL110C	-0.538936	-0.0781409	0.3293		YDR518W	0.347619	0.695532	0.180263		YLR306W	-0.900386	-0.0902343	0.450295		YER152C	1.44895	1.69764	0.239275		YNL237W	0.903652	1.68215	0.530314		YGR288W	0.15977	0.478817	0.181509		YIL042C	0.670176	1.11667	0.310227		YDR485C	0.619975	0.964584	0.196886			YGL231C	-0.051787	0.381093	0.325144		YML100W	0.513362	0.83777	0.193112
YIL027C	0.0416734	0.466979	0.329247		YOL113W	-0.139908	0.143234	0.179954		YDL070W	-0.0831658	0.446512	0.450087		YCL049C	0.723502	1.02234	0.238867		YOR322C	-0.122829	0.601439	0.528453		YOR126C	-0.436602	-0.16272	0.181172		YGL203C	-0.0670564	0.350584	0.309694		YFL034C-B	-0.464076	-0.222241	0.196882			YKL186C	-0.510771	-0.112778	0.325141		YKR053C	-0.280739	-0.00447338	0.193098
YDL219W	-0.205177	0.235067	0.32916		YDR236C	0.145622	0.465817	0.179551		YGR120C	-0.309492	0.297127	0.44953		YJL139C	0.559834	0.869981	0.238767		YDL044C	-0.573338	0.127605	0.527965		YKL085W	0.699542	1.05838	0.181075		YFR030W	0.406683	0.840742	0.308563		YAL053W	1.10531	1.49583	0.196822			YJL065C	-0.335499	0.0752516	0.324757		YGL174W	0.159797	0.462675	0.193041
YMR073C	0.0708439	0.493634	0.328711		YNL015W	1.56606	2.07339	0.179406		YBR057C	-0.527713	0.153374	0.449229		YDR457W	-0.306461	0.0642054	0.238742		YFL046W	0.162823	0.90064	0.527908		YHR001W-A	1.04108	1.42471	0.180538		YDR285W	-1.35062	-0.983612	0.308498		YFR021W	-0.292433	-0.0354448	0.196128			YBR151W	-0.168098	0.25515	0.324604		YNL044W	0.677062	1.01128	0.193036
YPR107C	-0.0742069	0.357147	0.328504		YOR381W	-0.516516	-0.284345	0.179095		YGR095C	-0.554029	0.135789	0.448984		YMR122W-A	1.45238	1.6999	0.238594		YJL131C	-0.44201	0.264578	0.52731		YGL227W	1.16534	1.5579	0.180281		YIL053W	-1.83299	-1.48525	0.307875		YPL213W	0.0347727	0.322322	0.195819			YOL155C	-0.793292	-0.417571	0.324596		YDR037W	-1.12866	-0.90413	0.192855
YPL037C	-0.408356	0.0431081	0.328304		YBR204C	0.280388	0.617248	0.178816		YPL146C	0.188786	0.62334	0.448522		YOR065W	-0.302272	0.0677559	0.238489		YER004W	0.829549	1.59965	0.527089		YER006W	-3.01878	-2.93991	0.180078		YHR100C	-0.535135	-0.140126	0.306366		YJL159W	0.411009	0.733974	0.195649			YKL058W	-0.823642	-0.450458	0.324439		YDR050C	0.266182	0.57462	0.192432
YLR327C	1.16511	1.52055	0.328277		YJR110W	-0.212753	0.058202	0.178247		YDR074W	0.406549	0.765884	0.448065		YNL046W	0.0982936	0.440322	0.238488		YGR101W	-0.127728	0.593482	0.526514		YOR383C	0.460604	0.799855	0.179924		YDL199C	0.940448	1.39164	0.306339		YOR247W	1.12622	1.51639	0.195249			YLR438C-A	-0.888287	-0.520219	0.324301		YNL301C	-1.24716	-1.03127	0.191858
YKL214C	-0.250877	0.190544	0.327985		YBR063C	-0.00340459	0.295156	0.178242		YOL055C	-0.35039	0.268327	0.44792		YML052W	-0.56949	-0.180915	0.238393		YLR437C	-1.76924	-1.13456	0.523665		YNL336W	0.936873	1.31157	0.179772		YPL265W	0.960093	1.41096	0.305597		YOR089C	0.510694	0.842244	0.195065			YKL040C	-0.436301	-0.0347692	0.323697		YLL032C	-0.13944	0.143236	0.191622
YMR226C	1.01603	1.38011	0.327944		YNL310C	-0.263337	0.00057969	0.178004		YDR043C	-1.02919	-0.177755	0.447884		YER044C	-0.538363	-0.152759	0.23781		YDR067C	-0.0253191	0.695941	0.523004		YFL042C	1.35007	1.75568	0.17975		YIL038C	-0.573254	-0.181296	0.305257		YAL017W	0.0108009	0.294887	0.195016			YDR408C	0.106707	0.548468	0.322989		YBR101C	-0.645804	-0.394065	0.191449
YGL010W	0.101286	0.521074	0.327875		YJL210W	0.399725	0.750534	0.177629		YKR023W	0.206859	0.632623	0.446356		YGR008C	0.24643	0.575943	0.236906		YDL115C	0.31991	1.05821	0.5228		YLR025W	0.647284	0.998272	0.178394		YMR271C	0.886351	1.33287	0.304529		YOL073C	0.189176	0.489817	0.194776			YOR130C	-0.479044	-0.0823764	0.322597		YIL121W	-0.563314	-0.307021	0.191144
YIL111W	0.310101	0.71691	0.3277		YKL165C	0.802163	1.20591	0.177535		YGL095C	0.110854	0.569425	0.446261		YOR204W	-0.985617	-0.57009	0.236828		YDL078C	0.547453	1.29622	0.522143		YKL026C	1.78212	2.21792	0.178271		YCR020C-A	-0.144893	0.26229	0.304497		YKL204W	0.275512	0.583377	0.194128			YNL286W	-0.0920545	0.333937	0.322538		YGL250W	0.740179	1.0753	0.191028
YMR218C	0.0204728	0.444882	0.327651		YER115C	-0.641634	-0.428324	0.177534		YOR046C	-0.564471	0.125605	0.446207		YGR013W	0.80734	1.09728	0.23664		YDR494W	-1.1299	-0.466489	0.52135		YBR230C	1.73913	2.17152	0.178143		YMR013C	-0.616939	-0.228285	0.304119		YDL056W	0.102288	0.392822	0.193515			YDR409W	-0.357183	0.0482669	0.322271		YGL251C	0.185676	0.486778	0.190747
YKR021W	-0.076407	0.353767	0.327545		YIL099W	0.646964	1.03018	0.177495		YPL002C	0.227809	0.646012	0.44604		YDR529C	-0.0868399	0.265412	0.236499		YNL139C	-0.0430365	0.674447	0.521013		YPL099C	-0.126342	0.166261	0.178094		YBL001C	0.773213	1.21433	0.30377		YHR114W	-0.150897	0.115586	0.193482			YMR020W	1.20815	1.73225	0.322057		YFL009W	0.21891	0.522005	0.190732
YBR131W	-0.0484807	0.379952	0.327518		YHR043C	0.585685	0.96079	0.177476		YAR027W	0.887784	1.07944	0.445836		YPL016W	-0.814621	-0.411554	0.236457		YDL185W	0.303118	1.03545	0.519268		YPL138C	-0.0123191	0.288715	0.17802		YER068W	-0.65363	-0.267264	0.303502		YOR193W	0.279946	0.587221	0.193447			YHR205W	-0.152362	0.268252	0.321997		YOR070C	0.137266	0.435408	0.190728
YPR036W-A	-1.26272	-0.760744	0.327132		YCR024C-A	-1.18919	-1.04821	0.17746		YDR320C-A	-0.277437	0.313389	0.445517		YPL159C	0.709604	1.00598	0.236346		YBR251W	-1.33485	-0.684832	0.519206		YDL189W	-0.913486	-0.680158	0.177878		YBR294W	0.587753	1.02136	0.303463		YBR211C	-0.263944	-0.00855859	0.193225			YKL218C	2.5836	3.21181	0.32177		YDR505C	0.454252	0.77114	0.190411
YJL124C	-0.334581	0.110453	0.326897		YML038C	0.200018	0.524109	0.177381		YGR085C	-0.680633	0.0483018	0.445394		YFR039C	0.714068	1.00988	0.236164		YJL137C	-0.450083	0.243763	0.518803		YGR031W	0.0363027	0.340675	0.177813		YNL322C	0.678657	1.11564	0.3034		YPL056C	1.25531	1.65405	0.192778			YIR038C	4.12282	4.86763	0.321507		YDR414C	-1.52175	-1.32469	0.190358
YDR379W	0.0918056	0.510213	0.326448		YBR295W	0.387051	0.735523	0.177189		YOR154W	0.881811	1.07472	0.445178		YDL133W	1.54617	1.7838	0.23615		YIL130W	-0.707759	-0.0269012	0.518767		YBL091C-A	-0.158294	0.131387	0.177734		YDR262W	1.00252	1.45102	0.302829		YFL062W	0.723209	1.07121	0.192576			YFR003C	0.373365	0.832637	0.321114		YHL021C	0.659807	0.988987	0.190298
YBR061C	-0.597177	-0.136831	0.326383		YNR047W	0.312503	0.651101	0.177161		YPR143W	0.529729	0.843005	0.444871		YKL090W	-0.280033	0.0845309	0.235626		YKL142W	1.49356	2.28492	0.518767		YOR227W	0.851657	1.21627	0.177246		YPR167C	-0.273495	0.125672	0.302335		YDR004W	-0.273911	-0.0208402	0.192302			YIL153W	1.02257	1.53114	0.321087		YER167W	0.191116	0.491873	0.190284
YOL133W	-0.0254749	0.399777	0.326222		YNL147W	-0.266922	-0.00480988	0.177123		YDR001C	0.491758	0.817855	0.444705		YJL134W	-0.433133	-0.0581165	0.235443		YOR113W	0.235535	0.962837	0.51814		YDL022W	-0.135735	0.154805	0.177168		YHL026C	0.158737	0.573773	0.301919		YJL163C	0.521137	0.849495	0.192245			YGL085W	-0.414022	-0.0147041	0.321037		YDR209C	-0.830661	-0.592539	0.189793
YER157W	-0.11686	0.313943	0.326205		YBL006C	-0.0390123	0.252927	0.176967		YHR209W	0.775887	1.00443	0.4446		YPL011C	-0.0368118	0.310187	0.235213		YGL045W	1.19224	1.96702	0.51776		YNL274C	1.80225	2.23777	0.177047		YJL036W	0.174747	0.590362	0.301897		YML076C	0.189893	0.486395	0.191939			YLR399C	-0.35655	0.0465034	0.320607		YOL123W	-0.571604	-0.317929	0.189693
YJR119C	0.163886	0.576661	0.325547		YEL017W	-0.62933	-0.416103	0.176405		YDR421W	0.10458	0.563303	0.44459		YBR108W	1.20498	1.46507	0.235133		YJL023C	0.0574699	0.775136	0.51766		YPR018W	-0.470994	-0.206133	0.176781		YJL186W	-0.58557	-0.199416	0.301556		YDR293C	-0.089399	0.180597	0.191919			YFR040W	-0.0675729	0.357287	0.320501		YMR108W	-0.0585256	0.225099	0.188909
YML131W	1.74647	2.06131	0.324527		YLR179C	-0.897683	-0.720065	0.176264		YIL071C	-0.157993	0.390585	0.444439		YJR045C	-1.55393	-1.10117	0.235004		YBR006W	0.627294	1.3725	0.516924		YJL029C	-0.0646193	0.230637	0.176753		YNL186W	-0.270317	0.127348	0.301208		YJR110W	-0.121942	0.1444	0.191536			YKL069W	-0.226174	0.185939	0.320028		YDR361C	-2.02727	-1.86318	0.188756
YEL056W	-0.266225	0.171284	0.324452		YBR149W	1.52701	2.02428	0.176153		YHR040W	0.060666	0.534253	0.444428		YLR454W	-0.0887791	0.261464	0.234928		YCR079W	0.533502	1.27373	0.516739		YBR235W	-0.182883	0.102626	0.176147		YNL074C	-0.173657	0.226781	0.300578		YKR055W	0.0805349	0.365519	0.191163			YFR025C	-0.0896095	0.332596	0.319834		YOR032C	-0.295351	-0.026682	0.188494
YNL001W	-0.143396	0.285761	0.323825		YOR136W	0.0807424	0.386764	0.175833		YJR134C	0.0384236	0.518735	0.443674		YGL198W	0.0974199	0.434579	0.234879		YMR201C	0.0584593	0.773458	0.515786		YMR236W	-0.418924	-0.151207	0.17607		YER175C	0.535746	0.961768	0.299576		YLR392C	0.215786	0.513525	0.191117			YDR185C	-0.981231	-0.627122	0.319607		YGR145W	-2.80339	-2.68697	0.188313
YGL004C	0.0717956	0.4875	0.323587		YNL058C	-1.60202	-1.518	0.175806		YBR073W	-0.230645	0.341509	0.443322		YPL203W	-0.424549	-0.0521199	0.233988		YPR028W	0.857103	1.61195	0.515615		YGL126W	0.748102	1.10291	0.175854		YCL029C	-0.664502	-0.284509	0.299367		YOR049C	-0.573367	-0.350624	0.190993			YDL047W	-0.428236	-0.0323638	0.319427		YGR043C	4.39582	4.94838	0.188229
YIL004C	-0.218478	0.214625	0.323363		YOR202W	-0.304954	-0.0504186	0.175427		YOR265W	-0.459493	0.190827	0.443066		YBR208C	-1.17467	-0.749989	0.233858		YOR292C	0.0528788	0.766715	0.515177		YPR095C	-0.263901	0.0147463	0.175607		YNL294C	0.193809	0.606376	0.299279		YDR320C-A	0.664775	1.00454	0.190753			YLR344W	-1.45996	-1.14258	0.319371		YMR217W	-2.4756	-2.34005	0.187813
YGR058W	-0.544595	-0.0921409	0.322968		YJL059W	0.0737072	0.378089	0.175362		YOR075W	0.122439	0.573156	0.443018		YLR130C	0.107962	0.442665	0.233619		YGL250W	0.619338	1.36123	0.514912		YNL036W	0.705826	1.057	0.175536		YDR026C	-0.36686	0.024285	0.299238		YPL216W	-0.319484	-0.0732847	0.190581			YHR017W	-0.451181	-0.0572415	0.319298		YPL249C	0.493277	0.808399	0.187577
YBR191W	-0.638346	-0.180265	0.322901		YER119C	0.868266	1.2772	0.175195		YPL161C	-0.323489	0.27999	0.442894		YMR165C	-0.0429197	0.302227	0.233544		YDR473C	0.50588	1.24205	0.514899		YDR450W	-2.40313	-2.28488	0.175496		YFL046W	-0.00658028	0.397625	0.298775		YOR380W	-0.274934	-0.0251275	0.190165			YHR161C	0.638506	1.11427	0.318625		YDR409W	-0.160123	0.1149	0.187232
YOL116W	-0.456426	-0.00956435	0.322812		YOR271C	-1.38753	-1.27647	0.17497		YPR101W	-0.178301	0.375216	0.442746		YCR030C	0.0843374	0.420398	0.233405		YBR139W	1.15583	1.92459	0.51487		YMR284W	0.495556	0.830777	0.175395		YPL247C	0.158604	0.568856	0.298603		YNL279W	-0.174489	0.0848158	0.190149			YJL136C	-1.09446	-0.750859	0.318313		YDR341C	-1.14685	-0.931659	0.187207
YDR510W	-0.00798168	0.410898	0.322355		YJR127C	-0.252139	0.00815991	0.174631		YMR121C	0.339821	0.715654	0.44273		YIL036W	-0.532311	-0.153564	0.233099		YNL055C	1.21666	1.98837	0.5148		YLR433C	-0.0580439	0.234869	0.174821		YIL120W	-0.681387	-0.303226	0.298543		YKL049C	0.43165	0.747842	0.189762			YHR146W	0.0580702	0.489103	0.318202		YNL152W	-0.85207	-0.619324	0.186995
YDR419W	-0.145564	0.280642	0.321577		YMR184W	0.735299	1.1257	0.174534		YGL144C	0.193532	0.61939	0.442615		YLR224W	0.509876	0.815438	0.232853		YML034W	-0.51314	0.171588	0.514698		YLR414C	1.06368	1.4404	0.174679		YOR092W	-0.32349	0.0679356	0.298286		YJL115W	-0.270525	-0.0214075	0.189419			YML004C	0.774529	1.25955	0.317889		YGL253W	-1.39811	-1.19858	0.186911
YER169W	0.152189	0.560226	0.321573		YBR192W	-1.43933	-1.33581	0.174508		YJL136C	-1.46776	-0.472783	0.442164		YFR049W	-0.231016	0.126073	0.232661		YOR193W	-0.0170238	0.692345	0.514517		YHR089C	-3.01062	-2.93978	0.174192		YIL065C	0.719554	1.14944	0.297394		YOR008C	0.351183	0.658738	0.189081			YIL038C	-0.710964	-0.339514	0.317429		YMR066W	-0.101289	0.176751	0.186855
YBR195C	-0.521718	-0.0727032	0.321478		YGR288W	0.556759	0.923421	0.174412		YER100W	-0.496486	0.164855	0.441676		YKL124W	0.556112	0.856188	0.231202		YML070W	2.02777	2.83973	0.514474		YAL024C	-0.441825	-0.178931	0.173953		YFL031W	0.233059	0.643684	0.296895		YNL190W	-0.429859	-0.196364	0.18907			YDR510W	-0.310582	0.0908881	0.317151		YOR040W	0.981437	1.32498	0.186778
YLR292C	-0.141226	0.283617	0.320777		YDR139C	-0.201342	0.0650132	0.174204		YDR213W	0.514344	0.829029	0.44164		YOR035C	0.432534	0.741132	0.231117		YDL056W	-0.297077	0.397695	0.514145		YKL208W	-0.0583415	0.233026	0.173783		YHR106W	1.31952	1.77069	0.29631		YKL061W	0.853784	1.20874	0.188912			YJR148W	-0.825094	-0.46289	0.317039		YDR416W	-0.377479	-0.116918	0.186346
YDL235C	-0.235699	0.194701	0.320627		YOR208W	0.247022	0.572151	0.173963		YOL128C	0.311623	0.695088	0.441027		YOR070C	-0.402292	-0.035728	0.230832		YPL199C	-0.520828	0.162207	0.513798		YIR038C	5.09679	5.77425	0.173765		YBR129C	-0.234136	0.157702	0.29621		YJR066W	-0.291044	-0.0448377	0.188767			YGR093W	-1.14478	-0.808213	0.316125		YDR073W	-0.694823	-0.454435	0.1857
YGR166W	-0.121091	0.301648	0.320138		YDL216C	0.0181298	0.312591	0.173647		YDR312W	-0.346185	0.262332	0.440601		YER095W	0.288971	0.60696	0.230645		YLR176C	-0.579949	0.100016	0.513727		YNL103W	-0.0944181	0.194191	0.173745		YOL137W	-0.236285	0.154208	0.295333		YCR102C	-2.05399	-1.97504	0.188676			YEL065W	-1.77111	-1.48237	0.315973		YER033C	0.854973	1.18875	0.185336
YDR121W	-0.360799	0.0752947	0.319214		YBR248C	-1.13812	-0.996894	0.173163		YDL115C	0.428357	0.771248	0.440572		YGL003C	-0.22075	0.132695	0.230518		YCR038C	-0.0430821	0.662438	0.512765		YDL136W	-2.13658	-2.001	0.173693		YEL060C	2.93735	3.44855	0.295186		YDR072C	-0.130704	0.130397	0.188561			YLR320W	-0.256022	0.147775	0.315912		YLL003W	-0.00722383	0.274183	0.185254
YDR288W	0.274412	0.671381	0.31894		YKR061W	0.769377	1.16219	0.173161		YOL151W	1.28162	1.33169	0.440373		YJL206C	-0.0886001	0.254988	0.230065		YBR010W	-1.98276	-1.37499	0.512504		YBR058C-A	0.0414561	0.339854	0.173481		YPL128C	-0.999084	-0.637983	0.295105		YKR051W	-0.405849	-0.171304	0.188243			YDL091C	0.979287	1.47695	0.315902		YCR079W	0.688503	1.01183	0.185088
YPL139C	-0.6518	-0.19893	0.318503		YNL157W	0.373552	0.713986	0.173046		YMR240C	-0.385801	0.235359	0.439814		YLR342W	0.597113	0.891756	0.229322		YPL168W	-0.584795	0.0923934	0.51198		YNL062C	-1.6483	-1.47684	0.173222		YKL171W	0.531772	0.949924	0.294221		YBR016W	0.786538	1.13364	0.187918			YFR049W	0.745226	1.22449	0.315484		YMR197C	0.499369	0.810397	0.184515
YPL089C	-0.207028	0.218644	0.318455		YLL007C	-0.377579	-0.136353	0.172957		YDR073W	-0.428834	0.20677	0.439553		YOR219C	0.278166	0.594847	0.229134		YGL094C	-0.102437	0.598514	0.511668		YJR059W	0.0532699	0.350873	0.172337		YDR072C	0.0813192	0.479668	0.292389		YBR056W	0.931502	1.2916	0.187412			YPR116W	-0.151311	0.258894	0.314857		YGR134W	-0.359748	-0.101368	0.184113
YGR085C	-0.722277	-0.26585	0.317963		YLR097C	-0.033288	0.252966	0.172703		YLR003C	0.100941	0.554802	0.439484		YHR199C	-0.133185	0.212215	0.229109		YJL042W	0.529994	1.26231	0.511407		YDR510W	-0.102352	0.183428	0.172223		YHR050W	0.487902	0.899642	0.290932		YIL154C	0.795459	1.14201	0.186974			YKL204W	-0.0326997	0.386465	0.314819		YLR340W	-1.15036	-0.940138	0.183946
YIL044C	-0.00934307	0.403261	0.31772		YFR034C	-0.826532	-0.645329	0.172424		YDR179W-A	-0.141824	0.394707	0.439004		YLR011W	-0.00728785	0.329222	0.229043		YLR395C	0.141698	0.85413	0.511135		YGR247W	-0.485451	-0.229516	0.17144		YLR438W	-1.03817	-0.686416	0.289653		YOR330C	0.393829	0.702258	0.186944			YKL183W	-1.18851	-0.857199	0.314808		YBR149W	1.90663	2.30205	0.183904
YER051W	-0.034651	0.379124	0.317447		YLR240W	0.167321	0.479573	0.172397		YNL255C	0.0401214	0.514262	0.439003		YOR149C	0.567821	0.863768	0.228779		YNL078W	-0.963175	-0.306615	0.510853		YJL131C	-0.125139	0.157183	0.17103		YBR089C-A	-0.303249	0.0759864	0.289293		YGR110W	1.1497	1.52969	0.186886			YHR131C	0.0341899	0.458357	0.314764		YNL061W	-2.01305	-1.8554	0.183739
YOR019W	1.03301	1.38031	0.316464		YNL056W	-0.706747	-0.510935	0.171635		YGL113W	-0.0323291	0.466522	0.438892		YOL065C	-0.0658412	0.273699	0.228265		YMR317W	-0.0706802	0.630549	0.510761		YDR322C-A	-0.0469852	0.240115	0.170298		YBL093C	0.0777871	0.471504	0.289268		YHR100C	-0.547772	-0.328901	0.186746			YOR261C	0.219649	0.65756	0.314525		YMR043W	-0.678629	-0.440194	0.183687
YMR053C	0.302095	0.693398	0.31604		YPR115W	0.509981	0.86592	0.171398		YDR202C	-0.470167	0.178385	0.43853		YDL072C	0.433415	0.737967	0.228199		YLR320W	-0.352178	0.334072	0.510176		YBL105C	0.375627	0.693123	0.169441		YKL084W	-0.246082	0.135214	0.289212		YPL003W	-0.304961	-0.0631797	0.186673			YAR019C	0.0303805	0.453515	0.314258		YFL030W	2.33929	2.76044	0.183571
YBR216C	-0.116176	0.299982	0.315559		YGL036W	-0.118883	0.153569	0.17104		YGR102C	0.530238	0.83539	0.438228		YNL055C	0.000588837	0.335166	0.228032		YNL265C	0.347778	1.06824	0.509534		YLR285W	-1.13366	-0.929241	0.169417		YGL035C	0.570023	0.982182	0.289052		YIL087C	0.505355	0.823409	0.186305			YJL036W	0.336998	0.783064	0.314006		YDR466W	0.103076	0.387998	0.18308
YOL121C	-0.652879	-0.204159	0.31543		YIL051C	-0.295313	-0.0461446	0.171032		YOR197W	0.7914	1.00681	0.438069		YLR350W	0.754647	1.03595	0.227618		YBR062C	0.92434	1.67362	0.509449		YHR041C	-1.20644	-1.00776	0.169219		YDR276C	0.119835	0.514388	0.288737		YLR438C-A	-0.31745	-0.0780981	0.185833			YBL078C	1.2016	1.7121	0.313135		YDR135C	0.295328	0.590766	0.182303
YGL246C	-0.660996	-0.212185	0.315135		YOR278W	0.0892423	0.388819	0.170823		YBR273C	0.102805	0.55416	0.437924		YHR209W	0.607227	0.898669	0.227496		YPR023C	0.41886	1.14275	0.509441		YBR062C	1.46893	1.86788	0.169144		YPR184W	1.35958	1.80085	0.288376		YMR148W	0.292218	0.589043	0.185615			YMR252C	0.219479	0.655019	0.31292		YBR161W	0.407064	0.709213	0.182261
YJR056C	-0.487749	-0.0498981	0.31485		YDR043C	-0.735523	-0.544817	0.170768		YOR216C	-0.692194	0.0315522	0.437745		YGR181W	-1.02482	-0.619992	0.226991		YEL065W	-1.26109	-0.622131	0.509027		YNR061C	-0.359101	-0.0971935	0.169061		YDR364C	-0.248873	0.130712	0.288099		YJL185C	1.00965	1.3744	0.185559			YMR236W	-0.419728	-0.0329041	0.312827		YNL209W	-1.35585	-1.16059	0.182227
YOR143C	-0.668186	-0.219551	0.314688		YML017W	-0.0872186	0.1889	0.170702		YOR299W	0.0733338	0.53387	0.437151		YDR047W	-0.794937	-0.40641	0.226818		YLR290C	0.43716	1.16078	0.508624		YLR271W	1.54265	1.94638	0.168644		YIL017C	0.330842	0.732428	0.288039		YOL020W	-0.610613	-0.399762	0.185355			YPL229W	0.386338	0.834375	0.312794		YGR080W	0.572823	0.884759	0.182084
YNL076W	-0.195022	0.22293	0.313361		YDR251W	0.0991546	0.399795	0.170662		YHR052W	-0.231426	0.333607	0.437147		YCR044C	-0.205157	0.141775	0.226547		YLR238W	-0.104223	0.591579	0.50818		YJR134C	0.491741	0.816217	0.168271		YKL001C	1.01591	1.44287	0.28753		YCR008W	0.241732	0.533305	0.185301			YDR311W	-0.587128	-0.213323	0.312625		YAL005C	0.688277	1.00697	0.181919
YMR270C	-0.444197	-0.011798	0.312812		YKR102W	0.52558	0.881992	0.170348		YER064C	0.673431	0.927738	0.43677		YLR270W	-0.0349468	0.299943	0.226441		YKL137W	-0.780674	-0.119276	0.507872		YIL023C	0.125037	0.420978	0.167543		YJR100C	0.123685	0.516394	0.287356		YBL051C	-0.211466	0.0366947	0.184997			YER102W	-1.64913	-1.35623	0.312499		YPL211W	-3.58682	-3.52741	0.181774
YPL026C	-0.199882	0.217136	0.312464		YKL090W	0.0502207	0.343451	0.17003		YGR127W	-0.200378	0.353534	0.436751		YJL047C	-0.127737	0.213613	0.226422		YGL036W	-0.556124	0.112136	0.504831		YPL060W	0.312216	0.621789	0.167279		YLR271W	1.10483	1.53451	0.28707		YDR159W	-0.187862	0.0623557	0.184876			YOR101W	-2.37805	-2.14058	0.31247		YBR129C	-0.061251	0.211493	0.181558
YPL002C	0.366853	0.749063	0.312291		YLR250W	0.304344	0.630544	0.169666		YHR087W	-0.516493	0.144824	0.435923		YML101C	-0.486641	-0.120311	0.226344		YCL056C	-0.136946	0.551513	0.504249		YBR220C	-0.824985	-0.600818	0.167122		YER162C	0.744298	1.16024	0.28707		YLR180W	-1.62291	-1.50896	0.184723			YLR219W	0.823353	1.30336	0.311948		YNL101W	0.18886	0.476301	0.181242
YDR372C	0.0361172	0.438403	0.312219		YIL152W	-0.0489626	0.23032	0.169456		YAL010C	-0.913547	-0.116215	0.43581		YGR282C	0.986789	1.24948	0.225872		YHR195W	-0.339033	0.338863	0.50396		YGR275W	-0.282466	-0.0182254	0.166741		YPR173C	0.427332	0.830824	0.286811		YDL065C	0.259414	0.550235	0.183663			YER169W	0.099248	0.523986	0.311787		YGR203W	-0.812562	-0.58608	0.181056
YNR007C	0.238135	0.627989	0.312139		YHR078W	0.0191217	0.307317	0.169412		YNL253W	-0.451761	0.186952	0.435581		YPL023C	-0.0281848	0.305057	0.225581		YCL025C	-0.950404	-0.303299	0.503891		YML079W	0.555996	0.882992	0.16671		YKL052C	-0.155186	0.225999	0.286732		YJL128C	-0.256944	-0.0152075	0.183572			YLR075W	-1.21685	-0.892677	0.311416		YLR246W	0.262626	0.553978	0.180859
YLR248W	0.731126	1.09081	0.312072		YNL158W	-0.185799	0.0750692	0.169214		YDR447C	-0.877139	-0.0926298	0.435526		YOL147C	0.585364	0.875615	0.225505		YMR216C	-0.209505	0.47476	0.503869		YDR525W-A	1.77192	2.18971	0.166514		YOR005C	-0.062751	0.321868	0.286672		YKL103C	0.718385	1.05252	0.183533			YKL133C	0.98725	1.47863	0.31121		YHR163W	-0.472855	-0.226603	0.180495
YDL184C	-0.768115	-0.317012	0.312043		YCL050C	-0.704114	-0.511921	0.169009		YMR295C	1.27992	1.32463	0.435407		YER076C	0.122189	0.444611	0.225355		YEL024W	0.0509165	0.747713	0.503495		YDR231C	0.269967	0.575066	0.166387		YDL176W	-0.0679549	0.31623	0.286507		YMR044W	-0.451855	-0.229042	0.183272			YMR273C	-0.126996	0.279301	0.310939		YLR248W	0.942982	1.27493	0.180424
YDL045C	0.413086	0.792007	0.31195		YBR181C	-0.935964	-0.774466	0.168934		YMR102C	-0.959827	-0.147138	0.435381		YMR148W	0.679833	0.962475	0.224768		YBR046C	1.28582	2.04289	0.502311		YJL091C	0.122694	0.416632	0.166299		YBR207W	0.167109	0.559308	0.285854		YPL164C	0.0346575	0.303547	0.183242			YLR294C	-0.432701	-0.0498898	0.310767		YIR018W	-0.396097	-0.146178	0.17982
YNL155W	-0.131107	0.280912	0.311878		YBR205W	-0.660528	-0.462768	0.168889		YJL122W	-0.606281	0.0851242	0.435337		YGL161C	0.255097	0.567083	0.224516		YNL294C	0.0897841	0.783111	0.499757		YMR053C	0.172644	0.469817	0.165953		YLR001C	0.0866375	0.475165	0.285434		YDL060W	-1.13875	-0.981126	0.183224			YOR119C	-0.860119	-0.509805	0.310757		YPR124W	-2.66783	-2.55598	0.179543
YKL091C	1.10511	1.4412	0.311495		YGL059W	-0.361642	-0.124753	0.168694		YER047C	0.0556053	0.518478	0.434024		YIL166C	-0.40623	-0.0484007	0.224235		YNL097C	-0.328394	0.343911	0.499737		YOR380W	-0.278256	-0.0152151	0.165709		YMR041C	0.967778	1.38978	0.285367		YKL222C	-0.314845	-0.0791848	0.183177			YLR071C	-0.594596	-0.224434	0.310532		YIL101C	1.7826	2.16395	0.179403
YDR308C	-0.242997	0.175213	0.311416		YIL108W	0.729548	1.11021	0.168595		YLR099C	0.577669	0.860829	0.433441		YDR293C	-0.135326	0.203388	0.224104		YDR068W	0.112238	0.806268	0.499464		YOR189W	0.366648	0.677368	0.165283		YOR178C	0.48555	0.888324	0.284774		YNL288W	-0.706411	-0.508527	0.182735			YDL171C	-0.584714	-0.214497	0.310058		YNL015W	2.35428	2.7697	0.179019
YGR268C	0.878242	1.22776	0.311201		YER020W	-0.292065	-0.046398	0.16843		YGR148C	-0.545846	0.121698	0.432715		YHR099W	-0.823156	-0.436432	0.224054		YMR187C	0.0843284	0.775065	0.498159		YIL125W	1.7246	2.13686	0.165163		YOR208W	0.132628	0.521771	0.284645		YAL054C	3.95469	4.59369	0.182227			YKL116C	-0.578291	-0.207779	0.309926		YLL027W	0.806772	1.12824	0.178897
YGL058W	-0.637983	-0.196054	0.311143		YPR026W	1.02328	1.44229	0.168329		YOR106W	0.303309	0.67927	0.432373		YBR052C	-0.392233	-0.0367482	0.223235		YOR035C	0.521568	1.23378	0.497831		YLR023C	-0.479874	-0.232789	0.165126		YIL130W	-0.462973	-0.0966091	0.284586		YPL156C	0.419597	0.72305	0.181941			YER144C	0.140692	0.565691	0.30982		YER056C	-0.313153	-0.0597269	0.178778
YHR178W	0.0474917	0.446827	0.310574		YOR347C	1.43185	1.9046	0.168228		YKL179C	0.339546	0.703062	0.432357		YMR150C	-0.093651	0.240855	0.223156		YDR104C	0.306219	1.0071	0.497472		YGR013W	0.786129	1.12794	0.165059		YDR421W	0.437128	0.837522	0.284402		YML074C	-0.0812834	0.174491	0.181809			YIL087C	0.862997	1.34268	0.309675		YKR021W	0.0264718	0.300385	0.178713
YBR039W	0.161328	0.553528	0.310435		YBR139W	0.839397	1.23386	0.168136		YGL127C	-0.620715	0.0720354	0.432325		YLL006W	-0.12996	0.206382	0.222642		YDR475C	-0.0211549	0.661866	0.49649		YLR180W	-0.768831	-0.544553	0.164334		YKR004C	-0.494653	-0.129765	0.284399		YOL116W	-0.430085	-0.207922	0.181441			YMR194W	-1.71332	-1.43071	0.308816		YPL177C	1.15157	1.49251	0.177921
YDR045C	-0.455481	-0.0256838	0.310414		YPL015C	0.187932	0.496358	0.168064		YDR085C	0.297737	0.674932	0.431808		YBR110W	0.289056	0.595845	0.222449		YPR045C	-0.570458	0.0827579	0.494952		YKR052C	-0.471039	-0.224706	0.164163		YBR150C	-0.493647	-0.128776	0.284361		YHR171W	-0.512244	-0.297896	0.181424			YKL094W	0.411706	0.855789	0.30879		YAL054C	1.4888	1.84951	0.177463
YER123W	-0.836994	-0.384963	0.309657		YIL042C	0.46926	0.814304	0.16774		YDR295C	-0.178961	0.36137	0.431538		YMR173W	0.356925	0.658678	0.222235		YPL087W	0.483957	1.18953	0.494557		YIL005W	0.288414	0.591447	0.164039		YFR017C	0.994809	1.41549	0.283733		YNR027W	-0.527112	-0.31431	0.181332			YHR100C	-0.881804	-0.536341	0.308577		YLR114C	-0.49522	-0.255048	0.177254
YDL076C	-0.437954	-0.0103483	0.309596		YPR174C	-0.226292	0.0268649	0.167645		YDL107W	0.0597378	0.517582	0.431006		YPR117W	-0.151692	0.185413	0.222088		YOR230W	1.11291	1.84963	0.494258		YDL082W	-1.99905	-1.86792	0.163652		YER075C	0.398208	0.795983	0.283615		YJR126C	-0.0495127	0.208491	0.181281			YOR305W	-1.05289	-0.720441	0.308565		YMR251W-A	1.68858	2.06051	0.176858
YPL061W	0.120583	0.51384	0.309393		YCR024C-B	-1.05906	-0.915943	0.167517		YDR038C	1.74798	1.62673	0.430839		YLR006C	0.148513	0.464495	0.221987		YDR168W	0.666215	1.38001	0.493916		YIL010W	1.2326	1.60572	0.163614		YLR228C	-0.158759	0.217697	0.283546		YOL013C	-0.286964	-0.0520672	0.180879			YDL160C-A	0.0872448	0.50622	0.308485		YPR083W	0.240057	0.523715	0.176519
YMR100W	-0.202813	0.209823	0.309139		YGL166W	0.419069	0.756433	0.167039		YOR329C	0.0366667	0.501938	0.430601		YFL016C	-1.57497	-1.14012	0.220807		YKL197C	0.22313	0.913964	0.493422		YML030W	-0.464565	-0.218558	0.163611		YGR161W-C	0.7168	1.12444	0.282034		YAR023C	0.421131	0.722967	0.180752			YNL173C	-0.0907755	0.31406	0.308069		YDR530C	0.729998	1.04292	0.176228
YER144C	0.552783	0.919136	0.309		YGR104C	-0.269741	-0.0234884	0.166868		YDL110C	0.770561	0.984104	0.430537		YIL157C	-0.870275	-0.484928	0.220633		YBR120C	-1.05111	-0.424745	0.493073		YLR450W	0.508634	0.827365	0.163496		YMR275C	-0.285959	0.0833354	0.28194		YGL025C	0.285549	0.573933	0.180349			YMR271C	0.769985	1.23999	0.307902		YPL024W	0.586845	0.890909	0.176101
YPR187W	-0.670411	-0.229529	0.308937		YFR022W	1.39593	1.8617	0.166747		YNR069C	-2.01228	-0.846844	0.428579		YIL072W	0.649649	0.928703	0.220596		YER161C	-0.079337	0.595669	0.492978		YDR305C	0.424139	0.736378	0.163385		YAL063C	0.635122	1.03812	0.280979		YPL145C	-0.592285	-0.387848	0.179857			YMR034C	0.703707	1.1683	0.307642		YNL009W	0.656971	0.965237	0.176068
YAR008W	-0.35433	0.0670803	0.308798		YDR489W	-0.208642	0.0448298	0.166312		YDR363W	0.0961882	0.538396	0.428383		YGR082W	-1.33233	-0.915178	0.220274		YOL073C	0.467807	1.16993	0.49274		YOL053W	0.372763	0.680308	0.16281		YDR186C	0.463679	0.859595	0.280594		YPR199C	0.105458	0.375665	0.179604			YDR041W	-1.07902	-0.751246	0.306738		YOR347C	0.981779	1.30942	0.175856
YPL122C	-0.311072	0.107098	0.30836		YOL110W	0.426922	0.764033	0.166186		YMR233W	-0.210951	0.336052	0.427946		YNL312W	-0.641026	-0.272361	0.220152		YLR025W	0.334274	1.02837	0.491822		YJR080C	0.177493	0.470318	0.162745		YOR256C	0.172167	0.556839	0.280499		YGL215W	0.0483258	0.313017	0.179536			YJL048C	0.312718	0.745286	0.306073		YJL148W	-2.70487	-2.60108	0.175556
YER103W	-0.71854	-0.275773	0.308171		YBR105C	1.05477	1.47468	0.166176		YBR005W	0.508013	0.808286	0.427781		YPL271W	0.559637	0.844359	0.22014		YOR023C	-0.152655	0.516729	0.491639		YGR222W	-0.620996	-0.388009	0.162724		YDR422C	-0.172415	0.198898	0.280339		YBR215W	-0.00405015	0.255544	0.179448			YGR195W	-1.22173	-0.905781	0.306069		YOL078W	0.0571136	0.328108	0.175437
YDR011W	-1.33272	-0.853026	0.307776		YKR019C	-0.0651102	0.207043	0.166146		YIL001W	-0.451248	0.177922	0.427753		YNL237W	0.850637	1.11439	0.219681		YBR111W-A	0.120397	0.803374	0.49156		YBL050W	0.489541	0.805707	0.162724		YMR030W	0.682595	1.08587	0.279911		YLR189C	0.27342	0.559288	0.179427			YJL030W	0.132159	0.549842	0.305281		YDR340W	-0.274651	-0.0241545	0.175167
YDL109C	-0.203055	0.207714	0.307767		YDR231C	0.329928	0.653823	0.165905		YGL252C	-0.274847	0.293627	0.42758		YDR503C	0.0673849	0.385557	0.219438		YHL019C	0.168394	0.853533	0.491389		YGR019W	1.88566	2.30583	0.162339		YAL061W	2.18033	2.63904	0.278782		YDR243C	0.0434999	0.307273	0.179226			YIL004C	-0.777595	-0.42915	0.305215		YDR255C	0.908191	1.23032	0.175136
YKL171W	0.450327	0.821222	0.307755		YJL181W	-0.520379	-0.308701	0.165865		YGR280C	-0.414799	0.200499	0.426606		YML131W	1.45137	1.67264	0.21932		YGL190C	-0.290163	0.371379	0.490991		YKL096W	-2.75858	-2.68694	0.161881		YMR216C	-0.125909	0.244305	0.278347		YBR052C	-0.176167	0.0664575	0.179007			YHR134W	-0.486295	-0.116416	0.304736		YHR175W	0.0177737	0.285899	0.175104
YHR097C	1.52085	1.82627	0.307624		YKR091W	-0.134929	0.126881	0.165395		YIR001C	-0.249171	0.308402	0.425827		YPR067W	-0.708392	-0.336387	0.21915		YHR161C	0.310606	1.00175	0.490605		YHR192W	-0.0356589	0.239633	0.161677		YDL173W	1.26934	1.6918	0.277713		YMR030W	0.881562	1.22416	0.178803			YLL029W	0.423976	0.863016	0.304722		YER149C	-0.0624757	0.200763	0.175088
YDL025C	-0.0511809	0.349558	0.307209		YER009W	-0.353878	-0.120998	0.165362		YOL006C	-0.174571	0.357056	0.425522		YJL057C	0.406184	0.699948	0.218906		YMR160W	0.535682	1.23776	0.490356		YMR293C	-1.28426	-1.1029	0.161401		YHR048W	-0.345775	0.0151254	0.277697		YDR482C	0.573881	0.887283	0.178786			YKL128C	-1.42021	-1.12165	0.304506		YOR321W	0.392208	0.682751	0.174917
YNL162W	-0.681655	-0.242504	0.307175		YMR177W	-0.886007	-0.723695	0.16511		YLR363W-A	-0.866017	-0.0992731	0.423867		YNL192W	0.781833	1.04924	0.21883		YMR139W	0.243447	0.930204	0.489907		YOR292C	0.240935	0.536386	0.161297		YER098W	0.312458	0.698389	0.277664		YOR220W	1.34403	1.73008	0.178537			YLR094C	-0.249345	0.138016	0.304377		YHR089C	-2.10538	-1.96658	0.174652
YOL089C	0.180933	0.56693	0.306785		YIR036C	0.650718	1.01551	0.164969		YML121W	0.000962699	0.469519	0.423115		YKL065C	0.500038	0.787006	0.218733		YDL099W	0.478811	1.17616	0.489062		YPL161C	0.10918	0.394729	0.161274		YDR331W	-0.730614	-0.385194	0.27713		YGL190C	0.0715504	0.336896	0.178493			YGR052W	-0.475154	-0.105665	0.303894		YLR175W	-1.78597	-1.62785	0.174624
YGR071C	-0.36922	0.0501421	0.306643		YDL035C	0.0279501	0.310126	0.164655		YDR468C	0.455113	0.767905	0.423084		YEL030W	-0.614974	-0.250182	0.218649		YKL061W	0.645545	1.35093	0.488836		YML026C	-2.37333	-2.27374	0.161263		YKR025W	-0.622308	-0.27288	0.277047		YBR098W	0.225374	0.505211	0.178432			YOL071W	-0.222288	0.166145	0.303707		YKR019C	-0.230969	0.0206991	0.174155
YLR427W	0.0490368	0.442426	0.306308		YNL070W	-0.746644	-0.566864	0.164505		YKL074C	1.36409	1.36478	0.422738		YNL190W	-0.0147678	0.308049	0.218634		YIL157C	-0.398235	0.254308	0.488527		YDL224C	-0.754056	-0.53342	0.161099		YMR152W	0.0168901	0.390568	0.276976		YHR138C	1.9211	2.3616	0.178366			YDL233W	0.21384	0.635157	0.303529		YAR023C	1.00779	1.33413	0.173884
YPL005W	-0.525864	-0.0975597	0.306196		YPR023C	0.419201	0.752592	0.164396		YGR246C	-0.0299646	0.447992	0.422108		YDL078C	-0.0471512	0.277335	0.218199		YPL100W	0.147956	0.82762	0.488321		YIL034C	0.816903	1.15516	0.161071		YGR134W	-0.709884	-0.364675	0.276435		YBR204C	0.367102	0.65986	0.178084			YDL174C	0.985396	1.46525	0.303461		YER043C	-1.27999	-1.0923	0.173873
YJL147C	-0.146893	0.257521	0.305632		YMR236W	-0.371314	-0.142659	0.164088		YKR008W	-0.546817	0.108223	0.421986		YHL003C	-0.628803	-0.263714	0.218159		YNL118C	-0.235637	0.424354	0.488034		YKL011C	0.57108	0.890877	0.161037		YPL258C	0.130462	0.506956	0.275927		YOL004W	-0.108688	0.138954	0.178076			YOR185C	2.26984	2.84683	0.303131		YLR137W	-0.30105	-0.0541261	0.173814
YEL065W	-0.702985	-0.264749	0.30556		YMR165C	0.373893	0.700747	0.164025		YDR104C	0.592111	0.856499	0.421891		YGR070W	-0.687477	-0.318472	0.218023		YBR093C	-0.205532	0.454901	0.487297		YBR001C	1.01079	1.36338	0.160945		YER048W-A	-0.47509	-0.122147	0.275595		YJR151C	-1.12807	-0.977229	0.177964			YOR220W	1.01357	1.49489	0.303		YOR197W	0.942876	1.26498	0.173673
YOR047C	-0.324552	0.0898333	0.305001		YDR486C	0.831443	1.21816	0.1637		YER051W	-0.123878	0.385998	0.421871		YLR098C	0.708972	0.979984	0.217744		YMR291W	0.0491405	0.722083	0.487107		YHR087W	1.40786	1.78993	0.160762		YCR060W	-0.584205	-0.235531	0.275517		YGR072W	0.100538	0.367791	0.177926			YDR192C	0.375549	0.808033	0.302765		YLR082C	0.00158896	0.266457	0.173542
YOL151W	2.05111	2.32037	0.304851		YMR043W	-0.467871	-0.252731	0.163572		YMR177W	-0.33582	0.246638	0.421794		YBL099W	0.144019	0.454473	0.217709		YKL160W	-0.889437	-0.263884	0.486919		YOR125C	-0.5031	-0.264242	0.160708		YJL093C	-0.00790325	0.362599	0.275428		YHR029C	-0.62854	-0.430416	0.177917			YDL149W	1.04301	1.52586	0.302517		YPL110C	0.693616	1.00033	0.173478
YBR290W	0.387127	0.757779	0.304767		YOR295W	-0.288428	-0.0499169	0.163375		YDR416W	-0.162401	0.360359	0.421599		YKR097W	5.26584	5.21761	0.21722		YEL017C-A	-0.8704	-0.244	0.486844		YNL167C	-0.212813	0.0477824	0.160704		YPL061W	0.828279	1.23059	0.275393		YDR460W	0.0522497	0.313918	0.177247			YMR200W	-0.117061	0.277535	0.302459		YML066C	0.232746	0.511508	0.173464
YGR006W	-0.191989	0.212775	0.303882		YPR124W	-2.84748	-2.947	0.163047		YIL031W	-0.454856	0.168002	0.421444		YPR017C	-0.589842	-0.228926	0.217098		YDL173W	0.989912	1.70728	0.485175		YPR079W	-0.113479	0.154028	0.160344		YGR268C	0.801261	1.20159	0.274733		YBL029C-A	1.0458	1.40149	0.177131			YER092W	0.0230398	0.427956	0.302236		YOR058C	0.692226	0.998514	0.173246
YLR120C	1.32873	1.64066	0.303827		YJL159W	0.856048	1.24416	0.162479		YIL107C	1.31536	1.33104	0.4213		YMR117C	-0.755043	-0.382652	0.217044		YDR313C	-0.0411944	0.623655	0.484653		YOR022C	0.795271	1.13074	0.160273		YLR371W	0.0474049	0.418583	0.274435		YBL102W	-0.0323803	0.22084	0.17696			YBR162W-A	0.116636	0.528445	0.302086		YMR275C	0.592372	0.892519	0.173184
YBR242W	-0.455487	-0.0347497	0.303809		YBR150C	-0.212159	0.0349673	0.162418		YIL095W	-0.223629	0.319508	0.421082		YAL033W	-0.431374	-0.0820373	0.216729		YGR055W	1.2791	2.00948	0.484137		YPR062W	-1.49828	-1.33479	0.16014		YMR227C	0.252622	0.630833	0.27389		YKL034W	0.234901	0.513385	0.17691			YDR224C	-1.11571	-0.797595	0.30206		YDR319C	0.737015	1.04592	0.173182
YEL060C	1.80681	2.08908	0.303469		YAL040C	0.248869	0.556636	0.162306		YBR014C	0.561455	0.835199	0.420926		YKL096W	-3.03919	-2.50775	0.216591		YAL055W	0.102589	0.772812	0.483381		YBR170C	0.609738	0.931089	0.160123		YGL190C	-0.272532	0.0855906	0.273834		YGL049C	-0.298579	-0.0707074	0.176884			YNL157W	0.474327	0.912617	0.301607		YKR059W	-1.21698	-1.0265	0.173174
YDR014W	0.185964	0.566891	0.303312		YPR154W	0.191305	0.491406	0.162257		YJR054W	0.209669	0.603969	0.420866		YMR013C	0.0645075	0.378943	0.216555		YFR008W	0.220294	0.896384	0.483353		YAL017W	0.777862	1.11161	0.15999		YKL088W	-0.321057	0.0342476	0.273161		YGL141W	-0.268442	-0.0382202	0.176542			YPR052C	-0.936558	-0.605547	0.301571		YBR295W	0.187119	0.462383	0.172961
YAL031C	0.251995	0.627919	0.302602		YGR012W	-0.243161	-0.000664296	0.16206		YJR110W	-0.262182	0.293569	0.420576		YPR172W	-0.696394	-0.328898	0.216462		YOL059W	-1.39358	-0.799141	0.482915		YGR223C	0.556372	0.872896	0.159558		YMR016C	-0.593372	-0.248846	0.272882		YOR275C	0.321288	0.607165	0.176373			YBR270C	0.289736	0.713543	0.301298		YKR097W	2.23032	2.62932	0.172905
YGR121C	0.494134	0.854912	0.302327		YGR019W	0.869859	1.25884	0.16185		YMR271C	0.630732	0.880266	0.420545		YIL033C	-0.328759	0.0129969	0.216431		YGR146C	-0.922226	-0.30436	0.482753		YIL042C	0.865454	1.20455	0.159167		YGR281W	-0.321173	0.033148	0.272483		YLR251W	0.291683	0.574397	0.176132			YDR099W	0.538546	0.981238	0.301281		YHR159W	-0.209194	0.0418077	0.172793
YDL006W	-0.304937	0.104307	0.302126		YHL038C	-0.752484	-0.577742	0.161679		YMR021C	0.474916	0.777703	0.420398		YDL186W	-1.09295	-0.698232	0.216099		YMR097C	0.501517	1.19008	0.48222		YJR058C	-0.943708	-0.740746	0.158736		YLR262C	-0.409941	-0.0598423	0.271899		YNL217W	-0.260209	-0.0303312	0.175784			YER173W	-0.199155	0.187464	0.301276		YPL222W	2.86517	3.30227	0.172646
YJR109C	-2.16519	-1.6425	0.302104		YJR112W-A	0.00376469	0.278053	0.161545		YOR172W	-0.451108	0.168631	0.419912		YBL078C	0.284875	0.582957	0.215859		YMR055C	0.109226	0.776923	0.48141		YKR059W	-1.45123	-1.28679	0.158386		YJL071W	-0.58754	-0.244571	0.271647		YOL011W	0.0656813	0.326285	0.17567			YGL106W	-0.423747	-0.0545294	0.301049		YPL154C	1.88498	2.26264	0.172621
YPR029C	-0.0357868	0.356805	0.301955		YPR035W	-0.962576	-0.81597	0.161398		YNL001W	0.0033191	0.466948	0.419672		YJL034W	-1.22031	-0.817091	0.215802		YBR011C	-0.511365	0.124969	0.481266		YFR049W	1.37055	1.74608	0.158214		YPR185W	0.0925726	0.461375	0.271593		YPL049C	0.199127	0.47219	0.175541			YDR329C	0.212442	0.629529	0.300722		YPR095C	-0.0511264	0.20903	0.172502
YOR209C	0.239229	0.614998	0.301921		YJR025C	0.0244536	0.301105	0.161303		YLR325C	-0.500634	0.135748	0.419628		YBR094W	-0.857611	-0.480282	0.215411		YKR017C	-0.0948633	0.562378	0.481265		YDR345C	-1.2584	-1.08025	0.157892		YNL311C	0.610181	0.998669	0.271568		YLR025W	0.32969	0.61513	0.175541			YGR267C	-0.62784	-0.274837	0.30057		YHR103W	-0.0939828	0.163187	0.172234
YBL029C-A	0.762265	1.106	0.301824		YOL086W-A	0.653808	1.01298	0.160977		YLR368W	0.297228	0.65988	0.419509		YLR142W	1.2128	1.44527	0.215312		YLR387C	0.611975	1.30395	0.480748		YML032C	0.602261	0.918332	0.156908		YMR257C	-0.746986	-0.410851	0.27112		YOR344C	-1.04124	-0.886926	0.174759			YLR052W	-1.01926	-0.696791	0.300032		YDR301W	-0.45258	-0.217222	0.172179
YKL024C	-0.101341	0.295023	0.301789		YMR270C	-0.364063	-0.139249	0.160911		YLR226W	0.148954	0.561873	0.419027		YGR074W	-0.323129	0.0165359	0.215188		YOR258W	-0.284575	0.361867	0.480385		YLR048W	-1.9482	-1.82317	0.156899		YGL117W	-0.410804	-0.0618781	0.271109		YDR019C	1.22551	1.59465	0.174717			YJL057C	0.936335	1.40712	0.299825		YGR122W	-0.358677	-0.117726	0.172112
YDR139C	-0.153669	0.244581	0.300837		YOR086C	0.0320574	0.309102	0.160899		YDL153C	-0.0879956	0.406033	0.41891		YDL188C	-0.625274	-0.265505	0.214444		YKL204W	-0.395401	0.244176	0.479487		YAR014C	-0.850805	-0.643614	0.156877		YDR456W	0.270829	0.644259	0.270092		YGR097W	-0.108407	0.134223	0.174679			YNL047C	-0.577034	-0.222079	0.29927		YDR386W	0.277301	0.556573	0.171962
YHR006W	0.0344485	0.420822	0.300545		YLL056C	0.381933	0.704986	0.160806		YDR240C	-0.310439	0.259859	0.418904		YPR091C	-0.0151365	0.301768	0.214286		YMR219W	0.131958	0.79646	0.478419		YOR181W	0.0886498	0.365863	0.156644		YLR034C	-0.108122	0.249583	0.269198		YJR134C	0.476518	0.774364	0.17452			YER014W	0.302762	0.724576	0.299266		YDL194W	0.916637	1.2346	0.171925
YDL153C	-0.685075	-0.254965	0.300433		YKL159C	1.57372	2.05384	0.16072		YCR038C	-0.49836	0.135895	0.418503		YDR320C	-0.166331	0.160861	0.21408		YDL004W	-0.0805911	0.572874	0.478167		YLR357W	0.118698	0.397909	0.156471		YPL096C-A	-0.103115	0.254747	0.269175		YOR120W	1.57235	1.97408	0.174515			YKL091C	1.31099	1.80871	0.298774		YOR382W	0.284812	0.564151	0.171695
YER007C-A	-0.269372	0.135344	0.300406		YMR054W	0.000616985	0.272517	0.160239		YNL224C	0.210498	0.60168	0.418498		YDL248W	1.16106	1.39539	0.214027		YER158C	0.260478	0.930403	0.47771		YKR053C	-0.416174	-0.177181	0.156365		YMR163C	-0.229666	0.122825	0.268794		YDL195W	-0.185455	0.0494354	0.174385			YAL010C	0.158478	0.568522	0.29872		YLR240W	0.403513	0.689985	0.171654
YDR200C	0.130336	0.510106	0.299995		YOR192C	0.251004	0.555558	0.159993		YLR333C	-0.941652	-0.155478	0.41843		YDR204W	-0.0732404	0.246949	0.213717		YCR012W	0.492905	1.17429	0.477569		YHR121W	-0.942352	-0.743104	0.156137		YMR266W	-0.73652	-0.403434	0.268729		YDL194W	0.757304	1.08156	0.174383			YCL005W	-0.615082	-0.264107	0.29853		YDR517W	-0.553322	-0.325349	0.171301
YJL154C	0.018142	0.404744	0.299986		YAL030W	0.327068	0.641651	0.15999		YOR047C	-0.297088	0.268041	0.41841		YDL129W	0.273341	0.569233	0.213665		YGR221C	1.20699	1.92241	0.476316		YBR057C	-0.10234	0.159263	0.155754		YJL079C	1.11309	1.51594	0.268239		YHR192W	-0.0260199	0.223849	0.174293			YJL159W	1.25808	1.75107	0.298297		YGR295C	0.742378	1.04852	0.171063
YGL085W	-0.105818	0.288275	0.299934		YKL073W	0.876744	1.26382	0.159987		YLR126C	-0.265462	0.288767	0.418364		YER158C	1.10556	1.3432	0.213607		YDR175C	-1.44116	-0.861575	0.474322		YER009W	-1.15927	-0.977244	0.15547		YML032C	0.0401211	0.402021	0.26819		YIL135C	0.225023	0.498642	0.174261			YHL035C	0.094338	0.498434	0.297989		YGL090W	0.460253	0.74898	0.170842
YLR215C	-0.622608	-0.197114	0.299844		YPR175W	-0.569405	-0.373621	0.159623		YBL036C	0.0644662	0.505374	0.418206		YKL096W-A	1.1811	1.41341	0.213571		YDL159W	-0.412304	0.218347	0.473918		YGL037C	1.56508	1.95113	0.155458		YER116C	0.339111	0.712245	0.268081		YNR044W	-0.220424	0.0105982	0.174012			YGL031C	-1.33594	-1.04055	0.297988		YOR308C	0.146992	0.416393	0.170607
YOR305W	-0.350922	0.0578184	0.299713		YLR141W	-0.101789	0.155659	0.159613		YOL102C	-0.299719	0.265186	0.417469		YDR518W	-0.358093	-0.0182492	0.213529		YPL164C	-0.362935	0.269972	0.473764		YCL030C	-0.55592	-0.328998	0.155272		YKL025C	-0.460633	-0.118451	0.267747		YDL076C	-0.890569	-0.723141	0.173968			YLR425W	0.356437	0.780209	0.297823		YLR251W	0.562177	0.856651	0.170548
YNL175C	-1.13868	-0.683274	0.298703		YHR211W	0.417411	0.74285	0.159287		YMR004W	-0.367088	0.220283	0.416939		YHR110W	0.0191932	0.332469	0.213386		YPL249C	0.41428	1.08365	0.472003		YNL159C	0.672822	0.990904	0.154678		YBL016W	-0.817276	-0.489285	0.267329		YPL204W	0.177879	0.446294	0.173764			YKL051W	-0.579051	-0.227839	0.296827		YGL094C	0.0997428	0.366039	0.170442
YKL218C	1.06247	1.3826	0.297967		YPR172W	0.294886	0.604098	0.159244		YDR189W	-0.836045	-0.0883007	0.416578		YDR263C	0.258513	0.554583	0.213036		YHR156C	-0.421273	0.205574	0.471604		YMR044W	-0.599677	-0.377024	0.154596		YLR147C	-0.479813	-0.139186	0.267175		YPL167C	0.191197	0.460604	0.173582			YGL181W	0.251326	0.665384	0.296647		YPL071C	0.0718035	0.33619	0.170293
YDR196C	0.214279	0.586113	0.297943		YFR052C-A	0.929887	1.32259	0.15907		YLR298C	-0.428585	0.179435	0.416572		YHR050W	0.832172	1.08693	0.212146		YMR286W	-1.68197	-1.11877	0.47136		YDL013W	-0.147536	0.108902	0.154542		YHL020C	0.550132	0.929639	0.266925		YJL013C	0.408579	0.698589	0.173579			YGR143W	-0.0331825	0.359117	0.296556		YGR046W	0.335712	0.615823	0.170109
YPR056W	-0.0458496	0.340746	0.297136		YKL065C	0.980747	1.37971	0.158771		YOR231W	-0.858558	-0.103131	0.416547		YIL124W	-0.330807	0.00505683	0.212012		YLL019C	0.230101	0.889238	0.471322		YFR003C	0.84489	1.17548	0.154422		YLR084C	0.296229	0.665947	0.266845		YPR184W	1.3335	1.71102	0.173469			YFL038C	0.0557073	0.454616	0.296456		YPR066W	0.439247	0.725624	0.170103
YKR007W	0.00775666	0.390555	0.296751		YER152C	0.851767	1.23356	0.158669		YHR143W-A	-0.48967	0.139117	0.416423		YHR113W	-0.0642307	0.252975	0.211994		YCL004W	-0.252859	0.380694	0.470399		YOL093W	-1.44849	-1.2898	0.154334		YDR207C	-0.81707	-0.490059	0.266644		YAR042W	-0.16832	0.0663261	0.173125			YDR067C	0.0383744	0.435302	0.296004		YKL124W	0.321478	0.600701	0.170092
YGL060W	0.383032	0.742356	0.296327		YMR035W	0.459668	0.789619	0.158585		YHL019C	0.513058	0.797999	0.416414		YDR100W	-0.60269	-0.247854	0.211988		YHR162W	-0.427927	0.195643	0.469575		YKR037C	-0.139134	0.117394	0.154175		YLR026C	-0.216044	0.132955	0.266012		YOR085W	-0.727321	-0.545756	0.173065			YHL032C	0.943038	1.40866	0.295965		YBL081W	-1.64591	-1.48642	0.169742
YDL108W	-0.317609	0.0840281	0.296017		YPL168W	-0.00744849	0.260635	0.158416		YDR305C	-0.442002	0.170292	0.416299		YKR052C	-0.880358	-0.506214	0.211914		YDL181W	-0.145693	0.491952	0.469511		YDL014W	-3.76335	-3.77845	0.154057		YML079W	-0.39327	-0.0510802	0.265972		YER112W	-0.383498	-0.170035	0.172596			YKL103C	1.7635	2.2907	0.295434		YKL116C	-0.498441	-0.269624	0.169598
YHR012W	0.0191108	0.399937	0.295819		YER100W	-0.399524	-0.183382	0.158266		YDR358W	0.153683	0.561548	0.416159		YGL085W	0.0270047	0.337687	0.211887		YJR019C	0.834642	1.52009	0.468538		YLL010C	0.332225	0.623743	0.15396		YDR460W	0.205101	0.568618	0.264952		YLR266C	0.0179231	0.268951	0.172265			YBR153W	-0.233677	0.14146	0.295245		YEL040W	-3.69718	-3.66245	0.169431
YCR038C	0.208215	0.57676	0.295275		YLR352W	0.0418251	0.316174	0.158261		YCR090C	-0.628609	0.0472995	0.415988		YNL264C	-0.668935	-0.309925	0.211654		YLL013C	-0.37718	0.247298	0.468444		YKL206C	0.192856	0.473849	0.153902		YPL262W	0.763409	1.14736	0.26437		YDL022W	-0.36191	-0.14749	0.171861			YGL036W	-0.400145	-0.0376896	0.295225		YHR098C	-0.012388	0.245459	0.169307
YPR048W	-0.924294	-0.48675	0.295214		YGR212W	0.91029	1.29906	0.158178		YKL129C	0.587686	0.846515	0.415978		YJL048C	-0.860479	-0.488095	0.211643		YDR208W	-0.302242	0.325939	0.468404		YJR021C	0.518485	0.823433	0.153606		YJR148W	-1.56855	-1.27414	0.263892		YML101C	-0.596175	-0.404339	0.171607			YPL036W	0.726182	1.1742	0.295199		YBR098W	-0.00256414	0.255817	0.169265
YKR098C	0.927547	1.25163	0.294847		YNL074C	-0.0546321	0.206405	0.157871		YDR017C	-0.597815	0.0671518	0.415668		YLR049C	-0.930561	-0.553498	0.211482		YOR140W	-0.485271	0.1331	0.467975		YJR039W	-0.222533	0.026604	0.153396		YKL216W	-0.458129	-0.121493	0.263833		YBR062C	0.228546	0.498372	0.171477			YOR023C	0.241751	0.652649	0.294992		YKL183W	-1.12652	-0.936875	0.168836
YLR094C	0.184344	0.553484	0.294647		YDR119W-A	0.873567	1.25701	0.157859		YHR195W	0.368161	0.701423	0.415273		YOR176W	0.818266	1.07297	0.211397		YAL062W	0.790668	1.4729	0.467845		YGL059W	0.126821	0.401946	0.153274		YBR231C	0.13691	0.496064	0.263727		YOR384W	0.338241	0.617417	0.17077			YCR046C	-0.832268	-0.503007	0.294984		YBR196C	0.0169491	0.275886	0.168835
YDR306C	0.425421	0.77979	0.2946		YGR149W	1.03663	1.44157	0.157844		YLR065C	-0.190304	0.333438	0.414423		YDR489W	-0.442594	-0.100065	0.21117		YIR024C	-0.0866089	0.550548	0.467129		YDR043C	-2.06776	-1.95716	0.153172		YMR096W	3.98334	4.48835	0.263245		YLL013C	0.0502633	0.301639	0.170432			YJL146W	0.26809	0.680723	0.294811		YOL077C	-2.84865	-2.76361	0.16867
YDR037W	-0.694302	-0.271652	0.294583		YCR048W	-0.921891	-0.775295	0.157838		YPR075C	0.451241	0.754895	0.414338		YBR225W	0.352948	0.639774	0.211101		YLR381W	-0.206597	0.422335	0.465611		YLR309C	0.214327	0.495765	0.15311		YLR036C	-1.17029	-0.861673	0.263222		YJL093C	-0.0189974	0.225499	0.170221			YMR114C	0.728668	1.17538	0.294179		YFL062W	0.734137	1.03629	0.168668
YCL052C	0.0353871	0.413472	0.294544		YOL049W	-0.207448	0.0332753	0.157767		YPL020C	-0.0222175	0.443698	0.414265		YDR377W	0.227489	0.522991	0.211033		YJL166W	0.120827	0.764573	0.464492		YJL082W	0.217238	0.49887	0.153093		YML006C	-0.447813	-0.111681	0.263211		YPL248C	0.128275	0.386614	0.170141			YDR034C	-0.438217	-0.0808294	0.293745		YMR106C	-0.260845	-0.0198395	0.168082
YOL105C	0.747986	1.08248	0.294455		YJL092W	0.0885477	0.367151	0.156998		YDR140W	-0.190552	0.332328	0.413632		YML078W	0.0355842	0.344478	0.211017		YJL048C	0.223362	0.872155	0.464423		YNL012W	1.3681	1.73567	0.152913		YBR110W	-0.000894759	0.351504	0.262683		YLL021W	-0.486955	-0.287243	0.169936			YCR033W	-0.0659609	0.319617	0.293675		YDR129C	0.441359	0.724839	0.168028
YMR063W	-0.807601	-0.379359	0.293622		YJR109C	-1.88079	-1.86204	0.15693		YPL164C	-0.815255	-0.0788965	0.41302		YKL218C	1.04946	1.28661	0.210377		YBR264C	0.083264	0.724881	0.464324		YBR269C	1.9227	2.33177	0.152882		YDL035C	0.13467	0.490971	0.261807		YKL100C	0.0482587	0.298641	0.169891			YBR063C	-0.259578	0.109743	0.292626		YGR285C	-1.5948	-1.43521	0.167683
YJR086W	-0.295416	0.10138	0.293474		YHR138C	1.91808	2.43784	0.156892		YLR283W	0.852991	1.01724	0.412962		YPL010W	-0.0939828	0.222653	0.210054		YPL196W	0.834123	1.51313	0.464113		YKL038W	-0.0128552	0.250744	0.152549		YDL051W	-1.11273	-0.805403	0.260802		YBL105C	0.335992	0.613381	0.169708			YHR211W	-0.15973	0.216425	0.292112		YDR219C	-0.100475	0.149518	0.167581
YDR339C	-0.484763	-0.0765476	0.293378		YHR171W	0.125523	0.408836	0.156887		YLR007W	1.02809	1.1321	0.412802		YAR019C	-0.361312	-0.0262267	0.20988		YKL195W	-0.00141827	0.634011	0.462989		YPL074W	-0.221624	0.0263145	0.152533		YDR139C	-0.399982	-0.0656967	0.260665		YOL113W	0.285563	0.557102	0.168987			YDL025C	0.311695	0.723329	0.291874		YGR239C	0.609047	0.901851	0.167454
YBR259W	0.0184463	0.395744	0.293217		YGL247W	-0.330871	-0.108014	0.156716		YBR242W	-0.0763467	0.405373	0.411961		YPL019C	1.54881	1.75035	0.209856		YFL034W	-0.697434	-0.0975608	0.462564		YPL091W	0.0394741	0.306773	0.152399		YLR092W	-0.0146509	0.333879	0.260362		YDR334W	-0.0192803	0.223357	0.168985			YGR205W	0.171792	0.572604	0.291746		YGL049C	-0.537068	-0.314687	0.166789
YMR103C	0.653598	0.991655	0.292855		YJL151C	1.30448	1.74269	0.156484		YFR039C	0.843854	1.01	0.411929		YPR176C	0.126464	0.426761	0.209373		YGL251C	-0.0280514	0.605139	0.462366		YNL192W	1.20784	1.56254	0.152326		YLR006C	-0.0293326	0.318065	0.259965		YER164W	-0.505081	-0.308937	0.168689			YPL159C	0.257157	0.664348	0.291672		YDR169C	0.460146	0.742851	0.166715
YFR008W	0.186207	0.552706	0.292805		YBR223C	0.21273	0.506604	0.156263		YJR136C	-0.476219	0.142563	0.411916		YJR008W	0.322443	0.608679	0.209108		YMR098C	-0.662016	-0.0606795	0.462347		YDR524W-C	-2.0968	-1.98979	0.152208		YPL268W	0.191291	0.54691	0.259837		YOR162C	0.720717	1.03227	0.168149			YNL122C	-1.29943	-1.01098	0.291373		YKR066C	-0.530815	-0.308193	0.166694
YNL040W	-0.0216055	0.357503	0.292756		YGR194C	0.164841	0.452333	0.15622		YJL090C	-0.267022	0.279487	0.411465		YNL007C	-1.68247	-1.25611	0.209088		YOR059C	0.410275	1.06485	0.46194		YJL031C	1.1777	1.52984	0.152122		YPR093C	-0.00142683	0.34674	0.259761		YJR050W	0.210534	0.473528	0.168021			YLR058C	2.35323	2.91886	0.291085		YPL259C	0.376512	0.653832	0.166498
YDR330W	-0.192595	0.196898	0.292722		YOR130C	-1.16957	-1.05814	0.156184		YDR122W	-0.00116555	0.45387	0.411206		YKL187C	-1.0615	-0.678734	0.208953		YPR148C	0.577473	1.23973	0.461446		YKL093W	1.80195	2.20049	0.151878		YDR046C	-0.0866418	0.257362	0.259125		YDR276C	0.128063	0.383198	0.167993			YPR149W	0.0739013	0.466266	0.291059		YGL166W	0.0366164	0.292644	0.166022
YAL010C	0.0647923	0.438544	0.292693		YDR034C-A	-0.229685	0.00549721	0.15604		YPL026C	0.885089	1.03314	0.408628		YNL111C	-2.01001	-1.56096	0.208938		YDR054C	-0.518899	0.08706	0.46058		YMR211W	-0.752047	-0.544886	0.151819		YIL087C	0.534997	0.902559	0.259037		YDR139C	-0.295089	-0.0802082	0.1679			YBL093C	-0.0109461	0.374934	0.291035		YFL049W	-0.220938	0.0192798	0.165883
YKL015W	-0.629903	-0.21395	0.292565		YBR071W	0.758896	1.12438	0.155982		YKL028W	0.0301911	0.47106	0.408351		YDR357C	-0.157844	0.161651	0.208879		YBR295W	-0.0318083	0.598597	0.460576		YDR323C	0.335101	0.623224	0.151502		YBR093C	-0.356883	-0.0233424	0.259009		YBR298C	0.440103	0.724531	0.167799			YGR112W	-0.431495	-0.078778	0.290217		YGR204W	0.393227	0.669206	0.164883
YJL087C	-0.399684	0.00210394	0.292476		YGR169C	-0.736639	-0.568901	0.155658		YOR182C	-1.36038	-0.443526	0.40765		YDR298C	0.46211	0.738268	0.208877		YDL028C	-0.689928	-0.0936338	0.459836		YBR218C	-0.882543	-0.685883	0.151323		YDR099W	0.0895125	0.438397	0.257855		YCR024C-A	-1.40233	-1.29369	0.167039			YGR056W	-0.539894	-0.195914	0.289878		YGR192C	0.42054	0.69761	0.164496
YDL079C	0.601378	0.942075	0.292458		YDR178W	1.02238	1.42143	0.155189		YLR224W	0.576968	0.829204	0.407396		YGL008C	-0.836912	-0.470442	0.208518		YHR198C	-0.160818	0.461989	0.459803		YDL124W	1.98426	2.39556	0.151268		YPL179W	0.974882	1.35718	0.257636		YJL209W	-1.09148	-0.953771	0.16677			YNR010W	0.756073	1.19698	0.28881		YGL197W	0.704068	0.998141	0.164374
YBR058C	0.131816	0.501052	0.292382		YIL165C	0.0185863	0.285012	0.155045		YDR520C	-0.0299646	0.429949	0.407029		YGR026W	-0.350693	-0.0185142	0.208296		YPL222W	2.76183	3.53124	0.459722		YIL017C	0.634615	0.944783	0.151237		YFR033C	0.310572	0.66726	0.257425		YDR051C	-0.278932	-0.0647132	0.16642			YJR122W	-0.563587	-0.223854	0.288212		YCL040W	1.47836	1.81925	0.164303
YLR414C	1.42376	1.71397	0.292224		YGR088W	1.71417	2.20423	0.155033		YIL136W	0.763353	0.951235	0.407027		YOR213C	0.349907	0.63279	0.208058		YDL142C	0.262938	0.906416	0.459387		YLR363C	0.165583	0.440252	0.150985		YDL164C	0.191185	0.543099	0.25727		YKL092C	-0.556476	-0.368776	0.16628			YGL191W	0.0940975	0.483431	0.287951		YBR207W	0.0805049	0.336502	0.164176
YGR076C	-0.877726	-0.447386	0.292033		YNL315C	-0.912303	-0.768708	0.155014		YGR146C	0.10723	0.520065	0.407		YCR066W	-0.975103	-0.599821	0.207898		YLR180W	-1.0018	-0.422858	0.458666		YKR061W	0.436554	0.731304	0.150839		YML062C	-0.582786	-0.260378	0.257257		YGR091W	-0.455788	-0.258979	0.165986			YOL119C	1.08745	1.55176	0.287599		YKR002W	-0.0903226	0.154932	0.163908
YMR196W	0.796043	1.12352	0.291476		YPL250C	-2.58366	-2.6608	0.154828		YFR011C	0.367723	0.690886	0.406708		YDR319C	1.14817	1.3737	0.206922		YNL005C	-1.4145	-0.856669	0.458396		YNR028W	-0.331512	-0.0943889	0.150772		YDR533C	0.0455462	0.391274	0.256827		YHR164C	0.172476	0.428173	0.165533			YCL034W	0.316103	0.721264	0.28724		YGR124W	0.332541	0.603311	0.163833
YBR165W	0.090024	0.460408	0.29136		YKL066W	1.24692	1.67483	0.154689		YMR291W	0.153647	0.550094	0.406606		YJR152W	0.588027	0.852326	0.206638		YBR095C	0.318963	0.962303	0.457353		YHR056C	0.628753	0.937479	0.150554		YKL004W	-0.396712	-0.0679804	0.256726		YOR292C	-0.247511	-0.0317895	0.165425			YCL008C	0.00922966	0.390739	0.287015		YAR027W	0.971211	1.28006	0.163405
YPR026W	0.770278	1.09845	0.290839		YCR076C	0.576807	0.91629	0.154666		YMR100W	-0.629012	0.0352378	0.406129		YMR296C	0.186325	0.478628	0.206583		YDR306C	0.410219	1.05262	0.453544		YDR057W	0.181763	0.456999	0.150546		YJR073C	1.77934	2.19087	0.256653		YDR338C	0.387529	0.66342	0.165403			YDR513W	0.929742	1.38074	0.286695		YGL038C	0.146195	0.404962	0.163345
YDR274C	-0.632016	-0.219405	0.290035		YOL028C	-0.913987	-0.771232	0.154605		YDL160C-A	-0.00140636	0.447608	0.406105		YLR363C	-0.354844	-0.0248775	0.206463		YML068W	-0.19608	0.415312	0.453152		YGR028W	0.363757	0.652361	0.150367		YIL135C	-0.19162	0.144461	0.256404		YJL014W	-0.968003	-0.820785	0.165289			YBR193C	-0.130467	0.239666	0.286499		YBR211C	-0.37748	-0.15075	0.163138
YHL033C	-0.4125	-0.0135501	0.289838		YLR337C	0.964856	1.35523	0.154471		YHR106W	1.41748	1.37893	0.405248		YNL300W	1.39229	1.59992	0.206314		YFL029C	0.709572	1.36619	0.452987		YOR020W-A	1.34345	1.70513	0.150163		YPL115C	-0.690237	-0.373164	0.256396		YNR052C	-0.650918	-0.474031	0.165026			YDR481C	0.593375	1.01806	0.286182		YJR088C	-0.15374	0.0861871	0.16289
YLR238W	-0.0220519	0.352722	0.289576		YHR105W	-0.099247	0.150721	0.154439		YPL181W	0.0807971	0.500328	0.405021		YER033C	0.314669	0.596942	0.205808		YDL207W	-0.149702	0.462503	0.452106		YOL061W	-0.903929	-0.71081	0.150002		YOR262W	-0.512076	-0.188849	0.255956		YHR071W	0.331039	0.600673	0.164795			YJL083W	0.126922	0.5158	0.285943		YLR183C	-1.63668	-1.48683	0.162745
YBR150C	-0.190103	0.194625	0.28936		YGR197C	-0.600514	-0.416679	0.154429		YPL100W	0.0897415	0.506182	0.405001		YDR062W	0.610136	0.8716	0.205693		YNL088W	-0.753874	-0.172616	0.451681		YLR267W	1.65795	2.04289	0.149961		YLR220W	0.283004	0.635986	0.255584		YLR095C	-0.164407	0.0580517	0.164655			YOR032C	-0.886394	-0.574594	0.285897		YLR149C	1.60701	1.95327	0.162635
YLR014C	-0.0340493	0.340263	0.288706		YJL057C	0.799515	1.16796	0.15439		YBR160W	0.32163	0.657908	0.40446		YOR298W	-0.0243004	0.281315	0.20555		YKL084W	-0.421792	0.175963	0.451561		YKL061W	0.877521	1.20392	0.149898		YIL064W	-1.16818	-0.870862	0.255326		YOR016C	0.125239	0.374575	0.164263			YGR086C	0.472674	0.887559	0.285759		YNL138W-A	0.75495	1.04955	0.16262
YLR065C	-0.0261173	0.347616	0.288637		YGL085W	-0.115437	0.13221	0.154316		YLL003W	0.556566	0.811719	0.403988		YCR011C	-0.174779	0.141233	0.205461		YPL076W	-0.229669	0.376937	0.451014		YPR159W	-0.737141	-0.531996	0.149685		YJR093C	-0.307433	0.0223476	0.255094		YBR170C	0.0678565	0.311269	0.163937			YKR083C	-0.658711	-0.329812	0.285759		YJR148W	-0.8683	-0.672395	0.162396
YCL016C	-0.0906222	0.286755	0.288425		YJL172W	1.36219	1.80466	0.154267		YGR005C	1.08205	1.15667	0.403695		YLL033W	0.106002	0.402176	0.205307		YLR231C	0.7978	1.45495	0.4503		YBR024W	0.205534	0.480743	0.149315		YER040W	-0.401049	-0.0748657	0.255073		YJR103W	0.145288	0.39566	0.16368			YBR203W	2.13931	2.67889	0.284418		YIL155C	2.08961	2.46465	0.162318
YOR051C	-0.333495	0.0586832	0.288415		YDR313C	0.0175469	0.282593	0.154222		YPL168W	-0.00902037	0.438723	0.40286		YMR171C	0.383015	0.659726	0.205234		YMR213W	-0.116493	0.494663	0.450234		YKR023W	-0.535313	-0.315886	0.149117		YHR188C	0.316257	0.669491	0.25488		YDL124W	0.914441	1.2377	0.163659			YDL082W	-1.37063	-1.09815	0.28418		YER090W	0.235156	0.497715	0.162249
YDR240C	-0.396287	-0.000679861	0.288122		YLR043C	-0.150738	0.0909159	0.153431		YLR117C	-0.304925	0.244231	0.402816		YPR153W	-0.510381	-0.17123	0.205227		YNL223W	0.647239	1.29472	0.448841		YJL051W	-1.13732	-0.963103	0.149035		YHR067W	0.321223	0.674002	0.254432		YGR241C	0.106702	0.353127	0.163485			YIR022W	0.270458	0.667507	0.284079		YOL164W	0.541149	0.822197	0.162211
YJL200C	-1.50353	-1.04051	0.288033		YDR493W	-1.4606	-1.39182	0.153364		YDR244W	0.330719	0.66141	0.402396		YFL062W	1.38505	1.59113	0.204803		YER087W	-0.000243076	0.614681	0.448807		YHR002W	-0.254001	-0.0136911	0.148988		YPL006W	0.458421	0.816177	0.254258		YJL164C	-0.0611814	0.169325	0.163483			YKL122C	-0.444178	-0.101798	0.283836		YOR228C	0.459621	0.735554	0.162092
YKL135C	-0.128732	0.249532	0.287377		YNL129W	-0.699333	-0.530256	0.153287		YGR173W	-0.318985	0.233797	0.401817		YMR118C	-0.808823	-0.449598	0.204652		YHR159W	-0.461686	0.13002	0.448771		YKL013C	0.914796	1.24223	0.148705		YKL175W	0.201707	0.54934	0.254022		YPR093C	0.286739	0.550165	0.16344			YJL155C	0.734702	1.16664	0.283809		YHR017W	-0.178396	0.0586512	0.161939
YLL004W	-0.717706	-0.303668	0.287265		YGR255C	-0.0425703	0.212707	0.153004		YPL051W	0.545118	0.801092	0.401393		YGR268C	0.97568	1.21004	0.204558		YBR211C	-0.995873	-0.430985	0.44877		YPR128C	-0.936121	-0.747378	0.148664		YMR265C	-0.848106	-0.540579	0.253946		YLR098C	0.239795	0.498216	0.163066			YER163C	0.621902	1.04512	0.283713		YMR139W	0.364207	0.633184	0.161286
YLL019C	0.392315	0.738536	0.287188		YBL059W	-0.194943	0.0400762	0.152899		YER015W	2.09065	1.81591	0.40077		YPR127W	0.329754	0.609254	0.20455		YHR151C	0.0652855	0.682809	0.448332		YKL157W	1.5	1.87116	0.148638		YGL178W	-0.23558	0.0951562	0.253858		YLR362W	1.02638	1.3592	0.162952			YMR264W	-0.177068	0.185227	0.283574		YCL052C	0.308884	0.573814	0.16081
YGL080W	0.331144	0.681087	0.287181		YIL124W	0.564445	0.899542	0.152841		YOR283W	0.440545	0.731462	0.400628		YLL013C	-0.576666	-0.233884	0.204494		YIL143C	-0.168269	0.436516	0.447633		YHR028C	0.824781	1.14528	0.14857		YKL125W	0.216311	0.564141	0.253772		YDR525W-A	0.804662	1.11609	0.162698			YHL033C	-1.35968	-1.08761	0.283336		YHR029C	0.260343	0.522246	0.160751
YHR141C	-0.724459	-0.310141	0.287168		YDR173C	-0.208692	0.024114	0.152634		YJL167W	0.167652	0.551943	0.40046		YKL174C	0.686044	0.940096	0.204152		YJR066W	-0.460826	0.129233	0.447605		YFR043C	0.467493	0.761167	0.148528		YPL159C	0.495608	0.853584	0.253428		YIL044C	-0.0284635	0.203756	0.162546			YER063W	-0.217042	0.14087	0.282659		YOR374W	1.32264	1.64883	0.160688
YMR029C	0.457493	0.799533	0.287038		YIR001C	-0.175834	0.0601857	0.151892		YFL034C-A	-1.08288	-0.269785	0.400457		YDL223C	2.77363	2.88174	0.204137		YER047C	-0.0104517	0.601931	0.447408		YNL172W	0.127577	0.395617	0.14841		YGR032W	4.25638	4.75729	0.253182		YML066C	0.151923	0.401144	0.16248			YLR390W	-0.547078	-0.215718	0.281658		YDR171W	0.241206	0.501749	0.160614
YKR018C	-0.017983	0.352699	0.286774		YIL037C	0.500099	0.825203	0.151845		YBR010W	-0.665308	0.00456951	0.400431		YAL020C	0.145443	0.437148	0.204053		YMR267W	-0.917755	-0.351417	0.447065		YGL216W	-0.00412494	0.253684	0.14816		YDR293C	-0.447703	-0.12627	0.25301		YHR129C	-0.187024	0.0295909	0.16216			YDL179W	-1.43129	-1.16756	0.281359		YDR276C	0.552299	0.830929	0.160089
YBR060C	-0.936745	-0.510181	0.286656		YOR007C	0.0905595	0.361083	0.151473		YLR005W	0.0559977	0.478169	0.400121		YPL140C	0.219603	0.505904	0.203892		YLR070C	0.583789	1.22518	0.446844		YKR093W	-0.492614	-0.27191	0.147807		YDR371W	-0.155093	0.177386	0.25294		YDL028C	-0.0878536	0.137907	0.161987			YOR159C	-1.1969	-0.915411	0.281331		YGR211W	-1.74346	-1.60397	0.160076
YMR164C	0.190961	0.548291	0.286332		YIL088C	0.225698	0.513789	0.151303		YGR020C	-0.569211	0.0665165	0.399429		YER010C	-0.0389623	0.265384	0.203871		YML081C-A	-0.185312	0.417348	0.446757		YJR151C	-0.340766	-0.108927	0.147645		YBR153W	-0.273857	0.0531143	0.252258		YKL151C	1.06767	1.4029	0.161935			YOR296W	-0.0318976	0.337964	0.281214		YGL226W	-0.684914	-0.481292	0.160066
YPL011C	-0.0222771	0.348049	0.286324		YPL150W	0.337023	0.639698	0.151237		YMR218C	-0.523682	0.0963703	0.399376		YHR051W	-0.131338	0.179035	0.203555		YPL020C	0.271466	0.896766	0.446557		YJL134W	-0.926423	-0.738892	0.147344		YEL021W	-2.06343	-1.80501	0.252		YGR149W	0.788702	1.09726	0.161784			YKL020C	0.108082	0.48841	0.281097		YKL084W	-0.237021	-0.00630501	0.160033
YOL047C	0.613246	0.944391	0.286022		YPR082C	-0.110664	0.13292	0.151209		YLR149C	1.66656	1.53474	0.398675		YML110C	-1.21694	-0.831681	0.202822		YDR381C-A	-0.35297	0.240824	0.446447		YML121W	-0.452697	-0.229965	0.147152		YKR086W	-0.218172	0.109738	0.251437		YDR517W	-0.334078	-0.132629	0.161334			YKR021W	0.219	0.60752	0.280935		YDR318W	0.0620811	0.31079	0.159942
YNL180C	0.0780155	0.441643	0.2859		YLL010C	-0.278449	-0.0576721	0.150761		YKL119C	-0.112438	0.365446	0.398413		YPL139C	-0.83026	-0.472167	0.202725		YER104W	-0.0644629	0.542073	0.445246		YNL305C	1.52169	1.89219	0.147076		YPR095C	-0.690818	-0.382182	0.250558		YKL184W	-0.789924	-0.63209	0.161063			YLR348C	0.484474	0.893122	0.280903		YHR199C	0.00942662	0.254899	0.159911
YDL203C	-0.359524	0.0303089	0.285547		YML034W	-0.345452	-0.133655	0.150667		YDR067C	-0.420323	0.163122	0.398402		YJR120W	0.00779685	0.307297	0.202716		YOL155C	-0.844503	-0.277503	0.444986		YPL147W	1.3567	1.7144	0.146776		YGL133W	0.393029	0.742908	0.250522		YNL134C	0.277753	0.536586	0.160917			YDR069C	0.125762	0.506445	0.280424		YOR019W	1.60514	1.9473	0.159899
YKL151C	0.966391	1.27421	0.284724		YNL304W	-0.407821	-0.204476	0.150518		YMR281W	0.616691	0.844006	0.397952		YER119C	0.730252	0.978744	0.202344		YDR079C-A	-0.271302	0.324292	0.444861		YBR287W	0.0772394	0.3389	0.146632		YGL192W	0.0505749	0.386994	0.250237		YKL163W	2.11356	2.54641	0.160908			YDL240W	-0.620859	-0.2974	0.280097		YIR029W	0.67416	0.95969	0.159756
YNL010W	-0.302276	0.0828859	0.284688		YJR064W	-0.802553	-0.651454	0.150398		YKL208W	0.00578598	0.44255	0.397927		YKL129C	0.733326	0.981565	0.202315		YPR097W	-0.0254965	0.582218	0.444711		YDR459C	-0.455645	-0.233912	0.146622		YLR206W	0.310205	0.656406	0.25016		YGR237C	0.753435	1.05699	0.160664			YJL044C	-0.527187	-0.196639	0.280076		YHR064C	-1.39302	-1.2333	0.159387
YIL050W	-0.0898441	0.282322	0.284661		YBR037C	-0.97861	-0.850903	0.150286		YDL208W	-0.384466	0.185808	0.39767		YOR192C	-0.229582	0.0858688	0.202246		YBL098W	-0.174999	0.423273	0.443375		YCR083W	0.478859	0.770349	0.146461		YPL167C	-0.0425833	0.290074	0.250089		YML128C	2.0573	2.48439	0.160616			YML041C	0.303879	0.69724	0.279839		YML020W	0.296718	0.558486	0.159147
YKL159C	1.77902	2.03705	0.284564		YFL031W	0.835837	1.20282	0.150256		YBL092W	-0.80815	-0.0941372	0.396381		YDL018C	-0.663957	-0.318514	0.201974		YJR120W	0.12533	0.738124	0.442992		YDR424C	0.53668	0.832197	0.146254		YDR006C	-0.0368246	0.296012	0.250061		YOR132W	0.584515	0.87159	0.160352			YNL234W	-0.0765453	0.287588	0.279625		YBR071W	0.991932	1.29583	0.159146
YKR019C	-0.0773348	0.293227	0.284047		YGL103W	-1.46601	-1.40265	0.15025		YMR197C	0.237275	0.591766	0.395507		YGL251C	0.248835	0.530053	0.201666		YNL252C	-1.59683	-1.072	0.441951		YCR011C	0.631524	0.933837	0.146044		YDL233W	0.0109871	0.345512	0.249969		YHL034C	0.321364	0.583154	0.160124			YPR184W	1.86837	2.37841	0.278322		YGR056W	-0.355782	-0.134277	0.158652
YHL027W	0.149763	0.505883	0.283618		YGR130C	0.0366714	0.297906	0.150029		YOR238W	-0.428585	0.154176	0.395463		YOR132W	-0.0536609	0.248624	0.201609		YAL001C	0.627701	1.26357	0.441516		YDR293C	0.825739	1.14251	0.145983		YGL023C	0.347826	0.695155	0.249948		YFL008W	0.118266	0.360758	0.160093			YCR051W	-1.46612	-1.20962	0.278248		YCR009C	0.614796	0.89511	0.158646
YFL042C	0.511323	0.844724	0.283134		YGR172C	-0.0782245	0.167276	0.149645		YMR194W	-1.01078	-0.229204	0.39478		YER099C	-0.569221	-0.231334	0.20129		YER044C	-1.10932	-0.560778	0.441424		YNL045W	2.32235	2.75105	0.145871		YOR008C	0.136038	0.473155	0.248462		YKR059W	-0.989905	-0.852486	0.160081			YLR022C	-1.28661	-1.01725	0.277713		YKL152C	0.474718	0.746502	0.158618
YBR169C	0.468695	0.804085	0.282688		YDR406W	0.353121	0.655248	0.149467		YGR189C	2.12739	1.83275	0.394665		YOL025W	0.0555446	0.349724	0.201263		YER026C	-0.297534	0.291752	0.441419		YPL019C	0.318335	0.596861	0.14582		YML071C	0.00396767	0.334629	0.247473		YFL042C	0.657087	0.950558	0.160025			YNL009W	0.439242	0.83962	0.277612		YIL053W	-1.84418	-1.71309	0.158504
YLR216C	-0.286472	0.0949247	0.282646		YKL151C	1.31748	1.74656	0.149308		YKL094W	0.0474974	0.464428	0.393306		YLR109W	-1.54577	-1.14003	0.200996		YJR122W	-0.705365	-0.136638	0.44136		YHR170W	-3.46796	-3.47344	0.145537		YGR197C	0.301727	0.642288	0.246471		YGR170W	0.151375	0.396788	0.159947			YKR074W	-0.0684791	0.293227	0.277554		YBR069C	-1.24516	-1.07794	0.15838
YHR008C	-0.0266616	0.338	0.282		YLR283W	0.15293	0.428378	0.149286		YJL161W	0.110761	0.505217	0.392653		YBR070C	-0.0343009	0.265763	0.200974		YMR136W	1.10216	1.76116	0.441036		YBL015W	2.19645	2.61506	0.145421		YJR035W	0.0380232	0.368156	0.246207		YLR442C	-0.215431	-0.00487233	0.159891			YLR254C	0.1731	0.552652	0.277205		YMR088C	-0.0685805	0.169561	0.158125
YNR018W	-0.353872	0.0305782	0.281875		YPL081W	-1.26977	-1.18198	0.149285		YJL148W	-0.0233042	0.417044	0.392586		YLR327C	0.0491729	0.343392	0.200967		YPL248C	-0.317778	0.268179	0.439825		YLR207W	0.428116	0.714049	0.145264		YJR016C	-0.561963	-0.254757	0.24616		YMR315W	0.128261	0.37137	0.159871			YLR092W	0.0197628	0.387574	0.277145		YJR112W-A	0.246702	0.503507	0.157821
YDL173W	0.716718	1.0355	0.281611		YML041C	-0.177253	0.0545266	0.149208		YOL029C	-0.37238	0.187227	0.392219		YDL091C	0.365832	0.637567	0.200711		YFL055W	0.936781	1.5851	0.439399		YHR142W	-1.07523	-0.902194	0.145062		YBR165W	-0.215358	0.104831	0.246006		YJL051W	-0.588752	-0.414308	0.159403			YMR287C	-0.651206	-0.335394	0.276461		YDR285W	-0.180105	0.0507652	0.157773
YBL001C	1.10299	1.39785	0.28135		YPR036W	-0.319268	-0.106484	0.149034		YOL087C	0.33885	0.654351	0.392031		YAL049C	0.249097	0.528909	0.20065		YFL016C	-0.487568	0.0891823	0.439353		YOL129W	0.937168	1.26092	0.145055		YFL017W-A	-0.863009	-0.568023	0.24564		YJL187C	0.233725	0.485975	0.159293			YOR096W	-1.14728	-0.869273	0.276394		YBR264C	0.214314	0.469017	0.157725
YDR513W	0.670024	0.991208	0.281286		YER089C	-0.728604	-0.569833	0.14902		YDR533C	-0.267746	0.254955	0.391361		YER057C	0.597172	0.852496	0.200534		YPL193W	-0.536555	0.0366461	0.438602		YJR008W	1.88013	2.27449	0.145044		YOR374W	1.39123	1.77145	0.245191		YJL204C	-0.278042	-0.0746213	0.159081			YLR262C-A	-1.02981	-0.742869	0.276392		YGR279C	-2.51241	-2.42315	0.157591
YPR061C	-0.0635306	0.302298	0.281211		YER060W	0.23439	0.520104	0.14897		YGR001C	-0.481634	0.114358	0.391318		YBR223C	0.103914	0.393663	0.200495		YKR020W	0.768586	1.40722	0.438541		YGR138C	-0.534464	-0.320986	0.14502		YHR030C	0.282114	0.62007	0.245183		YGR112W	-0.347826	-0.151341	0.158865			YBR182C	1.36315	1.83182	0.276305		YOR344C	-0.422078	-0.207001	0.156998
YIL152W	0.0300112	0.389726	0.280914		YNL214W	-0.449456	-0.254018	0.148919		YCL005W-A	-0.944664	-0.190836	0.390535		YGL179C	-0.298207	0.0189551	0.199986		YGR157W	0.150335	0.756975	0.437882		YKL100C	0.802246	1.11535	0.144685		YOR153W	-0.24397	0.0738763	0.245137		YLR241W	0.457352	0.729678	0.158535			YKR049C	1.68647	2.17945	0.276126		YLR304C	1.19301	1.50537	0.15659
YER012W	-0.235975	0.139424	0.280519		YMR195W	-0.259134	-0.0386902	0.148854		YBR253W	-0.671875	-0.0117787	0.390374		YGL037C	-0.474555	-0.145201	0.199887		YBR145W	0.13086	0.735957	0.437493		YPR134W	0.266739	0.539419	0.14447		YFL034C-B	-0.706222	-0.406011	0.245121		YJR059W	0.213028	0.462149	0.158506			YBR191W	-1.16967	-0.893887	0.276032		YNL320W	-0.378032	-0.161132	0.156417
YLL056C	0.104007	0.45856	0.280441		YPR079W	0.39013	0.696066	0.148757		YDL165W	-0.512253	0.0930486	0.390324		YDL149W	0.266332	0.543496	0.199593		YPL165C	0.692511	1.32449	0.436591		YOL155C	-0.294066	-0.0635264	0.144377		YMR255W	0.795102	1.15244	0.245073		YOR097C	0.552154	0.833264	0.158397			YHR158C	-0.435632	-0.104831	0.275511		YLR172C	-1.45397	-1.30229	0.156403
YBR030W	-0.598611	-0.201869	0.279953		YBR019C	0.176867	0.454278	0.148496		YJR003C	-1.01762	-0.239525	0.389907		YFL039C	0.294943	0.56908	0.198841		YBL059C-A	-0.888854	-0.336721	0.436269		YHR128W	-3.33304	-3.33074	0.14395		YPR155C	0.153609	0.4865	0.245066		YBR126C	0.480076	0.753814	0.158034			YLR412W	-0.6297	-0.313786	0.275417		YER079W	1.01903	1.3202	0.156152
YNR038W	-0.625076	-0.226721	0.279951		YDL048C	0.57361	0.9031	0.148329		YIL067C	1.61899	1.4929	0.38983		YMR223W	-0.198518	0.109773	0.198593		YER022W	-0.210274	0.375528	0.435997		YNL004W	-0.133779	0.107944	0.143817		YMR270C	-0.741071	-0.442431	0.244951		YDR161W	-1.24535	-1.13523	0.158006			YLR096W	-0.90204	-0.60698	0.275311		YDR353W	-0.332169	-0.112903	0.156134
YGR123C	-1.03475	-0.61148	0.2799		YAL012W	-0.341328	-0.132769	0.148163		YER028C	-0.752541	-0.0658832	0.389456		YPR165W	0.751552	0.993308	0.198501		YLR289W	-1.14026	-0.601156	0.43599		YJR126C	-0.0250573	0.224415	0.143549		YIL101C	2.44031	2.86014	0.244935		YNR069C	-0.671397	-0.506966	0.157935			YPL075W	-0.888896	-0.593628	0.274773		YMR317W	0.0681031	0.311522	0.156063
YNL165W	0.465226	0.796814	0.279763		YGL144C	0.0531124	0.313615	0.148108		YDR052C	-0.0628452	0.387131	0.389301		YER078C	-0.991762	-0.628668	0.198121		YKL149C	-0.333385	0.245699	0.435625		YJL102W	0.575042	0.869368	0.143486		YMR273C	0.0414701	0.36939	0.244581		YJR021C	0.520089	0.797347	0.15785			YMR122W-A	0.38609	0.778195	0.274731		YBL067C	0.505632	0.775446	0.155981
YER180C	-0.00802056	0.351719	0.27924		YNL046W	-0.684607	-0.521544	0.148019		YLR420W	-0.75687	-0.0689799	0.389245		YLR237W	1.54993	1.73524	0.198037		YKL193C	0.612062	1.23821	0.435354		YBR026C	1.85646	2.24666	0.143412		YAL013W	-0.101035	0.220927	0.244214		YHL010C	-0.0176442	0.208164	0.157531			YPL026C	-0.0160676	0.3453	0.274613		YPR029C	0.18083	0.430424	0.155613
YNL248C	-1.16104	-0.731152	0.279106		YLR315W	0.245063	0.530632	0.147941		YDL218W	0.283994	0.614099	0.388516		YKL157W	0.729515	0.972166	0.198029		YJR084W	-0.290447	0.290116	0.435159		YKR100C	-0.578248	-0.370492	0.143357		YBR298C	0.505765	0.850657	0.244082		YCL056C	0.20822	0.455107	0.157306			YGR193C	-0.105412	0.247963	0.273795		YJR050W	0.118809	0.364592	0.155576
YMR105C	0.762074	1.07446	0.278961		YDL233W	-0.0489611	0.197785	0.147914		YHL016C	1.42396	1.36296	0.388335		YIR036C	0.317438	0.588544	0.197773		YEL047C	-0.252872	0.329332	0.43499		YPR199C	0.118	0.377848	0.143317		YBR281C	-0.853287	-0.560935	0.243556		YDR330W	0.665071	0.955152	0.157229			YOL072W	-0.0787995	0.276227	0.273542		YCR106W	-0.0942519	0.137973	0.155133
YKR062W	0.285353	0.626611	0.278814		YPL031C	0.164662	0.439562	0.147899		YOR340C	-0.529199	0.07953	0.388332		YLR119W	-0.377179	-0.0584287	0.197107		YGL164C	0.0583147	0.656076	0.434945		YER027C	-0.275503	-0.0454858	0.143075		YJL016W	0.503606	0.847602	0.243519		YDL147W	-0.00500015	0.221388	0.157114			YIL105C	0.632144	1.04059	0.273126		YOR163W	0.676842	0.955563	0.154974
YOR095C	-1.23791	-0.804311	0.278393		YER042W	0.432012	0.742072	0.147831		YDR370C	-0.172439	0.313761	0.388169		YOL073C	-0.0382262	0.256794	0.19708		YMR283C	-0.144693	0.441563	0.434039		YEL027W	-0.257392	-0.0261872	0.14296		YDR266C	-1.33945	-1.06592	0.243348		YBR149W	1.36303	1.71872	0.156847			YOL100W	0.349958	0.736816	0.273028		YCL032W	0.658144	0.935709	0.154958
YOR018W	0.370132	0.705384	0.278205		YDL193W	0.480895	0.7974	0.147829		YLR407W	0.341901	0.651534	0.388002		YLR146C	-0.646112	-0.308849	0.196898		YFR040W	0.0362535	0.631345	0.433868		YPL222W	3.44518	3.95363	0.14291		YKL179C	-0.0680912	0.251477	0.241682		YIL005W	0.419217	0.684824	0.156441			YDL054C	0.903589	1.33246	0.272987		YEL007W	-0.450722	-0.240919	0.154571
YBR067C	-3.23127	-2.67688	0.277805		YMR010W	-0.380343	-0.17768	0.147666		YPR152C	0.261664	0.598726	0.387931		YDL135C	0.444627	0.705544	0.196822		YER186C	-0.282546	0.294292	0.432317		YER056C	-2.50756	-2.44504	0.142858		YNR013C	-0.623618	-0.326426	0.240842		YNR055C	-0.528026	-0.352317	0.156374			YDR092W	0.362422	0.750061	0.272915		YER175C	1.12718	1.43221	0.154306
YJL171C	1.40838	1.67933	0.277496		YDL025C	0.0114158	0.265619	0.147579		YLR120C	1.26263	1.25638	0.387862		YER123W	-0.711373	-0.369713	0.196777		YKL162C	-0.107996	0.477486	0.432235		YMR242C	-2.17882	-2.09179	0.142779		YGL056C	0.0218043	0.343031	0.240457		YMR031C	0.202969	0.447223	0.155865			YGR006W	-0.203646	0.140816	0.272809		YJR070C	-2.45944	-2.37224	0.153972
YJL145W	-0.709748	-0.310296	0.276985		YER048W-A	0.0812988	0.343435	0.146728		YAR008W	-0.572775	0.0496102	0.387257		YPL096C-A	0.510538	0.766766	0.196762		YOL043C	-0.0661217	0.521442	0.432221		YLR294C	0.00324866	0.253693	0.142767		YKR069W	0.199654	0.526295	0.239512		YMR160W	0.431968	0.697644	0.155672			YER064C	0.319937	0.703768	0.27252		YML028W	1.25809	1.57043	0.153871
YGR032W	3.85216	3.97298	0.276731		YOR321W	0.740355	1.08923	0.146603		YLR038C	0.252649	0.591871	0.387153		YBR205W	-0.373812	-0.056198	0.196448		YGL248W	0.76551	1.39475	0.432171		YOL045W	-0.957699	-0.779416	0.14264		YGL222C	-0.452807	-0.151628	0.239094		YLR007W	0.276239	0.526316	0.155109			YLR204W	-1.17321	-0.903319	0.27221		YJR111C	-0.112166	0.117049	0.153813
YER074W-A	0.0955354	0.445235	0.276527		YOR238W	-0.309343	-0.0990948	0.146488		YKL218C	0.715072	0.895728	0.387152		YJL042W	-0.140183	0.160629	0.196103		YPL232W	0.480279	1.09325	0.430823		YDL054C	0.480365	0.766115	0.142474		YJR067C	-0.37132	-0.0672561	0.238941		YOL069W	0.0770625	0.308212	0.155078			YNL200C	2.58935	3.14512	0.27215		YHR019C	-0.575597	-0.37454	0.153762
YJL044C	-0.272398	0.0995888	0.276412		YDR439W	-0.0431157	0.20218	0.146443		YML088W	-0.365205	0.185571	0.386895		YKL098W	0.462136	0.720681	0.195982		YAL063C	0.711535	1.33608	0.430804		YMR253C	0.0722052	0.327272	0.142398		YMR020W	1.34844	1.71789	0.238845		YMR311C	0.594356	0.874493	0.155043			YER072W	-0.0668428	0.286855	0.272018		YDL048C	-0.172986	0.0523734	0.153696
YHR105W	-0.0531774	0.305097	0.276165		YMR119W	0.641558	0.977096	0.146399		YDR364C	-0.0100458	0.418125	0.386209		YDR084C	0.351291	0.6175	0.19592		YNL126W	-0.542291	0.0188701	0.430498		YPL109C	0.776255	1.08405	0.142397		YFL033C	-0.94648	-0.665825	0.237903		YGL006W	1.48094	1.84485	0.154853			YBL051C	-0.404041	-0.0764951	0.271661		YLR436C	-0.0279833	0.205882	0.153504
YGR095C	-0.616982	-0.22451	0.276022		YBR059C	0.277025	0.563673	0.145864		YBR131W	-0.302772	0.225207	0.385734		YJL144W	-0.802471	-0.455669	0.19588		YIL007C	0.45784	1.0692	0.430494		YCL010C	-0.23581	-0.00402685	0.142253		YGR046W	0.488118	0.823124	0.237691		YML087C	-0.148141	0.0613214	0.15485			YPL232W	0.516261	0.913728	0.271646		YKR094C	-1.47608	-1.33007	0.153435
YPL090C	-0.75612	-0.355713	0.27562		YPR009W	-0.46528	-0.276979	0.145576		YJR059W	-0.077843	0.372514	0.385322		YIL140W	0.643086	0.888337	0.195509		YOR133W	-0.794568	-0.246263	0.430365		YCL002C	-1.03913	-0.867573	0.142214		YPL236C	-0.356985	-0.0546889	0.237336		YKR072C	-0.191694	0.0131553	0.154524			YOR285W	0.8374	1.25853	0.27114		YPL007C	-0.0975443	0.131621	0.153171
YOR344C	-0.33348	0.0407998	0.275368		YMR090W	2.36524	2.92686	0.145559		YBR230C	0.13431	0.511544	0.385008		YPL039W	0.30672	0.575386	0.195438		YGL004C	-0.0749877	0.508109	0.429448		YOR193W	0.567017	0.858809	0.142169		YDL053C	-0.104108	0.207585	0.237171		YGL194C	-0.453153	-0.273237	0.154424			YBR181C	-1.44243	-1.19476	0.271013		YJR094W-A	-1.05902	-0.888284	0.153056
YDR369C	0.280753	0.617421	0.275263		YBR183W	0.714474	1.05814	0.145411		YPL256C	1.61919	1.48688	0.384694		YNL027W	-0.449811	-0.128668	0.195142		YNR022C	-1.20406	-0.678387	0.428932		YER161C	0.0858145	0.341415	0.142067		YOL073C	0.126685	0.447136	0.237147		YLR347C	-0.852888	-0.711148	0.154235			YNL015W	2.01205	2.52143	0.270443		YML098W	0.150017	0.393798	0.152906
YOR147W	0.0870669	0.435384	0.275142		YGR222W	-0.153302	0.0758334	0.145366		YDR496C	-0.504111	0.0914168	0.384489		YIL007C	-0.347776	-0.0341781	0.194839		YMR190C	-0.249232	0.323672	0.42845		YMR311C	1.08009	1.41002	0.141968		YOR134W	2.1216	2.51705	0.236451		YGL126W	0.658926	0.942957	0.153541			YPL183W-A	-1.22035	-0.956945	0.270228		YGL131C	0.155012	0.398747	0.152667
YDR315C	-0.116696	0.243616	0.274825		YDL072C	0.995877	1.37656	0.14535		YLR093C	0.416793	0.695515	0.38363		YNR032W	-0.309665	0.000224529	0.194075		YDL065C	0.293006	0.892891	0.428285		YPL247C	0.774551	1.08146	0.141879		YBR108W	1.74892	2.13006	0.236377		YBL033C	0.376825	0.634072	0.153514			YKL059C	0.132384	0.498162	0.269934		YCR066W	-0.24908	-0.0300785	0.152498
YER056C-A	-0.631688	-0.240561	0.274388		YOR317W	0.0969978	0.358871	0.145183		YDR339C	0.143557	0.515398	0.383151		YCR002C	-0.287166	0.0209249	0.193909		YJR104C	0.292176	0.891765	0.428111		YOR132W	1.13069	1.46425	0.141865		YER147C	0.218252	0.541071	0.236369		YGL242C	0.102518	0.333313	0.153211			YLR090W	-0.790161	-0.495054	0.269555		YGL212W	0.22137	0.468683	0.152362
YMR139W	0.159971	0.502767	0.274359		YBR008C	0.106519	0.369494	0.145081		YKR084C	0.193782	0.548264	0.383037		YBR212W	-0.0249186	0.264773	0.193859		YDR322C-A	-0.476676	0.0833693	0.427457		YDL216C	-0.475245	-0.262191	0.14171		YFR014C	0.7162	1.05761	0.236107		YCL005W	-0.283107	-0.0891694	0.153009			YJR050W	0.0899809	0.450568	0.268594		YNL094W	0.458726	0.719655	0.151836
YJL029C	-0.076591	0.280445	0.27422		YDR267C	-0.387831	-0.19007	0.145075		YDR272W	1.03707	1.10236	0.383012		YFR044C	-0.0407755	0.249697	0.193619		YCR105W	0.969586	1.60181	0.427165		YKL019W	0.0653942	0.318134	0.14116		YJR050W	0.283014	0.607626	0.235901		YLL003W	0.386131	0.643447	0.152965			YOR215C	0.898823	1.32087	0.268586		YLR048W	-1.41661	-1.2694	0.151783
YOR021C	-0.635991	-0.24611	0.273288		YCL033C	0.856404	1.21823	0.14504		YGR013W	0.821882	0.960538	0.38266		YDL046W	0.296648	0.563467	0.19357		YNL084C	-0.0891319	0.488986	0.426504		YGR075C	-0.569369	-0.364174	0.14116		YCR048W	-1.29056	-1.0261	0.235765		YJL203W	-0.199265	0.00249273	0.152923			YGR070W	0.359177	0.739231	0.267919		YJL058C	0.00286249	0.236054	0.151759
YLR075W	-0.799577	-0.399868	0.273178		YHR176W	0.265107	0.548622	0.144831		YPR045C	-1.04881	-0.269103	0.382317		YDR125C	-0.50816	-0.185106	0.193554		YJR052W	0.177677	0.769175	0.426495		YMR028W	0.269115	0.537055	0.141121		YMR172W	0.129103	0.446986	0.235301		YDL224C	-0.147357	0.0588476	0.152603			YOR202W	0.523154	0.915496	0.2678		YDR453C	2.19243	2.55788	0.151462
YLR076C	-0.799591	-0.400193	0.272951		YJL191W	-0.902555	-0.773378	0.144617		YGR093W	-0.152907	0.319204	0.381991		YDR475C	0.102032	0.382426	0.193549		YDR074W	-0.362686	0.200532	0.425699		YKL212W	-0.0208742	0.225312	0.141097		YML005W	-0.150368	0.156788	0.235246		YMR274C	-0.877158	-0.740711	0.152216			YHR135C	-0.149524	0.191023	0.267344		YHR071W	0.160456	0.40273	0.151438
YER143W	0.0954812	0.440117	0.272832		YOR040W	0.991039	1.36963	0.144386		YMR131C	-0.307176	0.21779	0.381954		YDR317W	0.436159	0.693156	0.193518		YMR294W	-0.288237	0.278046	0.425235		YLR152C	-0.204107	0.0282317	0.141013		YBR291C	-0.3931	-0.0955033	0.23503		YNL264C	-1.18825	-1.08136	0.152174			YGL250W	0.713777	1.1198	0.267254		YOR369C	-1.57947	-1.44333	0.15096
YIR001C	-0.134148	0.22438	0.272748		YOR357C	-0.182464	0.0410107	0.144165		YNL147W	-0.666353	-0.0186486	0.381601		YEL020C	0.673156	0.912993	0.193084		YNL100W	-0.13036	0.443023	0.424666		YGR285C	-1.73818	-1.62082	0.140963		YOR329C	0.587261	0.922127	0.234973		YCR044C	-0.939927	-0.809629	0.152083			YGR049W	-0.774321	-0.481817	0.266964		YIL152W	0.581183	0.848242	0.15095
YNL119W	-0.535179	-0.152404	0.272591		YDR459C	0.150787	0.418065	0.144064		YPL240C	-1.52253	-0.581647	0.381261		YGR260W	-0.588066	-0.260192	0.192994		YLL051C	-0.00176104	0.576124	0.423319		YDL056W	0.0152002	0.263838	0.140927		YKR061W	1.14911	1.5048	0.234564		YPR117W	-0.416728	-0.237586	0.151574			YNL156C	0.363377	0.741838	0.266617		YOL057W	-0.0683416	0.158916	0.150649
YKL061W	0.731689	1.03715	0.272566		YNL081C	-1.01731	-0.904312	0.143928		YPR107C	-0.284967	0.231512	0.381226		YER093C-A	-0.891743	-0.542744	0.19292		YAL020C	-0.0756918	0.496566	0.421998		YPR163C	-1.90234	-1.79821	0.140323		YGL127C	-0.306243	-0.00605028	0.234535		YMR114C	1.11751	1.4418	0.151373			YJL029C	-0.120037	0.221307	0.266361		YDL017W	-0.0582023	0.169518	0.150544
YHR171W	0.0155067	0.364022	0.272104		YNL190W	0.00874725	0.256976	0.143856		YJR155W	-0.0835098	0.363872	0.381211		YDR013W	-0.25898	0.0456243	0.192799		YNL293W	-0.151319	0.416065	0.421254		YLR455W	-0.0885376	0.151406	0.140298		YOL129W	0.651943	0.988575	0.234488		YLR245C	0.102984	0.331059	0.151348			YDR234W	-0.770901	-0.479379	0.266118		YPL060W	0.557724	0.822532	0.150381
YMR033W	-1.1398	-0.720954	0.271997		YMR130W	-0.411228	-0.218523	0.143771		YDR183W	-0.0282939	0.400048	0.381122		YGL160W	-0.115952	0.178481	0.192672		YJR099W	0.0699778	0.648228	0.421087		YBR067C	-2.47798	-2.4172	0.140164		YDR273W	0.408064	0.734813	0.234078		YFR041C	0.144296	0.376147	0.151253			YPR111W	0.481906	0.86863	0.26611		YJR052W	-0.0202773	0.209202	0.150174
YDR208W	-0.0851104	0.26935	0.271964		YEL005C	0.15117	0.417942	0.143696		YDR484W	-0.454881	0.119718	0.381106		YPR066W	-0.195867	0.103964	0.192534		YGL197W	0.718909	1.32906	0.420622		YGR029W	-0.64758	-0.449904	0.140028		YBR016W	0.45808	0.786579	0.233971		YJL042W	0.437386	0.696344	0.150795			YFL028C	0.102906	0.460788	0.266084		YPL135W	0.969293	1.25865	0.150114
YOL032W	-0.0950694	0.25967	0.271725		YDR077W	1.1204	1.51474	0.143514		YDR224C	-1.74327	-0.726934	0.381065		YNL285W	-0.0430358	0.245415	0.192024		YPL268W	-0.20897	0.351867	0.418735		YLR173W	0.756703	1.05944	0.139945		YOR173W	1.99614	2.38267	0.233577		YER134C	0.154699	0.386825	0.150773			YGR166W	-0.451268	-0.136082	0.26569		YDR141C	0.299195	0.547828	0.150033
YKR014C	0.212915	0.548818	0.271688		YHR056C	0.124848	0.387638	0.143359		YKL171W	0.177886	0.53477	0.380488		YKL064W	0.19305	0.46494	0.19198		YDL243C	1.31219	1.94884	0.41836		YPL188W	0.557407	0.845204	0.139938		YDR011W	-0.740903	-0.458958	0.233365		YNL183C	-0.672731	-0.519045	0.150773			YOL143C	-1.34076	-1.09323	0.265652		YML049C	0.0482885	0.281631	0.149974
YGR288W	0.642033	0.951257	0.271322		YHR076W	-0.387218	-0.19203	0.143318		YLR033W	-0.395724	0.15768	0.380345		YPL168W	0.183931	0.456015	0.191656		YFR011C	-0.177964	0.383506	0.418099		YDL153C	-2.21171	-2.13143	0.139861		YPL222W	2.33421	2.73308	0.233204		YOR257W	0.102534	0.329683	0.150751			YCR073W-A	0.357654	0.734256	0.265648		YDL091C	1.25818	1.56481	0.149953
YDR486C	0.752266	1.05469	0.271266		YML102W	-0.438438	-0.250108	0.14325		YDR374W-A	0.705675	0.88132	0.380271		YNL223W	0.398428	0.654865	0.191177		YDR363W	-0.547962	-0.00512652	0.418057		YBL101C	0.722536	1.02251	0.139805		YDL054C	0.348101	0.670931	0.232945		YLL051C	-0.257591	-0.0647861	0.150614			YNR036C	-0.222669	0.109558	0.265465		YOL059W	-1.06538	-0.900065	0.149604
YDR425W	-0.14758	0.209142	0.270834		YBR284W	0.825502	1.18045	0.14319		YPL239W	-0.59461	0.0260158	0.37953		YGR086C	-0.174517	0.121898	0.191125		YGR233C	0.367489	0.955495	0.417516		YLL043W	-0.260208	-0.0346504	0.139257		YER072W	0.130315	0.444708	0.232848		YKL064W	0.113401	0.341176	0.150479			YMR111C	0.00303181	0.352409	0.265462		YMR183C	-0.133876	0.0878124	0.149552
YGR117C	-0.0654419	0.286236	0.27081		YER010C	0.407626	0.707271	0.143064		YKR003W	0.257528	0.58564	0.379266		YDR476C	1.49696	1.67633	0.190979		YDL109C	0.127437	0.703371	0.417501		YOL073C	0.879796	1.19067	0.139211		YOR070C	-0.42823	-0.135889	0.232312		YDR420W	-0.315579	-0.128775	0.150274			YLR270W	1.07854	1.50932	0.265235		YDR309C	-1.66591	-1.53714	0.149501
YPL071C	-0.00322078	0.343474	0.269944		YMR011W	0.876175	1.23756	0.143026		YDL056W	-0.519232	0.0750834	0.379143		YDL004W	0.24261	0.509622	0.190945		YOR363C	0.65519	1.25742	0.417362		YIR037W	1.9227	2.31159	0.139141		YKR022C	0.29275	0.612497	0.232269		YER073W	-0.412367	-0.23513	0.15001			YDL170W	-0.243432	0.0868786	0.265233		YNL259C	0.302814	0.550572	0.149282
YLR274W	-0.538395	-0.159455	0.269652		YDR065W	-0.245374	-0.0321732	0.142857		YGR288W	0.802174	0.943324	0.379096		YLR087C	-0.13934	0.154355	0.190934		YML107C	0.0595172	0.631626	0.417214		YDR129C	0.948493	1.26441	0.139138		YOR062C	0.715415	1.05078	0.231931		YHR194W	-0.427091	-0.251265	0.15			YGL087C	1.11103	1.54418	0.265162		YLR110C	-0.566857	-0.371821	0.149268
YOL065C	-0.0504734	0.298409	0.269438		YER045C	0.394567	0.692134	0.142829		YMR185W	0.0670997	0.46018	0.378991		YNL037C	-0.306415	-0.00126136	0.190773		YPL174C	-0.400969	0.146431	0.416116		YCL018W	-0.339216	-0.119765	0.139128		YKR049C	1.46364	1.82727	0.231763		YOR047C	0.0663093	0.288655	0.149828			YJL203W	-0.0482309	0.296374	0.264865		YOR128C	1.19722	1.49906	0.149199
YKL094W	0.198352	0.531284	0.268875		YLR099W-A	0.853428	1.21131	0.142689		YPR134W	0.0200345	0.42819	0.378102		YLR240W	-0.335876	-0.0287865	0.190683		YDR298C	0.197369	0.774518	0.415918		YDR117C	-0.486247	-0.277869	0.139087		YDR480W	0.278723	0.59703	0.231641		YNL295W	0.432952	0.689548	0.149485			YJR115W	0.0567951	0.409272	0.264791		YDL133C-A	-0.785793	-0.60414	0.149189
YJL155C	0.629168	0.935745	0.26882		YER078C	-0.503208	-0.324405	0.142599		YDL063C	-0.718697	-0.057392	0.377967		YPR147C	0.275565	0.539762	0.190571		YIR036C	1.05348	1.67324	0.41566		YPR026W	1.06423	1.38841	0.138858		YOL103W	-0.44471	-0.154157	0.231507		YHL007C	-0.283824	-0.0966437	0.148498			YCL016C	0.149452	0.508825	0.264691		YDL014W	-2.50672	-2.43028	0.148556
YDR378C	0.0424116	0.384778	0.268818		YHR029C	-0.529061	-0.353781	0.142524		YKL091C	0.458912	0.715716	0.377383		YDL142C	-0.30039	0.00388141	0.190435		YGR250C	0.284814	0.86565	0.415433		YBR085C-A	1.98671	2.37934	0.138427		YDR049W	-0.337664	-0.0438468	0.230942		YAL031C	0.470045	0.728381	0.148288			YNR046W	-1.46804	-1.2317	0.264621		YJL004C	-0.0653549	0.159006	0.148537
YOR154W	-0.0168388	0.327484	0.26761		YMR161W	-0.450949	-0.265428	0.142483		YPL174C	0.36033	0.650423	0.376952		YHR071W	0.613417	0.853229	0.190008		YML030W	-0.315389	0.235155	0.415321		YMR162C	-0.423354	-0.21138	0.138328		YER129W	-0.514589	-0.227686	0.230823		YJR127C	-0.80287	-0.665439	0.148131			YGL037C	1.13658	1.57042	0.264316		YDR275W	-0.880284	-0.705482	0.148417
YBR204C	0.29427	0.619406	0.267457		YLR313C	-0.327535	-0.126039	0.142282		YIL156W-B	-0.610966	0.0121168	0.376896		YOL012C	-0.278656	0.0234627	0.189972		YDR499W	-0.29801	0.252917	0.414984		YLR024C	0.305633	0.571864	0.138093		YPR005C	0.946553	1.28898	0.23072		YOR023C	0.292484	0.533748	0.148127			YGL256W	-0.834286	-0.550732	0.263973		YKR031C	0.316987	0.564301	0.148388
YNL031C	-1.17834	-0.764598	0.266567		YPR187W	-0.985248	-0.87103	0.141934		YOL007C	1.14038	1.16263	0.376649		YLR259C	-1.78201	-1.37542	0.189523		YDL180W	-0.631126	-0.0980356	0.414216		YMR130W	-0.926979	-0.753789	0.137604		YDL188C	-0.585632	-0.301587	0.230717		YJL145W	-0.905122	-0.777404	0.148118			YOL065C	0.0676809	0.418776	0.263286		YGL030W	-1.15273	-0.994659	0.148265
YPL004C	0.244913	0.571592	0.266387		YBR177C	0.161878	0.427323	0.141881		YOR097C	0.733491	0.894655	0.37614		YMR203W	-0.603974	-0.279853	0.189431		YJL112W	-0.84297	-0.320821	0.414004		YGR086C	0.917577	1.22887	0.137566		YGR233C	0.485672	0.810214	0.230496		YGR042W	0.295272	0.536581	0.147979			YGL017W	0.319624	0.689193	0.262828		YEL061C	-0.273154	-0.0620376	0.14809
YER186C	-0.123462	0.22525	0.266067		YPL149W	0.71262	1.05039	0.141673		YBL064C	1.21043	1.20708	0.375333		YCR037C	0.326298	0.585062	0.189189		YGL005C	-0.215288	0.337887	0.413671		YJL112W	-0.273471	-0.0516751	0.137371		YJL019W	-0.0827383	0.219892	0.230318		YMR055C	0.384994	0.634682	0.147894			YMR071C	0.00716788	0.352669	0.262609		YHL020C	0.238509	0.480575	0.148051
YIL064W	-0.51638	-0.143797	0.265997		YMR149W	0.16097	0.425883	0.141609		YPR068C	0.187541	0.534238	0.374742		YLR337C	0.561267	0.803428	0.189059		YBL029C-A	1.22414	1.84914	0.413365		YDR133C	-3.59405	-3.62123	0.137194		YIL147C	-0.0711453	0.231844	0.230261		YNR049C	0.198202	0.430138	0.147863			YPR115W	0.658789	1.05325	0.262227		YOL012C	-0.792151	-0.613109	0.147662
YOR039W	-0.222006	0.13239	0.26583		YBL031W	-0.47338	-0.292264	0.141526		YOR261C	-0.405102	0.144325	0.374334		YGL156W	2.03246	2.17161	0.188933		YHR008C	0.675479	1.2724	0.413001		YOR060C	-0.365406	-0.15123	0.136871		YER119C	0.989874	1.33279	0.229918		YNR031C	-0.187531	0.00742319	0.147584			YJL108C	0.461226	0.840528	0.262127		YJL188C	-0.80315	-0.625475	0.147182
YPR083W	0.174525	0.504484	0.265648		YMR298W	0.135751	0.39685	0.141286		YNR049C	-0.0956728	0.347035	0.37382		YJR099W	-0.562442	-0.242266	0.188669		YML131W	1.64848	2.29176	0.411286		YCL047C	-0.697358	-0.508274	0.136716		YEL020C	0.946713	1.28777	0.229764		YAL022C	-0.538717	-0.377063	0.147578			YGR017W	-0.184068	0.146062	0.262039		YLR332W	-0.266293	-0.0561887	0.14711
YKL006C-A	-0.133526	0.215022	0.265501		YKL051W	0.165876	0.430802	0.141189		YGL079W	-0.102862	0.341845	0.373431		YDR005C	0.0836325	0.358609	0.18864		YHR043C	0.416414	0.997728	0.411207		YIR022W	0.217754	0.475317	0.136672		YKL162C	-0.123326	0.176285	0.229297		YJL129C	0.176368	0.405591	0.14743			YLL018C-A	-0.196484	0.13266	0.26201		YGL066W	0.489592	0.745365	0.147015
YBR173C	0.237762	0.56332	0.265252		YDR089W	-0.909746	-0.78705	0.140954		YFR022W	1.0029	1.06832	0.373328		YER079W	-0.28134	0.0191046	0.188608		YOL071W	-0.192968	0.357649	0.411134		YIR007W	0.880085	1.18712	0.136577		YJR039W	-0.286358	0.00674167	0.229089		YCR067C	-0.711609	-0.56705	0.147104			YML017W	-0.28474	0.037426	0.261826		YPR003C	0.648519	0.913794	0.146926
YNL144C	0.540116	0.846976	0.265067		YGR177C	-1.11565	-1.02013	0.140943		YIL076W	-0.463157	0.104604	0.37302		YOR136W	-0.872602	-0.530876	0.188573		YLR324W	0.990284	1.60006	0.410967		YOR311C	-1.38702	-1.25059	0.136031		YGR077C	0.101536	0.408756	0.228632		YIL149C	-0.666371	-0.517664	0.147009			YAL044C	1.75842	2.23586	0.261821		YDL019C	-0.771805	-0.593018	0.146641
YIL063C	0.293927	0.61533	0.264721		YBR176W	-0.491209	-0.313416	0.140882		YDR333C	-0.369735	0.165905	0.372947		YNL291C	0.053711	0.330475	0.188417		YKL075C	-0.244129	0.303576	0.410897		YHR194W	-0.266487	-0.0461912	0.135993		YOR194C	-0.130907	0.16677	0.228156		YPR149W	-0.399626	-0.225668	0.146984			YGL222C	0.339861	0.709481	0.261815		YDL013W	0.143546	0.37754	0.146461
YLR345W	0.701525	0.997664	0.264429		YER150W	1.86393	2.35232	0.140855		YKR086W	0.130105	0.493244	0.372024		YDR338C	0.145673	0.415793	0.18826		YKR048C	-0.052515	0.504632	0.410775		YJR067C	-0.498626	-0.295784	0.135948		YMR238W	0.731343	1.06187	0.228153		YPR086W	-0.110346	0.0909835	0.146949			YKR017C	0.0897135	0.440188	0.261724		YDR246W	0.40078	0.650355	0.146456
YGR033C	-0.476498	-0.108509	0.264422		YJL196C	-0.636208	-0.477796	0.140712		YNR023W	-0.632134	-0.00777776	0.371894		YOL008W	-0.956491	-0.609681	0.188002		YKL198C	-0.819473	-0.30141	0.410373		YNR002C	1.81588	2.19179	0.135755		YKL041W	0.328542	0.643308	0.227867		YJL047C	0.2659	0.50288	0.146937			YPL040C	-1.29855	-1.05409	0.26138		YLR271W	1.26479	1.56656	0.146345
YCL056C	0.201583	0.527823	0.26414		YBR005W	0.393861	0.687981	0.140608		YER133W	0.307895	0.609864	0.371851		YGL178W	0.0819996	0.355768	0.187672		YNL168C	0.38145	0.958647	0.409578		YDR319C	0.774017	1.07174	0.135647		YGL002W	0.0688735	0.373658	0.227806		YMR140W	0.530348	0.792175	0.146786			YKL106W	-1.1989	-0.946973	0.261308		YOL111C	-0.0160535	0.207936	0.146232
YIL089W	0.276472	0.597624	0.263762		YPL259C	0.0303219	0.276117	0.140361		YNL020C	-0.532632	0.0574975	0.371804		YKR098C	0.462024	0.708767	0.187334		YLR115W	-0.377573	0.161231	0.409379		YDR108W	-0.655946	-0.465362	0.135624		YBR136W	-0.617638	-0.339187	0.227682		YMR054W	-0.452643	-0.284292	0.146592			YIR023W	-0.472759	-0.165899	0.261135		YGL003C	-0.288307	-0.0808491	0.14621
YNL047C	-0.489166	-0.121432	0.263672		YEL044W	-0.0695111	0.163002	0.140285		YJL087C	0.0564939	0.444576	0.371775		YKL142W	1.07533	1.27919	0.187324		YLR166C	0.0414154	0.600492	0.408854		YPL013C	-0.644991	-0.453625	0.135599		YPL049C	-0.270609	0.0208615	0.227542		YGL055W	2.45319	2.89662	0.146326			YBL029C-A	1.03875	1.45957	0.260513		YIL153W	0.933272	1.21471	0.146175
YGR198W	-0.788145	-0.402228	0.263632		YFR014C	0.609176	0.931026	0.140165		YBL041W	-0.488738	0.0862676	0.371743		YOL164W	-0.0100704	0.268835	0.186721		YJL146W	0.0916372	0.652529	0.408367		YDR315C	0.00669983	0.246696	0.135474		YJR107W	1.05403	1.39535	0.227114		YCR095C	0.011801	0.223581	0.146187			YML117W	0.121147	0.471577	0.260067		YIL095W	-0.0681015	0.152507	0.146077
YER020W	-0.592274	-0.218383	0.263576		YGL242C	0.611487	0.933642	0.140165		YBR259W	-0.059979	0.367186	0.371059		YBR286W	0.142274	0.410122	0.186422		YMR135C	0.719004	1.31058	0.407812		YHL021C	1.43846	1.78554	0.135371		YNR008W	-0.175271	0.118182	0.226398		YDL238C	0.287533	0.52538	0.146138			YMR311C	0.65703	1.04794	0.259901		YER162C	1.01598	1.30196	0.145858
YGR180C	-0.02668	0.312196	0.263201		YLR389C	0.0240668	0.268659	0.14011		YJL016W	0.988589	1.05615	0.371015		YKL116C	0.369265	0.62118	0.186373		YBR057C	-0.436395	0.0937887	0.40547		YJR132W	-1.17438	-1.02309	0.135306		YCL018W	-0.0945816	0.201915	0.226376		YHR209W	1.08597	1.39943	0.146089			YER053C	0.506532	0.885694	0.259688		YOR327C	0.280012	0.520838	0.145474
YOL049W	-0.239414	0.112374	0.263153		YOL056W	-0.644333	-0.488443	0.139753		YLR177W	0.279886	0.589827	0.370487		YDL076C	-0.724203	-0.397252	0.18535		YMR164C	0.101221	0.657249	0.404681		YPL203W	1.11227	1.43482	0.135301		YDR160W	-0.0739951	0.223086	0.226238		YML032C	0.270053	0.506106	0.146047			YDR500C	-1.14791	-0.894823	0.25946		YPR163C	-1.45007	-1.31411	0.14546
YCL035C	1.62518	1.86296	0.262958		YFR053C	0.701984	1.03543	0.139738		YJL024C	-0.330809	0.188517	0.370468		YLL027W	-0.102127	0.181143	0.185205		YMR273C	-0.190459	0.349787	0.403896		YOL005C	-0.291087	-0.0736948	0.13527		YGL208W	0.989983	1.32747	0.226146		YFL024C	-0.329633	-0.15043	0.146046			YKL017C	-0.0581061	0.277806	0.259458		YOL032W	0.203053	0.437895	0.144569
YPL237W	-0.309524	0.0462687	0.262956		YOL081W	-0.0597006	0.17305	0.139586		YBR149W	1.20232	1.19571	0.37028		YDR422C	0.152043	0.417438	0.185126		YLR209C	0.198934	0.758385	0.403659		YML076C	0.250226	0.508051	0.135194		YNR034W-A	2.55355	2.95037	0.225981		YCR033W	0.089209	0.30797	0.145946			YPL076W	-0.454554	-0.148993	0.259308		YPL202C	0.0756683	0.302723	0.144522
YKL154W	-0.614049	-0.240013	0.262714		YHL031C	0.112606	0.367841	0.139425		YKL137W	-1.0445	-0.280853	0.370128		YDL205C	-0.757565	-0.428869	0.18492		YOR261C	0.376022	0.944178	0.403532		YGR072W	0.00144739	0.240616	0.135179		YGR013W	0.392168	0.706578	0.225938		YDL140C	-0.55357	-0.39576	0.145936			YDR379W	0.169683	0.522485	0.259171		YLR230W	-0.544119	-0.3547	0.14447
YDR184C	-1.30882	-0.892855	0.262384		YNL279W	-0.0636081	0.168085	0.139227		YKR062W	0.70962	0.87174	0.370099		YER001W	0.664401	0.893626	0.184865		YER048C	0.0465694	0.597993	0.403398		YPL245W	-1.51827	-1.39333	0.134906		YJR074W	0.620856	0.942743	0.225081		YPL004C	0.203554	0.432743	0.145669			YBR026C	1.16673	1.59501	0.258967		YMR305C	1.01999	1.30408	0.144393
YER091C	-0.0395811	0.298128	0.261777		YGR267C	-0.39743	-0.210547	0.138711		YDR322C-A	0.0298962	0.425062	0.370072		YNL137C	-1.00931	-0.663278	0.184728		YMR156C	0.0491405	0.600581	0.403321		YOR332W	0.397873	0.666006	0.134683		YLR065C	-0.896279	-0.632703	0.224728		YBR141C	-0.241196	-0.0547261	0.145293			YPR026W	0.850172	1.25327	0.2582		YEL056W	0.045168	0.269724	0.144076
YOR275C	0.349822	0.663661	0.261692		YMR074C	0.143467	0.400791	0.138113		YDR169C	-0.293052	0.21195	0.369318		YHR194W	-0.341681	-0.0423373	0.184714		YPR083W	-0.222531	0.314948	0.403098		YGR009C	0.395695	0.663094	0.134294		YDR518W	-0.409133	-0.127475	0.224396		YER139C	0.0622341	0.276878	0.144895			YDR313C	-0.0727435	0.260088	0.258119		YOR147W	0.23285	0.468627	0.143972
YHR144C	-0.767125	-0.386047	0.26104		YKR092C	-2.51628	-2.61017	0.137851		YJL162C	-0.0922975	0.343565	0.369066		YDL015C	0.404922	0.651835	0.184535		YBR126C	0.741655	1.32641	0.402318		YDL199C	1.33296	1.67042	0.134202		YMR042W	-0.198081	0.0904592	0.223592		YJL076W	-0.626698	-0.477551	0.144768			YPR093C	0.21983	0.574759	0.258024		YKL096W-A	-1.39649	-1.25981	0.143721
YGR148C	-0.542688	-0.175443	0.260936		YGL224C	-0.0793888	0.147959	0.137728		YNL124W	-0.805268	-0.124929	0.369065		YNR028W	-0.152743	0.133113	0.184509		YDL184C	-1.46501	-0.991153	0.402239		YNL040W	0.519762	0.796128	0.134072		YDR069C	-0.172145	0.117051	0.223362		YCR024C-B	-1.39079	-1.31427	0.144643			YPR101W	-0.588454	-0.295598	0.257587		YHR128W	-2.34931	-2.27055	0.143604
YBR164C	0.0751924	0.404725	0.26092		YNL042W	0.460712	0.759172	0.137644		YNL119W	0.206872	0.539655	0.368653		YCL035C	1.19507	1.38666	0.18447		YHR164C	0.464602	1.03503	0.402035		YER092W	0.28006	0.538223	0.133903		YNL092W	1.50107	1.85387	0.223261		YHL030W	-0.915454	-0.793917	0.144609			YER117W	-1.03298	-0.773975	0.257542		YPR033C	-0.808971	-0.636882	0.143592
YMR284W	0.0346006	0.366571	0.260892		YBR141C	-0.254401	-0.050303	0.137618		YJL154C	-0.430487	0.120701	0.368531		YIL053W	-0.672891	-0.351451	0.183941		YBR004C	-0.130027	0.41014	0.401749		YDR060W	-3.19692	-3.19924	0.133862		YDR126W	-0.622499	-0.350982	0.223		YPL015C	-0.158873	0.0343405	0.144577			YDR492W	0.126159	0.473167	0.257479		YNL168C	0.31217	0.551684	0.143238
YBR126C	0.466262	0.771409	0.260533		YPR121W	0.0843184	0.332984	0.137546		YIL110W	-0.630772	-0.0117674	0.367812		YHR028C	0.595262	0.827615	0.183616		YHL034C	0.761828	1.34671	0.401711		YJL145W	-1.12946	-0.977135	0.133719		YLR246W	0.797764	1.12326	0.222909		YGR189C	1.61271	1.97382	0.144542			YDL020C	0.00422337	0.341691	0.257292		YGR008C	1.39241	1.69723	0.143131
YLR328W	0.0453074	0.375562	0.260117		YNR069C	-0.574377	-0.412677	0.137491		YMR226C	1.14571	1.15532	0.367616		YPL036W	2.29899	2.41216	0.183551		YCL044C	0.721618	1.30418	0.401501		YJL187C	-0.754847	-0.574526	0.133679		YER069W	0.850175	1.17751	0.222796		YIL026C	0.241601	0.472684	0.144513			YJL090C	-0.290319	0.0247166	0.257261		YBR059C	0.377627	0.620788	0.143018
YLR388W	-0.926199	-0.53673	0.260082		YGL044C	-0.387343	-0.200993	0.137477		YPL159C	0.758685	0.900748	0.367397		YKL159C	2.76749	2.84733	0.18312		YPR182W	-0.465537	0.057281	0.4014		YPL263C	-2.16901	-2.09463	0.133666		YLR394W	-0.637925	-0.367629	0.222561		YCL018W	-0.252539	-0.0686207	0.144298			YIL031W	-0.140797	0.185081	0.256906		YGR097W	-0.0731317	0.142639	0.142968
YBL026W	-0.525884	-0.160911	0.260027		YDR482C	0.757065	1.09421	0.137373		YPR020W	0.0943924	0.46387	0.367086		YOR015W	0.563681	0.796685	0.182477		YLR250W	0.24444	0.802541	0.401152		YPL084W	0.277387	0.534469	0.133302		YNL165W	0.40816	0.718106	0.222419		YOR147W	0.368461	0.611095	0.144193			YKL048C	0.257177	0.613276	0.256889		YBR036C	0.802399	1.07112	0.142892
YGR120C	0.034064	0.364673	0.259876		YBR123C	-0.106251	0.116984	0.13735		YBR297W	-0.188828	0.277736	0.367061		YKR046C	1.32816	1.50767	0.182436		YAL016W	0.477565	1.0472	0.401036		YER103W	0.762105	1.05548	0.133297		YJL084C	0.408706	0.718569	0.222346		YJL071W	-0.262506	-0.0797536	0.144149			YHR070W	-1.13677	-0.886754	0.256793		YMR281W	0.605373	0.862079	0.142842
YIL036W	-0.130435	0.210172	0.25985		YPL138C	0.129538	0.383796	0.1373		YLR287C	0.130108	0.486992	0.366796		YMR305C	3.35947	3.39698	0.182427		YNL122C	-1.24104	-0.75815	0.400713		YHR039C-A	-0.174542	0.0485155	0.133183		YLR397C	-1.47323	-1.23507	0.222344		YLR270W	0.907606	1.20105	0.143987			YDR379C-A	1.8362	2.31213	0.256772		YPL015C	0.0632517	0.287083	0.142827
YDL085C-A	-0.189284	0.154776	0.25975		YBR200W	-0.211443	-0.0022075	0.137268		YHR043C	-0.370132	0.158124	0.366662		YGR101W	-0.825773	-0.495887	0.182301		YCR045C	-0.474137	0.0465676	0.40024		YBR108W	1.51616	1.86581	0.133152		YKL114C	-0.131653	0.156892	0.22184		YAL058W	-0.365478	-0.193272	0.14362			YEL054C	-1.74021	-1.53626	0.256656		YDR007W	-0.163414	0.0466521	0.142807
YPL109C	0.455219	0.759787	0.25962		YLR077W	-0.134504	0.0847964	0.137213		YPR086W	0.0914876	0.461114	0.366378		YDL067C	0.252709	0.506963	0.18212		YJL003W	0.00574601	0.550532	0.400234		YOR113W	0.7852	1.07995	0.13305		YHR155W	-0.213813	0.071136	0.221517		YGL134W	-0.0490756	0.152863	0.143442			YPL230W	0.215233	0.567703	0.256589		YIL078W	-0.89125	-0.72561	0.142588
YOL111C	-0.40376	-0.0471652	0.25935		YJR088C	-0.16108	0.0544272	0.137022		YKL149C	0.237013	0.556626	0.366284		YNL142W	1.191	1.37862	0.181354		YKR029C	0.0820218	0.630473	0.400121		YKL092C	-0.457563	-0.255958	0.13301		YBL051C	-0.521209	-0.249119	0.22072		YBR202W	-1.26625	-1.17986	0.143335			YOR061W	-0.512415	-0.215307	0.256547		YBR234C	0.530546	0.782205	0.142491
YEL017C-A	-0.489048	-0.12738	0.259256		YJL190C	-1.1766	-1.09509	0.136989		YJL047C	0.104043	0.469227	0.366264		YHR175W	0.940912	1.14589	0.181263		YBL030C	-0.301517	0.225838	0.39885		YOR049C	-0.753674	-0.574526	0.132821		YMR155W	0.724636	1.04394	0.220548		YMR167W	0.137584	0.356794	0.143156			YCR102C	-1.4511	-1.22558	0.256377		YPL220W	-1.80599	-1.69656	0.142057
YLR149C	1.7464	1.97127	0.258933		YDR410C	-0.0489562	0.181286	0.136986		YKL063C	-0.242348	0.241592	0.366245		YOR152C	0.69037	0.912787	0.181209		YDR115W	-0.940287	-0.44548	0.398518		YLR047C	0.0990613	0.341978	0.132752		YNL295W	0.275634	0.577503	0.220317		YGL244W	-0.223471	-0.0385214	0.143135			YGR071C	-0.251125	0.0646076	0.255708		YCR053W	-0.360505	-0.163648	0.141939
YCR102C	-1.31511	-0.90397	0.258588		YER033C	0.700391	1.02932	0.136889		YLR025W	0.0934573	0.461834	0.365899		YOR039W	-0.22593	0.060258	0.181005		YFL042C	0.954122	1.5439	0.398429		YMR215W	-3.10235	-3.09942	0.132615		YMR223W	-0.551587	-0.281534	0.220111		YMR317W	-0.361638	-0.189904	0.143055			YML095C	-0.14813	0.175349	0.255653		YNL058C	-1.67905	-1.56212	0.141917
YMR171C	-0.207172	0.135651	0.258052		YJR062C	0.198197	0.460804	0.136831		YMR196W	0.701414	0.861198	0.365795		YOR118W	-0.120996	0.157365	0.180645		YER033C	0.946463	1.53575	0.398356		YJL109C	-2.54553	-2.50132	0.132323		YKL029C	-0.623319	-0.356317	0.21989		YHR030C	0.477091	0.728268	0.143009			YGL023C	0.293443	0.649659	0.255092		YER071C	0.187129	0.417033	0.141843
YKR039W	0.232886	0.548536	0.257812		YJR085C	0.984546	1.35023	0.136409		YBR194W	-0.0121662	0.392116	0.365637		YDR079W	-0.830604	-0.502951	0.180418		YPL233W	0.0292872	0.571803	0.397854		YBR111W-A	0.645866	0.928936	0.132206		YBL035C	0.00182176	0.29183	0.219326		YGR143W	0.0801086	0.29362	0.142988			YGR001C	-0.414664	-0.112763	0.254753		YML124C	-0.167826	0.0403437	0.14169
YLR018C	-0.127035	0.210523	0.257778		YPL109C	0.621166	0.938904	0.136395		YPR010C-A	0.643409	0.822894	0.365637		YPL127C	-0.0342466	0.237696	0.180385		YPL225W	-0.103281	0.431019	0.396777		YPR030W	1.94506	2.32531	0.132121		YOR097C	0.343435	0.646187	0.219138		YLL022C	0.00947817	0.215927	0.142741			YGL208W	0.987809	1.3957	0.254349		YIL050W	0.00949902	0.228253	0.141579
YBR199W	0.0706027	0.39568	0.257468		YEL026W	-1.19604	-1.11803	0.136373		YJL188C	-0.723228	-0.0751279	0.365633		YCR088W	0.336328	0.582028	0.180137		YDL086W	0.460483	1.02217	0.396145		YPL207W	-2.0964	-2.01903	0.131996		YLL021W	-0.404163	-0.130227	0.218907		YPR097W	-0.0678003	0.131321	0.142739			YDL080C	-0.323314	-0.0152722	0.254206		YOR161C	1.051	1.33266	0.141433
YOR057W	-0.0725902	0.260988	0.257298		YPL010W	0.541322	0.848279	0.13623		YPR132W	-0.490462	0.0777826	0.365599		YDR065W	-0.0661704	0.207575	0.180071		YPR107C	-0.0581826	0.476746	0.39565		YJL123C	0.567843	0.844111	0.131553		YDR352W	-0.362776	-0.0879362	0.21844		YBL020W	-0.231793	-0.0482413	0.142724			YBR035C	0.878602	1.2779	0.254149		YDL184C	-0.902611	-0.739354	0.141426
YKL017C	0.106876	0.429153	0.25704		YNL265C	0.22069	0.485277	0.136178		YGR002C	0.00337606	0.402276	0.365593		YPL018W	0.865722	1.07394	0.179787		YDR166C	0.0848849	0.62636	0.395211		YLR032W	-0.658123	-0.473858	0.131431		YCR107W	-0.204045	0.0768056	0.218415		YJR044C	0.20089	0.425452	0.142719			YLR095C	0.156711	0.50087	0.253958		YDL174C	1.00993	1.28873	0.141181
YJR130C	-0.324963	0.0235675	0.256975		YMR216C	-0.0341514	0.196525	0.135981		YGL078C	-0.117533	0.322702	0.365489		YJR141W	-0.29826	-0.00921467	0.179396		YKL005C	-0.223128	0.30249	0.394939		YGL141W	0.391256	0.654087	0.131409		YOR119C	0.0400161	0.330151	0.218405		YOL155C	-0.0526913	0.147787	0.142689			YMR265C	-0.628215	-0.343729	0.253945		YLR357W	-0.444532	-0.253952	0.141126
YNL325C	0.295602	0.605229	0.25621		YNR075W	0	0.235003	0.135864		YHR150W	0.402729	0.66449	0.365425		YOL077W-A	-0.47525	-0.174727	0.178741		YDR003W-A	0.831561	1.40881	0.394031		YDR251W	0.123419	0.365195	0.130731		YIL010W	0.892495	1.21482	0.218204		YGL139W	-0.0842046	0.113241	0.142658			YAL011W	-0.718784	-0.441345	0.253834		YPR080W	-1.15518	-1.00768	0.141117
YGL141W	-0.0533245	0.277506	0.256151		YGR279C	-1.63684	-1.61777	0.135843		YOR028C	-1.43838	-0.54556	0.365209		YDR358W	0.00941761	0.27576	0.17852		YDR406W	0.144869	0.687621	0.394015		YOL123W	-0.510272	-0.316099	0.130637		YGR143W	0.091287	0.381598	0.217172		YBR295W	0.243691	0.472093	0.142572			YOR154W	-0.530925	-0.239669	0.253521		YOL089C	-0.0451566	0.169524	0.141056
YDR505C	0.344458	0.650286	0.255613		YBR053C	1.24916	1.64872	0.135722		YLR276C	-0.449123	0.104449	0.365183		YHR008C	-0.480182	-0.179911	0.178304		YGL129C	-1.2128	-0.738621	0.393727		YDR367W	-1.40558	-1.27865	0.13051		YDL149W	0.591364	0.900239	0.216833		YGR009C	0.402872	0.646279	0.142514			YDR205W	0.159629	0.503015	0.253281		YIL169C	-0.227499	-0.0243611	0.140719
YMR156C	0.479559	0.776724	0.255306		YKL129C	0.588485	0.900694	0.135588		YDL193W	-0.215005	0.256752	0.3639		YJL178C	0.0632892	0.325446	0.178212		YGR019W	1.58653	2.20067	0.393338		YER098W	0.671103	0.95341	0.130398		YBR065C	0.0837943	0.373198	0.21674		YDR359C	0.379062	0.6202	0.142506			YPL046C	-0.160994	0.156293	0.252103		YER158C	0.515073	0.763177	0.140696
YNL158W	-0.163319	0.172819	0.255129		YLL014W	-0.186308	0.0231651	0.13523		YOR066W	-0.901699	-0.194493	0.363885		YGL079W	-0.171838	0.106753	0.178212		YPL055C	0.425592	0.9805	0.39268		YDR196C	0.564348	0.838636	0.130383		YDR034C-A	-1.40632	-1.17387	0.216614		YGL192W	-0.00208748	0.202388	0.142149			YBR058C-A	-0.126378	0.193433	0.25203		YMR173W	1.72909	2.05074	0.14068
YOR213C	0.0979068	0.417832	0.254926		YGR141W	0.290588	0.562701	0.135057		YGR237C	0.648796	0.824062	0.363654		YLL005C	0.696751	0.914411	0.178053		YOR141C	0.0638301	0.600424	0.392575		YGL067W	-0.621179	-0.435857	0.130267		YMR191W	1.95653	2.31635	0.216095		YEL045C	-0.157586	0.0310604	0.141415			YPL099C	-0.198825	0.115381	0.251962		YDR003W-A	1.05152	1.33175	0.140429
YJL053W	0.151377	0.467851	0.254788		YHR046C	-0.205831	0.00075742	0.135025		YPR049C	0.791525	0.917525	0.363384		YGL142C	-0.0587357	0.211516	0.177894		YPL150W	0.568762	1.12957	0.391795		YOR152C	0.981467	1.28678	0.130234		YJL206C	-0.0091091	0.275796	0.216076		YMR224C	-0.0103578	0.191954	0.141219			YEL071W	-1.51342	-1.29914	0.251951		YGL017W	0.300019	0.534439	0.140249
YBL041W	-0.113617	0.218584	0.25447		YNL159C	0.452699	0.746092	0.134988		YDL191W	-0.186593	0.274515	0.363142		YML042W	0.654427	0.874298	0.177505		YER176W	0.200678	0.742633	0.391534		YDR090C	-0.234054	-0.0198164	0.130212		YMR263W	-0.218872	0.0577891	0.2159		YOR033C	-0.117675	0.0739979	0.140905			YKR008W	-0.857474	-0.593479	0.251858		YLR116W	-0.339251	-0.143715	0.140149
YHR094C	1.58307	1.81106	0.253954		YHR028C	0.538794	0.843397	0.134892		YNL265C	0.156159	0.499699	0.36311		YGR295C	1.18963	1.37137	0.176984		YLR436C	-0.317566	0.197978	0.391261		YKL213C	0.779585	1.06973	0.130199		YPR152C	0.480431	0.783485	0.215726		YER144C	0.452408	0.697969	0.1408			YNL255C	-1.25589	-1.02318	0.251177		YPL160W	-1.08976	-0.940186	0.139816
YMR230W	-0.51173	-0.156183	0.253785		YPR081C	0.275095	0.544913	0.13489		YML115C	0.356501	0.631054	0.362868		YDR411C	0.393269	0.630429	0.176798		YER172C	-0.659562	-0.16148	0.391059		YGL198W	0.621351	0.899238	0.129925		YDR513W	0.494311	0.797637	0.215549		YLR425W	0.022228	0.226911	0.140734			YAL017W	0.372069	0.728388	0.251095		YPR156C	-0.512067	-0.327549	0.139775
YJR068W	0.130656	0.446739	0.253582		YDL057W	0.678658	1.00136	0.13466		YGR253C	-1.06154	-0.300793	0.362824		YLR246W	0.24991	0.496932	0.176681		YMR161W	-0.0826423	0.444043	0.390812		YPR063C	-0.259644	-0.0478743	0.129837		YLR107W	1.75757	2.10894	0.21549		YBR207W	0.345482	0.580727	0.140679			YAL015C	0.471269	0.834924	0.250956		YFR018C	0.0160591	0.23246	0.139691
YLR005W	0.239868	0.548862	0.253271		YDR004W	-0.148274	0.0652143	0.134568		YFL013C	-0.454844	0.0972627	0.362319		YMR170C	0.220506	0.469362	0.176519		YOR158W	-1.27917	-0.814221	0.389661		YBL027W	-1.87124	-1.78041	0.129674		YNL316C	-0.79302	-0.538914	0.215429		YMR131C	-0.978316	-0.868827	0.140504			YGL004C	0.19577	0.538295	0.250825		YMR262W	-0.244836	-0.0443698	0.139607
YFR048W	-0.353895	-0.009224	0.252875		YIR021W	-0.782588	-0.652773	0.134562		YBR108W	1.38019	1.30291	0.362189		YBR230C	0.173793	0.425808	0.176442		YJL206C	-0.0623484	0.463643	0.389631		YLL041C	1.37756	1.71147	0.129511		YOR110W	0.0307977	0.315306	0.214745		YPR188C	0.0888628	0.299291	0.140349			YNL245C	-0.0613829	0.261571	0.250807		YML115C	0.287455	0.520102	0.139554
YGR100W	0.142497	0.45604	0.252256		YHR092C	0.391432	0.676008	0.134501		YDR161W	-0.29719	0.200147	0.361726		YJR126C	0.129092	0.384189	0.176411		YPR109W	0.102084	0.636248	0.389574		YNR055C	-0.303889	-0.0959997	0.129451		YKL201C	0.456227	0.756896	0.214712		YPL247C	0.226752	0.449888	0.140103			YNR007C	0.936324	1.33464	0.250488		YNL029C	-1.04184	-0.889795	0.139521
YMR140W	0.445504	0.73996	0.251817		YLR052W	-0.366247	-0.181644	0.134479		YCR036W	0.354092	0.627726	0.36141		YDR483W	1.33732	1.50773	0.176242		YBR212W	0.909359	1.48332	0.389074		YLR247C	0.259113	0.509083	0.12939		YFL029C	0.451944	0.752237	0.214564		YLR152C	0.312737	0.543758	0.139924			YJR080C	0.103546	0.438464	0.250418		YHR072W-A	-1.57071	-1.45088	0.139409
YMR280C	1.64398	1.86463	0.251304		YKL071W	-0.03246	0.196108	0.134438		YLR210W	0.0597356	0.433597	0.360819		YIR015W	-0.246328	0.0346948	0.176179		YBR287W	0.282893	0.823767	0.387943		YMR139W	0.701982	0.985012	0.129315		YDL182W	-0.476836	-0.212071	0.214466		YLL043W	-0.0562982	0.139731	0.139919			YIR035C	-0.242057	0.0663709	0.250266		YIL116W	0.581945	0.831723	0.139063
YNL244C	-0.404781	-0.0594216	0.251114		YGR017W	-0.485345	-0.316748	0.134282		YOR241W	-0.489525	0.0723834	0.360572		YLR024C	-0.842762	-0.520085	0.176152		YMR263W	-0.596546	-0.101116	0.387048		YLR229C	-0.487093	-0.293258	0.129224		YEL077C	-0.316065	-0.045837	0.214006		YER159C	0.0690827	0.276682	0.139705			YIL069C	-1.61386	-1.41007	0.250005		YCL009C	-0.61234	-0.435755	0.138502
YJL070C	0.603385	0.88698	0.250919		YCR095C	-0.0661438	0.157691	0.134245		YKR071C	-0.73527	-0.0892103	0.360477		YJR085C	0.603517	0.823769	0.175179		YHL035C	0.299326	0.837981	0.385844		YKL016C	0.494195	0.761425	0.129154		YMR039C	0.636784	0.942985	0.213777		YKL093W	1.16428	1.4757	0.139701			YOL001W	0.0336703	0.362656	0.249995		YNL217W	-1.50834	-1.38626	0.138354
YDL008W	-0.0871954	0.238384	0.250817		YPL088W	1.17406	1.56137	0.134179		YNL155W	-1.21625	-0.405322	0.360428		YDR236C	0.065453	0.323256	0.175135		YFL013C	0.311624	0.850462	0.385543		YDL226C	-0.958573	-0.800195	0.129127		YOR038C	-0.181747	0.0931991	0.213729		YJL133W	-1.39633	-1.32781	0.139598			YDL108W	-0.397204	-0.101078	0.249917		YFR021W	0.067765	0.285327	0.138339
YER053C-A	-0.51317	-0.162589	0.250101		YNL004W	-0.209368	-0.00463077	0.134109		YML038C	0.898735	0.984311	0.360323		YJR030C	-0.615362	-0.310244	0.174934		YOL078W	-0.235276	0.275997	0.385468		YDR140W	-0.926378	-0.766061	0.128805		YDR313C	0.176288	0.464325	0.213347		YPR013C	-0.699214	-0.565024	0.139318			YGL011C	0.27825	0.625639	0.249869		YBR248C	-0.714239	-0.544207	0.138242
YGL076C	-0.893027	-0.519788	0.249726		YKR100C	-0.146037	0.0670286	0.134092		YDR196C	0.489463	0.715213	0.360185		YKL050C	0.690508	0.9041	0.174755		YPL048W	0.577165	1.12912	0.385396		YJR035W	0.555815	0.826652	0.128467		YLR352W	-0.67312	-0.418199	0.212825		YPL020C	0.754736	1.02646	0.139114			YML026C	-1.53912	-1.32989	0.249842		YLR314C	-0.0429691	0.167472	0.138057
YNL230C	0.113855	0.424045	0.248538		YKL042W	-0.757442	-0.625127	0.134022		YNL194C	1.08681	1.10732	0.359842		YML087C	-0.173755	0.100166	0.174693		YMR039C	0.45713	1.00274	0.38518		YOR319W	-0.330107	-0.1258	0.128348		YPL188W	-0.288716	-0.0191795	0.212804		YDR320C	0.400774	0.638889	0.139079			YML128C	2.03674	2.51742	0.249626		YBR119W	0.097205	0.316081	0.138016
YDR003W	0.397106	0.689703	0.24831		YMR140W	0.370235	0.651229	0.133981		YLR187W	-0.414213	0.120645	0.359548		YGL250W	-0.154452	0.117961	0.174577		YPR133C	-0.0337752	0.486086	0.384414		YJR025C	1.3849	1.71728	0.128083		YDL220C	1.10373	1.42505	0.211929		YGL073W	0.21433	0.434522	0.138912			YJL003W	0.0872178	0.419583	0.249525		YBR072W	4.55398	5.04277	0.137904
YOR075W	0.304191	0.602041	0.248007		YDR524W-C	-0.923991	-0.814207	0.133649		YKL018C-A	-0.354374	0.15983	0.359435		YBR295W	0.860181	1.06161	0.17453		YPR127W	0.236345	0.769029	0.383906		YDL075W	-1.98499	-1.90505	0.128059		YMR137C	0.212394	0.499436	0.211703		YNL115C	1.25324	1.57186	0.138867			YOR071C	0.546098	0.912846	0.249191		YOR196C	0.0106133	0.224031	0.137872
YMR099C	0.155723	0.462513	0.247922		YGR295C	0.858456	1.20296	0.133394		YPR031W	0.37344	0.637946	0.359326		YGR062C	-0.975184	-0.645546	0.174472		YJR135W-A	-0.988149	-0.516942	0.3839		YOL060C	-0.574413	-0.388984	0.127953		YLR088W	-0.146223	0.126979	0.21158		YOR052C	-0.206117	-0.026459	0.138456			YGL100W	-0.0641563	0.256096	0.249111		YKL064W	0.31891	0.550851	0.137762
YMR163C	0.312585	0.609767	0.247893		YIL084C	-0.209888	-0.0065523	0.133226		YGR206W	-0.374424	0.146485	0.359293		YJL093C	0.308705	0.548266	0.174227		YOR028C	-2.1968	-1.78758	0.382992		YKL098W	0.167924	0.408723	0.127796		YIR034C	0.172257	0.457538	0.211542		YNL020C	-0.494456	-0.342204	0.138408			YFL005W	0.204918	0.544962	0.248663		YHL031C	0.568467	0.814898	0.137328
YCL059C	-0.595569	-0.243185	0.247751		YLR055C	-0.609767	-0.45918	0.133223		YOR163W	0.488538	0.713197	0.359008		YPL163C	2.06978	2.1858	0.173903		YDR148C	0.993229	1.56188	0.382508		YJL138C	-1.4587	-1.33981	0.127741		YHL019C	0.205411	0.491779	0.211419		YDR090C	-0.0602722	0.13311	0.138388			YJR145C	-1.08858	-0.846854	0.248654		YML022W	-1.92542	-1.83019	0.137278
YKR022C	0.592042	0.871741	0.247575		YGR264C	-1.43223	-1.39017	0.133192		YOL133W	-0.100369	0.325688	0.358558		YOR222W	0.362755	0.597758	0.173657		YOL105C	-0.311197	0.191929	0.382478		YDR378C	-0.83669	-0.671246	0.127722		YPL076W	-0.716721	-0.465548	0.211377		YEL012W	1.39639	1.72774	0.138303			YOR137C	-0.327819	-0.0284802	0.248515		YBR118W	-0.712274	-0.543655	0.137191
YDR209C	0.469902	0.756763	0.247365		YDR457W	-0.174665	0.0329757	0.133		YFL042C	0.31329	0.597399	0.358471		YHR094C	1.69581	1.83742	0.173503		YDR270W	-0.684891	-0.202252	0.381287		YJR106W	0.630603	0.905859	0.127661		YBL103C	-0.196476	0.073983	0.211006		YKL146W	0.648839	0.908815	0.137963			YDL035C	0.19417	0.53248	0.248039		YKR101W	0.584264	0.831196	0.137015
YOR357C	0.0928194	0.402474	0.247213		YHR004C	0.106968	0.351682	0.132952		YKL002W	0.464065	0.696183	0.358229		YHR049W	-0.242515	0.0345741	0.173494		YEL012W	1.71656	2.31956	0.381153		YHR104W	2.65208	3.07845	0.127462		YOL031C	-0.514171	-0.256069	0.21083		YML023C	-1.23142	-1.1505	0.137421			YGL019W	-0.106253	0.209099	0.247953		YBR235W	-0.149737	0.0524831	0.136856
YDR432W	-0.621882	-0.268782	0.247103		YGL126W	1.27727	1.67623	0.132879		YPR105C	0.11408	0.466189	0.358213		YMR072W	-0.298033	-0.0170803	0.173481		YKR076W	2.85023	3.50948	0.380696		YCR059C	-1.2888	-1.15824	0.127029		YLR417W	0.768716	1.07544	0.210656		YGR248W	0.695717	0.958231	0.136677			YOR011W	0.628832	0.999551	0.247613		YGL084C	0.357138	0.589755	0.136636
YLL023C	0.630563	0.906245	0.24636		YER092W	0.283883	0.551625	0.132748		YBR270C	0.554085	0.755013	0.357959		YIL102C-A	-0.556703	-0.259262	0.172315		YHR004C	-0.125989	0.383793	0.380657		YJR094W-A	-1.41806	-1.29723	0.126994		YLR300W	0.602589	0.902717	0.210468		YMR277W	-0.591184	-0.450751	0.136622			YBR241C	1.55155	1.99202	0.247358		YCR084C	-0.740967	-0.574974	0.136583
YFR049W	0.16362	0.46743	0.246101		YBR218C	-0.977776	-0.876598	0.132648		YPL069C	0.0766941	0.441284	0.35793		YGL101W	-1.21447	-0.871449	0.172022		YNL076W	-0.274828	0.227277	0.380515		YIL156W-B	0.797546	1.08432	0.12699		YLR369W	-0.0379409	0.236884	0.209844		YPL193W	0.426994	0.663668	0.136431			YOR171C	-0.528562	-0.246594	0.247075		YIR010W	-0.0598346	0.147369	0.136537
YPR180W	-0.0302676	0.285255	0.246017		YLL038C	-0.344378	-0.160307	0.132217		YDR289C	-0.0942969	0.32864	0.357691		YBR211C	-0.745347	-0.435198	0.171965		YPR026W	0.681804	1.23167	0.380337		YDR200C	0.101519	0.336127	0.126967		YOR346W	0.131993	0.413276	0.209833		YLR048W	-1.79465	-1.76873	0.136333			YOR210W	-1.52697	-1.32092	0.247047		YCR030C	0.649918	0.900111	0.136522
YPR155C	0.118677	0.42487	0.24584		YBR058C-A	-0.037844	0.186622	0.132191		YGR166W	0.0066189	0.394762	0.357532		YOR363C	0.573463	0.791329	0.171893		YOL063C	-0.115675	0.39345	0.379846		YDR079C-A	-0.339256	-0.13784	0.126846		YPR129W	-0.437345	-0.177775	0.209818		YPL084W	-0.07392	0.1145	0.135913			YPL178W	-0.278791	0.021825	0.246848		YJL057C	1.03666	1.30999	0.136315
YKL156W	-1.16354	-0.779279	0.24573		YLR042C	-3.11421	-3.29562	0.132118		YDR139C	-0.0871073	0.333051	0.35743		YPL242C	-0.188946	0.0820977	0.171809		YPL137C	-0.123678	0.384194	0.37926		YDR330W	1.0789	1.38568	0.126261		YNL136W	0.190231	0.473544	0.209702		YFR048W	-0.270967	-0.101246	0.135901			YCR052W	-0.349445	-0.0544756	0.246659		YJL089W	1.25379	1.54013	0.136217
YLR178C	1.28224	1.51674	0.245315		YMR181C	1.06543	1.43526	0.132091		YLR323C	0.93384	1.00387	0.357393		YHR079C	0.388816	0.619367	0.17173		YER074W-A	-0.00060109	0.513194	0.379083		YCL039W	0.969356	1.26768	0.126092		YIL014W	-0.530651	-0.275094	0.2095		YJL210W	-0.595566	-0.456702	0.135844			YFL027C	0.0797279	0.407203	0.246583		YKL187C	0.400493	0.635036	0.136156
YPR009W	-0.0172561	0.296503	0.24531		YOR084W	-0.106367	0.10845	0.131787		YBL003C	-0.583179	0.00650923	0.35695		YPL179W	1.03931	1.2241	0.17152		YDL020C	0.29961	0.8283	0.378962		YER099C	-0.552721	-0.368949	0.125718		YGR174C	0.899515	1.20876	0.208942		YPL138C	0.34289	0.570536	0.13572			YDL182W	-0.937589	-0.688339	0.245965		YHR177W	0.550511	0.793898	0.135986
YJL090C	0.0820663	0.389576	0.245171		YLR110C	-0.341099	-0.157298	0.131751		YDR121W	-0.122244	0.309012	0.356635		YLR324W	0.204386	0.447337	0.171371		YHL010C	0.252862	0.778803	0.378684		YOL013C	0.154315	0.390923	0.125636		YOL005C	-0.296748	-0.0332294	0.208841		YIL017C	0.645972	0.902169	0.135598			YDR420W	-0.224951	0.0782743	0.245839		YIL018W	-1.11232	-0.969814	0.13591
YDR164C	0.00159029	0.31388	0.245077		YCR073C	-0.269188	-0.0765588	0.131316		YOR021C	0.030775	0.408901	0.356083		YKR067W	-0.254962	0.0199848	0.171288		YDL019C	-0.911161	-0.443683	0.378665		YBR095C	0.762516	1.04461	0.12559		YML035C	-0.224099	0.0418804	0.208628		YDR258C	-0.0974233	0.0882861	0.135588			YOL092W	-1.09638	-0.859385	0.245836		YAL041W	-0.409527	-0.224894	0.135591
YPL191C	0.265884	0.562001	0.24504		YDR092W	-0.12757	0.0836362	0.131248		YML060W	-0.422815	0.110681	0.355944		YJR088C	-0.0633154	0.198191	0.171256		YFL031W	0.829235	1.38408	0.37866		YER037W	1.94681	2.31757	0.125558		YML075C	-0.630985	-0.38086	0.208384		YML130C	-1.97818	-1.97095	0.135466			YGR130C	-0.00774661	0.311091	0.245229		YEL032W	-0.481168	-0.301079	0.135452
YMR181C	0.608283	0.883298	0.244883		YOR222W	0.168441	0.418642	0.131215		YBL029C-A	-0.144907	0.293212	0.355876		YBR222C	0.336999	0.570221	0.171034		YOR092W	-0.134657	0.371233	0.378272		YMR312W	-0.594471	-0.414243	0.125434		YBR230C	1.1994	1.51921	0.208348		YIR003W	0.586036	0.83585	0.135125			YDR138W	-0.377743	-0.0876351	0.244814		YJL030W	0.361056	0.591861	0.135231
YOR096W	-0.498973	-0.156561	0.244777		YPR156C	0.100729	0.341951	0.131184		YLR039C	-0.518433	0.0475417	0.355687		YDR251W	-0.274301	0.00143126	0.170874		YGL018C	-0.25861	0.240471	0.377868		YIL121W	-1.47666	-1.36289	0.125176		YNL101W	0.426402	0.71623	0.207979		YEL065W	-0.599959	-0.462666	0.135064			YJR008W	1.36713	1.78982	0.244799		YDR265W	0.0617509	0.274181	0.135068
YML079W	0.404597	0.690985	0.244116		YGR161W-C	0.698596	1.01855	0.131098		YGR275W	-0.17646	0.272008	0.355483		YDL128W	0.235536	0.475589	0.170843		YPL097W	-1.70013	-1.27348	0.377822		YPL145C	-0.375095	-0.178863	0.125143		YDL067C	0.41775	0.706689	0.207591		YKL164C	-0.0928303	0.0919522	0.134669			YGL122C	-0.162387	0.143801	0.244619		YDR385W	-0.773782	-0.61229	0.134859
YPR058W	-0.237651	0.0876837	0.243948		YLR195C	-0.229908	-0.0329756	0.130735		YDR153C	-0.140968	0.294931	0.35515		YKR100C	-0.0366319	0.222411	0.170818		YLR251W	0.577651	1.11794	0.377337		YNL314W	0.306476	0.553417	0.124912		YPL011C	-0.352253	-0.0931034	0.207277		YNL032W	-0.279863	-0.113475	0.134222			YDL033C	-0.656152	-0.387564	0.244568		YLR151C	0.348966	0.577772	0.134362
YPL195W	-0.192797	0.129072	0.243417		YHR002W	0.250897	0.511082	0.130625		YDR332W	-0.225397	0.239259	0.354987		YOR045W	-1.05699	-0.72678	0.170707		YLR148W	0.273835	0.798401	0.37701		YPR133W-A	-1.62777	-1.52577	0.124868		YOR052C	-0.233293	0.0300163	0.207018		YOR094W	-0.377267	-0.220189	0.134171			YPL071C	-0.0539521	0.259707	0.244095		YGR127W	0.425282	0.658665	0.134329
YBR166C	-0.383554	-0.0502926	0.243239		YNR058W	0.673521	0.988804	0.130197		YML071C	0.0780004	0.43809	0.354543		YEL017C-A	-0.0776981	0.183839	0.170542		YDL048C	-0.656705	-0.180331	0.375991		YPL112C	-0.795551	-0.631459	0.124702		YMR070W	0.304316	0.587108	0.206325		YJR014W	-0.491091	-0.344882	0.134117			YDR499W	-0.246372	0.0521289	0.243731		YBL091C	0.264509	0.487968	0.134205
YPL066W	-0.34713	-0.0166306	0.242845		YKL190W	0.119585	0.361231	0.129818		YDR308C	-0.521965	0.0438059	0.354504		YER027C	-0.816897	-0.503939	0.170359		YER101C	0.369902	0.897594	0.37584		YDL010W	1.13944	1.44838	0.124642		YLL028W	-0.734488	-0.492085	0.205762		YGR211W	-1.73392	-1.70614	0.133707			YNL294C	0.134832	0.462235	0.243684		YGL026C	0.400823	0.632458	0.134147
YDR471W	-0.857714	-0.496204	0.242746		YIL006W	0.238729	0.495853	0.129661		YOR219C	0.254601	0.553953	0.354392		YPR115W	0.450824	0.675147	0.170344		YML120C	0.166833	0.683992	0.375607		YPL067C	0.0525521	0.280008	0.124594		YLR392C	0.103707	0.37783	0.205613		YGR287C	-0.027665	0.161834	0.133684			YOL129W	0.652445	1.01903	0.243576		YKL179C	-0.0735515	0.12924	0.134081
YML068W	-0.0129733	0.29674	0.242551		YCR044C	0.0154341	0.242674	0.129375		YOR194C	-0.212008	0.247207	0.354277		YKL130C	-1.10856	-0.775344	0.170264		YML038C	0.142144	0.657949	0.375528		YMR256C	1.15193	1.46153	0.124459		YKR017C	0.0910221	0.364572	0.205551		YOL031C	-0.176419	-0.00135651	0.133458			YBR233W	-0.0487802	0.264379	0.243487		YDR013W	-0.493758	-0.316601	0.133964
YPL075W	-0.217182	0.104438	0.24215		YBR158W	-2.0668	-2.11456	0.129147		YOR249C	-0.376571	0.137871	0.353273		YGL082W	-0.366496	-0.0856217	0.16992		YKL134C	-0.237825	0.258701	0.375386		YDR279W	-1.0504	-0.905814	0.124421		YOR149C	0.582105	0.873884	0.205217		YGR158C	-0.646009	-0.515558	0.133395			YNL095C	-0.119198	0.187294	0.242591		YGR136W	0.0634161	0.274105	0.133804
YMR104C	0.314216	0.602474	0.241461		YHR041C	0.0706939	0.30417	0.128678		YNL293W	-0.15262	0.28492	0.353182		YJL129C	0.486369	0.707297	0.169677		YOR164C	-0.0705544	0.432753	0.374272		YDR051C	-0.297731	-0.0967949	0.124401		YOL151W	1.08247	1.3929	0.204933		YMR105C	0.340695	0.564439	0.133229			YER094C	0.0743161	0.395265	0.242421		YBR048W	-1.34184	-1.21641	0.133735
YOR215C	0.458027	0.737496	0.241448		YNL127W	0.108799	0.347093	0.128541		YDR137W	0.636578	0.802532	0.35237		YML034W	-0.364132	-0.0839912	0.169504		YIL017C	0.276913	0.797481	0.374147		YBR061C	-1.88635	-1.80444	0.124375		YHR161C	0.442598	0.728588	0.204888		YPL224C	-0.27384	-0.108411	0.13319			YBR195C	-0.806543	-0.552771	0.242264		YNL224C	0.362744	0.591065	0.133456
YDR023W	-0.435723	-0.101918	0.241315		YPR063C	-0.262038	-0.0730069	0.128309		YIL092W	0.512566	0.720333	0.351777		YCR024C-A	-0.822489	-0.51046	0.169393		YMR061W	-0.270105	0.222093	0.373519		YBL100C	0.50909	0.770206	0.12423		YBR172C	-0.392999	-0.139779	0.204241		YNL012W	0.94994	1.23122	0.133078			YML107C	-0.0219485	0.290886	0.241877		YDL002C	-0.00886062	0.196865	0.133404
YGR261C	0.0870333	0.388518	0.241		YNL031C	-1.28764	-1.23426	0.128058		YEL021W	-0.495918	0.0576564	0.351775		YNL249C	-0.0533888	0.204599	0.169188		YMR278W	0.474635	1.00387	0.373277		YGR170W	0.126653	0.359107	0.124217		YHR002W	-0.123336	0.140005	0.204135		YDR387C	-0.0372977	0.150298	0.133016			YDR389W	-0.339884	-0.0512721	0.241837		YER157W	-0.072368	0.129394	0.133325
YBR181C	-0.684825	-0.33649	0.24083		YGR268C	0.870003	1.20768	0.127867		YGL093W	-0.239593	0.225999	0.351702		YIL105C	0.0604467	0.310451	0.169168		YBR033W	1.42578	2.00246	0.373067		YDR341C	-1.35551	-1.2341	0.124197		YBR183W	-0.239777	0.0187425	0.203867		YML088W	-0.478878	-0.33319	0.132985			YKL087C	-1.51544	-1.31645	0.241645		YKL001C	2.08332	2.41554	0.133203
YNL223W	0.495532	0.771755	0.24075		YPL154C	1.44792	1.86157	0.127699		YNL206C	-0.0130019	0.374823	0.351644		YPL229W	0.402916	0.628852	0.169073		YJL164C	-0.0474083	0.454972	0.372832		YMR154C	0.348474	0.597335	0.124076		YLR095C	-0.254614	0.00280516	0.203496		YER176W	-0.0253148	0.163366	0.132982			YDR031W	0.159949	0.485521	0.241138		YHL026C	0.590832	0.832558	0.13317
YCR060W	-0.15603	0.159586	0.240493		YDR100W	0.396099	0.670894	0.127618		YDL028C	-0.323595	0.170409	0.351373		YGL254W	-0.0854992	0.174431	0.168966		YHR103W	-0.39538	0.0881757	0.371896		YML111W	-1.27074	-1.14337	0.123936		YFL030W	2.66906	3.03784	0.203476		YHR177W	-0.0965417	0.0852822	0.132911			YBL107C	-0.719511	-0.461171	0.24087		YDR080W	0.344446	0.571134	0.133097
YDR270W	-0.574826	-0.233828	0.240373		YGL091C	-0.0137616	0.206928	0.127588		YDR486C	1.21562	1.18173	0.351288		YJR065C	0.0299947	0.281302	0.168564		YOL133W	0.0373961	0.542414	0.371715		YDR236C	0.334764	0.582334	0.123897		YML021C	-0.400291	-0.149073	0.203044		YPR161C	0.123925	0.325596	0.132201			YDR286C	-0.367101	-0.0820937	0.240791		YKR057W	-1.77769	-1.67963	0.133078
YDR529C	0.0207926	0.32524	0.240214		YDR481C	0.391783	0.66567	0.127394		YOR383C	0.276038	0.564323	0.351286		YNR039C	0.53927	0.754486	0.168202		YNL242W	0.00424046	0.507188	0.371435		YHR047C	-1.06192	-0.919214	0.123725		YKL100C	0.251518	0.527432	0.202949		YIL063C	0.251965	0.465695	0.132148			YJL212C	-1.36762	-1.15885	0.240655		YJL101C	-0.075293	0.125611	0.132858
YER030W	-0.291864	0.030482	0.239359		YLR204W	-1.00197	-0.912245	0.127175		YDL091C	0.631962	0.798184	0.351272		YOR372C	0.210438	0.447945	0.167694		YBL090W	-1.35222	-0.917788	0.371145		YMR081C	1.30658	1.62664	0.123686		YCL004W	-0.316061	-0.0621764	0.202667		YJL084C	0.511295	0.749489	0.132066			YMR272C	-0.806904	-0.55558	0.240615		YCR043C	-1.32863	-1.20391	0.132699
YDL116W	-0.178617	0.13643	0.239074		YKR062W	0.113741	0.350599	0.127159		YDR465C	-0.421257	0.105529	0.350783		YCR023C	-0.559838	-0.268551	0.167649		YKL012W	0.218237	0.731126	0.370882		YJL125C	-1.88448	-1.80382	0.123426		YLR324W	0.616488	0.905843	0.202627		YJL019W	0.143552	0.346762	0.131984			YNL144C	0.141529	0.464706	0.24046		YLR092W	0.142889	0.356486	0.132495
YOR144C	-0.205378	0.110779	0.238693		YNL193W	1.43821	1.8497	0.127112		YBR279W	-1.21182	-0.414569	0.350265		YML102W	-0.46697	-0.182897	0.16712		YOR204W	-0.61294	-0.141979	0.370743		YER139C	0.308605	0.553417	0.123353		YLR381W	-0.0901168	0.17226	0.202587		YMR005W	-0.264546	-0.10027	0.131818			YGL243W	-0.408889	-0.127671	0.240373		YGL167C	0.269388	0.490561	0.132434
YER116C	-0.0189005	0.285691	0.238554		YPL004C	0.410085	0.68592	0.127085		YLR421C	0.177576	0.498328	0.350203		YDR493W	-1.79802	-1.42098	0.167065		YPR006C	1.73876	2.32707	0.370256		YOR115C	-0.194355	0.0126715	0.123275		YDR096W	-0.110956	0.150188	0.202282		YHR079C	-0.118121	0.0600286	0.131813			YCL031C	-0.875385	-0.629878	0.240198		YIL156W-B	0.330849	0.555496	0.132262
YDR530C	0.505813	0.778035	0.23829		YGL253W	-0.311018	-0.13033	0.127063		YPR029C	-0.467144	0.0743693	0.349942		YKL011C	-0.105383	0.153282	0.167023		YNL030W	-1.77376	-1.36242	0.36981		YJL089W	1.34703	1.66942	0.12322		YPL230W	0.0375543	0.304105	0.202108		YLR178C	1.76406	2.11994	0.131342			YOR196C	-0.14166	0.158487	0.239433		YMR205C	-0.433133	-0.254987	0.132122
YKL051W	-0.0192215	0.284772	0.238104		YLR227C	-0.254392	-0.0663126	0.127011		YKL050C	0.745641	0.870887	0.349604		YHR101C	0.24823	0.481999	0.166891		YFR033C	-0.0750875	0.421018	0.369463		YMR136W	1.40239	1.72884	0.123154		YHR008C	0.365219	0.643668	0.201701		YER116C	0.192694	0.399337	0.131158			YDR512C	0.627604	0.986139	0.239383		YJL102W	0.451915	0.683596	0.132055
YHR103W	0.0206071	0.321557	0.237656		YGL080W	0.179206	0.423887	0.12662		YNL053W	1.27465	1.21839	0.349514		YGL248W	0.236703	0.471033	0.166712		YPR180W	0.39111	0.910358	0.369283		YDR198C	-0.730731	-0.56453	0.122832		YPL075W	-1.30832	-1.09386	0.201539		YCR009C	0.355171	0.576639	0.130768			YBL085W	-0.616376	-0.352958	0.238991		YOL107W	0.326275	0.550328	0.132044
YLR295C	0.0188521	0.31957	0.237409		YMR013C	0.632373	0.93645	0.126372		YDR004W	-0.460604	0.0776535	0.349095		YIL125W	0.784426	0.980367	0.166637		YGR150C	-0.775197	-0.315187	0.368808		YGR205W	0.683983	0.956087	0.122792		YPL170W	0.407118	0.686816	0.201461		YPR129W	-0.33265	-0.176602	0.130623			YML131W	1.40584	1.82287	0.23894		YMR283C	-0.0118729	0.191363	0.131821
YLL036C	-0.793709	-0.443459	0.237384		YHL024W	0.438232	0.716495	0.126234		YJL172W	1.87145	1.60955	0.348675		YOR016C	0.262095	0.494442	0.16656		YOR106W	-0.202183	0.28605	0.368434		YML077W	-1.0517	-0.909648	0.122754		YBL078C	1.03508	1.33831	0.201185		YOR353C	-0.0311471	0.153439	0.130593			YGL091C	0.280578	0.611754	0.238711		YDR118W	-0.19474	-0.00302039	0.131524
YMR041C	0.68595	0.945629	0.237157		YAL039C	-0.105862	0.100611	0.126219		YPL203W	-0.248474	0.216485	0.348627		YPR175W	-0.501826	-0.216228	0.166452		YDR219C	-0.646484	-0.180694	0.368338		YLR197W	-2.83028	-2.82207	0.122328		YDR332W	-0.148575	0.109453	0.201115		YPL132W	-1.2516	-1.18304	0.130373			YNL190W	-0.365614	-0.0836259	0.238659		YGL012W	-0.757111	-0.600142	0.131063
YLR247C	0.352857	0.632469	0.236876		YCL038C	0.854486	1.18737	0.12605		YER072W	-0.185698	0.257691	0.348591		YIL129C	-0.284432	-0.0141043	0.166397		YHR132W-A	0.232871	0.742692	0.368261		YNR032C-A	-0.173197	0.0339378	0.122269		YOL148C	-0.568873	-0.327006	0.201013		YBR081C	-0.279322	-0.118615	0.130356			YHR200W	0.328459	0.663141	0.238621		YMR044W	-0.31624	-0.132576	0.131048
YGL079W	0.1687	0.459082	0.236537		YDR119W	-0.751757	-0.630897	0.125941		YNR003C	0.492043	0.702914	0.34849		YGR028W	0.171725	0.410081	0.166334		YNL027W	-0.685598	-0.222263	0.367999		YKL150W	1.24486	1.55811	0.122203		YOR014W	0.415735	0.694878	0.200847		YMR243C	-1.04553	-0.957463	0.130355			YHR082C	-0.16018	0.137181	0.238495		YKL184W	-0.482427	-0.309147	0.130834
YKL047W	-0.0596874	0.244444	0.236405		YBR210W	-0.114401	0.090501	0.125924		YGL128C	-0.558963	0.0121929	0.348402		YFR043C	-0.410947	-0.132042	0.166203		YFR010W	0.597261	1.12397	0.367295		YDR023W	-1.20682	-1.07734	0.122106		YMR277W	-0.61538	-0.375691	0.200731		YBR153W	-0.0449086	0.137646	0.130103			YER099C	-0.691539	-0.43487	0.238286		YCL051W	-0.130885	0.0635868	0.130757
YBR087W	-0.4309	-0.104155	0.236383		YPR184W	1.77439	2.2284	0.125911		YGL147C	-1.20885	-0.415713	0.34768		YPR140W	-1.12029	-0.792087	0.165991		YIL159W	0.228954	0.736999	0.367172		YKR049C	2.36458	2.76152	0.122087		YNL224C	0.0759576	0.341878	0.200656		YIL023C	-0.464232	-0.321662	0.129946			YPL096C-A	0.0883178	0.404207	0.238252		YDL136W	-1.41196	-1.29526	0.130668
YML073C	-0.568042	-0.233606	0.235891		YAR042W	-0.555914	-0.409485	0.125767		YGL062W	1.14228	1.12896	0.347468		YPL076W	-0.268487	0.000128457	0.16596		YLR152C	-0.362161	0.115874	0.366939		YJR068W	-0.227374	-0.0246355	0.122039		YFL034W	-0.427305	-0.180748	0.200525		YOL048C	0.459565	0.689617	0.129883			YOL151W	1.50106	1.92272	0.237161		YBR249C	-0.596594	-0.430651	0.130546
YDR333C	-0.0755463	0.228828	0.235877		YPL137C	-0.203785	-0.0110283	0.125689		YCL026C-B	0.408943	0.646929	0.347337		YKR030W	0.0551065	0.300851	0.165775		YDR443C	-0.0647231	0.426844	0.365974		YPL056C	1.40982	1.73459	0.121629		YAL028W	-0.161359	0.0952055	0.200438		YGL017W	-0.118101	0.0571662	0.129868			YMR303C	1.24523	1.64723	0.237019		YFL022C	-1.03634	-0.897282	0.130385
YMR067C	-0.261351	0.0535485	0.235287		YGR285C	-1.17598	-1.11146	0.125685		YGL176C	0.131543	0.464479	0.347194		YDL181W	0.0110599	0.259711	0.165649		YIL156W	-0.252059	0.229793	0.36576		YDR162C	0.273629	0.51323	0.121587		YFL042C	0.565776	0.849515	0.200071		YOR036W	1.59922	1.93675	0.129507			YOR172W	-0.163854	0.130988	0.23697		YGR019W	1.55182	1.84771	0.130376
YIL136W	0.974257	1.21376	0.23527		YOR051C	-0.609299	-0.470397	0.125445		YER007C-A	-0.426691	0.097282	0.346875		YDR231C	0.0156394	0.263928	0.165618		YCR090C	-0.772445	-0.317913	0.364935		YBR280C	1.20656	1.51591	0.121503		YDR391C	0.396175	0.673024	0.199773		YDR406W	-0.276592	-0.117234	0.129272			YDL160C	-0.0272307	0.277062	0.236336		YDR100W	0.51856	0.751773	0.130335
YCR036W	0.187407	0.474907	0.235269		YDL199C	0.933099	1.27521	0.125293		YDR005C	0.115169	0.453122	0.346694		YHR187W	-0.182068	0.0795912	0.16529		YHR113W	0.910297	1.4487	0.364521		YGR260W	-1.23298	-1.10669	0.121274		YNL293W	-0.105272	0.15232	0.199668		YMR304W	0.940454	1.21488	0.129062			YNR002C	1.15356	1.5472	0.236071		YPR101W	-0.367984	-0.188538	0.130306
YOL056W	-0.281966	0.0336554	0.234896		YPL055C	0.11724	0.351725	0.125282		YBR195C	-0.201634	0.244939	0.346685		YBR187W	0.125064	0.364965	0.165077		YOR123C	-0.226656	0.251913	0.362617		YJL204C	0.0327197	0.253805	0.121266		YIL140W	0.959402	1.2575	0.199625		YPL085W	-0.142856	0.0288192	0.129028			YOR303W	0.45657	0.797114	0.235983		YMR278W	0.714657	0.959609	0.130236
YBL051C	-0.420876	-0.0970064	0.234733		YPL092W	-0.49694	-0.343749	0.125095		YNL272C	-0.204128	0.242944	0.346387		YNL214W	-0.855174	-0.546895	0.164974		YHR028C	0.54308	1.0601	0.362485		YMR106C	0.341622	0.585792	0.121231		YNL125C	-0.0181168	0.241904	0.199049		YHR170W	-1.05659	-0.971613	0.128976			YBR194W	0.0144264	0.32102	0.235747		YDL160C-A	0.168409	0.379378	0.129632
YGL105W	-0.3573	-0.0381124	0.234146		YIL157C	-0.425408	-0.26296	0.124976		YOL144W	-0.0757665	0.327119	0.346244		YLR110C	0.581269	0.788998	0.164869		YMR078C	-0.427934	0.0399384	0.362208		YNL157W	0.67842	0.947759	0.121192		YFR040W	0.0538168	0.316304	0.198859		YJL029C	0.00751863	0.19337	0.128974			YPL190C	0.166922	0.484864	0.235583		YNL063W	-0.0966529	0.0981064	0.129531
YGR003W	0.0738268	0.366644	0.234094		YLR016C	0.0524342	0.277232	0.124528		YMR227C	0.143252	0.470992	0.346207		YGL084C	-0.316384	-0.046189	0.164665		YOR244W	0.224142	0.724138	0.361788		YDR229W	0.644999	0.911699	0.1211		YGL085W	-0.221115	0.0307498	0.198757		YMR067C	-0.0873776	0.0894174	0.128934			YER048W-A	-0.717156	-0.466502	0.235516		YJR152W	0.576366	0.811812	0.129464
YGR276C	-0.269422	0.0443129	0.234079		YDR351W	-0.186915	0.00622461	0.124469		YNL082W	-0.44502	0.0837735	0.345651		YGL095C	0.0146796	0.261102	0.164202		YGL055W	1.27501	1.82656	0.360958		YJL078C	-0.765841	-0.604815	0.121098		YCL032W	0.517976	0.797557	0.198449		YER037W	1.45079	1.77228	0.128176			YLR127C	-0.132359	0.162315	0.235227		YLR363C	-0.139078	0.0529144	0.129397
YCL025C	0.303613	0.581847	0.233681		YHR005C-A	-1.11773	-1.04804	0.124019		YHL002W	0.713867	0.845249	0.345627		YBR162C	0.977589	1.15661	0.16413		YIL125W	1.21272	1.76078	0.360712		YIL111W	0.684706	0.954283	0.121033		YKR067W	0.352124	0.625332	0.198412		YGR070W	0.280349	0.49088	0.128175			YGR085C	-1.28573	-1.07901	0.235019		YOL105C	0.161959	0.372056	0.129302
YDL213C	-0.181342	0.125413	0.232908		YHR193C	-0.510444	-0.360942	0.123831		YDR192C	-0.256567	0.207562	0.345614		YKL165C	-0.939375	-0.627265	0.16347		YBL099W	0.139202	0.633341	0.360689		YNL025C	-0.536674	-0.358584	0.12103		YER070W	0.0281721	0.288903	0.198319		YBL084C	0.192379	0.394346	0.128024			YPL204W	-0.0644333	0.234986	0.234943		YGL257C	-0.00715885	0.192304	0.129037
YJL127C-B	0.166804	0.452228	0.232839		YBR235W	0.0791754	0.306443	0.123828		YLR348C	-0.226281	0.227194	0.34539		YIR008C	-0.640865	-0.349695	0.163416		YLR309C	-0.0150317	0.470412	0.360032		YKR086W	-0.513406	-0.333986	0.120748		YDR311W	-0.617556	-0.381585	0.198209		YKL214C	-0.4208	-0.27801	0.127317			YKR023W	-0.130811	0.163407	0.234836		YCR015C	0.0502718	0.253167	0.129004
YHR131C	0.327791	0.603306	0.232774		YCR088W	0.888642	1.22254	0.123734		YPL138C	0.224617	0.52341	0.345332		YOR317W	-0.317157	-0.0488845	0.163218		YJL163C	0.922553	1.45495	0.359956		YOR260W	-1.52214	-1.4183	0.120736		YKL063C	-0.450596	-0.208334	0.198161		YJL002C	-0.383891	-0.237684	0.127262			YOR150W	-1.11214	-0.892508	0.234833		YPL022W	0.466291	0.69408	0.128787
YAL028W	0.594339	0.853457	0.232674		YOR113W	0.0198846	0.239105	0.123677		YEL051W	0.26504	0.54981	0.345197		YGR221C	0.821159	1.00986	0.163214		YOL113W	-0.636513	-0.183327	0.359301		YDR086C	-0.713293	-0.549799	0.120098		YBR214W	0.587658	0.869288	0.198029		YPL120W	0.164456	0.362221	0.126975			YBL067C	0.505614	0.847933	0.234654		YBR202W	-1.03109	-0.8941	0.12875
YJR059W	0.170158	0.4547	0.232345		YOR069W	0.0757011	0.302219	0.123634		YPL178W	-0.391827	0.118129	0.345152		YOL044W	0.313882	0.537541	0.162849		YOR352W	0.594751	1.10973	0.359288		YIL124W	0.932061	1.21854	0.119929		YMR022W	0.107544	0.370637	0.197859		YJR117W	-0.873916	-0.774784	0.126843			YBR105C	0.842127	1.20891	0.233895		YBR166C	-0.306501	-0.125841	0.128583
YOL094C	-0.270021	0.0408557	0.231969		YGR256W	2.60484	3.16483	0.12355		YLR425W	-0.632448	-0.0400319	0.345111		YBL020W	0.33686	0.558844	0.162798		YPL195W	-0.0603513	0.421618	0.359205		YLR418C	-0.49169	-0.312177	0.119704		YMR190C	0.208043	0.474421	0.197481		YLR350W	0.863257	1.12706	0.126838			YGL219C	0.294764	0.619868	0.233844		YOR357C	0.135514	0.342619	0.128349
YGR130C	-0.227182	0.0809883	0.231901		YLR448W	-1.04183	-0.96286	0.123542		YHR012W	0.180022	0.493762	0.345044		YPR114W	-0.200473	0.0589091	0.16268		YLL029W	0.330736	0.831355	0.358527		YDR328C	0.490568	0.74358	0.119654		YOR316C	0.43177	0.706578	0.197417		YLR320W	0.0590377	0.246484	0.126756			YDR207C	-0.592793	-0.335311	0.23373		YOR026W	-1.04574	-0.910246	0.12833
YKR084C	-0.0439025	0.252994	0.231833		YER060W-A	-0.015915	0.198322	0.123505		YGR187C	-0.423982	0.0964682	0.344708		YPR023C	0.550506	0.757251	0.162575		YBR052C	0.23759	0.73343	0.358456		YKR022C	0.128053	0.35374	0.119537		YGL251C	0.0339068	0.293224	0.197186		YFL016C	-0.741368	-0.629804	0.126754			YFR050C	0.385791	0.717011	0.233298		YNL230C	-0.243701	-0.0608774	0.127456
YML001W	-0.0417251	0.254726	0.231605		YMR070W	0.00339914	0.219841	0.123277		YOL036W	0.0144545	0.38449	0.344645		YHR198C	-1.29664	-0.960944	0.162453		YDR316W	-1.15348	-0.727665	0.358323		YLR436C	0.0586243	0.278894	0.119389		YGR089W	-0.680647	-0.448707	0.19708		YLR345W	0.947435	1.21893	0.126641			YBR146W	-1.1839	-0.971986	0.233288		YGL114W	0.146432	0.352661	0.127294
YHR075C	0.811128	1.05507	0.231255		YDL020C	-0.637566	-0.505828	0.123171		YMR103C	1.39699	1.2927	0.344432		YJL091C	0.00219095	0.24706	0.162426		YEL006W	-0.0269254	0.454951	0.357984		YCR038C	0.174747	0.403578	0.119296		YDR389W	-0.429305	-0.189186	0.196111		YDL051W	-0.843539	-0.741923	0.126577			YOR308C	-0.151492	0.138866	0.233278		YOR332W	0.0797569	0.281901	0.127263
YBR105C	0.642509	0.89659	0.231144		YIL040W	0.0961657	0.324507	0.123055		YNL230C	0.470256	0.683522	0.344248		YLR268W	-0.432184	-0.157526	0.162005		YDR432W	-0.439982	0.0209819	0.357862		YBR237W	0.895502	1.17827	0.119261		YMR055C	0.758222	1.04356	0.196094		YDR244W	0.731444	0.982175	0.126446			YOR194C	-0.0116868	0.288826	0.232958		YGL126W	0.561136	0.792295	0.127156
YJR104C	-0.603148	-0.273116	0.231119		YEL012W	0.920793	1.25774	0.122946		YFL010C	0.468115	0.681999	0.344151		YHR188C	0.296702	0.520383	0.161985		YPR199C	-0.207801	0.263967	0.357274		YGR135W	0.559103	0.816496	0.119142		YBR126W-A	-0.536787	-0.301006	0.195942		YMR255W	1.1122	1.39882	0.126308			YER007C-A	-0.861413	-0.625553	0.232908		YLR050C	-0.253551	-0.0719682	0.127014
YOR267C	0.0605628	0.349955	0.231007		YCR075C	0.0996283	0.328215	0.122915		YPL196W	0.119701	0.452661	0.343821		YNR075W	0.30941	0.532006	0.161841		YOR030W	-0.332205	0.13306	0.357097		YPR101W	-0.36177	-0.17349	0.119047		YNR010W	0.570645	0.848091	0.195576		YNR047W	0.291334	0.500091	0.126277			YKR031C	0.230852	0.549614	0.232833		YPL198W	-1.06977	-0.937739	0.12695
YCR004C	-0.0736669	0.223863	0.230971		YBR256C	-0.301616	-0.125975	0.1229		YKL006C-A	-0.679508	-0.0727563	0.343605		YPL056C	0.745699	0.937582	0.161683		YDR385W	-0.903216	-0.466726	0.357021		YDR506C	-0.227201	-0.0289287	0.118988		YNL176C	0.173167	0.435309	0.195464		YHR110W	0.368353	0.584213	0.126143			YDL207W	-0.0336371	0.264941	0.232777		YLR231C	0.88127	1.13123	0.126747
YOL110W	-0.0476527	0.248188	0.230896		YLR316C	0.0558819	0.278627	0.122867		YNL152W	-0.62177	-0.0360555	0.342571		YLR290C	-0.529329	-0.248418	0.161612		YGR179C	-0.222131	0.247887	0.356563		YAL001C	1.20426	1.50966	0.118928		YGR239C	0.459343	0.732282	0.195391		YDR453C	2.0394	2.41346	0.125996			YMR222C	0.130505	0.441266	0.232578		YER178W	0.754119	0.996366	0.12674
YHR150W	0.258407	0.535512	0.230849		YJL036W	0.267938	0.518607	0.122837		YIL099W	1.15453	1.13108	0.342512		YGL004C	-0.086563	0.163022	0.161336		YPL173W	-1.54755	-1.14553	0.355556		YIL056W	-1.22181	-1.09832	0.118799		YDR059C	2.03737	2.37015	0.195194		YMR236W	-0.237271	-0.0799946	0.125354			YIL062C	1.15614	1.54441	0.23228		YMR140W	0.598859	0.831679	0.126727
YMR070W	0.0178436	0.309555	0.230799		YDR121W	-0.25995	-0.078952	0.122809		YGR118W	-0.670124	-0.0682935	0.342182		YLR295C	-0.237383	0.0226859	0.161294		YER178W	0.878068	1.40066	0.35473		YNL313C	-2.44596	-2.41426	0.118725		YKL068W	-1.20497	-0.996527	0.194641		YJR102C	0.180404	0.377206	0.125306			YDR328C	0.311322	0.635148	0.232118		YMR111C	0.34582	0.563266	0.126699
YMR192W	-0.349733	-0.0356699	0.230747		YFL034C-B	-0.196364	-0.00727597	0.122612		YKR044W	0.343195	0.597532	0.34216		YLR209C	0.186893	0.417041	0.161101		YNL274C	1.47512	2.02756	0.354646		YJR089W	0.0126834	0.228438	0.118657		YMR319C	-2.51874	-2.36049	0.194541		YHR206W	0.225849	0.426255	0.124832			YBR273C	0.673043	1.02408	0.231929		YBL086C	-0.82855	-0.68229	0.126686
YKL065C	1.13734	1.36069	0.230742		YHL025W	0.273359	0.524122	0.122426		YKL065C	0.993223	1.02375	0.341393		YCL018W	-0.385522	-0.115502	0.160998		YHL009C	0.0310711	0.509588	0.353659		YPL171C	0.0256438	0.242104	0.118476		YGL220W	-0.517221	-0.282725	0.194534		YDR126W	-0.335582	-0.189196	0.124294			YBR093C	-0.119891	0.17071	0.231809		YDR138W	-0.0633562	0.129225	0.126652
YMR034C	1.12526	1.34907	0.230541		YMR183C	-0.36476	-0.198394	0.122274		YOR377W	-0.603466	-0.0255926	0.341263		YHR195W	0.26161	0.486361	0.160973		YLR450W	0.393376	0.889413	0.353199		YLR352W	-0.164734	0.037444	0.118461		YNR006W	0.366604	0.634184	0.194125		YDR369C	0.0462055	0.228426	0.124052			YCL025C	0.568413	0.91085	0.231485		YGL223C	0.296532	0.510208	0.126162
YML042W	0.626963	0.880994	0.230417		YOL045W	-0.0972645	0.104376	0.122269		YFR010W	-0.00285992	0.369011	0.341217		YML057W	0.157813	0.389605	0.160816		YHR158C	-0.444457	0.00927717	0.353031		YMR125W	-0.944583	-0.800867	0.118426		YNL104C	0.273894	0.537754	0.193995		YDR329C	0.705662	0.950353	0.124021			YMR100W	0.0714469	0.374338	0.230276		YGR058W	-0.382185	-0.209658	0.126149
YPL053C	-0.252445	0.0547527	0.230069		YPR103W	0.0213908	0.238677	0.122265		YPR035W	-0.49868	0.042658	0.340758		YER175C	-0.283923	-0.0213201	0.160767		YPR196W	0.28686	0.776876	0.352734		YDR505C	0.409942	0.654956	0.11832		YDL070W	0.355121	0.622062	0.193985		YJR090C	-0.0175761	0.158098	0.123715			YMR216C	0.00976557	0.307107	0.229689		YLL023C	0.520428	0.747511	0.126052
YHR067W	0.462984	0.72622	0.229835		YKL206C	0.078616	0.303397	0.12223		YOR119C	0.217975	0.513395	0.34061		YDR406W	0.0217305	0.262823	0.160661		YNL258C	-0.122628	0.346494	0.352501		YNL213C	-1.07275	-0.938866	0.118265		YLL015W	0.129743	0.388042	0.193946		YPR019W	-0.672192	-0.558681	0.123644			YLR005W	0.115277	0.420348	0.229493		YJR039W	-0.0737432	0.116975	0.125806
YLR268W	-0.215162	0.0893048	0.229736		YHL027W	0.272794	0.523071	0.122153		YJR005W	0.0645102	0.412488	0.340555		YPR079W	-0.0734098	0.174055	0.160458		YDR337W	-1.52506	-1.12666	0.352277		YPR036W-A	-0.225613	-0.02849	0.118124		YKL075C	0.0215343	0.275703	0.193941		YJR089W	0.481265	0.703995	0.123558			YMR230W	-1.11755	-0.906559	0.229229		YKR017C	0.229315	0.437895	0.12546
YOR119C	-0.377036	-0.0631611	0.229396		YHR199C	0.0181008	0.234749	0.12213		YFR043C	-0.394389	0.110786	0.340422		YDR242W	0.293185	0.514991	0.160432		YML116W	0.243927	0.731121	0.352275		YDR085C	1.03543	1.32681	0.117994		YDR330W	0.237163	0.499493	0.193904		YMR130W	-1.06359	-0.987501	0.123431			YHR084W	-1.45398	-1.26861	0.229193		YOR227W	0.730709	0.969641	0.125439
YBL003C	-2.16475	-1.74185	0.229376		YOR234C	-1.27238	-1.22595	0.122127		YLL019C	0.608344	0.769651	0.340397		YGR263C	-0.00360402	0.238684	0.160239		YLR443W	-0.326944	0.131526	0.352228		YDL040C	-0.503821	-0.327883	0.117887		YDR439W	-0.256393	-0.0135688	0.193417		YER068W	-0.213264	-0.0566193	0.123393			YLR328W	-0.0516951	0.240222	0.229176		YML091C	0.687936	0.924242	0.125415
YLR320W	-0.106064	0.191037	0.229218		YBR175W	-0.899799	-0.804361	0.122038		YBR166C	-0.702496	-0.0921521	0.34002		YFL005W	0.355868	0.572785	0.160061		YJL151C	1.61229	2.16803	0.352169		YKR050W	0.688537	0.953498	0.117693		YMR170C	0.88892	1.17533	0.193384		YLR182W	-0.0382548	0.134971	0.123386			YJL066C	1.37654	1.7769	0.229107		YDR120C	-2.53201	-2.4909	0.125374
YCR066W	-0.313486	-0.00378702	0.229177		YLR064W	-0.264585	-0.0853975	0.122014		YGR024C	-0.165004	0.260921	0.339926		YLR115W	-0.461886	-0.187869	0.160016		YLR117C	-0.228981	0.234111	0.352025		YDL147W	0.725689	0.993419	0.117685		YGR010W	-0.063761	0.186035	0.193163		YNL139C	0.115908	0.303075	0.122933			YIL018W	-1.1556	-0.948014	0.228884		YCR034W	-1.41141	-1.30266	0.125183
YNL164C	-0.426394	-0.11003	0.229015		YNR048W	-0.216129	-0.0305815	0.121994		YBR161W	0.453555	0.66728	0.339846		YIL108W	0.267675	0.490656	0.159987		YPR115W	0.586696	1.09054	0.351891		YLR151C	0.370784	0.61131	0.117261		YKL189W	0.220145	0.480536	0.193008		YDR208W	0.179597	0.372656	0.122834			YMR181C	0.897752	1.26098	0.228597		YGR240C	-0.339092	-0.165428	0.125138
YPR127W	0.240029	0.51563	0.228935		YLR413W	-2.7636	-2.91415	0.12194		YML053C	-0.12159	0.289159	0.339685		YNL107W	0.124773	0.357656	0.159923		YLR079W	-0.399795	0.0542784	0.351719		YCL033C	1.8381	2.18851	0.117253		YPL228W	-0.235579	0.00688217	0.192615		YKR002W	-0.296822	-0.149052	0.12275			YML046W	-0.770324	-0.533961	0.228538		YLL018C-A	-0.0787505	0.110645	0.125107
YPL100W	0.203307	0.480905	0.228758		YDR498C	-0.0161622	0.19545	0.121788		YCR054C	-0.294375	0.17556	0.339632		YML119W	0.317986	0.537334	0.159901		YOR191W	-0.0940314	0.375385	0.351714		YOL008W	-0.00194379	0.21037	0.11706		YKL146W	0.556102	0.828389	0.192382		YOR219C	-0.0103701	0.164207	0.122515			YGL251C	0.160934	0.46714	0.227903		YGL036W	0.0293483	0.225286	0.125101
YKL020C	0.150778	0.43107	0.228385		YNL298W	-0.0533868	0.153026	0.121596		YNL030W	-1.17391	-0.40248	0.33955		YKL007W	0.311888	0.531607	0.159861		YNL250W	0.384354	0.877171	0.351291		YMR131C	-3.49373	-3.54304	0.117001		YOR258W	-0.178155	0.06589	0.192196		YNL159C	0.307244	0.51171	0.122366			YOR184W	0.559505	0.895938	0.227859		YLR233C	0.254467	0.463973	0.12505
YNL264C	-0.120942	0.175856	0.228335		YKL104C	0.0960132	0.322128	0.121594		YDR099W	-0.371803	0.124256	0.339276		YBL069W	-0.759446	-0.464937	0.159791		YNR023W	-0.285787	0.173111	0.351099		YJR109C	-1.66912	-1.58199	0.116846		YDR424C	0.0181664	0.269542	0.192093		YKR007W	-0.247817	-0.0960849	0.122289			YNL124W	-1.93213	-1.78509	0.227839		YLR354C	0.376315	0.592848	0.124805
YOR104W	0.116303	0.398155	0.22799		YMR123W	-1.20828	-1.15422	0.121583		YBL074C	-0.312821	0.162936	0.339211		YIL041W	0.237313	0.46206	0.159726		YLR369W	0.00802548	0.480042	0.349975		YFR022W	0.8765	1.15417	0.116758		YKL027W	-0.320643	-0.083696	0.191038		YMR020W	1.57686	1.90157	0.122288			YGL197W	0.591164	0.929616	0.227595		YMR290C	-3.25536	-3.25921	0.124598
YNR012W	-0.498015	-0.178957	0.227795		YGR241C	0.0294482	0.246585	0.121463		YML004C	0.250115	0.532801	0.339178		YDR322C-A	-0.28303	-0.0223923	0.159374		YNL074C	0.154229	0.632856	0.349472		YPL198W	-1.30437	-1.19036	0.116545		YMR056C	0.862333	1.14407	0.190844		YDR006C	0.570241	0.799147	0.122034			YKL053C-A	-0.602984	-0.355795	0.22725		YLR093C	0.743315	0.981767	0.124585
YFR009W	-0.124706	0.171521	0.227751		YHR183W	-0.485028	-0.335975	0.121314		YGR212W	1.41113	1.29554	0.339046		YDR006C	0.192173	0.419381	0.159218		YMR203W	-0.590702	-0.149597	0.349384		YIL105C	0.907404	1.18684	0.11639		YDL008W	-0.100859	0.144172	0.190837		YNL261W	-0.575638	-0.455422	0.121993			YLR167W	-1.41554	-1.2307	0.226844		YPL090C	-1.18156	-1.06003	0.124402
YFL028C	-0.380711	-0.0690494	0.227619		YPR127W	0.0626736	0.283782	0.121191		YFR033C	-0.0366889	0.344094	0.33897		YDR245W	0.0983831	0.332039	0.159139		YDR069C	0.00551429	0.476453	0.349318		YGL014W	-1.07169	-0.940548	0.116348		YKL133C	0.850647	1.13154	0.190565		YKR030W	-0.115577	0.0479583	0.121794			YLL023C	0.406201	0.729454	0.226818		YHR044C	0.200848	0.405973	0.124274
YIL128W	-0.183443	0.115874	0.227392		YBR111W-A	0.361393	0.621887	0.121181		YHR132W-A	-0.0365206	0.343532	0.338409		YGR199W	-0.0241187	0.218093	0.159134		YCL032W	0.485217	0.97994	0.349114		YOR236W	-0.577483	-0.409384	0.116306		YBR083W	-0.773969	-0.555035	0.190524		YHR159W	-0.0549331	0.114012	0.121565			YDR487C	-0.446949	-0.189264	0.226323		YPR058W	-0.26273	-0.0858044	0.124201
YOR299W	-0.231742	0.0705173	0.227389		YMR120C	0.471951	0.746308	0.120704		YJR088C	0.206439	0.502795	0.338086		YLR066W	0.313665	0.532121	0.159028		YKL032C	-0.767494	-0.335864	0.348971		YBL033C	0.465927	0.712171	0.116302		YJL128C	-0.530386	-0.302338	0.190408		YKR090W	0.184589	0.376125	0.121488			YER068W	-0.284266	-0.014363	0.226223		YHR068W	-1.56827	-1.47047	0.124196
YBR022W	-0.234429	0.0678663	0.227296		YNL293W	0.0702974	0.291612	0.120661		YDR279W	-0.905108	-0.227826	0.3379		YDR265W	-0.133495	0.115835	0.158748		YLR006C	-0.208367	0.251207	0.348885		YGL231C	0.248657	0.478599	0.116283		YER123W	-0.525594	-0.297511	0.190306		YGR147C	-0.649596	-0.537413	0.121303			YKL198C	-0.246282	0.0260511	0.225912		YER061C	0.755659	0.994216	0.124144
YBR115C	-1.10848	-0.7531	0.227123		YDR276C	0.537362	0.820107	0.120545		YMR251W	2.3072	1.8828	0.337752		YIL165C	-0.690514	-0.402548	0.158528		YLR345W	0.929502	1.44523	0.348217		YLR372W	-2.90031	-2.9067	0.115957		YGL091C	0.143105	0.396337	0.190078		YDR425W	0.391942	0.602757	0.121233			YIL002W-A	-0.139285	0.141121	0.225872		YGL210W	-0.00746123	0.184566	0.123949
YJR141W	-0.212926	0.087748	0.22707		YHR086W	0.306545	0.5585	0.120316		YER098W	0.269281	0.542971	0.337152		YNR061C	0.403881	0.615053	0.158312		YLR139C	-1.12076	-0.709289	0.347297		YLR060W	-1.27832	-1.16366	0.115657		YOL042W	-0.45044	-0.220031	0.189933		YGL058W	-0.943151	-0.858978	0.121182			YDR019C	3.12552	3.65398	0.225828		YDR489W	-0.738666	-0.591157	0.123807
YJL117W	0.00310415	0.290575	0.227052		YGL082W	-0.154857	0.0362066	0.120295		YDR372C	0.392442	0.623828	0.337092		YOR269W	-0.466207	-0.194286	0.158261		YBR138C	-0.235222	0.220537	0.347184		YER041W	0.132089	0.352328	0.11562		YML015C	-0.327215	-0.0921694	0.189893		YGR186W	0.440714	0.655998	0.121128			YNL096C	-1.54974	-1.37676	0.225717		YDR101C	-2.7589	-2.73395	0.123711
YML053C	0.173704	0.45076	0.227046		YEL031W	-0.0137947	0.195868	0.12029		YGR117C	-0.508011	0.0318564	0.336855		YBL080C	-0.633997	-0.350537	0.158122		YGL232W	-0.511734	-0.0711053	0.346323		YER047C	0.440763	0.683823	0.115416		YPR035W	-1.57984	-1.39267	0.189792		YPL236C	-0.026838	0.143978	0.121031			YDR320C-A	0.607116	0.943756	0.225537		YGR015C	0.267461	0.475704	0.123644
YNR019W	0.17615	0.452133	0.226372		YPR176C	0.155805	0.387834	0.120288		YPL171C	-0.135537	0.276597	0.336845		YJL046W	-0.726866	-0.43716	0.157941		YKR037C	-0.443898	-0.000151303	0.346124		YKL129C	0.937683	1.21781	0.115314		YOR384W	0.315861	0.574155	0.189023		YDR422C	0.0651019	0.244439	0.120899			YJL206C	0.0684076	0.36393	0.225417		YBR083W	-0.938675	-0.803527	0.123641
YGL091C	-0.101813	0.191054	0.22632		YMR196W	1.22604	1.59909	0.120192		YMR270C	0.0293145	0.384887	0.336816		YJL068C	-0.152445	0.0970461	0.157896		YKL116C	-0.213363	0.241818	0.346029		YFR047C	1.43002	1.74702	0.115309		YJR024C	-0.556592	-0.331832	0.18882		YHL038C	-0.610983	-0.49613	0.120636			YER004W	0.493171	0.820902	0.225367		YGL147C	-1.96911	-1.89657	0.12353
YBR021W	0.817026	1.05354	0.226097		YOR155C	0.509784	0.787922	0.119903		YNL244C	-0.241841	0.206648	0.336764		YDR261C	-0.595409	-0.315096	0.157792		YKR050W	0.422834	0.909914	0.346003		YFL017C	-0.401932	-0.222699	0.114934		YMR317W	-0.255628	-0.0200181	0.188392		YBR279W	-0.335088	-0.19413	0.120602			YBR204C	0.580474	0.914687	0.225263		YBL084C	0.107031	0.305357	0.12351
YDR198C	-0.29211	0.0114028	0.225619		YKL095W	0.0143805	0.227151	0.119887		YDR058C	0.754241	0.860827	0.336475		YJL181W	-1.00719	-0.698112	0.157779		YKL153W	0.269997	0.748857	0.345625		YKL156W	-2.48856	-2.46575	0.114837		YJR111C	-0.444576	-0.216445	0.188198		YEL044W	0.152238	0.339162	0.120445			YOR094W	-0.327831	-0.0634583	0.224712		YKR037C	-0.0720988	0.115351	0.123496
YLR421C	0.250478	0.520694	0.225474		YPL179W	0.896434	1.22538	0.119779		YGL087C	0.0676284	0.409572	0.336406		YNL323W	0.623646	0.818377	0.157522		YDR227W	-0.174567	0.280068	0.344309		YPR102C	-1.91867	-1.85321	0.114815		YPL024W	0.990974	1.27371	0.188133		YDR473C	1.21723	1.5049	0.120304			YAL030W	0.543174	0.873555	0.224584		YKR072C	-0.187289	-0.00690762	0.123435
YPR075C	0.505954	0.760578	0.225468		YOR017W	-0.262059	-0.0859524	0.119754		YBR298C	0.718213	0.836618	0.336027		YGR283C	-0.368974	-0.105329	0.157178		YER014W	0.357353	0.837992	0.343828		YBR166C	-0.297105	-0.110244	0.114782		YER035W	0.279011	0.534504	0.188054		YHR146W	0.397592	0.606906	0.119859			YCR066W	-0.49129	-0.239629	0.224515		YGR137W	0.244801	0.451174	0.123303
YJL052W	1.07365	1.29203	0.22429		YGL256W	-0.358649	-0.195515	0.1196		YKL126W	0.600105	0.75877	0.335828		YNL026W	-0.71042	-0.422908	0.157177		YGL233W	-0.0146384	0.444699	0.342016		YOR291W	-0.75415	-0.601774	0.11461		YDR222W	0.406278	0.666486	0.187962		YMR075W	-0.108342	0.0529375	0.11981			YGL096W	-0.287519	-0.0205225	0.224413		YGL027C	0.388723	0.603584	0.123143
YPL007C	-0.027411	0.257975	0.224175		YPL219W	0.146248	0.375858	0.119521		YPR085C	0.0143517	0.373522	0.335535		YOR321W	-0.663765	-0.379991	0.156827		YDR080W	0.239482	0.711468	0.341941		YGL127C	0.018895	0.229116	0.114571		YDR399W	-0.971492	-0.763911	0.187869		YDL039C	-1.3151	-1.26834	0.119733			YNR015W	-0.77399	-0.544001	0.224389		YBR256C	0.647797	0.87817	0.123014
YOR272W	-1.12507	-0.772742	0.224165		YNL073W	-0.73326	-0.619799	0.119427		YML108W	0.493313	0.687935	0.335274		YBR096W	0.478381	0.682264	0.156788		YBR225W	0.068251	0.531159	0.341609		YBR241C	2.12131	2.48875	0.114395		YHL017W	-0.459912	-0.233047	0.187725		YOL070C	0.23242	0.425769	0.119652			YER104W	0.0637452	0.357088	0.224174		YDR117C	-0.269537	-0.0949834	0.122857
YGL194C	-0.179706	0.114786	0.224041		YOR276W	-0.987553	-0.907679	0.119396		YER068W	-0.543389	0.0061504	0.3348		YDR184C	-0.384861	-0.120639	0.156787		YJR085C	1.2363	1.75738	0.341291		YKL124W	0.675971	0.935086	0.114353		YHR202W	0.596597	0.86337	0.187486		YJR004C	0.204817	0.395469	0.119598			YOL026C	0.0172642	0.307061	0.224165		YCL010C	-0.118187	0.0652123	0.122633
YPR069C	-0.429673	-0.119934	0.22404		YPR149W	0.217895	0.456758	0.11939		YBL067C	0.516418	0.70243	0.334699		YLR091W	-0.162526	0.0859953	0.15667		YOR060C	-0.412173	0.0243168	0.340022		YGL160W	0.397307	0.63521	0.114121		YNR048W	-0.167223	0.0703356	0.187407		YGL060W	0.149431	0.33471	0.119516			YHR034C	-0.0423845	0.242844	0.224141		YNL220W	0.242581	0.447687	0.122526
YDR422C	0.285594	0.551423	0.223837		YOL013C	0.34713	0.602909	0.119304		YKR021W	-0.0189682	0.34963	0.333866		YPL017C	0.918572	1.09152	0.156665		YPL167C	0.106675	0.569001	0.339877		YGR023W	1.0266	1.31155	0.114064		YGL134W	-0.0846822	0.155966	0.187369		YCL043C	0.038726	0.213395	0.119438			YPR008W	-0.191081	0.0826963	0.224039		YOR372C	0.0942014	0.290278	0.1225
YNL006W	-0.860903	-0.525299	0.223719		YDL028C	-0.329721	-0.163315	0.119241		YPL152W	0.326041	0.576319	0.333853		YIL099W	1.53347	1.66309	0.156413		YCR071C	-1.18095	-0.784517	0.339012		YIL073C	0.619124	0.873342	0.113917		YPR049C	0.805565	1.07982	0.187152		YDL033C	-0.620782	-0.50983	0.118631			YBR261C	-0.87885	-0.657504	0.22393		YGR289C	0.646478	0.875851	0.122382
YAR028W	-0.569424	-0.251681	0.22366		YMR319C	-1.15816	-1.10107	0.119209		YDR164C	-0.121713	0.28163	0.333459		YML072C	0.225954	0.44686	0.156332		YFR021W	0.0824597	0.541523	0.338465		YKL140W	0.453102	0.694676	0.113775		YPL005W	0.181478	0.431712	0.186984		YDR498C	0.172356	0.358482	0.118621			YCL055W	0.445014	0.766581	0.223662		YOR069W	0.221483	0.424487	0.121961
YHL036W	-0.820308	-0.487428	0.223538		YDR073W	-0.402446	-0.245795	0.119133		YDL130W-A	0.486905	0.681402	0.333334		YJR059W	0.143346	0.36996	0.156284		YDR231C	-0.0758454	0.375201	0.338417		YBL080C	-0.265884	-0.0781713	0.113769		YBR132C	0.858321	1.13365	0.186501		YDR219C	0.474052	0.688762	0.11861			YPR134W	0.310068	0.621188	0.223532		YFL017W-A	-0.526	-0.368804	0.121611
YLR226W	-0.283715	0.0156294	0.222953		YHR134W	0.00525755	0.2156	0.119077		YCR020C-A	0.616874	0.76584	0.332527		YDR107C	-0.21083	0.0404482	0.156216		YKR014C	0.29722	0.766964	0.338397		YJR065C	1.0537	1.33989	0.113526		YOR147W	0.0410326	0.284952	0.186315		YDR309C	0.0696673	0.245684	0.118368			YNL125C	-0.376394	-0.117465	0.223519		YGL245W	-0.381876	-0.21603	0.121554
YPL112C	-0.420869	-0.113221	0.222907		YDR047W	-0.505173	-0.362165	0.119071		YDL207W	0.323661	0.573166	0.332524		YKL040C	0.202438	0.424317	0.155841		YPL123C	1.60888	2.1444	0.338349		YMR031C	0.547993	0.796235	0.113476		YDL197C	0.118142	0.364568	0.186017		YKR091W	0.51067	0.72836	0.118278			YDR186C	0.304582	0.614417	0.222942		YDR158W	0.230245	0.432923	0.121373
YMR185W	-0.310711	-0.0106139	0.222301		YGL142C	0.360744	0.617578	0.118814		YGL231C	-0.127647	0.276542	0.332466		YCR024C-B	-0.615589	-0.336595	0.155794		YDL035C	0.063153	0.519766	0.337444		YER175C	0.995966	1.27739	0.11322		YEL062W	-0.154859	0.081138	0.185997		YJL206C	0.321604	0.521206	0.118167			YDR393W	-0.660705	-0.424387	0.222835		YGL083W	0.197252	0.397445	0.121041
YMR072W	0.145498	0.417665	0.222227		YLR390W	-0.511833	-0.370114	0.118799		YPR115W	0.674905	0.803864	0.332437		YJR121W	0.0951326	0.324316	0.155697		YKL135C	0.199358	0.662743	0.337399		YNL246W	-0.0712615	0.130182	0.113192		YCR061W	-0.0672399	0.171571	0.185633		YGR174C	0.952243	1.21152	0.118093			YDL123W	0.0770368	0.369393	0.222815		YDR227W	0.184383	0.3837	0.120974
YNL032W	-0.0575596	0.226337	0.221748		YOR280C	0.235776	0.475996	0.118727		YHR090C	0.190316	0.484816	0.331914		YOR165W	0.0556312	0.287268	0.155472		YNR032C-A	-0.570144	-0.145999	0.336978		YOR385W	0.157517	0.375927	0.113077		YMR187C	0.237521	0.48781	0.185541		YNL059C	-0.288363	-0.146734	0.118067			YMR043W	-0.651714	-0.414835	0.222752		YML094W	-0.680671	-0.533952	0.120854
YIL053W	0.377647	0.634696	0.22153		YPL157W	-0.982644	-0.903139	0.118724		YLR018C	0.415425	0.632198	0.331466		YNL006W	-1.08312	-0.772073	0.155334		YGR102C	0.0942366	0.551202	0.336611		YLR150W	-1.58322	-1.49542	0.112916		YDR479C	0.0724445	0.315894	0.185159		YMR086W	0.0546545	0.228714	0.118009			YER183C	-0.544813	-0.300271	0.222439		YKL009W	-2.89468	-2.8824	0.120672
YAL041W	-0.318674	-0.0191761	0.22151		YJL112W	-0.348668	-0.185548	0.11872		YBR058C	0.0789909	0.410669	0.331083		YPR084W	-0.307853	-0.0510547	0.155292		YOL069W	-0.445602	-0.0160771	0.336376		YPR047W	-0.686814	-0.531895	0.112906		YBL075C	0.216377	0.465077	0.184998		YPR135W	-0.0689903	0.0932199	0.117922			YKR076W	3.12375	3.64696	0.222342		YIL062C	1.10718	1.3618	0.120551
YML115C	0.308151	0.569072	0.221262		YJL212C	-1.13411	-1.07509	0.118382		YFR032C-A	-1.32909	-0.514762	0.330934		YOR285W	0.662818	0.851647	0.155205		YIL138C	-0.0836487	0.363916	0.336287		YPR144C	-2.60381	-2.59254	0.112859		YMR090W	1.80011	2.10908	0.184952		YDR339C	-0.26522	-0.121932	0.117707			YHR072W-A	-1.6331	-1.47203	0.221915		YPR069C	-0.851141	-0.715265	0.120502
YFL044C	0.170962	0.44025	0.221261		YEL058W	0.528244	0.806282	0.118224		YBR163W	-0.210273	0.220356	0.330885		YMR041C	0.677711	0.86516	0.154957		YKL040C	-0.205203	0.236061	0.336149		YGL164C	0.477498	0.71926	0.112659		YJL172W	1.82877	2.13851	0.184723		YOR327C	0.605142	0.830589	0.117469			YKL171W	0.471486	0.792283	0.221769		YDR293C	0.299051	0.504415	0.120356
YML100W	0.662696	0.901505	0.220909		YBL091C-A	0.0839355	0.303344	0.118208		YGL222C	-1.66287	-0.734283	0.330772		YLR328W	-0.319465	-0.062361	0.154921		YDR424C	0.0806811	0.535796	0.335804		YDL198C	-1.90602	-1.84288	0.11259		YAR014C	-0.443773	-0.221138	0.184364		YNL314W	0.484823	0.698801	0.117427			YIL061C	0.0446814	0.332914	0.221682		YOR272W	-2.28008	-2.23106	0.120322
YMR146C	-0.340399	-0.0405893	0.220771		YPL076W	0.0124546	0.222392	0.11818		YCR014C	0.317766	0.567163	0.330744		YLR389C	-0.28474	-0.0301247	0.154877		YDR200C	0.0455317	0.498408	0.335477		YER150W	3.09601	3.53372	0.112532		YLR141W	-0.0677222	0.16879	0.184051		YDL160C	-0.340432	-0.204909	0.117278			YNL187W	0.0751871	0.365666	0.221633		YER089C	-0.898372	-0.765639	0.12031
YIL130W	-0.787244	-0.460616	0.220451		YJR118C	-0.0723412	0.126327	0.118124		YML007W	-0.189753	0.233472	0.330577		YIL073C	0.984163	1.15007	0.15487		YGR286C	-0.946656	-0.545024	0.334487		YMR054W	-0.886208	-0.747108	0.112304		YPR023C	0.523634	0.781848	0.183476		YGR121C	1.15181	1.42853	0.117095			YBR141C	-0.775298	-0.549473	0.221621		YOL004W	-0.201047	-0.0261414	0.120251
YOL130W	-0.0757624	0.207378	0.220388		YKL134C	-0.131182	0.0596582	0.11808		YDL238C	0.227101	0.507377	0.330569		YFL044C	-0.365006	-0.105178	0.154585		YPR171W	-0.806094	-0.397792	0.334221		YER082C	-1.6414	-1.55891	0.112273		YDR485C	0.52474	0.782607	0.183206		YOL060C	-0.207451	-0.0595969	0.117093			YPL258C	0.235387	0.537913	0.221545		YFL042C	1.01979	1.26862	0.120214
YDR003W-A	0.353868	0.610771	0.220366		YLR304C	0.205687	0.440818	0.117985		YPL191C	-0.300675	0.160272	0.330315		YOR187W	-1.31659	-0.990262	0.154572		YOR111W	-0.0418884	0.404524	0.334046		YLR121C	2.19099	2.56016	0.112019		YLR455W	-0.617211	-0.403121	0.18302		YPR155C	0.224432	0.413201	0.117074			YNL133C	0.23429	0.536691	0.221518		YHR108W	-0.19976	-0.025066	0.120053
YBR001C	0.656769	0.895014	0.220234		YPL198W	-1.22793	-1.18212	0.11783		YPL193W	0.407659	0.62482	0.329564		YDR517W	-0.611732	-0.334832	0.154458		YOR020C	-0.529434	-0.108613	0.333276		YML015C	-0.104268	0.092712	0.111836		YOL020W	-0.393461	-0.171071	0.182864		YPL165C	0.551557	0.771037	0.116871			YDL191W	-1.07986	-0.877402	0.221472		YJL005W	0.263188	0.465891	0.120021
YAR019C	0.154507	0.422962	0.219922		YKL038W	-0.200111	-0.0193486	0.117427		YFR013W	-0.676643	-0.0884969	0.328878		YDR216W	0.916359	1.08632	0.154364		YJR147W	-0.512394	-0.0909508	0.333115		YDR096W	0.478408	0.71893	0.111768		YDR118W	-0.430201	-0.210423	0.182022		YBR145W	-0.599765	-0.489998	0.116488			YER111C	-0.00588414	0.278013	0.221347		YGR141W	0.591963	0.814587	0.120019
YJL003W	0.214832	0.478458	0.219084		YDR144C	-1.23875	-1.19505	0.117381		YDL222C	4.04746	3.01569	0.328861		YPL151C	-0.288911	-0.0349125	0.154211		YMR041C	0.916428	1.40935	0.332945		YLR096W	-0.942506	-0.809489	0.111033		YJL187C	0.0681275	0.306738	0.181916		YGR286C	0.0873087	0.262	0.116346			YBR188C	0.226305	0.5277	0.221245		YIR007W	0.789861	1.02443	0.119988
YFR036W	1.54598	1.728	0.21879		YDL083C	-0.984688	-0.90757	0.117322		YDR145W	-0.0908121	0.295765	0.328303		YER139C	0.177999	0.399262	0.154139		YHR038W	-0.826265	-0.420958	0.332853		YER042W	2.4891	2.87913	0.11102		YER083C	0.0990153	0.338758	0.181885		YMR091C	-0.462464	-0.340205	0.116135			YLR224W	0.0307211	0.317157	0.221181		YLR078C	0.0575295	0.247691	0.119967
YJL099W	-0.0308749	0.246864	0.218446		YOR057W	-0.143301	0.0447635	0.1173		YBR088C	-0.620966	-0.0528141	0.328124		YGR076C	-1.88597	-1.52056	0.154047		YPL096C-A	0.183874	0.639774	0.332773		YMR020W	1.64516	1.9717	0.110833		YKL186C	-0.421404	-0.201909	0.181594		YMR250W	0.452708	0.661554	0.11602			YNL213C	-1.02799	-0.822073	0.221142		YDR475C	0.18202	0.379688	0.119941
YJR035W	-0.011834	0.264454	0.218235		YGR070W	0.441458	0.706489	0.117192		YOR213C	0.57884	0.735369	0.327948		YLR303W	-2.11414	-1.73293	0.153937		YKR072C	-0.502506	-0.081671	0.332353		YMR301C	-0.595388	-0.436672	0.110828		YGR105W	-0.793238	-0.589519	0.180478		YGR021W	-1.16847	-1.11426	0.115377			YLR205C	0.703014	1.0393	0.220333		YBR223C	0.475415	0.690763	0.119872
YDR035W	-0.687948	-0.371594	0.217378		YHR012W	0.0844172	0.302324	0.117172		YDL166C	-0.125231	0.272708	0.327935		YBL102W	-0.166729	0.0782925	0.153892		YOL147C	0.237643	0.69536	0.332165		YIL082W	-0.410744	-0.238355	0.110721		YOL026C	0.227913	0.470325	0.18033		YDR441C	-0.193061	-0.0463891	0.115375			YNL052W	-0.226414	0.0390131	0.220183		YOR133W	-0.590979	-0.441026	0.119344
YBL067C	0.391306	0.641501	0.217141		YML053C	-0.178229	0.00480507	0.11702		YPR073C	0.32215	0.565968	0.327338		YER136W	0.0778947	0.305428	0.153607		YLR316C	-0.256485	0.176391	0.332141		YLR348C	-0.131134	0.0620824	0.110643		YNL024C-A	-0.453135	-0.236671	0.18033		YDR152W	-0.827644	-0.741175	0.115346			YDR240C	-0.781409	-0.55827	0.220109		YPL084W	0.122457	0.315253	0.119075
YEL053C	-0.409404	-0.110404	0.217113		YNL321W	0.298214	0.543358	0.116535		YLR196W	-0.656242	-0.0778476	0.326574		YJL071W	-0.427704	-0.165192	0.153341		YIL146C	1.23722	1.7449	0.33202		YPL049C	0.0717148	0.280095	0.110623		YER079W	0.438602	0.688702	0.180095		YER062C	0.979791	1.23758	0.115328			YKL067W	1.04521	1.40695	0.219962		YBR290W	0.339965	0.545899	0.119045
YGL157W	2.09203	2.23839	0.217081		YDR436W	0.631371	0.920458	0.116534		YOR293W	-0.829739	-0.191943	0.326499		YOR299W	0.397389	0.601417	0.152748		YPL151C	-0.605135	-0.191086	0.331227		YNR048W	-0.627207	-0.471345	0.110508		YMR162C	0.200787	0.441657	0.179977		YJL062W	-0.378	-0.249596	0.114879			YKL187C	0.208731	0.506602	0.219755		YFL010C	0.783184	1.01579	0.118917
YDR130C	-0.151699	0.131248	0.21687		YNL183C	-0.319226	-0.155658	0.116445		YNR002C	1.85484	1.57133	0.325862		YGR255C	-0.747064	-0.463046	0.152743		YOL016C	-1.01079	-0.617467	0.33098		YPR178W	0.397957	0.63014	0.110192		YLR425W	-0.206114	0.0187566	0.179633		YOR299W	-0.413085	-0.288311	0.114674			YGL079W	0.0622048	0.348672	0.219574		YDR354W	-0.633657	-0.486995	0.118861
YNL110C	-0.893039	-0.564891	0.216855		YLR405W	-1.40123	-1.38045	0.116401		YLR309C	0.193361	0.479536	0.32583		YOR002W	0.263051	0.476355	0.152665		YIR029W	0.444118	0.910466	0.330969		YCL049C	0.658099	0.909715	0.110156		YCR102C	-2.20501	-2.05668	0.179367		YOL078W	0.0666098	0.236824	0.114651			YBR278W	-0.169836	0.0987314	0.219393		YNL336W	0.743249	0.972979	0.118604
YDR118W	-0.160416	0.122393	0.216382		YHR116W	-1.39533	-1.37405	0.116214		YFR049W	0.0717194	0.399582	0.32581		YLR042C	-2.26676	-1.87663	0.152658		YGL093W	0.258988	0.715558	0.330635		YJL110C	-0.195516	-0.0079154	0.110102		YCR033W	-0.0149308	0.21675	0.179304		YLR173W	0.64872	0.873779	0.114422			YGL042C	-0.248055	0.014525	0.219364		YER072W	0.165373	0.360018	0.11856
YFR013W	-0.294857	-0.00392178	0.216328		YPR037C	1.08511	1.43354	0.116203		YDL119C	-0.742593	-0.135551	0.32577		YGL057C	0.0114263	0.242198	0.152576		YKL060C	0.00766298	0.450538	0.329891		YLR029C	-2.23077	-2.19564	0.110082		YFL007W	-0.618233	-0.409541	0.179301		YER104W	0.356786	0.554163	0.114418			YDR260C	0.0740801	0.360553	0.218963		YDR012W	-0.671232	-0.527416	0.11847
YLR033W	-0.575026	-0.267637	0.215863		YJR125C	0.268271	0.508865	0.116137		YLL011W	-0.0614184	0.311955	0.325692		YLR233C	-0.0531937	0.182094	0.152575		YMR028W	0.231567	0.685319	0.329641		YHR201C	-0.402972	-0.231203	0.109903		YML098W	0.189814	0.429125	0.179185		YGR028W	0.432841	0.637401	0.1144			YBL072C	-1.01771	-0.814473	0.218786		YBR102C	-0.0797761	0.0996846	0.118334
YGL219C	-0.122822	0.156815	0.215741		YOR232W	-0.745121	-0.638509	0.115928		YIL002W-A	-0.457704	0.0514189	0.325577		YOR247W	1.39765	1.53119	0.152333		YJL068C	1.544	2.06321	0.329341		YGR017W	-0.0783158	0.117618	0.109799		YCL039W	0.273705	0.515728	0.178849		YER048C	0.0108822	0.175311	0.114312			YBR111W-A	0.293532	0.596381	0.218757		YLR221C	-1.99503	-1.93207	0.118031
YLR240W	0.204594	0.463907	0.215485		YEL020C	0.646751	0.936915	0.115904		YDR365C	-0.575997	-0.0263379	0.325555		YGR237C	0.541261	0.734658	0.152327		YPR183W	-0.0724733	0.365408	0.329222		YGL203C	-0.180817	0.00738007	0.109759		YKL093W	1.09975	1.37285	0.178577		YMR009W	-0.257764	-0.118918	0.114234			YER161C	-0.226318	0.0369969	0.21874		YHR134W	0.0169341	0.201779	0.118007
YMR275C	0.261598	0.517199	0.215314		YIL089W	0.294754	0.538401	0.115846		YNR015W	-0.0880563	0.294135	0.325427		YCR012W	-0.564308	-0.293709	0.152271		YGR100W	0.508993	0.975865	0.329084		YHR008C	1.51208	1.82705	0.109746		YLR299W	1.48769	1.77541	0.178466		YJL102W	0.286772	0.477115	0.11415			YPL031C	0.477279	0.793838	0.218584		YMR160W	0.809053	1.04185	0.117973
YOR382W	0.0943465	0.359862	0.215104		YDL201W	-0.931366	-0.849481	0.115821		YBR152W	0.0280708	0.370125	0.325163		YJR112W-A	-0.118808	0.119826	0.151667		YOR194C	-0.0254985	0.414328	0.328937		YLR451W	-0.420452	-0.250519	0.109544		YBL005W	-0.346451	-0.128653	0.178436		YIL050W	0.69446	0.92343	0.114135			YJL047C	0.254668	0.55413	0.218462		YJL052W	0.882856	1.12007	0.117937
YGL159W	0.254939	0.510631	0.215084		YNL111C	-1.38336	-1.36116	0.115778		YLL043W	-0.0694078	0.305538	0.324716		YDR254W	0.677257	0.860157	0.151602		YPR025C	0.122137	0.569374	0.328936		YOR086C	0.151908	0.364496	0.109397		YDL216C	-0.479551	-0.266834	0.178428		YDR073W	-0.305028	-0.170929	0.114054			YAR015W	1.19454	1.56539	0.218434		YCR061W	0.244434	0.442873	0.117876
YFR014C	0.404253	0.650542	0.214869		YLR418C	-0.379306	-0.224708	0.115753		YPL011C	0.463784	0.655797	0.324632		YJL058C	0.186434	0.40341	0.151432		YDR163W	0.0361795	0.479055	0.328904		YGR241C	0.0862192	0.29353	0.109154		YER139C	0.035142	0.267301	0.178312		YDR409W	-0.363992	-0.235536	0.114018			YNL304W	-0.688044	-0.460615	0.218198		YLL013C	-0.0192249	0.163039	0.11774
YGR075C	-0.276179	0.0115293	0.214806		YJR065C	0.668017	0.960583	0.115638		YER186C	0.0110042	0.358246	0.324607		YDR486C	0.935548	1.09991	0.151246		YJL026W	0.0631077	0.50602	0.327998		YJL185C	2.08005	2.43664	0.109111		YLR449W	-1.26902	-1.08661	0.17827		YGR141W	0.273512	0.462162	0.113856			YOR042W	1.04549	1.40466	0.218189		YGR223C	0.606397	0.826264	0.117528
YJR103W	-0.125531	0.151959	0.214055		YGR111W	0.192772	0.422632	0.115624		YPR102C	-0.384389	0.097688	0.323984		YOR328W	1.24632	1.38876	0.151102		YFL007W	0.27479	0.728117	0.327852		YKL021C	-1.75788	-1.68889	0.109023		YBL017C	1.03367	1.30375	0.178227		YDL188C	-0.493958	-0.378203	0.113762			YMR250W	1.41637	1.80362	0.218119		YGL110C	-0.0223554	0.158924	0.117195
YMR167W	-0.13028	0.147058	0.213733		YAL013W	-0.229536	-0.0555462	0.115512		YDR123C	-0.975104	-0.290724	0.323773		YDR479C	-0.0963424	0.139933	0.15109		YLL009C	-1.28345	-0.909715	0.326911		YNR001C	1.4599	1.76984	0.108978		YLR262C-A	-0.621577	-0.415607	0.177502		YOR014W	0.460551	0.666733	0.113721			YMR025W	0.291103	0.591846	0.21745		YER049W	-1.71809	-1.63972	0.117098
YPL196W	0.565847	0.800637	0.213672		YKL040C	0.0645639	0.277243	0.115445		YJR012C	-0.246258	0.187571	0.323246		YMR293C	-0.784582	-0.500622	0.15078		YLR382C	-1.02218	-0.635516	0.326779		YKL109W	0.106129	0.314509	0.108866		YMR019W	0.255742	0.494767	0.177244		YPR173C	0.624936	0.845788	0.113105			YAR023C	0.893104	1.23946	0.217356		YGL125W	1.79842	2.08978	0.11702
YOR124C	-0.0861303	0.18839	0.213643		YDR265W	-0.261373	-0.0918449	0.115339		YNL041C	-0.161514	0.243064	0.323086		YCR069W	1.02154	1.17906	0.150637		YGR111W	0.960291	1.44647	0.326777		YDR476C	1.0745	1.35528	0.108778		YLR450W	0.200511	0.437299	0.177152		YLR086W	0.37027	0.566962	0.113093			YOL149W	-0.4141	-0.168155	0.216631		YDR300C	-1.36402	-1.26436	0.116981
YDR197W	-0.544087	-0.241736	0.213567		YOL121C	-0.9739	-0.898456	0.115271		YLR052W	-0.638377	-0.0703543	0.323026		YDR155C	0.764789	0.940018	0.150466		YDR131C	0.0294866	0.467804	0.325993		YGR103W	-4.19632	-4.3105	0.108658		YKL149C	0.305966	0.546618	0.177045		YOR194C	-0.0950272	0.0570211	0.112733			YIL095W	-0.0484226	0.225032	0.216439		YMR208W	-0.222028	-0.0534336	0.116793
YNL225C	0.327833	0.576677	0.213333		YLR008C	-1.60592	-1.61387	0.115256		YOL032W	-1.23224	-0.460597	0.323013		YOR099W	0.556956	0.746697	0.150454		YDR346C	-0.877583	-0.485544	0.32548		YMR194W	-2.13493	-2.09489	0.108541		YMR195W	0.60164	0.853496	0.177004		YHR073W	0.123735	0.296455	0.112688			YJR111C	0.0869372	0.370297	0.216179		YNR034W	-0.0482529	0.130734	0.116699
YDR280W	-1.05681	-0.723515	0.213321		YJR126C	0.0498774	0.259575	0.114753		YPL129W	-0.4598	0.0469167	0.322966		YOL152W	0.409995	0.609925	0.150393		YPL270W	0.562355	1.02597	0.324988		YOR070C	-0.223933	-0.040792	0.108515		YPL032C	-0.62652	-0.421651	0.176869		YBR142W	-1.07491	-1.0161	0.112502			YNR028W	-0.392842	-0.145982	0.216153		YIL067C	0.592201	0.809899	0.11663
YBR287W	0.689783	0.916128	0.213027		YOR385W	-0.429235	-0.282761	0.114734		YGR121C	0.9802	0.992649	0.322555		YGR209C	0.0291664	0.255411	0.150169		YNL336W	0.818956	1.29516	0.324793		YAR018C	-0.967069	-0.83971	0.108432		YNL040W	-0.0904947	0.134518	0.176675		YAL013W	-0.0112005	0.148437	0.112492			YDR177W	-0.0509714	0.221833	0.216128		YMR237W	0.269267	0.467109	0.116434
YJL036W	0.232881	0.486819	0.212825		YOR228C	0.398699	0.654142	0.114578		YDL192W	-0.464835	0.0427689	0.322264		YGR288W	0.768981	0.943179	0.149925		YDR089W	-0.276562	0.144627	0.324777		YDR357C	0.60401	0.84885	0.108301		YDR379W	0.245543	0.483208	0.176571		YLL029W	0.397436	0.5955	0.112281			YDR073W	-0.639652	-0.411665	0.216075		YKL067W	1.37675	1.64168	0.11642
YJR052W	0.112274	0.373093	0.212477		YDL133W	0.791622	1.09884	0.114545		YMR298W	-0.297956	0.15211	0.322001		YER166W	-0.0717084	0.16095	0.149703		YGL003C	-0.462846	-0.0525013	0.323747		YML055W	0.0977272	0.304119	0.107941		YER047C	0.32282	0.563231	0.176432		YEL036C	-0.663482	-0.566025	0.11226			YNL230C	-0.00458296	0.27095	0.215585		YIL047C	-0.573974	-0.427283	0.116399
YPL177C	0.170751	0.427922	0.212419		YMR139W	0.255713	0.492079	0.114435		YDR390C	-0.529339	4.8415e-05	0.321984		YKL146W	0.146025	0.363376	0.149638		YDR082W	-0.245025	0.175735	0.323388		YOR275C	0.58441	0.827115	0.107846		YFR050C	-0.43548	-0.224048	0.176372		YOR328W	1.49723	1.79951	0.112253			YMR037C	-0.131352	0.134481	0.215541		YLR333C	-1.44637	-1.35268	0.116304
YGL124C	0.0313092	0.296914	0.212366		YPL237W	-0.528166	-0.39523	0.11441		YHL010C	0.155913	0.450178	0.321859		YDR336W	-0.515901	-0.252394	0.149556		YHR102W	0.183033	0.624901	0.323126		YPL116W	-0.981148	-0.855955	0.107675		YDL091C	0.98943	1.25487	0.176179		YDR081C	0.140128	0.313698	0.112213			YER147C	0.355265	0.657875	0.215401		YLR104W	0.559939	0.774655	0.115925
YDR313C	0.0554383	0.319487	0.212305		YOR005C	0.382172	0.634811	0.114165		YPR061C	-0.122233	0.266852	0.321395		YHR026W	0.278272	0.486139	0.149463		YGL176C	-0.270645	0.148372	0.323073		YDR518W	-0.0550351	0.139459	0.10763		YNL020C	-0.552756	-0.347634	0.175094		YJR144W	-0.0184435	0.139912	0.112091			YCR038C	0.243446	0.537355	0.215262		YGR028W	0.454945	0.662882	0.11564
YPR060C	-0.714251	-0.403729	0.211956		YKL069W	-0.240621	-0.0703437	0.114023		YGL246C	-0.0933057	0.285496	0.32109		YKL077W	0.216761	0.428891	0.149436		YJL019W	-0.342172	0.0728972	0.322827		YKL018C-A	-0.201918	-0.018568	0.107534		YPR075C	0.802427	1.05892	0.174914		YDL226C	-0.577877	-0.472743	0.111964			YPL111W	-1.52992	-1.37092	0.215173		YLL018C	-0.116214	0.0567351	0.115382
YHR111W	-0.179089	0.0987677	0.211941		YPR145W	-2.22263	-2.31386	0.113968		YDR336W	-0.333012	0.127821	0.320954		YJL078C	0.169408	0.384208	0.148967		YKR088C	0.521671	0.979792	0.322611		YDL213C	-2.2563	-2.22688	0.107497		YGL098W	-0.110417	0.110755	0.174537		YBL047C	0.240141	0.422463	0.111721			YJL163C	0.500657	0.81397	0.215165		YPL111W	-1.64989	-1.57	0.115304
YER098W	0.270014	0.520347	0.211848		YOL122C	-1.12881	-1.07581	0.113935		YKL151C	1.09738	1.06765	0.320882		YGR080W	-0.435568	-0.178541	0.148923		YPL078C	0.0239645	0.456645	0.322297		YML070W	2.67348	3.07188	0.107317		YJL112W	0.0778269	0.305537	0.174097		YKL186C	-0.292653	-0.16109	0.111553			YNL081C	-1.51392	-1.35392	0.215021		YLR399C	-0.0535707	0.122802	0.115126
YPR172W	0.398565	0.641034	0.211831		YHR202W	0.642008	0.928422	0.113835		YKL160W	0.209085	0.483266	0.320312		YFL029C	0.0424024	0.265834	0.148787		YLR340W	-1.26017	-0.892244	0.322098		YOR281C	-0.480826	-0.318746	0.107275		YPL109C	0.471424	0.713834	0.173892		YGL082W	-0.0868322	0.0642071	0.111529			YMR135C	1.21279	1.57953	0.214693		YER117W	-0.957889	-0.836729	0.114844
YDR181C	0.154408	0.411702	0.211781		YDR513W	0.836915	1.14887	0.113725		YBR084C-A	-0.379196	0.0966696	0.320282		YDL137W	0.227667	0.437656	0.148426		YNL036W	0.567738	1.02531	0.320635		YJR131W	0.100644	0.30623	0.107244		YER112W	-0.511407	-0.306474	0.17387		YLR382C	-0.489571	-0.376913	0.111393			YMR067C	0.30894	0.606083	0.214076		YAL036C	-1.52935	-1.44306	0.11468
YDL063C	-1.18591	-0.846933	0.211725		YOR079C	-0.384971	-0.23421	0.113707		YKL072W	0.608225	0.745346	0.320149		YLR180W	-1.15928	-0.852587	0.148246		YLR173W	0.552544	1.00855	0.320087		YPR098C	1.67974	2.00341	0.107113		YPL193W	-0.0326751	0.189718	0.173329		YGR276C	-0.125833	0.021151	0.111288			YNL068C	-0.967063	-0.768266	0.213143		YMR185W	-0.562131	-0.417228	0.11468
YJL094C	0.678092	0.903162	0.211577		YHR192W	0.116296	0.332685	0.113383		YNL162W	-0.771152	-0.161339	0.319901		YHR163W	0.14874	0.363931	0.148196		YDR003W	0.739478	1.20467	0.319945		YHR020W	-1.55452	-1.47326	0.107008		YDR482C	0.653647	0.902138	0.173294		YKR098C	0.681582	0.905078	0.111267			YOR234C	-1.36183	-1.19326	0.212996		YBR011C	0.0671354	0.249696	0.114353
YER174C	0.0918369	0.352649	0.211564		YKL211C	-1.21811	-1.17784	0.113309		YLR009W	0.204992	0.479912	0.319757		YNR019W	-0.395205	-0.142198	0.148045		YLR026C	-0.329215	0.082201	0.31986		YGR200C	-2.07715	-2.0351	0.106953		YDR338C	0.271607	0.505189	0.173049		YDL045C	0.455808	0.657857	0.111237			YDR272W	1.12699	1.48437	0.212755		YLR133W	0.487345	0.69498	0.114085
YGR027C	-0.540659	-0.241521	0.211376		YIL036W	-0.0730272	0.118161	0.113231		YBL001C	0.288047	0.534126	0.319455		YML005W	-0.230907	0.0105456	0.147994		YOL009C	0.421801	0.869975	0.319209		YIR029W	0.96096	1.23053	0.106933		YOL004W	-0.33978	-0.12965	0.17294		YLR240W	-0.0220321	0.134632	0.11118			YBR173C	0.900184	1.2402	0.212674		YPL269W	0.128406	0.314067	0.113933
YFR010W	-0.0915453	0.180099	0.211306		YBR026C	0.664763	0.953232	0.113209		YIL053W	-0.985921	-0.303712	0.318858		YNL073W	-0.861738	-0.576302	0.147912		YDR073W	-1.16258	-0.794122	0.319088		YDL055C	-1.19255	-1.08429	0.106923		YHR006W	0.610623	0.855726	0.172081		YMR296C	-0.148538	-0.00462974	0.110665			YKR002W	0.0305477	0.30379	0.212208		YFL016C	-0.291982	-0.132343	0.113558
YBR137W	0.901582	1.11262	0.211285		YDR061W	-0.13462	0.0481465	0.113034		YPL133C	0.218448	0.487653	0.318837		YOR142W	-0.0978801	0.133543	0.147458		YPL026C	-0.151961	0.267221	0.319079		YGL045W	1.45127	1.7572	0.106684		YOL113W	0.349008	0.584052	0.172017		YGL038C	0.878021	1.119	0.1105			YCR060W	0.0206109	0.29283	0.212026		YLR406C	-1.61541	-1.53608	0.113481
YGR143W	0.189711	0.443306	0.210655		YLR450W	0.441688	0.700171	0.112836		YPL065W	-0.502612	0.0137335	0.318744		YLR361C-A	0.801581	0.970032	0.147385		YKL002W	0.607629	1.06447	0.31875		YLR185W	-1.69464	-1.62475	0.10641		YGR223C	0.27436	0.506008	0.171634		YIR006C	-0.0404451	0.11276	0.110024			YPL144W	-0.666075	-0.446159	0.211948		YKL153W	0.568886	0.780528	0.113445
YKL122C	-0.076539	0.19316	0.210555		YDL136W	-0.948643	-0.87357	0.11282		YDL161W	0.528087	0.690962	0.318707		YMR166C	-1.24018	-0.929045	0.147359		YIL026C	-0.245245	0.168717	0.318708		YGR254W	1.87289	2.20996	0.106386		YGR258C	0.473462	0.712467	0.171476		YPL074W	-0.273863	-0.142915	0.109937			YDR171W	0.189097	0.473815	0.211817		YOR182C	-1.43219	-1.34203	0.113293
YER049W	-0.868671	-0.550739	0.210491		YGR168C	-0.31558	-0.157133	0.112736		YBR142W	-0.479157	0.0285997	0.318288		YBR255C-A	0.573304	0.75759	0.147296		YHR016C	0.587191	1.04261	0.31848		YLL009C	-0.959007	-0.834192	0.106288		YNL054W	-0.0795427	0.138298	0.17141		YOL130W	-0.202099	-0.0644086	0.109896			YER034W	0.597285	0.912333	0.211346		YDL124W	1.58563	1.8586	0.113247
YNL258C	-0.0517222	0.216007	0.210222		YNL162W	-0.905675	-0.825368	0.112533		YMR066W	0.136866	0.433369	0.318272		YBL030C	-0.192443	0.0452106	0.147181		YOR208W	0.370361	0.81444	0.318166		YGR120C	0.0521173	0.252613	0.106252		YDR346C	-0.0654708	0.152817	0.171348		YGL150C	0.388222	0.581784	0.109834			YDR375C	-1.28104	-1.11021	0.210348		YDR483W	0.572192	0.783503	0.11308
YER037W	1.09694	1.2944	0.210075		YCL049C	1.06143	1.40119	0.112526		YNL031C	-0.88255	-0.237377	0.31753		YNR058W	0.710361	0.884646	0.146988		YJR014W	-0.640699	-0.247457	0.318109		YCR105W	1.06718	1.34362	0.106189		YGR260W	-0.875394	-0.68802	0.171309		YMR103C	0.683703	0.905244	0.109813			YMR234W	-0.322043	-0.0784055	0.210297		YGR250C	0.364036	0.56269	0.113051
YER099C	-0.273617	0.00691422	0.209687		YGR284C	0.72164	1.01613	0.112228		YMR201C	-0.0934392	0.280746	0.317194		YIL090W	0.14852	0.361898	0.146857		YMR155W	0.576142	1.02939	0.317367		YER156C	-1.80418	-1.74282	0.10618		YNL222W	-0.838594	-0.650218	0.171032		YGL084C	-0.140929	0.00216134	0.109627			YLR442C	-0.323165	-0.080355	0.209792		YCR033W	0.157214	0.343222	0.112973
YIL138C	0.0559952	0.316168	0.209503		YGR202C	-0.472658	-0.336035	0.112004		YAL011W	0.0998618	0.407708	0.317147		YCR073W-A	0.0113778	0.234338	0.146854		YGR072W	-0.307992	0.10082	0.317329		YOR051C	-1.37077	-1.27703	0.106128		YLL023C	0.542185	0.783164	0.171029		YNL077W	-0.124178	0.0203101	0.109499			YCR081W	0.162823	0.441917	0.209348		YKR064W	-0.0742831	0.0975189	0.112852
YOL068C	-0.399678	-0.112233	0.209122		YMR283C	0.127924	0.343479	0.111815		YFL038C	-0.383722	0.0896423	0.316894		YJL186W	-0.138746	0.0944643	0.146675		YMR075W	-0.245596	0.166247	0.31726		YPR110C	-2.94664	-2.97114	0.10599		YIL149C	-0.734611	-0.542299	0.171015		YFR014C	0.933301	1.17786	0.109378			YKR100C	-0.442125	-0.209148	0.209252		YDR329C	0.428447	0.63053	0.112725
YGR086C	0.348955	0.590698	0.209097		YGR097W	0.117303	0.331363	0.111754		YOR061W	-0.339851	0.117496	0.31608		YKL168C	-0.00723201	0.216541	0.146496		YBR137W	0.945071	1.41591	0.316728		YOR196C	-0.144741	0.0406051	0.105976		YLR290C	0.180139	0.407196	0.17094		YPR075C	0.922313	1.16551	0.109163			YAL062W	0.566388	0.875309	0.208774		YBR261C	-1.04864	-0.936361	0.112528
YDR192C	0.363715	0.604241	0.208865		YIL111W	0.613065	0.892023	0.111426		YGL247W	-0.355252	0.106653	0.315476		YLR028C	0.0150158	0.237056	0.146367		YDR116C	-1.08065	-0.713469	0.315369		YEL003W	-0.829817	-0.69594	0.10587		YPR127W	0.727617	0.975526	0.170935		YJR051W	0.0747541	0.237392	0.10902			YHR206W	-0.581679	-0.360302	0.208576		YOR310C	-2.25281	-2.21364	0.11243
YGL008C	-1.23836	-0.900195	0.208803		YGR137W	0.0382979	0.241387	0.111389		YMR164C	0.121613	0.419954	0.315437		YKL085W	-0.614493	-0.349019	0.14595		YHR132C	0.170394	0.599504	0.314766		YJL136C	-1.44403	-1.3563	0.105778		YER168C	-0.589322	-0.392065	0.170605		YER002W	-0.61264	-0.515446	0.108832			YPR139C	-0.419498	-0.186694	0.207964		YML076C	0.00411379	0.180005	0.112398
YER148W	-0.677116	-0.373347	0.208685		YMR118C	-0.143976	0.0350341	0.111364		YIL062C	0.757272	0.837504	0.315319		YDR093W	-0.248024	-0.00826282	0.145879		YNL315C	-1.12983	-0.766433	0.31446		YGL120C	-2.72965	-2.73851	0.105571		YIL143C	-0.105142	0.110265	0.170398		YPL207W	-0.45019	-0.337649	0.108796			YGR249W	-0.793778	-0.589712	0.207764		YAL015C	0.38274	0.58108	0.112058
YOL067C	-0.463264	-0.172731	0.208546		YDR239C	-0.121005	0.0606824	0.111131		YML107C	0.236105	0.494989	0.315272		YCR079W	0.433249	0.62531	0.145821		YOL025W	0.420102	0.861099	0.314319		YJR004C	0.337807	0.558632	0.105524		YDL189W	-0.243836	-0.0345362	0.169827		YNL025C	-0.569197	-0.467996	0.108757			YDL144C	0.894579	1.22681	0.207661		YDR121W	-0.621797	-0.484457	0.111972
YPR118W	-0.127402	0.142567	0.20849		YHR025W	-0.48125	-0.347144	0.111088		YDR138W	-0.645624	-0.0847173	0.315002		YAL016W	-0.139538	0.0925501	0.145813		YDR462W	-1.01138	-0.642717	0.31399		YDL190C	0.226295	0.438758	0.105517		YGR071C	-0.683398	-0.490936	0.169764		YMR196W	1.27167	1.54711	0.108577			YER051W	0.0122358	0.277204	0.207523		YDL119C	-0.451594	-0.303981	0.111943
YKL007W	1.03158	1.23077	0.208432		YGR289C	0.675241	0.961873	0.111077		YNL325C	0.331745	0.557452	0.314952		YGR183C	0.128141	0.341219	0.145594		YBL091C	0.163937	0.591527	0.313941		YER117W	-1.43361	-1.34567	0.105388		YIL111W	0.090787	0.312737	0.169759		YNL234W	-0.00644042	0.1477	0.108481			YHR004C	0.115113	0.387878	0.207508		YHR156C	-0.321238	-0.166053	0.111719
YKL140W	0.144672	0.397951	0.208422		YPR111W	-0.0536682	0.136642	0.11096		YOR069W	-0.350643	0.108777	0.31472		YOR150W	-1.09882	-0.799987	0.145585		YBL085W	-0.526875	-0.134289	0.313717		YOR299W	-0.644726	-0.498232	0.10502		YDR438W	0.495209	0.732442	0.169671		YLR200W	-0.396112	-0.279014	0.108412			YML030W	-0.5336	-0.311452	0.206613		YFR025C	-0.0496468	0.121869	0.111631
YPR055W	-0.119486	0.14952	0.20814		YOR015W	0.72037	1.0125	0.110779		YOR008C	0.157989	0.442564	0.314357		YLR248W	1.10659	1.25123	0.14556		YGL150C	0.480494	0.922613	0.313002		YLR143W	-0.912878	-0.786564	0.104956		YLR058C	0.188989	0.414232	0.169448		YBL036C	-0.381813	-0.263446	0.108353			YCL052C	0.175772	0.451758	0.206563		YNL135C	0.36416	0.560688	0.111588
YFR043C	0.030718	0.290213	0.207886		YPR028W	0.774936	1.07376	0.110445		YEL011W	1.01765	1.0072	0.314145		YOR297C	-0.320082	-0.0758685	0.145451		YLR090W	-0.962331	-0.594629	0.311632		YLR049C	-0.971681	-0.849878	0.104883		YDR436W	0.404515	0.637224	0.16893		YGL226W	-0.285488	-0.158025	0.10833			YDR381W	-0.557856	-0.337757	0.206473		YJL047C	0.394876	0.593202	0.111544
YMR258C	-0.0994891	0.167756	0.207745		YOL164W	0.504628	0.767768	0.110424		YDR056C	0.619905	0.745535	0.313893		YPL270W	0.129608	0.342145	0.145273		YER170W	-0.566166	-0.180765	0.310122		YML120C	0.596089	0.83523	0.104823		YOR245C	0.776115	1.02244	0.168556		YDR340W	-0.628129	-0.533322	0.108213			YHL023C	-0.309194	-0.0703197	0.206389		YDR061W	-0.0471729	0.124226	0.111448
YOR172W	0.165844	0.416745	0.20763		YKR103W	0.0958639	0.304971	0.110346		YDR207C	-1.16339	-0.426843	0.313411		YNL119W	-0.0167717	0.205374	0.144817		YPR134W	0.095441	0.51405	0.310119		YNL224C	0.352975	0.573575	0.104597		YNL278W	0.525966	0.762685	0.168502		YKL183W	-1.26958	-1.23559	0.108208			YPL176C	-0.308191	-0.0697192	0.206064		YJR010W	3.65827	4.05419	0.111427
YNR015W	-0.110694	0.15706	0.207618		YDR372C	0.0437738	0.245904	0.110276		YOR076C	-0.281739	0.152426	0.31336		YBR182C	1.06206	1.20875	0.144786		YHL025W	-0.361555	0.0333314	0.309581		YJL206C	0.35625	0.577027	0.10455		YDR128W	0.0473619	0.265412	0.168201		YBR197C	-0.231258	-0.0989871	0.108105			YMR160W	0.7615	1.08113	0.205967		YMR013C	-0.1931	-0.0307042	0.111338
YLR049C	-0.645577	-0.34533	0.20752		YNL066W	-1.7246	-1.75577	0.110245		YPL123C	0.529693	0.685539	0.313293		YPR109W	-0.130344	0.099619	0.144728		YOL111C	-0.189372	0.213962	0.309445		YBR081C	-0.0485728	0.141713	0.104435		YIL097W	0.501887	0.736616	0.167758		YGR031W	0.350509	0.537033	0.107499			YHR132W-A	0.561314	0.865435	0.205769		YPR110C	-2.10027	-2.0536	0.111237
YGR267C	-0.283479	-0.00555832	0.207346		YJL063C	-1.17512	-1.13382	0.110238		YNR018W	0.166004	0.446418	0.313176		YBR167C	-0.127562	0.102191	0.144716		YJL005W	-0.00609466	0.406048	0.309175		YER074W-A	0.260632	0.474051	0.104417		YBR161W	0.546822	0.783222	0.167729		YDR137W	0.317507	0.50081	0.107437			YGR007W	-0.585889	-0.369344	0.205504		YLR373C	-0.0317513	0.140005	0.111052
YBR253W	0.0830575	0.33852	0.207274		YPL148C	0.264381	0.495421	0.110151		YLR441C	-0.24601	0.175354	0.3129		YER101C	0.0128836	0.232628	0.144576		YNL241C	1.48971	1.97672	0.309024		YLR344W	-1.983	-1.93807	0.104116		YNL321W	0.301357	0.528053	0.167485		YPL007C	0.0695697	0.229081	0.107243			YGR097W	0.0247619	0.287486	0.205347		YPR165W	0.519244	0.724317	0.111002
YDR058C	0.652819	0.873397	0.207179		YBR254C	-0.532919	-0.407165	0.110071		YCL032W	0.188216	0.460374	0.312641		YHR043C	-0.449978	-0.198081	0.144429		YDR458C	0.0914614	0.508041	0.308857		YML098W	-0.360345	-0.194122	0.103951		YDR307W	-0.0607921	0.151949	0.167377		YER163C	0.391133	0.581026	0.107174			YLR180W	-0.0763375	0.1787	0.205345		YBL019W	0.577335	0.785676	0.110829
YNR006W	0.261252	0.505531	0.207045		YFL044C	0.282909	0.516071	0.109938		YHR071W	0.820915	0.875256	0.311919		YKL073W	0.0851621	0.299554	0.144356		YDR409W	-0.218337	0.181913	0.308321		YHR074W	0.768055	1.0186	0.10382		YOR330C	0.276834	0.502241	0.167239		YNL283C	0.281634	0.460938	0.107033			YIL045W	0.290327	0.573118	0.205268		YJR024C	-0.246789	-0.088459	0.110781
YDR454C	-0.559107	-0.265477	0.206541		YGL005C	-0.115294	0.0653182	0.109921		YJL164C	0.313404	0.541633	0.311804		YJR001W	0.120502	0.332064	0.144093		YHR091C	-0.757603	-0.3849	0.307993		YDR364C	-0.631469	-0.486155	0.10354		YPL019C	0.790842	1.03575	0.167183		YER059W	-0.315523	-0.192853	0.107018			YNL265C	0.655301	0.96576	0.205221		YKR018C	0.640473	0.852535	0.110756
YDR204W	0.148825	0.398672	0.206104		YNR061C	0.708694	0.997981	0.109914		YOR324C	0.0563977	0.372364	0.311478		YLL038C	-0.259611	-0.0217536	0.143892		YHR027C	0.862732	1.3158	0.307321		YDR204W	1.47008	1.77245	0.103303		YDR152W	-1.0585	-0.884184	0.167089		YPL150W	0.266469	0.444096	0.106872			YGR127W	0.399042	0.689969	0.205182		YGL080W	0.62873	0.839909	0.110639
YLR276C	-1.06926	-0.745209	0.206031		YOL123W	-0.295448	-0.139085	0.109598		YDR318W	0.895923	0.92277	0.310437		YDL006W	-0.548056	-0.290124	0.143828		YKL168C	0.20596	0.625944	0.307242		YBL047C	0.797817	1.04971	0.103214		YIL077C	0.665786	0.905589	0.166946		YLR019W	-0.0463034	0.101606	0.106827			YMR039C	0.57868	0.88323	0.205162		YNL007C	-0.517852	-0.376621	0.11032
YOR008C	0.153045	0.402095	0.205711		YMR224C	-0.000709834	0.194382	0.109501		YJR039W	-0.0837685	0.278422	0.309941		YBR035C	0.0110733	0.229715	0.143676		YIR025W	0.562962	0.998802	0.305817		YAL002W	0.235898	0.4455	0.103079		YDL231C	-0.338271	-0.136919	0.166809		YPL105C	-0.462068	-0.353731	0.10672			YBR268W	-1.14974	-0.976622	0.205115		YOL136C	-0.035851	0.134554	0.110296
YJR111C	-0.996456	-0.677441	0.205598		YNL130C	0.345487	0.586156	0.109443		YDR228C	-0.742729	-0.154767	0.309786		YPR174C	-0.480848	-0.227911	0.14361		YDR332W	-0.378812	0.00968276	0.30577		YDR190C	-1.24999	-1.15177	0.103023		YGL050W	-0.696894	-0.510018	0.166245		YNL136W	0.140376	0.305663	0.106611			YJL107C	-0.317434	-0.0810891	0.205094		YJL078C	-0.565102	-0.426868	0.110228
YNL147W	-0.0253116	0.234407	0.205557		YNL096C	-1.29485	-1.27063	0.109383		YPL005W	-0.961266	-0.298414	0.309747		YPL236C	-0.0805358	0.144412	0.143605		YCR009C	0.790575	1.23729	0.305435		YDR148C	1.68535	2.00328	0.102914		YNL286W	0.275716	0.498586	0.165509		YNL035C	-0.793469	-0.716749	0.106585			YGR129W	-0.420927	-0.192601	0.204989		YLR001C	0.668776	0.881365	0.109942
YHR143W-A	-0.588973	-0.294872	0.205556		YEL077C	0.174796	0.39264	0.109238		YFL029C	0.0985355	0.397424	0.309281		YPR128C	-0.542903	-0.285677	0.143575		YDR153C	0.0368472	0.444824	0.304816		YPL117C	-1.39688	-1.30992	0.102845		YDL028C	-0.0488421	0.161379	0.165312		YOR017W	-0.345988	-0.227041	0.106454			YDR405W	-0.544029	-0.325268	0.204847		YBR076C-A	-0.137078	0.026656	0.109927
YDL131W	-0.204115	0.0660719	0.205237		YBR108W	0.635423	0.913977	0.109206		YER037W	1.76686	1.49351	0.309136		YPR113W	0.389201	0.581095	0.143444		YML013W	0.408566	0.834902	0.304608		YDR013W	-0.959043	-0.83941	0.10276		YCL008C	-0.466988	-0.27286	0.1652		YLR357W	-0.223182	-0.0929053	0.106244			YER184C	1.0645	1.40518	0.204623		YDR533C	2.52312	2.8479	0.109818
YBR111C	0.453511	0.683489	0.205168		YKL092C	-0.377564	-0.232813	0.10908		YKR064W	0.205108	0.466612	0.308578		YGL040C	-0.731499	-0.4615	0.143275		YHR051W	0.175075	0.589472	0.304458		YGR106C	-0.484169	-0.328976	0.102754		YHR086W	0.144076	0.360853	0.164761		YDR265W	0.159779	0.326096	0.106065			YDR363W	-0.209953	0.033739	0.204535		YGL091C	0.468615	0.668837	0.109779
YMR023C	0.0303347	0.285836	0.204957		YPL023C	-0.0642232	0.12182	0.109056		YKR011C	-0.870615	-0.240887	0.308042		YPL162C	-0.167294	0.0629644	0.143053		YOR174W	0.372434	0.79647	0.304273		YHL008C	0.690735	0.933897	0.102733		YPR097W	-0.0374487	0.171389	0.164051		YML029W	-0.0282062	0.119997	0.105868			YPL219W	0.116163	0.384532	0.204461		YHR208W	-0.701391	-0.572249	0.109656
YML070W	1.09084	1.28139	0.204772		YNL141W	-2.05139	-2.12765	0.108928		YER071C	0.0336214	0.352884	0.307706		YFL041W	0.254444	0.455211	0.143044		YKL023W	0.399445	0.824789	0.30424		YDR321W	-2.75162	-2.76629	0.102728		YMR201C	0.301388	0.523117	0.164039		YDR326C	-0.421822	-0.311184	0.105699			YPR085C	-0.218552	0.0233953	0.203792		YPR117W	-0.109303	0.055698	0.109642
YBL027W	-0.667126	-0.369519	0.204637		YPL119C	0.296171	0.52952	0.108904		YOL084W	4.41582	3.23165	0.307059		YPR047W	-0.940534	-0.656298	0.143		YKL092C	-0.816451	-0.452803	0.303786		YPL221W	-0.416634	-0.256582	0.102619		YKR076W	2.84281	3.16083	0.163669		YBR283C	-0.808008	-0.734325	0.105467			YDR116C	-0.812361	-0.615683	0.203697		YDR090C	-0.0332619	0.136092	0.109467
[truncated: 3,877 more rows]

## Sheet: Fig. 6B
Supplementary Table S4 Detailed GO terms table for genes differentially expressed puf1Δ and puf2Δ versus their isogenic wild types (T45/T0, Tend/T0; Fig. 6B).
[truncated: 88 more rows]

## Sheet: puf1d-WTalpha T45-T0
Supplementary Table S4 DESeq2 results for triplicates between T45/T0 (Puf1∆/WT α).
[truncated: 6,602 more rows]

## Sheet: Puf2d-WTa T45-T0
Supplementary Table S4 List of adjusted p. values for triplicates between T45/T0 (Puf2∆/WT a).
[truncated: 6,602 more rows]

[truncated: 2 more sheets: Puf1d-WTα Tend-T0, Puf2d-WTa Tend-T0]
