# Supplementary material for: Identification and characterization of roles for Puf1 and Puf2 proteins in the yeast response to high calcium
Source: Sci Rep. 2017 Jun 8;7:3037. doi: 10.1038/s41598-017-02873-z (PMC5465220; doi:10.1038/s41598-017-02873-z)
Supplement: Supplementary file 6 — Supplementary Table S5 [file 41598_2017_2873_MOESM6_ESM.xls]

## Sheet: Fig 7A
Names of genes in each GO term
	Primary GO term		puf1∆puf2∆ vs wild type
			T45/T0	Tend/T0
	Process	cellular amino acid metabolic process	HIS4/YCL030C:UGA3/YDL170W:GCV1/YDR019C:SAM2/YDR502C:HOM3/YER052C:MET6/YER091C:MET13/YGL125W:ARG4/YHR018C:LYS1/YIR034C:MET3/YJR010W:CPA2/YJR109C:MET5/YJR137C:MET14/YKL001C:MTD1/YKR080W:SAM1/YLR180W:MET17/YLR303W:ALD3/YMR169C:GLN1/YPR035W			+2 SD
		sulfate assimilation	MET10/YFR030W:MET3/YJR010W:MET5/YJR137C:MET14/YKL001C:MET1/YKR069W:MET16/YPR167C			p<10-10
		cell cycle	ALK2/YBL009W:CHS2/YBR038W:POL30/YBR088C:MCD1/YDL003W:PCL2/YDL127W:MSH6/YDR097C:PDS1/YDR113C:SWI5/YDR146C:GIC2/YDR309C:EMI2/YDR516C:RAD51/YER095W:ALK1/YGL021W:GSC2/YGR032W:GIC1/YHR061C:RTT107/YHR154W:AXL2/YIL140W:SMC3/YJL074C:SWE1/YJL187C:BUD4/YJR092W:HSL1/YKL101W:STU2/YLR045C:RAX2/YLR084C:CDC45/YLR103C:ACE2/YLR131C:CLB4/YLR210W:TUB4/YLR212C:SPH1/YLR313C:SMC6/YLR383W:SUR7/YML052W:CDC5/YMR001C:PDS5…
		ammonium transport		ATO3/YDR384C:HNM1/YGL077C:TPO1/YLL028W:SAM3/YPL274W:MEP3/YPR138C:TPO3/YPR156C
	Function	structural constituent of cell wall		TIP1/YBR067C:HSP150/YJL159W:CWP1/YKL096W:PIR1/YKL164C:CCW12/YLR110C:CCW14/YLR390W-A		p>10-4
		glucosidase activity		SCW11/YGL028C:SCW4/YGR279C:BGL2/YGR282C:DSE2/YHR143W:SUN4/YNL066W:DSE4/YNR067C:HPF1/YOL155C
	Cellular component	cellular bud	CHS2/YBR038W:PCL2/YDL127W:DNF2/YDR093W:GIC2/YDR309C:DSE1/YER124C:GSC2/YGR032W:GIC1/YHR061C:SKG6/YHR149C:AXL2/YIL140W:CIS3/YJL158C:SWE1/YJL187C:BUD4/YJR092W:HSL1/YKL101W:RAX2/YLR084C:MMR1/YLR190W:SPH1/YLR313C:CDC5/YMR001C:WSC2/YNL283C:CSI2/YOL007C:SRL1/YOR247W:CLB2/YPR119W
		cell wall	SCW11/YGL028C:SCW4/YGR279C:DSE2/YHR143W:SIM1/YIL123W:CIS3/YJL158C:BUD4/YJR092W:CWP2/YKL096W-A:MCD4/YKL165C:RAX2/YLR084C:SCW10/YMR305C:GAS1/YMR307W:TOS6/YNL300W:SRL1/YOR247W:SVS1/YPL163C	TIP1/YBR067C:UTR2/YEL040W:SCW11/YGL028C:SCW4/YGR279C:BGL2/YGR282C:DSE2/YHR143W:TIR3/YIL011W:PRY3/YJL078C:HSP150/YJL159W:CWP1/YKL096W:PIR1/YKL164C:AFB1/YLR040C:CCW12/YLR110C:CTS1/YLR286C:CCW14/YLR390W-A:GAS3/YMR215W:SUN4/YNL066W:EGT2/YNL327W:DSE4/YNR067C:GAS5/YOL030W:HPF1/YOL155C:SRL1/YOR247W		p<10-10
		fungal-type cell wall	SCW11/YGL028C:SCW4/YGR279C:DSE2/YHR143W:SIM1/YIL123W:CIS3/YJL158C:BUD4/YJR092W:CWP2/YKL096W-A:MCD4/YKL165C:RAX2/YLR084C:SCW10/YMR305C:GAS1/YMR307W:TOS6/YNL300W:SRL1/YOR247W:SVS1/YPL163C	TIP1/YBR067C:UTR2/YEL040W:SCW11/YGL028C:SCW4/YGR279C:BGL2/YGR282C:DSE2/YHR143W:TIR3/YIL011W:PRY3/YJL078C:HSP150/YJL159W:CWP1/YKL096W:PIR1/YKL164C:AFB1/YLR040C:CCW12/YLR110C:CTS1/YLR286C:CCW14/YLR390W-A:GAS3/YMR215W:SUN4/YNL066W:EGT2/YNL327W:DSE4/YNR067C:GAS5/YOL030W:HPF1/YOL155C:SRL1/YOR247W		-2 SD
		cell periphery		YRO2/YBR054W:TIP1/YBR067C:PMP1/YCR024C-A:SSB1/YDL229W:MRH1/YDR033W:HXT7/YDR342C:ATO3/YDR384C:GNP1/YDR508C:UTR2/YEL040W:PMA1/YGL008C:SCW11/YGL028C:HNM1/YGL077C:CHO2/YGR157W:SCW4/YGR279C:BGL2/YGR282C:DSE2/YHR143W:ENO2/YHR174W:TIR3/YIL011W:PRY3/YJL078C:HSP150/YJL159W:OPT1/YJL212C:CWP1/YKL096W:PIR1/YKL164C:PTR2/YKR093W:TPO1/YLL028W:AFB1/YLR040C:CCW12/YLR110C:CTS1/YLR286C:CCW14/YLR390W-A:INA1/YLR413W:…
		fungal-type vacuole		FUN26/YAL022C:GDT1/YBR187W:TMN2/YDR107C:SCW4/YGR279C:BGL2/YGR282C:DSE2/YHR143W:ENO2/YHR174W:TIR3/YIL011W:AIM20/YIL158W:CWP1/YKL096W:PTR2/YKR093W:TPO1/YLL028W:EMP70/YLR083C:CCW12/YLR110C:CTS1/YLR286C:INA1/YLR413W:GAS3/YMR215W:YNL058C:EGT2/YNL327W:YPQ1/YOL092W:RSB1/YOR049C:SRL1/YOR247W:DIP5/YPL265W:TPO3/YPR156C

## Sheet: Fig. 7B I
Supplementary Table S5 List of distance values for genes in the comparison of puf1Δpuf2Δ/WT α and a multiplication of the single knockouts divided into their isogenic wildtypes (T45/T0; Fig. 7I).
Differentially expressed genes defined as genes with values within two standard deviations from the trend-line.
Red - Two standard deviations above the trendline
Grey - close to the trendline
Blue - Two standard deviations below the trendline
Red with green background - Two standard deviations above the trendline and binds to Puf1 and/or to Puf2 (Gerber et al. 2004, Porter et al. 2015)
Blue with green background - Two standard deviations below the trendline and binds to Puf1 and/or to Puf2 (Gerber et al. 2004, Porter et al. 2015)
Gene name	Distance from the trend line	X coordinate	Y coordinate
YMR120C	3.98045	-1.54595	3.71478
YCL030C	1.91697	-0.399886	1.95793
YLR058C	1.90738	-0.72751	1.81002
YGR142W	1.85299	0.999573	2.4759
YER081W	1.83942	0.161499	2.10944
YPL250C	1.83779	-1.57374	1.37939
YAR015W	1.69239	-0.411207	1.70962
YKL218C	1.56486	0.947569	2.1416
YLR359W	1.50693	-0.678795	1.39618
YGL234W	1.48383	-0.936442	1.26299
YKL209C	1.35931	0.00495247	1.52305
YGL179C	1.34061	0.656175	1.77609
YGR161C	1.29238	0.897649	1.82514
YCR007C	1.26799	0.304299	1.54965
YER052C	1.21644	0.0318776	1.37941
YGR138C	1.21371	0.676552	1.64702
YHL036W	1.17574	1.9723	2.14967
YLR194C	1.15835	1.55321	1.95492
YLL057C	1.13016	0.620715	1.53298
YOR128C	1.12611	0.193147	1.34914
YDR019C	1.11063	-0.191343	1.17098
YKR080W	1.10923	0.477722	1.45026
YER055C	1.08527	-0.196168	1.14145
YER130C	1.06624	0.376697	1.36124
YMR096W	1.06181	-0.924893	0.810158
YMR189W	1.04883	-1.27522	0.649049
YKL159C	1.03308	0.738152	1.47698
YMR316W	1.03209	1.23577	1.68476
YER091C	1.02636	1.10642	1.62425
YOL158C	1.01286	0.610508	1.40148
YML130C	1.01187	0.281979	1.26253
YNL077W	1.00434	0.81946	1.47993
YGR211W	1.00096	0.649456	1.40492
YGR213C	1.00019	0.478521	1.33235
YFR055W	0.999682	-0.712137	0.832074
YOL084W	0.992277	1.15204	1.60644
YNL044W	0.989968	-0.335136	0.979767
YMR008C	0.983125	0.385783	1.27492
YER103W	0.979362	2.07538	1.97996
YBR169C	0.973041	1.27508	1.63722
YJL144W	0.965276	0.542496	1.32133
YDR247W	0.961232	0.175558	1.16294
YPR158W	0.956939	1.01674	1.51133
YMR136W	0.948943	0.327871	1.21354
YJR073C	0.936648	0.10594	1.10706
YJL088W	0.936028	-1.42826	0.462488
YBR238C	0.935239	0.139794	1.11974
YNL220W	0.913306	-0.578124	0.794645
YMR300C	0.911542	0.0688983	1.06429
YBR101C	0.8801	0.605351	1.25534
YOR385W	0.878701	1.41941	1.59548
YBR248C	0.870749	-0.161605	0.923305
YNR059W	0.862775	0.605495	1.23661
YJL060W	0.855408	-0.186534	0.896205
YOR062C	0.843698	1.49754	1.59031
YBR005W	0.827027	1.12796	1.41712
YHR097C	0.817447	1.14056	1.41202
YLR120C	0.813009	0.952156	1.32813
YDR399W	0.790346	-0.465398	0.708605
YGL045W	0.78788	1.11195	1.36795
YPR124W	0.785758	-0.563664	0.662388
YBL101C	0.781186	1.03431	1.3281
YIL101C	0.778485	-0.0912669	0.852765
YOR344C	0.768239	0.861392	1.24148
YLR121C	0.764803	0.118166	0.925826
YDL222C	0.764543	0.89415	1.25122
YDL010W	0.763922	0.189829	0.954948
YMR095C	0.760308	-0.791675	0.539091
YGL125W	0.759555	0.260028	0.979675
YOL032W	0.751963	0.828142	1.20988
YLR180W	0.751848	-0.05435	0.839371
YKL029C	0.74165	0.42974	1.03148
YDR171W	0.741374	0.636361	1.1179
YLR214W	0.737856	-0.887614	0.474476
YER034W	0.736852	-0.055136	0.822778
YOR137C	0.735625	0.795937	1.17864
YMR034C	0.72936	0.583284	1.0826
YNL194C	0.728695	1.65654	1.53232
YPR154W	0.728176	0.116577	0.885436
YGR212W	0.727172	0.550014	1.06626
YGL178W	0.725488	0.504812	1.04546
YLL058W	0.72394	0.834064	1.18197
YPL041C	0.723235	-0.464866	0.636047
YGR237C	0.723129	0.37518	0.988499
YDR249C	0.722927	0.185363	0.908614
YEL040W	0.720801	-0.714258	0.528737
YLR252W	0.717542	0.38394	0.986116
YOL152W	0.716114	-0.242733	0.721553
YNL279W	0.715464	-0.0353075	0.807904
YHL016C	0.715169	-0.56982	0.583249
YJL107C	0.706531	2.91953	2.03836
YBR294W	0.706123	-0.1227	0.761096
YBR280C	0.701571	1.26335	1.33788
YOL011W	0.698748	0.168713	0.875404
YFR034C	0.692475	-0.643152	0.527861
YNL192W	0.690613	1.34236	1.35916
YBR284W	0.688104	0.353719	0.941507
YOL016C	0.687647	1.15703	1.27816
YDR273W	0.683469	-0.155069	0.722942
YNR066C	0.671755	-0.422462	0.598014
YJL016W	0.670938	0.726122	1.07919
YKL166C	0.66789	-0.565908	0.533617
YNL278W	0.663504	0.439162	0.950688
YMR085W	0.662407	1.93079	1.57554
YJR154W	0.660432	-0.473568	0.564284
YOR328W	0.659405	-0.37028	0.60652
YGR061C	0.652549	-0.608584	0.499069
YNL092W	0.65197	0.779753	1.08113
YOR092W	0.651915	0.268743	0.866596
YIL055C	0.651279	0.886958	1.12537
YPL212C	0.650391	-0.0590051	0.727387
YGL126W	0.648115	-0.575127	0.508302
YKL165C	0.638453	-1.46513	0.12429
YBR182C	0.636262	0.820886	1.08135
YNL213C	0.632483	0.100913	0.775083
YDR502C	0.631602	0.289469	0.853264
YOR036W	0.62892	0.216194	0.819602
YER184C	0.625279	0.905522	1.10496
YLL028W	0.621879	0.088915	0.758548
YNL193W	0.621543	1.19296	1.22155
YDR124W	0.620733	0.577	0.962154
YNR075W	0.619298	-0.505004	0.506481
YER061C	0.618978	0.190683	0.798113
YDR043C	0.615456	1.04343	1.15219
YDR258C	0.614396	0.832218	1.0624
YPL233W	0.611717	0.596309	0.96048
YNR004W	0.610358	-0.173955	0.635726
YDR089W	0.609288	-0.546918	0.478034
YER037W	0.609277	0.744733	1.02013
YGR110W	0.603127	0.12919	0.755115
YGR268C	0.602849	0.687199	0.989009
YPR153W	0.602471	0.300131	0.826147
YDL206W	0.599192	0.566438	0.93436
YOR152C	0.597761	0.270432	0.808574
YOR184W	0.596748	0.0955917	0.734095
YKL174C	0.596431	0.025444	0.70431
YLR195C	0.59551	-0.0850299	0.656945
YOL058W	0.594714	-0.307823	0.562576
YOL115W	0.591792	-0.749171	0.374173
YGR208W	0.591456	-0.291307	0.565974
YNL210W	0.589598	0.183342	0.763169
YJL153C	0.588662	0.0875328	0.721943
YIL056W	0.58672	0.68817	0.971924
YKL129C	0.584102	0.220346	0.772741
YGR238C	0.583483	-0.442784	0.493754
YGL044C	0.579598	-0.361264	0.523754
YGR149W	0.576979	0.101454	0.715117
YGR204W	0.574597	-0.0118497	0.66498
YOR347C	0.573855	-0.66232	0.391171
YNL065W	0.573605	-0.181525	0.592691
YML018C	0.572777	-0.318145	0.534453
YHR018C	0.570361	0.491819	0.871775
YMR251W-A	0.569598	0.327388	0.801935
YMR009W	0.565435	0.71195	0.958822
YAR027W	0.563966	0.503757	0.86985
YFL014W	0.563338	-0.328114	0.520033
YBR203W	0.563178	1.42681	1.2564
YBR107C	0.561342	-0.00107733	0.655125
YIR038C	0.560745	0.770525	0.97832
YCR069W	0.558271	-0.243606	0.550006
YNL282W	0.557782	-0.472164	0.45355
YKL157W	0.5549	-0.0194738	0.640418
YLR297W	0.553076	0.299526	0.772324
YGR052W	0.552339	1.67152	1.34735
YOR298W	0.552152	0.415376	0.819944
YJR106W	0.552083	0.303875	0.773072
YJL213W	0.55205	0.696001	0.937612
YOR269W	0.549713	-0.155925	0.577524
YER073W	0.547738	1.13098	1.1155
YJL034W	0.546469	-0.334861	0.498906
YBR056W	0.544211	1.04683	1.07635
YKL103C	0.543712	0.345346	0.781399
YEL060C	0.54144	0.911849	1.0167
YER062C	0.540839	0.000460245	0.633535
YBR004C	0.538391	0.0773316	0.663144
YHR030C	0.535493	1.41559	1.22167
YGR146C	0.535175	1.21196	1.13586
YIL117C	0.534884	2.07012	1.49571
YBR006W	0.529291	0.709358	0.918535
YOR202W	0.528913	0.263094	0.730829
YPL240C	0.527922	1.01455	1.04514
YEL028W	0.524748	0.14749	0.677793
YFR047C	0.524687	-0.537978	0.390036
YPL092W	0.524296	-0.0717456	0.585289
YBR114W	0.523836	0.52308	0.834439
YJR137C	0.523642	1.17494	1.10781
YPL221W	0.522812	0.608796	0.869303
YDL039C	0.522484	1.42788	1.21272
YPR145W	0.521446	0.262119	0.722321
YJR107W	0.52104	0.127317	0.665305
YHR146W	0.518044	0.22229	0.701915
YPL014W	0.517948	-0.477476	0.40812
YIL040W	0.516374	-0.50518	0.394785
YIL074C	0.515255	0.363932	0.758338
YNL251C	0.511246	-0.503709	0.389842
YLR299W	0.511143	-0.256022	0.493683
YGR055W	0.510743	-0.646994	0.329159
YJR036C	0.508765	0.865219	0.96169
YBR071W	0.508441	0.0243251	0.608416
YAL053W	0.507113	0.528657	0.818644
YLR417W	0.506945	0.628801	0.860491
YJL108C	0.504731	2.53055	1.65625
YPL149W	0.504352	0.274986	0.709184
YNR010W	0.503616	1.02028	1.02118
YPL245W	0.503484	-0.407539	0.421786
YOR176W	0.503232	-0.0364793	0.577246
YMR035W	0.503153	0.294098	0.715904
YLR042C	0.500703	-0.735096	0.281294
YDR259C	0.500497	0.306338	0.718161
YAL032C	0.500213	-0.222453	0.49592
YAL044C	0.497975	-0.10248	0.543845
YDR408C	0.497421	-0.082857	0.55148
YOR027W	0.495653	0.132614	0.639996
YIL154C	0.493981	-0.265138	0.471246
YLR006C	0.493949	1.06773	1.03062
YJL165C	0.493736	1.20701	1.08884
YBR230W-A	0.492561	-0.567926	0.342625
YJR151C	0.492451	-0.425183	0.402416
YGR258C	0.491245	-0.300239	0.453547
YER035W	0.490789	0.561445	0.814701
YOL155C	0.490476	-0.336926	0.437315
YBR287W	0.488944	0.763386	0.897454
YOR289W	0.484973	0.838019	0.924471
YNL042W	0.482965	0.910024	0.952514
YFL016C	0.481513	-0.0253091	0.55838
YPL254W	0.479617	-0.288645	0.445802
YMR108W	0.475135	-0.148515	0.499754
YGL144C	0.473938	0.149395	0.623489
YKR061W	0.473801	0.561871	0.796456
YLR414C	0.470649	0.29187	0.679719
YDL012C	0.470645	-0.00902503	0.553429
YIL099W	0.470004	-0.506128	0.344099
YDR003W	0.469815	0.706294	0.852747
YJR046W	0.466825	0.411985	0.725984
YBR053C	0.466684	-0.15021	0.489877
YGL053W	0.465934	0.975235	0.961414
YNL167C	0.465621	0.535901	0.776686
YLR424W	0.465592	-0.907613	0.170811
YPL058C	0.464557	-0.243866	0.448264
YJR074W	0.464551	0.40057	0.718727
YHR177W	0.464096	-0.809989	0.210161
YJR078W	0.463758	-0.364819	0.396633
YOR386W	0.462927	1.07835	1.00143
YGR249W	0.462616	1.36481	1.12132
YPR152C	0.462003	0.109617	0.593851
YKR019C	0.461871	0.642715	0.817448
YGL186C	0.461225	-0.254807	0.440058
YLR219W	0.460457	0.476524	0.746165
YNL285W	0.456383	-0.258614	0.433209
YFL021W	0.455736	-0.59197	0.292597
YDR398W	0.455362	-0.872371	0.174508
YNL200C	0.455358	0.376605	0.698698
YNR062C	0.454603	0.0321188	0.553299
YDR475C	0.453908	0.613912	0.796724
YDR173C	0.453437	-0.190593	0.458562
YDL161W	0.451259	-0.124116	0.484101
YDL125C	0.450334	-0.273298	0.420486
YNL015W	0.450148	0.281682	0.653209
YHR124W	0.448744	-0.099899	0.491537
YLL024C	0.44872	-0.211443	0.444695
YNL111C	0.448239	-0.99897	0.113649
YHR163W	0.445986	-0.181212	0.454418
YPL016W	0.445682	-0.235355	0.431365
YKR069W	0.444808	0.352969	0.677336
YKL073W	0.442391	-0.330626	0.387811
YPL081W	0.441728	0.150286	0.588931
YPL177C	0.441704	0.27576	0.641566
YLR356W	0.440571	0.239459	0.625102
YKL164C	0.440004	-0.503164	0.312808
YDL129W	0.437728	0.819617	0.865511
YGR202C	0.436058	-0.312059	0.388735
YLR223C	0.434948	-1.18512	0.0211091
YPL088W	0.434842	0.973544	0.926984
YBR214W	0.434552	0.335212	0.658762
YNL007C	0.434533	0.759025	0.836615
YNL115C	0.434529	0.344607	0.66268
YCL049C	0.433847	-0.610847	0.260936
YER158C	0.43375	-0.0961209	0.476861
YDR319C	0.430708	0.187521	0.592608
YCR005C	0.429742	0.202402	0.597805
YLR379W	0.426376	-0.828877	0.161326
YOL140W	0.424727	-0.358605	0.356911
YDR072C	0.422104	0.153119	0.568838
YOL064C	0.42166	0.553175	0.736259
YNL053W	0.419723	-0.416331	0.327257
YPR011C	0.416475	-0.395995	0.33227
YJL094C	0.416368	0.70786	0.795442
YDL133W	0.41625	0.960255	0.901243
YMR133W	0.415813	0.152477	0.561746
YPR198W	0.415316	-0.0939041	0.4578
YDR185C	0.413524	0.436185	0.678335
YPL259C	0.41263	0.413879	0.668003
YKL127W	0.412535	-0.619281	0.234283
YMR102C	0.412281	1.5211	1.13232
YML066C	0.411994	-0.370886	0.337949
YMR122W-A	0.411976	0.213829	0.583333
YOL159C	0.411615	0.111658	0.540061
YDL130W-A	0.410862	0.425948	0.671152
YDR453C	0.410537	1.59623	1.16196
YLR149C	0.409055	1.04989	0.931059
YNL281W	0.408882	0.423187	0.667845
YBR177C	0.408334	-0.321031	0.354903
YMR135C	0.408199	0.498621	0.698765
YGR097W	0.407889	0.345472	0.634152
YJL083W	0.406656	0.845117	0.842516
YOR019W	0.406615	0.653657	0.762115
YER060W-A	0.405415	0.0315345	0.499709
YFR036W	0.404652	-0.0978988	0.444559
YJL171C	0.404473	0.880863	0.855151
YER069W	0.403222	-0.383235	0.323252
YPR117W	0.402461	-0.168205	0.412675
YMR319C	0.401238	-0.0277259	0.470308
YIR024C	0.400965	-0.306589	0.352973
YOR299W	0.4005	0.639602	0.749584
YOR035C	0.400325	0.683873	0.767975
YLR119W	0.400036	0.541183	0.707775
YJL035C	0.39881	-0.799316	0.143838
YNL254C	0.397412	-0.0742746	0.446622
YJL031C	0.397252	-0.0700381	0.448226
YDL048C	0.396368	-0.0184161	0.468934
YNL212W	0.395959	0.229426	0.572509
YJL059W	0.395296	-0.644146	0.205151
YHL043W	0.395019	-0.167688	0.404821
YJL082W	0.394342	0.896323	0.850652
YKR092C	0.394148	-0.275387	0.358675
YNL217W	0.393676	0.353423	0.622074
YJL091C	0.393414	-0.799805	0.13778
YDR379C-A	0.392988	0.0128605	0.478394
YPR167C	0.392917	1.56422	1.12942
YBR098W	0.392675	0.250838	0.577934
YHR016C	0.392488	0.32625	0.609382
YIL122W	0.391593	0.267184	0.583621
YOR360C	0.391541	-0.1406	0.412418
YFL034C-A	0.39132	0.352757	0.61924
YEL005C	0.391047	0.231912	0.568225
YMR111C	0.390505	-0.564225	0.233499
YNL027W	0.390102	1.28239	1.00809
YNL277W	0.388929	-0.233515	0.370588
YIL073C	0.38856	0.158037	0.534523
YDR388W	0.388316	0.127085	0.521268
YBL093C	0.388292	-0.270331	0.354446
YHR138C	0.387719	1.47197	1.08507
YER056C	0.387007	-0.483541	0.263568
YLR350W	0.384997	0.0209833	0.473138
YBR155W	0.384779	-0.580416	0.220494
YGL166W	0.384727	0.225242	0.558572
YLL027W	0.384574	0.476156	0.663715
YLL026W	0.384101	1.42295	1.06057
YOL041C	0.384084	-0.598073	0.212329
YLR234W	0.383379	-0.730627	0.155931
YBR153W	0.382828	0.0398226	0.478692
YOL031C	0.382806	-0.0146852	0.455791
YMR087W	0.381796	-0.171016	0.389083
YOR134W	0.381738	2.20323	1.38549
YJL072C	0.38144	0.170989	0.532237
YOL019W	0.380218	-1.01527	0.0330387
YNL003C	0.379678	-0.000604607	0.458308
YDR435C	0.379051	0.375399	0.615438
YLR147C	0.378738	0.66685	0.73742
YDR126W	0.377974	-0.165542	0.387236
YOR204W	0.377602	-0.530449	0.233681
YPL239W	0.37747	-0.0640352	0.429292
YMR183C	0.377409	0.0634852	0.482746
YGR136W	0.376949	0.210404	0.543909
YFL013C	0.376643	-0.319109	0.321341
YPR036W-A	0.376528	0.579967	0.698558
YNL159C	0.375991	0.26327	0.565058
YDR358W	0.375793	0.593499	0.70344
YPL067C	0.3757	-0.183227	0.377347
YDL070W	0.373243	-0.138235	0.393567
YEL029C	0.371762	0.00927426	0.45387
YHR123W	0.371426	-0.527155	0.228366
YOR185C	0.371052	0.25759	0.557317
YIL152W	0.370964	0.638997	0.717299
YDR044W	0.369602	-0.607427	0.192697
YJR109C	0.369334	0.541435	0.674584
YJL159W	0.369062	0.495126	0.654854
YJL172W	0.368862	0.509086	0.660496
YPL274W	0.367135	0.539605	0.671431
YNR037C	0.367035	-0.644315	0.174432
YDR518W	0.366066	-0.189164	0.364407
YDL072C	0.36606	0.0102563	0.448098
YLR251W	0.365612	0.878367	0.811958
YPL188W	0.365466	0.118178	0.492748
YKL001C	0.364102	2.09529	1.32107
YMR296C	0.363583	-0.387484	0.27848
YCR088W	0.36293	-0.343212	0.296352
YLR107W	0.362566	0.512498	0.655099
YDR151C	0.362117	0.754703	0.756266
YER152C	0.360812	-0.213267	0.348594
YOL123W	0.360313	-0.284243	0.318264
YHL019C	0.360219	-0.0438591	0.419051
YMR161W	0.359174	0.213594	0.525971
YOR223W	0.358299	0.231047	0.532347
YMR094W	0.358283	-1.24007	-0.0851003
YBR157C	0.358234	-0.23152	0.338137
YKL126W	0.356923	0.396566	0.600323
YOR132W	0.356885	0.446172	0.621101
YMR160W	0.356358	-0.255751	0.325933
YML098W	0.35579	-0.379442	0.273404
YJR155W	0.355605	-0.244595	0.329799
YAR028W	0.355574	0.724651	0.736558
YIL006W	0.355258	0.247592	0.535993
YOR267C	0.354781	0.824133	0.777449
YDL150W	0.35426	-0.925841	0.0424206
YOR108W	0.354088	-0.815374	0.088597
YLL008W	0.353903	-0.891584	0.0564108
YOR201C	0.353196	-0.620307	0.169499
YNL129W	0.353138	0.373046	0.586347
YHR020W	0.352391	-0.217707	0.337598
YDR065W	0.351084	0.033014	0.441408
YGR295C	0.350914	-0.0148698	0.421127
YDL115C	0.35077	-0.211423	0.338477
YMR043W	0.350664	0.0567819	0.450928
YLR337C	0.350644	0.15146	0.490642
YJR147W	0.350496	-0.532839	0.203282
YDR144C	0.349639	-0.780396	0.0984525
YPL246C	0.347709	-0.41589	0.249343
YMR053C	0.346645	1.01457	0.848551
YDR091C	0.346521	-0.468692	0.225893
YPR156C	0.344987	-0.0988651	0.379446
YDL054C	0.344586	-0.00162756	0.419822
YGR189C	0.344575	-0.224113	0.326433
YIL116W	0.34355	0.538828	0.645527
YOR288C	0.343235	-0.0450387	0.400136
YOR219C	0.34197	0.934099	0.80971
YDL207W	0.341159	0.018367	0.424497
YGR161W-C	0.340939	0.501201	0.626903
YBR218C	0.340873	0.131253	0.471565
YER144C	0.340814	0.764729	0.737371
YBR108W	0.340588	0.132101	0.471612
YPL055C	0.340441	-0.104237	0.372261
YDR046C	0.340332	-0.290627	0.293915
YFL062W	0.339903	0.237261	0.515005
YHR189W	0.338617	-0.15741	0.347967
YBR033W	0.338473	0.145738	0.475041
YAL028W	0.337772	0.693069	0.703995
YMR312W	0.337149	-0.0700775	0.383028
YBR136W	0.336926	-0.269009	0.299294
YDR527W	0.336267	-0.400796	0.243269
YFR021W	0.336024	-0.0764773	0.379121
YFR022W	0.335985	0.887292	0.783574
YBR085C-A	0.335699	1.17965	0.905967
YER153C	0.335214	-0.556995	0.17657
YPL057C	0.334897	0.242676	0.511848
YJL155C	0.334234	0.799052	0.74464
YGL180W	0.333943	1.80856	1.16802
YDR129C	0.333793	0.438632	0.592893
YPL198W	0.332318	0.259927	0.516292
YGL006W	0.33212	0.933013	0.798571
YNL320W	0.331526	-0.292399	0.283621
YNL208W	0.3313	0.195118	0.487987
YHR106W	0.33121	0.329491	0.544285
YGL242C	0.330775	-0.043263	0.387369
YNL006W	0.329699	0.603343	0.657582
YDR393W	0.329082	-0.545406	0.174784
YPL154C	0.328817	0.0440659	0.421898
YDR387C	0.328718	0.155771	0.468673
YDL113C	0.328279	0.00716834	0.405828
YGL171W	0.327882	-1.18731	-0.0959249
YCR053W	0.327491	-0.37791	0.243356
YBR076C-A	0.326812	0.122556	0.452665
YPL145C	0.326086	-0.469474	0.203403
YGR154C	0.325844	0.0469645	0.41989
YHR104W	0.325824	0.830915	0.748893
YHR161C	0.325799	0.234111	0.498387
YJL139C	0.325203	0.00806339	0.402868
YKL036C	0.324946	0.435916	0.58216
YDL239C	0.324813	0.859648	0.759855
YPL232W	0.324263	0.029046	0.410655
YOR054C	0.324103	0.312491	0.529443
YOL082W	0.323621	0.988009	0.812435
YKR011C	0.323568	0.241571	0.499098
YNR051C	0.322213	-0.616384	0.137545
YBL047C	0.32148	-0.317306	0.262273
YDR153C	0.31984	-0.259902	0.284587
YFL031W	0.319574	-0.123922	0.341369
YOL081W	0.319132	0.119582	0.443089
YLR332W	0.31903	0.298555	0.518092
YBR130C	0.318065	-0.084976	0.356078
YPR006C	0.317241	0.663944	0.669506
YKL098W	0.316628	0.117904	0.439669
YKL132C	0.316063	1.23074	0.906114
YKL095W	0.315976	0.0273586	0.40096
YBR175W	0.315791	-0.396262	0.222965
YMR182C	0.314276	-0.186739	0.309259
YBR119W	0.313969	-0.326692	0.250188
YGR013W	0.313882	0.40991	0.559246
YKL104C	0.31304	-0.658528	0.109909
YPL020C	0.312099	0.3192	0.519241
YLR168C	0.311889	-0.281742	0.266798
YOR208W	0.311624	1.11429	0.852425
YDL146W	0.309229	0.125241	0.434723
YGL196W	0.309222	0.350796	0.529381
YKR076W	0.30819	-0.0380566	0.365061
YHR087W	0.30812	1.33446	0.941032
YNL064C	0.307923	0.206795	0.467536
YOR308C	0.307622	-0.244745	0.277697
YGR162W	0.307428	-0.658479	0.103844
YGR041W	0.307101	-0.458064	0.187603
YGR288W	0.306883	0.675887	0.663286
YDR087C	0.306754	-0.489337	0.174101
YGR210C	0.30675	-0.105008	0.3354
YCL044C	0.305922	-0.475048	0.179196
YMR204C	0.305908	0.0285235	0.390529
YML102W	0.304543	-0.41696	0.202079
YPL003W	0.304517	0.240728	0.478084
YPL087W	0.304317	0.0168367	0.3839
YMR181C	0.304291	0.644851	0.647448
YGR074W	0.3032	0.309954	0.505709
YCL054W	0.303042	-1.07371	-0.0751855
YOR227W	0.302289	-0.0146228	0.368496
YIL065C	0.301887	-0.425599	0.195574
YOR192C	0.301668	-0.130207	0.319312
YDL035C	0.301616	0.169973	0.445242
YHR209W	0.301305	0.638662	0.641613
YML072C	0.301069	-0.408086	0.202037
YMR238W	0.300663	0.241061	0.474043
YOR283W	0.300168	-0.112072	0.325297
YPR079W	0.300078	0.0699036	0.401574
YMR281W	0.299714	0.391928	0.536333
YOR198C	0.299275	-0.304949	0.243377
YLR260W	0.299034	0.517854	0.588447
YOR106W	0.298774	-0.0320056	0.357389
YJR129C	0.298709	-0.963417	-0.0335952
YLR389C	0.298647	-0.0784667	0.337752
YOL107W	0.298404	-0.461087	0.176902
YER038C	0.298366	-0.27595	0.254563
YML108W	0.298337	0.267259	0.482516
YPR121W	0.298234	-0.261681	0.260408
YLR141W	0.297869	-0.224308	0.275698
YGR063C	0.297078	0.0436437	0.3873
YGL210W	0.296475	-0.590906	0.120324
YPR018W	0.296457	-0.309327	0.238484
YDL053C	0.296342	-0.277929	0.251537
YBR187W	0.29621	-0.250762	0.262796
YBR192W	0.296133	-0.805825	0.0297531
YNR030W	0.295612	-0.584335	0.122147
YMR295C	0.295548	0.319462	0.501401
YOL048C	0.29427	0.777778	0.69237
YKL198C	0.294265	-0.152056	0.302114
YPL152W	0.293196	0.0332718	0.378736
YER079W	0.293087	0.328961	0.502719
YBR172C	0.29205	-0.841249	0.0104568
YGR244C	0.291957	-0.45797	0.171219
YNL245C	0.291717	-0.275086	0.247715
YGR028W	0.290883	-0.107047	0.317336
YOR239W	0.290729	-0.622516	0.100826
YLL019C	0.290706	0.822378	0.707224
YKL061W	0.289974	0.236816	0.460669
YLR300W	0.289917	-0.802064	0.0245898
YMR075W	0.28961	-0.0826679	0.326187
YIL087C	0.289508	0.296377	0.485162
YML057W	0.289445	0.00579149	0.363135
YBR257W	0.289343	-0.0862522	0.324394
YGL224C	0.289092	0.433964	0.542457
YLL039C	0.289019	0.709687	0.658098
YMR170C	0.288545	-0.457294	0.167802
YOR298C-A	0.288453	0.640694	0.628528
YKL066W	0.288174	0.346803	0.504879
YOR196C	0.288045	-0.180633	0.283374
YDR483W	0.287984	0.0886948	0.396345
YDR359C	0.287131	-0.486586	0.153975
YKR023W	0.287006	-0.202627	0.273017
YMR251W	0.287001	0.103033	0.401296
YOR220W	0.28662	1.273	0.89192
YHL034C	0.286295	-0.227547	0.261786
YNR027W	0.285597	-0.188635	0.27736
YGL077C	0.285317	-0.747689	0.0424223
YNL063W	0.284203	0.285257	0.474741
YBL033C	0.284191	-0.49002	0.149345
YEL012W	0.283624	0.481745	0.556579
YDL198C	0.283343	-0.0855869	0.318166
YDL234C	0.283015	1.78682	1.10366
YNR063W	0.282605	-0.705	0.0573979
YHL027W	0.282078	0.606397	0.607219
YDR222W	0.281751	0.319854	0.486603
YBR225W	0.281111	0.859288	0.712309
YGR023W	0.28088	0.50826	0.564732
YIL135C	0.280425	-0.139731	0.292277
YPL012W	0.279919	-0.74376	0.0382173
YGL248W	0.279732	1.16314	0.838342
YHR196W	0.278377	-0.807618	0.00974397
YPL019C	0.278289	0.480054	0.550084
YPL204W	0.276628	-0.376633	0.188731
YDR060W	0.27634	-0.523687	0.1267
YNL074C	0.275967	0.15039	0.409206
YDR295C	0.275343	-0.0628108	0.319049
YGR004W	0.275003	-0.448864	0.156654
YDR026C	0.27487	-0.335268	0.204186
YBL069W	0.274859	0.689857	0.634418
YJL073W	0.274637	-0.78015	0.0172162
YLR130C	0.274186	-0.111808	0.29723
YIR037W	0.273581	-0.0117512	0.338567
YDR420W	0.273134	-0.597746	0.0921407
YHR011W	0.273089	-1.16303	-0.145158
YOR099W	0.272841	-0.411335	0.17006
YNL246W	0.272287	-0.431989	0.160791
YHR134W	0.271455	0.246497	0.444648
YMR219W	0.27095	-0.297506	0.215782
YPL160W	0.270751	-0.344941	0.195659
YMR114C	0.270291	0.114555	0.38801
YGL157W	0.269937	0.564459	0.576451
YDR437W	0.269824	-0.0567564	0.315604
YJR146W	0.269618	-0.363309	0.186721
YMR315W	0.269607	0.423428	0.516903
YNL249C	0.2696	-0.698173	0.0461587
YLR026C	0.269335	-0.161511	0.271108
YNL008C	0.268812	-0.433852	0.15624
YMR062C	0.26865	0.309566	0.468077
YOR337W	0.268424	-0.702346	0.0431323
YPR125W	0.26834	-0.52737	0.116478
YAL012W	0.267337	0.0489624	0.357277
YFR030W	0.266403	0.649917	0.608485
YLR186W	0.266133	-0.301056	0.209069
YKL128C	0.266108	0.231289	0.432467
YKL054C	0.265516	-0.614916	0.0766726
YCR105W	0.265187	0.22728	0.429786
YDR057W	0.264708	0.168882	0.404756
YHR056C	0.264524	-0.179064	0.258524
YPL151C	0.264273	0.231833	0.430705
YER169W	0.264174	0.427269	0.512623
YNL271C	0.263956	-0.634931	0.0665804
YPR111W	0.263891	0.370483	0.488483
YER001W	0.263317	0.0887485	0.369615
YNL004W	0.263295	-0.129814	0.277861
YPR035W	0.263112	1.53315	0.975611
YGR250C	0.262963	1.29014	0.873458
YJL191W	0.2622	-0.216865	0.240139
YAL007C	0.262083	-0.421675	0.154052
YPL096W	0.261913	0.0679919	0.359382
YER125W	0.260798	-0.270666	0.216038
YBL088C	0.260313	-0.150989	0.26574
YOL122C	0.260023	-1.14406	-0.151368
YDR168W	0.25896	0.0893822	0.365157
YEL006W	0.258902	-0.214157	0.237699
YGL017W	0.258324	0.0325651	0.340621
YDR110W	0.258174	-0.613751	0.0691993
YPR147C	0.258039	-0.291751	0.204196
YPR129W	0.257439	-0.307661	0.196868
YNR048W	0.256949	0.151172	0.388908
YMR083W	0.256861	-0.396113	0.159118
YDR439W	0.256858	0.00233386	0.326343
YIL108W	0.256597	-0.0163126	0.318234
YGL203C	0.25635	-0.232096	0.227402
YBR041W	0.256266	-0.340536	0.181798
YIR035C	0.256072	0.74355	0.636579
YFL023W	0.255952	-1.25275	-0.201397
YPL009C	0.255901	-0.421751	0.147317
YBR249C	0.255423	-0.631908	0.0585949
YLR404W	0.254808	-0.258357	0.214707
YFR051C	0.254727	-0.582583	0.0785428
YGR019W	0.254648	0.37282	0.479439
YGR201C	0.254617	0.840455	0.675672
YGR284C	0.254579	-0.330951	0.183992
YLR078C	0.253882	0.124042	0.374196
YDL248W	0.253565	0.000318425	0.321925
YKR020W	0.253403	0.070501	0.351206
YGL213C	0.253208	-0.386582	0.159156
YKR003W	0.253172	0.323001	0.45693
YOL006C	0.253034	-1.16765	-0.168845
YKL212W	0.25272	0.117115	0.370028
YGL249W	0.252676	-0.00983774	0.316699
YOL027C	0.252573	-0.576732	0.0786618
YJR012C	0.252454	0.523693	0.540381
YKR031C	0.252376	-0.272366	0.206191
YNL305C	0.250968	-0.0826689	0.28428
YLR102C	0.250857	-0.0828767	0.284071
YPL179W	0.250179	-0.0133824	0.312504
YDR253C	0.249945	-0.34227	0.174215
YKL219W	0.24957	0.283348	0.436381
YGR256W	0.249464	1.24495	0.839851
YER027C	0.248341	0.316209	0.44884
YIL034C	0.248061	-0.258682	0.207254
YKL065C	0.247012	0.622307	0.575867
YLR178C	0.246856	1.15408	0.798884
YGR124W	0.246534	-0.363031	0.161803
YER162C	0.24646	0.0532278	0.336426
YDR411C	0.246114	-0.614366	0.0558624
YBR105C	0.245494	0.67399	0.595913
YBR016W	0.245273	0.713445	0.612232
YML097C	0.2451	-0.412532	0.139473
YER088C	0.244609	0.334833	0.452609
YHR113W	0.244319	-0.217414	0.220517
YMR265C	0.243799	0.295856	0.435372
YPR148C	0.242984	-0.318569	0.176613
YER020W	0.242775	0.619557	0.570118
YLR206W	0.242395	-0.127038	0.256361
YDR123C	0.242391	0.354281	0.458366
YDR077W	0.242236	0.263271	0.42
YDL002C	0.242134	-0.133494	0.253368
YIL046W	0.241507	-0.280768	0.190877
YMR149W	0.241475	-0.322036	0.173521
YPR004C	0.241039	-0.930693	-0.0824045
YDR047W	0.241009	-0.32155	0.17322
YGL026C	0.240931	-0.012681	0.302768
YKL188C	0.240846	0.372419	0.464303
YIL143C	0.240575	0.102231	0.350611
YHL009C	0.240575	0.254721	0.414611
YLR021W	0.240077	-0.406472	0.136568
YBR002C	0.239903	-0.449539	0.118304
YGL023C	0.239899	-0.290641	0.18499
YMR117C	0.239805	-0.660828	0.02952
YGR186W	0.239684	-0.511322	0.0921367
YOL108C	0.239608	0.301887	0.433357
YCR048W	0.239457	-0.126583	0.253365
YCL029C	0.239164	-0.258893	0.197517
YOL086W-A	0.238513	0.343654	0.4497
YMR128W	0.2385	-0.824909	-0.0407598
YOR230W	0.238399	0.378111	0.464037
YPL249C	0.238061	0.130102	0.359582
YGR264C	0.237623	0.0175626	0.311874
YGR177C	0.237213	-0.0733453	0.273276
YAL025C	0.236874	-0.763715	-0.0168409
YGR155W	0.236851	-0.237109	0.204151
YBR096W	0.236505	-0.644954	0.0326032
YDR169C	0.236276	0.331948	0.44236
YLR407W	0.23618	-0.260043	0.193798
YDR084C	0.236038	-0.47177	0.104782
YPR173C	0.235779	-0.380107	0.142972
YDR514C	0.235229	-1.00864	-0.121421
YOL088C	0.234883	-0.309454	0.171654
YER082C	0.234846	-1.00325	-0.119572
YNL075W	0.234686	-0.157428	0.235245
YNL121C	0.23448	-0.814153	-0.0406059
YBR065C	0.234435	-0.23068	0.204229
YPR037C	0.233711	0.330946	0.439158
YAL019W	0.233428	-0.782989	-0.0286668
YMR255W	0.233003	0.072768	0.330034
YMR123W	0.232782	-0.244551	0.196615
YGL250W	0.232599	-0.0909105	0.260899
YPL190C	0.232294	-0.50709	0.0858981
YDR076W	0.232236	0.19286	0.379604
YIR003W	0.232233	-0.610725	0.0423367
YMR097C	0.232164	-0.34663	0.153102
YER086W	0.231904	-0.159951	0.231169
YER071C	0.231845	0.115461	0.346696
YDR067C	0.231244	0.194263	0.379117
YKL211C	0.231228	0.15466	0.362478
YOR089C	0.229925	-0.0687022	0.26732
YMR140W	0.229648	0.57545	0.537371
YAR018C	0.229447	-0.561191	0.0601038
YPL165C	0.22933	0.801169	0.63176
YPL106C	0.229191	0.0313832	0.30853
YHR206W	0.229185	0.158462	0.361859
YGL247W	0.228543	0.00669071	0.297464
YKR063C	0.228392	-0.368743	0.139731
YDL120W	0.228105	0.276524	0.410238
YHR105W	0.227274	0.608243	0.548559
YDR462W	0.226343	-1.06732	-0.155683
YOR069W	0.225851	0.189607	0.371315
YGL127C	0.225536	0.0954035	0.331435
YBR068C	0.225222	0.175039	0.364518
YNL049C	0.224958	-0.315113	0.158515
YML117W	0.22473	0.143614	0.350795
YGL064C	0.223772	-0.632657	0.0239556
YOL136C	0.223521	-0.33319	0.149369
YOL042W	0.223381	-0.117656	0.239677
YOL057W	0.222329	-0.247795	0.183917
YMR207C	0.22231	-0.715409	-0.0123614
YGL167C	0.221995	0.204804	0.373511
YLR286C	0.221839	-0.522795	0.0679687
YPL222W	0.221767	0.309341	0.417137
YNL248C	0.221135	0.329112	0.42475
YNL020C	0.220643	0.761654	0.605755
YDR214W	0.220619	0.175936	0.359903
YJR111C	0.220559	0.11407	0.333872
YMR124W	0.220363	-0.658444	0.00943582
YOR336W	0.2197	-0.227138	0.189735
YGR173W	0.219386	-0.339123	0.142395
YPL036W	0.219297	0.653586	0.558938
YNL229C	0.218864	-0.0857854	0.248155
YPL049C	0.218844	0.0162901	0.290974
YDR213W	0.218485	-0.0492896	0.263061
YER078C	0.218379	0.0668665	0.311697
YMR030W	0.218368	0.736625	0.592783
YKL121W	0.21817	0.381226	0.443407
YJL033W	0.218148	-0.201827	0.198675
YLR239C	0.218103	-0.499879	0.0735343
YJL145W	0.218059	0.34862	0.429601
YJR065C	0.217796	-0.263484	0.172416
YDL218W	0.217679	-0.267516	0.170598
YMR214W	0.217595	-0.805542	-0.0553037
YEL045C	0.217037	-0.495091	0.0743882
YDL007W	0.216832	-0.336511	0.140721
YDR261C	0.216213	-0.0900104	0.243506
YCR057C	0.215969	-0.610504	0.0247902
YER122C	0.215965	-0.32659	0.143945
YLR064W	0.215679	-0.402859	0.111625
YOR355W	0.215677	-0.171579	0.208691
YHR067W	0.215524	-0.000604508	0.280283
YNL014W	0.215239	-0.212443	0.191065
YPL089C	0.214974	0.365259	0.433239
YCR047C	0.21493	-0.612807	0.0226969
YOR384W	0.214812	0.303866	0.407297
YBL059W	0.214617	0.254415	0.386331
YPL005W	0.214511	0.731348	0.586385
YIL013C	0.214447	-0.122596	0.227915
YLR362W	0.214005	0.20625	0.365452
YEL007W	0.213886	-0.605776	0.0245157
YGL067W	0.213695	-0.276999	0.162297
YBR079C	0.213383	-0.671211	-0.00349208
YOR181W	0.213298	-0.0531265	0.255825
YPR174C	0.212871	-0.215411	0.187251
YDR061W	0.212705	-0.455201	0.0864318
YDR519W	0.212635	-0.434505	0.0950418
YOL052C	0.212529	-0.341644	0.1339
YGR040W	0.212488	-0.37572	0.119554
YFL002C	0.212418	-0.389387	0.113742
YOR153W	0.212039	-0.0623622	0.250584
YIR036C	0.211961	0.000364931	0.276826
YFR008W	0.211521	0.489805	0.481767
YKL201C	0.211242	-0.56458	0.0389382
YPR005C	0.210549	0.40708	0.445993
YGL066W	0.210524	-0.119162	0.225102
YPL023C	0.210176	0.0725822	0.3052
YML088W	0.209377	-0.0764116	0.2418
YNL221C	0.209355	-0.706156	-0.0225274
YLR220W	0.209004	-0.170179	0.202041
YLR378C	0.208965	-0.54939	0.0428447
YER060W	0.208962	0.00470705	0.275395
YHR176W	0.208937	-0.169333	0.202324
YOR321W	0.208701	-0.535481	0.0483954
YPR149W	0.208221	0.44689	0.460176
YGL120C	0.208057	-0.499792	0.0626759
YJR044C	0.207987	-0.199852	0.188485
YDR107C	0.207967	-0.251742	0.166685
YNL190W	0.207654	0.0505258	0.293207
YDR176W	0.20759	-0.222073	0.178728
YDR022C	0.207183	0.167595	0.34183
YOR243C	0.20718	-0.130546	0.216697
YDR036C	0.207145	-0.243986	0.169048
YDR400W	0.207031	-0.552082	0.0396166
YHL007C	0.206764	-0.373701	0.114195
YKL179C	0.206391	0.0245627	0.280941
YDR464W	0.206266	-1.33767	-0.290926
YGR207C	0.205331	-0.209541	0.181538
YDL220C	0.205314	-0.134541	0.212997
YKR103W	0.205138	-0.391903	0.104791
YIR019C	0.204956	-0.654257	-0.0055156
YHR166C	0.204852	-0.373361	0.112263
YER033C	0.20421	0.0895196	0.305838
YIL126W	0.204155	-0.953579	-0.13201
YJL098W	0.20333	-1.18445	-0.229802
YIL020C	0.203319	0.187515	0.346
YER045C	0.20306	0.987623	0.681525
YMR134W	0.203025	0.128391	0.320867
YMR172W	0.202592	-0.843659	-0.0875724
YHL025W	0.202322	-0.386676	0.103931
YJL137C	0.202244	-0.109174	0.220314
YML069W	0.202194	-0.307107	0.137188
YHL024W	0.202186	-0.0906396	0.228031
YAL013W	0.202154	-0.273946	0.151061
YFR016C	0.201888	-0.684958	-0.0217286
YLR091W	0.201399	-0.24544	0.162207
YCR037C	0.200705	-0.385257	0.102772
YIL066C	0.200386	0.0939308	0.303542
YDR032C	0.200296	-0.0832141	0.229097
YLR432W	0.20016	-0.60992	0.00789095
YDL180W	0.19983	-0.0303568	0.250775
YNL104C	0.199671	0.18142	0.339485
YMR092C	0.199655	0.0551725	0.286482
YPR163C	0.199581	-0.447772	0.0753162
YOR190W	0.199576	-0.202438	0.178278
YHR156C	0.199478	0.499623	0.472826
YDR525W-A	0.199454	0.4563	0.454617
YJL151C	0.199164	0.13984	0.321485
YJL163C	0.198982	0.701517	0.557024
YGR255C	0.198896	-0.366023	0.108883
YKL067W	0.198867	0.373715	0.41932
YOR259C	0.19886	-0.250303	0.157412
YDR251W	0.198854	0.355225	0.411546
YLR370C	0.198761	-0.195011	0.180511
YDR257C	0.198695	0.0594369	0.287231
YHR107C	0.198673	-0.77512	-0.0630565
YML016C	0.198506	-0.53699	0.0367054
YKL116C	0.198399	0.310867	0.392436
YLL018C-A	0.198199	0.19698	0.34442
YLL033W	0.197827	0.114583	0.309434
YGR168C	0.197716	0.289781	0.382845
YLR098C	0.19744	0.633451	0.526784
YKR055W	0.197408	0.331986	0.400224
YDL122W	0.197109	-0.5189	0.0427834
YCR073W-A	0.196952	0.0282592	0.272256
YOR115C	0.196752	0.381811	0.420424
YPL157W	0.19624	-0.129965	0.205077
YLR330W	0.196211	-0.222862	0.166057
YIL103W	0.19616	0.0379354	0.275458
YOR252W	0.195932	-0.430974	0.0784085
YJL164C	0.195744	1.30652	0.807431
YGL043W	0.195706	-0.387161	0.0965523
YDL022W	0.19555	0.71691	0.559762
YDR463W	0.195042	0.0737161	0.289263
YGL212W	0.194821	-0.794225	-0.0752525
YBL075C	0.194783	0.500837	0.468244
YDR262W	0.194589	0.100924	0.300191
YLR442C	0.194416	-0.707736	-0.0393926
YKL213C	0.194387	0.408741	0.429162
YAL062W	0.193839	0.391311	0.421253
YOR271C	0.193784	-0.39582	0.0908341
YEL023C	0.193739	-0.658687	-0.0195409
YBR188C	0.193687	-0.0763125	0.224826
YKR072C	0.193645	0.166499	0.326689
YIR006C	0.19339	-0.289754	0.134923
YOR294W	0.193216	-0.310425	0.126058
YHL014C	0.193068	-0.67185	-0.0257928
YDL243C	0.192925	-0.214005	0.16621
YPR101W	0.192916	-0.16243	0.187846
YER018C	0.192724	-0.809894	-0.0841025
YDR255C	0.192693	0.434899	0.438303
YPL051W	0.192622	-0.0419482	0.238094
YDL027C	0.192467	-0.10169	0.212852
YDR336W	0.191689	0.598433	0.50585
YOR014W	0.191606	0.0658519	0.282236
YDL186W	0.191445	0.0531169	0.276716
YIL048W	0.191383	0.231207	0.351393
YHR171W	0.19138	0.631829	0.519531
YJR125C	0.191251	-0.123339	0.202447
YOR222W	0.191228	-0.217017	0.163105
YOR311C	0.19121	-0.341402	0.110881
YIL133C	0.190978	-0.227013	0.15864
YLL021W	0.190851	-0.893089	-0.12105
YCL011C	0.190765	-0.581271	0.00972556
YBR140C	0.190472	-0.123182	0.201668
YDR156W	0.190316	-0.201988	0.168424
YGL038C	0.190287	-0.156427	0.187515
YFL039C	0.190081	-0.193251	0.171836
YLR152C	0.189939	0.181981	0.329167
YGL004C	0.189607	0.610642	0.508716
YOR209C	0.18937	0.320514	0.386692
YOR275C	0.189077	0.44603	0.439054
YOL092W	0.188653	-0.204956	0.165375
YER059W	0.188637	0.225438	0.345993
YDR460W	0.188568	-0.567025	0.0133222
YMR184W	0.188366	-0.305382	0.122915
YMR070W	0.188205	0.508153	0.464181
YLR241W	0.187529	-0.179182	0.174973
YER043C	0.18732	-0.672411	-0.0322618
YLR357W	0.186823	-0.914574	-0.134437
YCL034W	0.186729	-0.0962279	0.208922
YHR131C	0.18664	0.395203	0.415079
YNL116W	0.186546	-0.365531	0.0956968
YKR052C	0.186477	0.112796	0.296376
YOR213C	0.186205	0.265566	0.360198
YER150W	0.185508	0.496378	0.456314
YBR084W	0.185431	-0.775951	-0.0777664
YDR122W	0.185364	0.680687	0.533512
YPR181C	0.185212	-0.522232	0.0284828
YEL058W	0.185162	-0.07282	0.217046
YGL169W	0.184663	-0.73886	-0.0630312
YMR086W	0.184343	-0.614102	-0.011018
YDL233W	0.183814	0.703172	0.541268
YAR014C	0.183583	-0.345038	0.101084
YCR033W	0.183499	-0.512102	0.0308755
YIL021W	0.183385	-0.746201	-0.0674992
YNL161W	0.183087	-0.303998	0.11777
YOR236W	0.182947	0.103953	0.288835
YKL012W	0.182528	-0.0410702	0.227515
YMR004W	0.182472	0.0849485	0.280345
YIL037C	0.182419	-0.0453849	0.225586
YNL045W	0.18223	0.229755	0.340857
YNL112W	0.181929	-0.453281	0.0538603
YBR244W	0.181697	0.902127	0.622474
YDR127W	0.181646	-0.304287	0.116087
YEL077C	0.181542	-0.211599	0.154875
YPL252C	0.181498	-0.664432	-0.035227
YBL086C	0.180783	0.537331	0.468378
YDR137W	0.180728	-0.203426	0.157422
YBR036C	0.180487	0.00663269	0.245323
YHR044C	0.180358	-0.201673	0.157757
YLR229C	0.180311	-0.494057	0.0349926
YGR270W	0.18026	-0.388137	0.0793914
YJR019C	0.180142	-0.382625	0.0815774
YDR020C	0.180141	0.172823	0.314698
YDR260C	0.180113	-0.0826881	0.207429
YER003C	0.18009	-1.00989	-0.181742
YPL026C	0.179535	0.524028	0.461441
YOR241W	0.178895	0.442318	0.426453
YNR035C	0.178842	-0.0718025	0.210619
YDL166C	0.178675	-0.00253716	0.239509
YHR082C	0.178623	0.877751	0.608909
YKL142W	0.178506	0.880251	0.609832
YDR317W	0.178427	-0.33711	0.0988192
YPL085W	0.177797	-0.545867	0.0105212
YDR505C	0.177752	0.675988	0.523284
YFL010C	0.177751	0.217427	0.330825
YER174C	0.177385	0.124525	0.291438
YBR237W	0.177162	-0.0478541	0.218848
YIR012W	0.177151	-0.480535	0.0372405
YER092W	0.177127	0.442629	0.424666
YLL014W	0.177119	-0.225788	0.144123
YJL068C	0.177098	-0.290429	0.11697
YDL197C	0.176836	-0.107278	0.193555
YJL036W	0.176734	0.504608	0.450253
YJR021C	0.17663	0.0574134	0.262453
YLR387C	0.176563	0.184451	0.315697
YCL032W	0.17655	-0.113477	0.190643
YJL076W	0.176531	-0.782885	-0.0903283
YBR034C	0.176502	-0.75915	-0.0803979
YKR089C	0.176233	0.142345	0.297668
YNL331C	0.175893	0.144789	0.298325
YNR058W	0.17581	0.0719474	0.267663
YOR002W	0.175743	-0.27274	0.122925
YGL128C	0.175693	0.359359	0.388163
YDR158W	0.175655	-0.216795	0.146309
YOR034C	0.175375	-0.103572	0.193526
YLR019W	0.175146	-0.00871831	0.233087
YNL107W	0.175018	-0.0262935	0.225573
YJL123C	0.174981	-0.383053	0.0758006
YHL026C	0.174573	-0.423031	0.0585791
YOL164W	0.17445	-0.191355	0.15568
YLR187W	0.174313	0.811198	0.576303
YPL219W	0.174284	0.893848	0.61096
YPR028W	0.174124	-0.167193	0.165467
YFR039C	0.173986	0.431018	0.416387
YPR023C	0.173847	0.272204	0.349582
YDR503C	0.173838	-0.481036	0.0334372
YDR229W	0.173771	-0.161541	0.167456
YDL006W	0.173239	0.722994	0.538118
YMR020W	0.173082	0.689629	0.523946
YHL002W	0.172763	0.180385	0.30987
YGL005C	0.172596	0.380378	0.393626
YDR147W	0.172527	0.0815725	0.268142
YML121W	0.172401	-0.160491	0.166411
YDL087C	0.172267	0.191749	0.314101
YBR059C	0.171786	0.114939	0.281342
YOR138C	0.171602	0.207739	0.320091
YLR449W	0.171596	-0.365748	0.0793917
YER129W	0.171455	-0.047995	0.2126
YOR197W	0.171243	0.225688	0.327235
YNL157W	0.171187	0.772973	0.55687
YNR013C	0.171179	-0.150846	0.169134
YNR006W	0.171034	0.411777	0.40511
YHR096C	0.170913	1.52386	0.871721
YIR025W	0.170827	-0.198871	0.148597
YKL050C	0.170699	0.0827269	0.266644
YIL033C	0.170615	0.0134341	0.237471
YOL129W	0.170236	-0.00594766	0.228926
YBR111W-A	0.169581	0.726762	0.535733
YDR392W	0.169448	-0.240832	0.129489
YPL074W	0.168905	-0.256793	0.122202
YNL096C	0.168713	0.125557	0.282466
YOL093W	0.168638	-0.706062	-0.0666456
YKL009W	0.167615	-0.0293297	0.216269
YNL009W	0.167593	-0.378174	0.069835
YDL185W	0.167417	-0.282264	0.109898
YMR173W	0.16732	1.19776	0.730958
YBR171W	0.167152	-0.353672	0.079641
YOR122C	0.166021	-0.154856	0.161857
YOR174W	0.1659	-0.225263	0.132177
YCL038C	0.165853	0.0141912	0.232624
YNL130C	0.165678	-0.509597	0.0126004
YBR125C	0.165595	-0.334806	0.0858702
YOR047C	0.165556	0.543556	0.454477
YPL082C	0.165412	-1.12216	-0.244779
YLR361C-A	0.165024	0.0960527	0.266082
YNL149C	0.16497	0.537997	0.451507
YEL031W	0.164679	-0.385476	0.0636105
YOR274W	0.164101	0.363839	0.377471
YOR052C	0.163994	0.993615	0.641673
YOL062C	0.163917	-0.335655	0.0836947
YPL229W	0.163437	-0.0887274	0.18681
YDR030C	0.163427	-0.253885	0.117482
YKL064W	0.163192	0.562486	0.459858
YIL072W	0.163191	-0.00408195	0.222068
YDR368W	0.163049	-0.156314	0.158023
YAL049C	0.162938	-0.0756518	0.191756
YIR027C	0.162798	-0.0332881	0.209384
YCR068W	0.162633	-0.089563	0.185586
YDR357C	0.162162	0.359111	0.373384
YJR016C	0.162057	0.046875	0.242225
YLR298C	0.1619	0.249421	0.327063
YDR324C	0.161808	-0.850174	-0.134536
YLR315W	0.16153	0.129977	0.276531
YLR216C	0.161495	0.805504	0.560012
YLR009W	0.161456	-0.270207	0.108494
YLR373C	0.161415	0.048434	0.242182
YAL023C	0.161392	-0.769318	-0.101052
YDR178W	0.161326	-0.149083	0.159189
YJL127C	0.160985	-0.228485	0.125493
YNL097C	0.160846	0.100178	0.263283
YAL008W	0.160799	0.0806576	0.255039
YDL199C	0.160419	0.348349	0.366977
YJR088C	0.160391	0.284575	0.340181
YPR081C	0.160315	0.261676	0.330487
YGR141W	0.160266	0.216072	0.311295
YFL034C-B	0.160026	0.387066	0.3828
YDL160C	0.159907	-0.123085	0.168561
YDL111C	0.159792	-0.446547	0.0326798
YLR403W	0.159774	-0.200167	0.136066
YPL143W	0.159773	0.391533	0.384401
YPL022W	0.159543	-0.0275015	0.208283
YEL002C	0.159462	-0.466977	0.0237472
YDR531W	0.159409	0.312185	0.350704
YKL007W	0.159352	0.495479	0.42757
YHL029C	0.159275	-0.421778	0.0425146
YFR024C-A	0.158932	0.0867028	0.255552
YDR365C	0.158907	-0.545361	-0.00975335
YFL024C	0.158807	-0.329503	0.0807346
YMR119W	0.158739	0.19922	0.302565
YJR049C	0.15812	-0.105291	0.17409
YDR246W	0.157743	0.418565	0.393544
YIL022W	0.157687	-0.856442	-0.141637
YGR017W	0.157198	0.00724816	0.220323
YML114C	0.157101	-0.30059	0.0910193
YPL094C	0.156737	-0.643937	-0.0534784
YHR195W	0.156688	0.30597	0.345144
YDR272W	0.156541	-0.0403197	0.199647
YHL008C	0.156407	0.654814	0.49125
YLR230W	0.156369	-0.653522	-0.0579006
YNR032W	0.156266	0.0457619	0.235477
YOL013C	0.156229	-0.0241995	0.206074
YBL017C	0.15621	0.056248	0.239818
YLR303W	0.156183	1.15251	0.699891
YPR093C	0.156057	0.0021748	0.216957
YIR015W	0.156038	0.330988	0.354939
YKR090W	0.156013	-0.199299	0.132351
YLR142W	0.155932	1.22536	0.730191
YLR028C	0.155542	-0.207969	0.128201
YNL267W	0.155405	-0.468714	0.0186178
YJR010C-A	0.155264	-0.253052	0.108979
YML006C	0.155086	0.159318	0.281857
YHR025W	0.154864	-0.0697891	0.185461
YGR172C	0.15483	-0.241313	0.113435
YMR028W	0.154808	0.131699	0.269965
YJL133W	0.154624	-0.680306	-0.0710343
YNL265C	0.15457	0.315483	0.34684
YHR046C	0.154275	0.366683	0.368009
YMR208W	0.154151	-0.469255	0.0170315
YPR194C	0.154042	-0.742647	-0.0978297
YAL009W	0.154008	0.147282	0.275636
YCR009C	0.153997	0.887029	0.586096
YGR082W	0.153164	-0.870934	-0.152624
YNR047W	0.152774	0.556532	0.44606
YJL115W	0.152723	-0.631014	-0.0524082
YLR410W	0.15269	-0.15866	0.145803
YPL043W	0.152491	-1.00408	-0.209236
YLL056C	0.152269	0.677606	0.496328
YOR231W	0.152135	0.0370707	0.22735
YJL055W	0.152059	-0.179034	0.136568
YDR477W	0.152036	-0.222759	0.118192
YDL189W	0.151955	-0.403872	0.0420906
YLR196W	0.151951	-0.422217	0.0343871
YLR133W	0.151931	-0.183975	0.134355
YIL127C	0.151917	-0.521002	-0.00710974
YML017W	0.151765	-0.114962	0.16314
YLR242C	0.151706	-0.0530813	0.189048
YER083C	0.151693	-0.265146	0.100029
YCR030C	0.15159	0.0208698	0.219959
YIL114C	0.151522	-0.40101	0.0428222
YDL104C	0.151482	-0.0797238	0.177622
YPL260W	0.150611	-0.229545	0.113798
YKL091C	0.150605	0.817387	0.553189
YDR318W	0.150265	0.341822	0.353226
YBR156C	0.150249	-0.539105	-0.0165165
YER104W	0.149944	-0.0207027	0.200726
YMR054W	0.149818	-0.229067	0.113138
YGL060W	0.149675	0.768577	0.531695
YIL069C	0.149664	-0.0472909	0.189263
YGR179C	0.149571	0.0741073	0.240113
YKR078W	0.149549	0.536814	0.434287
YDL015C	0.148648	-0.401311	0.0395793
YER014W	0.148573	0.0398688	0.22466
YPL110C	0.148566	-0.159545	0.14096
YDR320C	0.14828	-0.000983191	0.207198
YBR200W	0.148164	0.4549	0.398405
YDL014W	0.147881	-0.624302	-0.0548421
YAL034C	0.147733	1.20824	0.714115
YMR115W	0.147408	-0.22832	0.110838
YOR273C	0.147272	0.323401	0.342248
YNR026C	0.146983	0.0795181	0.239578
YHR058C	0.146981	-0.0376514	0.190399
YMR310C	0.146822	-0.383918	0.0448982
YDR236C	0.146744	0.0918267	0.244484
YOR250C	0.146444	-0.22668	0.110481
YCL028W	0.146389	-0.123171	0.153865
YBR201W	0.146155	0.528796	0.427242
YKL041W	0.146065	-0.0811215	0.171162
YPL226W	0.145921	-0.178566	0.130108
YIL138C	0.14574	0.0761424	0.236812
YBR293W	0.145733	-0.403171	0.0356369
YJL157C	0.145605	-1.0932	-0.254109
YOR061W	0.145548	0.233593	0.302687
YNL199C	0.145426	-0.386929	0.0421211
YGL225W	0.145215	-0.242573	0.102478
YNL138W	0.145157	-0.119275	0.154163
YHR194W	0.145118	-0.366146	0.0505098
YER136W	0.145108	0.297785	0.329151
YDL216C	0.144948	0.830379	0.552507
YNL336W	0.144885	0.255435	0.311134
YBR234C	0.144797	-0.17305	0.131204
YJL041W	0.144643	-0.148753	0.141234
YBR044C	0.144506	-0.252481	0.0975506
YPL015C	0.144445	-0.21051	0.1151
YOR368W	0.144394	-0.451354	0.0139622
YLL034C	0.144109	-0.199928	0.119176
YNL295W	0.144016	-0.216535	0.112107
YGR078C	0.143987	-0.766501	-0.118746
YDR154C	0.143796	-0.171011	0.130974
YIL051C	0.143668	-0.219487	0.11049
YKL071W	0.143551	-0.232474	0.104912
YKR030W	0.143421	-0.172872	0.129786
YKR017C	0.143369	0.368696	0.357026
YAL014C	0.143267	-0.0678199	0.17371
YCR076C	0.143093	-0.111731	0.155091
YNL231C	0.142903	-0.0374515	0.186061
YNR007C	0.142691	0.527562	0.422967
YDL237W	0.142675	-0.187636	0.122781
YGR167W	0.142645	-0.0911478	0.163244
YKL195W	0.142592	-0.897235	-0.175128
YPR025C	0.142551	0.0687657	0.230258
YJL010C	0.142165	-0.735446	-0.107688
YDR184C	0.142095	0.314317	0.332821
YJL002C	0.142075	-0.371927	0.0447832
YCR095C	0.141937	0.355772	0.350049
YML101C	0.141742	-0.172056	0.128308
YDR228C	0.141405	0.188859	0.279419
YDL132W	0.141302	-0.0139333	0.194194
YOR245C	0.141136	0.254803	0.306804
YML010W	0.140914	-0.512727	-0.0155696
YGR008C	0.140896	1.1568	0.685111
YHR028C	0.140194	0.174246	0.271972
YGR026W	0.140069	-0.247572	0.0947999
YBR091C	0.139922	-1.03147	-0.234362
YBR145W	0.139777	0.498355	0.407549
YDR055W	0.139547	-0.357925	0.0479185
YFR044C	0.139171	-0.282306	0.0792477
YBR241C	0.138913	0.573804	0.438277
YDR524C	0.138667	-0.0571092	0.173216
YBL090W	0.137929	-1.0547	-0.246272
YML074C	0.137843	-0.464239	0.00145069
YKL023W	0.137614	0.330209	0.334631
YLR371W	0.137352	0.169974	0.267097
YLR419W	0.137326	-0.870169	-0.16948
YPL206C	0.137203	-0.221989	0.102428
YER161C	0.137175	-0.541028	-0.0315028
YMR044W	0.136538	-0.148812	0.13242
YLR429W	0.136514	-0.36792	0.0404343
YOR155C	0.136013	0.443111	0.380281
YDR209C	0.135955	0.408107	0.365526
YNR011C	0.135677	-0.579351	-0.0492116
YKR081C	0.135609	-0.367505	0.0396272
YOR042W	0.13557	-0.133326	0.137869
YBR205W	0.135443	0.101343	0.236222
YHR039C-A	0.135208	-0.0704039	0.163885
YKR050W	0.135108	-0.0551612	0.170174
YDL058W	0.134028	-0.631744	-0.072989
YDL170W	0.1334	0.439528	0.375942
YLR257W	0.133298	0.994366	0.608698
YKL074C	0.132878	-0.295485	0.0668917
YGR191W	0.13273	-0.446952	0.00316022
YHR032W	0.132661	-0.662503	-0.0873817
YDR028C	0.132149	-0.350852	0.0428637
YBR255C-A	0.131384	-0.0294593	0.176923
YHR211W	0.131041	-0.30179	0.0622538
YGR245C	0.130886	-0.638843	-0.0793758
YOL087C	0.130836	0.279287	0.305908
YPR009W	0.130494	0.502061	0.399037
YDL134C	0.130161	-0.0771613	0.155575
YIL067C	0.130002	-0.187624	0.109042
YFL022C	0.129913	-0.250027	0.082755
YNL256W	0.129751	0.072962	0.218137
YDR007W	0.129733	0.459441	0.380323
YOR006C	0.129674	-0.448881	-0.000963673
YOL100W	0.129412	0.055585	0.210477
YDL093W	0.129389	-0.864098	-0.175539
YHL039W	0.129327	-0.41042	0.0148026
YNL072W	0.129092	-0.356199	0.037304
YIR022W	0.128938	-0.384576	0.0252272
YMR145C	0.128685	-0.184466	0.108939
YBL061C	0.128678	-0.16379	0.117609
YBR129C	0.128586	0.65347	0.460513
YJL066C	0.128554	0.239394	0.286691
YML067C	0.128059	0.335291	0.326402
YMR186W	0.127547	0.379258	0.344299
YBR086C	0.1275	-0.162402	0.116914
YCL001W	0.127482	-0.437747	0.00133265
YLR092W	0.127445	0.324423	0.321175
YGR129W	0.127303	-0.384735	0.0233872
YJR054W	0.126781	-0.497837	-0.0246472
YOL138C	0.126532	-0.0754221	0.15237
YMR261C	0.126471	0.610025	0.439986
YGR197C	0.126397	0.203373	0.269233
YGL027C	0.126377	-0.266122	0.0721653
YNL154C	0.126344	-0.0582411	0.159377
YEL063C	0.125831	-0.491008	-0.0228117
YKL002W	0.125821	-0.340847	0.0401999
YDR035W	0.125793	0.347851	0.329216
YNL232W	0.12561	-0.576419	-0.0588984
YCR079W	0.125513	-0.0139038	0.177084
YLR451W	0.125408	0.281884	0.301112
YMR262W	0.125403	0.700108	0.476635
YAL036C	0.12515	-0.303501	0.0551467
YLR025W	0.125073	0.0344466	0.196899
YNL304W	0.124989	0.0776843	0.214955
YJL042W	0.124898	0.144851	0.243046
YNR053C	0.124855	-0.680337	-0.103331
YGR119C	0.124174	-0.462318	-0.0125672
YFR020W	0.124049	-0.459433	-0.0114924
YOL142W	0.124032	-0.375781	0.0235974
YMR266W	0.123982	0.538689	0.407346
YDR232W	0.123762	-0.301303	0.054564
YHR049W	0.123602	-0.103448	0.13743
YOR007C	0.123411	0.245577	0.283708
YNL311C	0.123292	0.764252	0.501268
YHR050W-A	0.123265	-0.372454	0.0241623
YML093W	0.123165	-1.14616	-0.300672
YFL027C	0.123013	0.763681	0.500725
YDL031W	0.122987	-0.605824	-0.0740841
YHR208W	0.122804	0.105658	0.224326
YMR294W-A	0.122664	1.25007	0.704485
YIL003W	0.122598	-0.221495	0.0867967
YPR065W	0.122588	-0.280067	0.0622026
YOR180C	0.122526	-0.549514	-0.0509508
YHR175W	0.122451	-0.438456	-0.00442138
YOL007C	0.122213	-0.901814	-0.199151
YLR248W	0.122193	0.6104	0.435504
YDL019C	0.121701	0.644072	0.449102
YIL109C	0.121691	-0.530198	-0.0437501
YOR056C	0.121515	-0.475241	-0.0208749
YNL260C	0.121507	0.147554	0.240504
YKR079C	0.121384	-0.555404	-0.0546618
YHR115C	0.121367	-0.189314	0.0989684
YKL143W	0.121364	-0.581758	-0.0657447
YOR130C	0.121287	0.419622	0.354451
YDR101C	0.12098	-0.788862	-0.153082
YBL049W	0.120881	0.890039	0.551445
YGR152C	0.12071	-0.0643765	0.150692
YMR022W	0.12064	-0.0187765	0.169754
YBR103W	0.120594	-0.107018	0.132669
YBR149W	0.120416	0.657407	0.453305
YIL115C	0.120294	-0.571023	-0.0623989
YDR440W	0.120223	-0.0764282	0.145105
YBL076C	0.120173	-0.406813	0.00638896
YGR054W	0.120125	-0.44058	-0.00783566
YBL007C	0.12005	0.0390766	0.193395
YHR041C	0.120017	-0.0555788	0.153633
YJR142W	0.119728	0.198902	0.260125
YHR112C	0.119685	0.184604	0.254077
YPR049C	0.119667	-0.0575074	0.152443
YEL013W	0.119614	-0.0704377	0.146959
YLR138W	0.119478	0.269275	0.289389
YNL098C	0.119436	-0.199791	0.0924767
YMR274C	0.11931	-0.861189	-0.185249
YOL061W	0.119051	-0.457709	-0.0161888
YLR354C	0.119032	-0.267727	0.0635254
YIL011W	0.11896	-0.161732	0.107934
YJR059W	0.118921	0.925614	0.564251
YOR260W	0.118879	-0.35292	0.0276037
YGL211W	0.11884	-0.398249	0.00853768
YPL247C	0.118674	0.781557	0.503522
YDR212W	0.118453	-0.334011	0.0350785
YMR306W	0.11843	-0.389716	0.0116735
YER163C	0.118291	0.212109	0.264109
YDR469W	0.118222	-0.0361555	0.159838
YBR210W	0.118131	0.107319	0.219956
YMR197C	0.118001	-0.0783012	0.14191
YLR048W	0.11798	-0.171014	0.102975
YJL212C	0.117755	-0.176078	0.100606
YBR141C	0.117718	-0.204012	0.0888414
YDR265W	0.117611	0.373334	0.331038
YKL122C	0.117379	0.0977741	0.215134
YBR273C	0.11721	-0.00132376	0.173359
YBR269C	0.116991	0.0983636	0.21496
YLR249W	0.116965	-0.584833	-0.0718049
YGL205W	0.116448	-0.856372	-0.186331
YGL001C	0.116349	-0.185579	0.0950929
YML028W	0.115612	-0.328371	0.0343645
YBR235W	0.115595	0.087188	0.208756
YKL090W	0.115577	0.133859	0.228325
YBR290W	0.115261	0.476818	0.371922
YOR066W	0.115073	0.654563	0.446317
YNL215W	0.114914	-0.296118	0.0471444
YKL080W	0.114799	-0.222246	0.0780231
YBR215W	0.114541	-0.304604	0.0431781
YLR106C	0.114496	-0.646284	-0.100274
YPR172W	0.11446	0.551681	0.402473
YKR068C	0.114269	-0.0878005	0.133876
YBR159W	0.114186	-0.215359	0.080249
YJL074C	0.114154	-1.24191	-0.35063
YGR009C	0.114056	-0.4344	-0.0118232
YDL173W	0.113941	-0.163077	0.101926
YDR233C	0.113642	-0.487435	-0.0345316
YCR035C	0.113634	-0.0613239	0.144298
YLR226W	0.113583	0.273388	0.284722
YIL010W	0.113515	0.22621	0.264848
YCR061W	0.113295	0.274764	0.284987
YLR265C	0.113221	0.566533	0.407363
YAL005C	0.112983	0.679852	0.454664
YDR362C	0.112696	-0.13182	0.113694
YPL202C	0.112464	0.182123	0.245204
YDL230W	0.112394	0.0986386	0.21009
YBR161W	0.112165	0.562195	0.404397
YPR066W	0.112141	0.123264	0.220151
YJL176C	0.111981	-0.076884	0.135976
YPR026W	0.11175	0.747182	0.481585
YDR174W	0.11141	-0.167887	0.0971627
YPL131W	0.111214	-0.3259	0.0306319
YOR033C	0.110953	-0.479426	-0.0340867
YOL128C	0.110824	0.0288893	0.179114
YML070W	0.110653	0.487095	0.371237
YOR270C	0.110529	-0.236961	0.0672164
YBR078W	0.110504	-0.24095	0.0655148
YNL308C	0.110438	-0.546598	-0.0628364
YDR132C	0.110153	-0.0949029	0.12643
YNL223W	0.110026	0.890289	0.539777
YGL059W	0.109617	1.26476	0.696501
YBR162C	0.109612	-0.183415	0.0886953
YLR304C	0.10946	-0.321397	0.0306193
YOL148C	0.10905	-0.377271	0.00672454
YDL025C	0.109029	0.654943	0.439922
YBR135W	0.108746	-0.379373	0.0055129
YGR159C	0.108743	-0.167408	0.0944714
YHR201C	0.108716	-0.254387	0.0579367
YPL100W	0.108636	0.214182	0.254508
YKR026C	0.108263	-0.267381	0.0519917
YLR306W	0.108162	0.259766	0.273126
YDR352W	0.108153	-0.583407	-0.0807633
YOL143C	0.108014	1.38391	0.744769
YGR263C	0.107925	-0.199032	0.0803114
YGL063W	0.10762	-0.548404	-0.0666512
YMR178W	0.107594	0.182774	0.240196
YNL322C	0.107338	-0.159666	0.0961964
YOL078W	0.107272	0.159431	0.23005
YDR354W	0.107154	-0.254417	0.0562303
YNR034W	0.106994	0.0761124	0.19478
YDL095W	0.106737	-0.762999	-0.157674
YJL101C	0.106661	0.265039	0.273711
YLL023C	0.106453	0.729425	0.468389
YBL008W	0.106349	-0.540337	-0.0646433
YLR118C	0.106149	-0.17925	0.0866874
YFR010W	0.105726	0.340671	0.30444
YBR082C	0.105661	0.125213	0.213942
YER087C-B	0.105612	-0.612512	-0.095735
YJL198W	0.105585	-0.505793	-0.0509735
YLR301W	0.105515	0.41376	0.334887
YNL058C	0.10547	-0.46522	-0.0340709
YOR188W	0.10529	-0.83555	-0.189693
YJR103W	0.105208	0.350875	0.30816
YLR139C	0.104958	-0.930506	-0.229906
YPL217C	0.104884	-0.632557	-0.104937
YDR037W	0.1046	0.299123	0.285781
YPL207W	0.104291	-0.468293	-0.0366382
YHR036W	0.10417	-0.261524	0.0500113
YER151C	0.104019	-0.428098	-0.0200632
YBL021C	0.104005	0.0265094	0.170719
YFR004W	0.103807	-0.0904228	0.121429
YIL146C	0.103659	-0.0771405	0.126842
YJR060W	0.103647	-0.495268	-0.0486587
YHR077C	0.103473	-0.390082	-0.0047009
YKR095W	0.103463	-0.52918	-0.0630914
YGL091C	0.103461	0.513557	0.374543
YER029C	0.103428	0.064525	0.186049
YGL209W	0.103372	2.19425	1.07983
YHR197W	0.103192	-0.776804	-0.167312
YDR080W	0.102868	-0.0269439	0.147052
YKL075C	0.102751	-0.293329	0.0351234
YOR352W	0.102717	0.552023	0.389881
YIL105C	0.102697	0.619996	0.418388
YIL007C	0.102679	0.630414	0.422741
YOR011W	0.10241	0.3073	0.286838
YGL227W	0.102246	0.207838	0.244915
YNL134C	0.102165	-0.283577	0.0385808
YNL005C	0.10206	-0.563724	-0.0791106
YBL091C-A	0.102039	0.229296	0.253697
YDR293C	0.101988	1.03704	0.592653
YDR363W	0.101953	0.205561	0.243642
YOR005C	0.101915	0.457046	0.349149
YFL033C	0.101738	-0.204899	0.0711389
YGL198W	0.101592	-0.197748	0.0739822
YGR193C	0.101426	-0.0282625	0.144936
YER036C	0.101318	0.059328	0.181579
YOR291W	0.101235	-0.0509647	0.1352
YAR003W	0.10118	-0.331385	0.0174475
YLR369W	0.101069	-0.2433	0.0542967
YLR201C	0.100907	-0.294773	0.0325179
YBR227C	0.100874	-0.122796	0.104661
YKL022C	0.100671	-0.154896	0.0909687
YIL145C	0.100351	-0.120267	0.105155
YKL100C	0.100319	0.127909	0.209279
YEL027W	0.100247	-0.101886	0.112757
YDR391C	0.0998934	1.1203	0.625323
YGL098W	0.0997812	0.174423	0.228218
YOR207C	0.0997094	-0.250433	0.0498287
YJL132W	0.0996371	0.367865	0.30925
YPL032C	0.0995438	-0.448532	-0.0334931
YPR010C	0.0990513	-0.719493	-0.14775
YLL040C	0.0990166	-0.344892	0.0094325
YDR405W	0.0989344	-0.958615	-0.248236
YML027W	0.0988594	-0.746539	-0.159309
YKR086W	0.0988552	-0.14139	0.0946675
YKL084W	0.0987688	-0.345329	0.00898067
YGR002C	0.0987428	-0.0269329	0.142583
YHR162W	0.0987227	-0.0601203	0.128633
YMR013C	0.0984016	-0.553501	-0.0787876
YJL030W	0.098168	0.147231	0.215056
YGL161C	0.0981528	0.0668545	0.181306
YKR028W	0.0981216	-0.308661	0.0236681
YLR292C	0.0979126	0.835815	0.503778
YJL092W	0.0978733	-0.615704	-0.105467
YLR409C	0.0977341	-0.72587	-0.151855
YEL054C	0.0976987	0.111478	0.199542
YPL070W	0.0975593	1.01832	0.579992
YNL316C	0.0975434	0.378503	0.311444
YPR109W	0.0973086	-0.0660815	0.124597
YKR088C	0.0969648	-0.0173078	0.144695
YDR472W	0.0969369	-0.382665	-0.00867594
YNL032W	0.0968608	0.292986	0.274812
YIL075C	0.0966547	-0.34648	0.00620462
YBR163W	0.0965862	0.252478	0.257513
YBR025C	0.096497	-0.109331	0.105565
YDR163W	0.0964706	0.27889	0.268473
YNL071W	0.0961743	-0.315607	0.0186411
YNL124W	0.0961363	-0.105107	0.106947
YGR175C	0.0959471	-0.102731	0.107739
YPR161C	0.0956298	-0.264452	0.0395204
YBL074C	0.0952938	0.535856	0.375045
YBR024W	0.0951848	-0.368078	-0.00445404
YBR281C	0.095184	0.178087	0.224771
YDR499W	0.0951547	-0.528753	-0.0719222
YOR323C	0.0949645	0.0151558	0.15615
YHR100C	0.09494	-0.444315	-0.0367163
YGR143W	0.0948078	0.665352	0.428868
YDL091C	0.0947751	0.413272	0.323034
YDL052C	0.0946374	-1.03322	-0.284208
YIL107C	0.0944891	0.085151	0.185012
YML030W	0.094074	-0.473959	-0.0500971
YNR061C	0.094006	0.137616	0.206507
YPL030W	0.0938901	-0.558041	-0.0855858
YMR277W	0.0938543	-0.405758	-0.0217115
YDR410C	0.0937916	0.10251	0.191541
YKR062W	0.0937704	0.578117	0.39113
YDL001W	0.0932383	-0.690066	-0.141704
YOL125W	0.0930683	-0.488291	-0.0572029
YKR070W	0.0926816	0.196939	0.229969
YPR057W	0.0924724	-0.628564	-0.116722
YOR067C	0.0924566	-0.0981298	0.105884
YNL081C	0.0924383	-0.104962	0.102997
YHR102W	0.0922448	-0.486982	-0.0575466
YPR141C	0.0922272	-0.43873	-0.0373144
YJR130C	0.0921319	0.270211	0.260125
YMR263W	0.0916118	-0.560999	-0.0892979
YBR070C	0.0916061	-0.714398	-0.153686
YJL080C	0.0915774	-0.602152	-0.106607
YOR142W	0.0911468	-0.442542	-0.0400859
YHR019C	0.0910685	-0.153354	0.0812016
YJR135W-A	0.0910223	-0.537549	-0.0800954
YPL123C	0.0909099	1.02463	0.575427
YNL189W	0.0909	-0.201184	0.0609446
YNL242W	0.0908925	0.457085	0.337212
YGR015C	0.0908778	-0.0355214	0.130449
YDL013W	0.0906388	0.343904	0.289435
YCL002C	0.0905608	-0.356212	-0.0044886
YHR001W	0.0903781	-0.403575	-0.0245652
YBR042C	0.0903687	-0.187803	0.0659842
YPR127W	0.0903367	0.49671	0.35324
YCL018W	0.0900928	0.259229	0.253304
YGR239C	0.08995	0.178775	0.219383
YHL021C	0.0896389	1.33373	0.703781
YPL093W	0.0895622	-0.173479	0.0711215
YML020W	0.0894122	0.348702	0.290118
YNL314W	0.0892008	0.309732	0.273533
YPL176C	0.0890692	-0.0960458	0.103085
YGR131W	0.0890071	0.0279016	0.155039
YGR048W	0.0885637	0.242022	0.244424
YCR044C	0.0885018	-0.0425214	0.124934
YOL028C	0.0884718	0.0423134	0.160507
YML115C	0.088413	0.290148	0.264459
YJL156C	0.0883878	-0.29354	0.0194582
YBR202W	0.0883397	-0.359666	-0.00834694
YDR221W	0.088133	-0.0974206	0.101493
YJR050W	0.0880381	0.164015	0.211115
YNL323W	0.0879922	-0.0786417	0.109222
YER119C	0.0879477	0.0900487	0.179973
YKL088W	0.0876687	-0.330506	0.0031638
YDL124W	0.0875912	0.880157	0.511195
YDR487C	0.087449	-0.0748476	0.110225
YKR036C	0.0872811	-0.220725	0.0488184
YDR001C	0.0872322	1.19147	0.641462
YHR007C	0.0870811	0.165856	0.21085
YDR452W	0.0870723	-0.113681	0.0935183
YNL218W	0.0867347	-0.389523	-0.0226187
YDL167C	0.0867278	-0.487898	-0.0639143
YNL301C	0.0866091	-0.10571	0.0963612
YDR059C	0.0865553	0.477264	0.340977
YGL156W	0.0863708	0.315428	0.272854
YGL104C	0.0861471	-0.280329	0.0225726
YBR127C	0.0861032	-0.023219	0.130434
YOL034W	0.086063	-1.15787	-0.345823
YJR010W	0.0859856	1.62207	0.820834
YKL106W	0.0859458	-0.519534	-0.07804
YKL183W	0.0857212	-0.280623	0.0219875
YLR352W	0.0857137	0.386394	0.301926
YKL112W	0.0856535	-0.899224	-0.237713
YGR005C	0.0856012	-0.304505	0.011834
YJR117W	0.0854596	-0.366241	-0.0142301
YNL084C	0.0853862	0.033539	0.153478
YLR175W	0.0852426	-0.453184	-0.0509553
YDR145W	0.0851911	-0.326781	0.00204005
YGL133W	0.0849886	-0.492384	-0.0676831
YPL013C	0.0849125	-0.80379	-0.198463
YCR089W	0.0846553	-0.713151	-0.160701
YHR158C	0.0844512	-0.534315	-0.0858642
YGL040C	0.0843335	-0.683667	-0.148675
YNL230C	0.0843185	0.303337	0.265554
YNL002C	0.0843131	-0.0130558	0.132758
YEL047C	0.0843123	-0.294257	0.0147372
YKL005C	0.0841972	0.266806	0.250091
YDL055C	0.0841008	-0.734224	-0.170146
YDR372C	0.0840249	0.604416	0.391599
YML038C	0.0840146	0.468428	0.334514
YIL005W	0.083979	0.0588622	0.16258
YGR111W	0.0839518	0.651077	0.411103
YMR292W	0.083934	-0.397952	-0.0291939
YGL025C	0.0838856	-0.124813	0.0853902
YKL019W	0.0834202	-0.0339504	0.12302
YLR345W	0.0834144	0.897554	0.513967
YKR046C	0.0833756	-0.268166	0.024672
YBL081W	0.0832952	-0.761231	-0.182355
YDR194C	0.083257	-1.13901	-0.340949
YHR072W	0.0831946	-0.688244	-0.151831
YDL188C	0.083063	0.262157	0.24691
YOL113W	0.0828832	0.176674	0.210837
YCR036W	0.0827692	0.412474	0.309679
YMR099C	0.0822098	0.361862	0.28783
YJR015W	0.0821515	-0.544119	-0.0924732
YDL195W	0.0819041	-0.21178	0.0467411
YMR242C	0.0817974	0.0766593	0.167684
YNL243W	0.0816968	-0.287209	0.0148587
YGL085W	0.0814213	0.641739	0.40444
YGL181W	0.08129	-0.117724	0.0855505
YGL215W	0.0812299	-0.236599	0.0355934
YGR049W	0.0810917	0.23983	0.235401
YFL042C	0.0809152	0.725256	0.438943
YEL046C	0.0806859	-0.209383	0.0464259
YIL042C	0.0806006	0.239998	0.234939
YHR069C	0.0804581	-0.309961	0.00396651
YGR125W	0.0804275	-0.229026	0.0379016
YMR194W	0.0804171	0.0936693	0.173326
YGL110C	0.0802082	-0.0347344	0.119208
YHR006W	0.0800354	0.580295	0.377148
YLR166C	0.0799544	0.205262	0.219659
YKR071C	0.0799404	0.658373	0.409815
YAL016W	0.0795023	-0.0189259	0.125077
YNR009W	0.0791107	-0.345971	-0.0126082
YPL048W	0.079055	0.0421583	0.150229
YBR126C	0.078771	0.931581	0.523212
YLR117C	0.0786854	0.0411834	0.149419
YHR183W	0.0785879	-0.132555	0.0763956
YJR098C	0.0783733	0.336607	0.27307
YER080W	0.0783441	-0.592411	-0.116871
YBR026C	0.078264	0.433951	0.313807
YLR209C	0.0781574	-0.62243	-0.129672
YKR027W	0.0780855	-0.494122	-0.0758988
YGR065C	0.0773324	-0.819587	-0.213313
YBL029C-A	0.0772567	0.743412	0.442595
YBR150C	0.0771718	0.631854	0.395682
YLR020C	0.0771144	-0.160837	0.0629276
YIL053W	0.0770871	0.397239	0.297123
YKR009C	0.0770597	0.135752	0.187347
YBL091C	0.0768228	7.39519e-06	0.130118
YPL069C	0.0765423	-0.0587336	0.10516
YLL035W	0.0763728	-0.51449	-0.0863046
YKL013C	0.0761649	0.205256	0.215547
YNL025C	0.0759355	0.369873	0.284388
YBR286W	0.0755177	0.0833762	0.163692
YLR454W	0.0753413	-0.181094	0.0525029
YKR100C	0.0753185	0.250283	0.233527
YBR165W	0.0751355	0.226177	0.223211
YNR002C	0.0751022	0.401357	0.296698
YPL096C-A	0.0751018	0.256957	0.236093
YEL017C-A	0.074891	0.694762	0.419611
YDL148C	0.0748694	-0.542636	-0.0997482
YBL085W	0.0746641	-0.36906	-0.0271211
YDR188W	0.0745679	-0.300215	0.00166914
YOR172W	0.0745562	0.433943	0.309782
YLR355C	0.0745535	-0.133001	0.0718331
YCR042C	0.0743097	-0.134795	0.0708157
YJL020C	0.0741764	-0.0668916	0.0991702
YGR116W	0.074169	-0.298499	0.00195633
YDR482C	0.0739074	1.01626	0.553478
YBR245C	0.0738742	-0.531064	-0.0959706
YOR090C	0.0738454	0.0532724	0.149244
YER116C	0.0735926	0.361802	0.27846
YIR007W	0.0735862	0.466383	0.322345
YOL130W	0.0733329	0.457194	0.318214
YBR008C	0.073321	0.0716015	0.156368
YHR031C	0.0733156	-0.512208	-0.0886627
YNL272C	0.0732912	-0.379262	-0.0328916
YAL011W	0.0730092	-0.0893509	0.0884782
YJL125C	0.0726347	-0.241347	0.0242791
YGR127W	0.0725417	0.814609	0.467363
YDR223W	0.0725399	0.0544402	0.148318
YOR159C	0.0725006	-0.0330345	0.111563
YDL171C	0.0724471	-0.10195	0.0825808
YBR126W-A	0.0724214	0.70746	0.422262
YBR221C	0.0722772	-0.206586	0.0384807
YDR476C	0.072101	0.136188	0.182152
YLR104W	0.0720021	-0.388984	-0.0383699
YOR049C	0.071713	0.362744	0.276817
YOR129C	0.0717116	-0.616118	-0.134013
YFL046W	0.0716809	-0.108075	0.0791791
YDR040C	0.071531	0.969965	0.53147
YBL040C	0.0715127	-0.215331	0.0339815
YNL224C	0.0714249	-0.00577012	0.121839
YKL130C	0.0711418	-0.499221	-0.0855693
YBR095C	0.0710748	-0.614152	-0.133879
YPR067W	0.0709976	0.123729	0.175726
YHL023C	0.0709362	-0.171606	0.0517075
YCR052W	0.0707774	-0.198015	0.0404515
YNL327W	0.0705658	-0.542978	-0.104559
YDR332W	0.0704337	0.163098	0.191638
YLR057W	0.0703134	-0.301131	-0.00332966
YOR302W	0.0702844	-0.0654526	0.0955532
YGR252W	0.0702729	-0.217334	0.031796
YDL193W	0.0701784	0.184639	0.200402
YKL144C	0.0700969	0.471296	0.320623
YIL120W	0.0700803	0.111242	0.169491
YOR051C	0.0699001	0.53108	0.345501
YNR017W	0.0698225	-0.8559	-0.236699
YCR032W	0.0697864	0.0277156	0.134116
YDL123W	0.0696415	0.285259	0.24205
YDR083W	0.0695762	-0.900751	-0.25579
YHR065C	0.0693826	-0.202531	0.0370435
YOR057W	0.0693537	0.521642	0.340948
YGR271W	0.0692481	-0.507566	-0.0911257
YDR407C	0.0690535	-0.215423	0.0312757
YAL060W	0.0686225	0.20363	0.206685
YBR112C	0.0684302	-0.403297	-0.0482508
YGR106C	0.0684256	-0.386078	-0.041029
YKL021C	0.06821	-0.21369	0.0310881
YLR278C	0.0678697	-0.236954	0.0209553
YLR137W	0.0676562	0.471797	0.318186
YFL001W	0.0675272	0.47772	0.320533
YHR164C	0.0674346	-0.375839	-0.0378066
YLR129W	0.0671829	-0.949476	-0.278835
YOR330C	0.0670913	-0.394185	-0.0458788
YDR498C	0.0669722	0.422396	0.296711
YHR094C	0.0667356	0.371985	0.275297
YLR259C	0.0666784	-0.485658	-0.0847179
YLR192C	0.0666373	0.00681621	0.121929
YLR426W	0.0665453	-0.468358	-0.0776014
YBR170C	0.066167	0.199298	0.202204
YNL040W	0.0661331	0.573859	0.35937
YPL181W	0.0659936	-0.195511	0.0363142
YPR013C	0.065871	-0.502338	-0.092594
YOL001W	0.0657442	0.120265	0.168575
YGR283C	0.0655984	0.20761	0.205075
YKR056W	0.0655968	-0.772044	-0.206087
YJL138C	0.0655743	-0.430574	-0.0627962
YNL195C	0.0655514	3.43397	1.55913
YPL159C	0.0654296	0.5084	0.331134
YLR418C	0.0653697	0.279407	0.234961
YOR032C	0.0653011	1.00579	0.539748
YDR310C	0.0652723	-0.776694	-0.208391
YIL140W	0.0651981	-0.804733	-0.220239
YDR276C	0.0651284	0.496747	0.325917
YJL078C	0.0651058	-0.886645	-0.254717
YAL002W	0.0650893	-0.316505	-0.0154474
YMR243C	0.0646608	-0.0503905	0.095776
YNL288W	0.064535	-0.331487	-0.0223367
YDR481C	0.0643762	0.412085	0.289568
YBR055C	0.064342	-0.0719532	0.0863804
YLR050C	0.0643291	-0.622657	-0.144764
YPL244C	0.0641875	-0.549818	-0.114347
YOR228C	0.0641376	0.11654	0.165269
YKL063C	0.0640447	-0.34797	-0.0297865
YPR165W	0.0638492	0.33318	0.25588
YMR121C	0.0638352	0.0638999	0.142848
YBR057C	0.0636846	-0.141208	0.0566013
YLR372W	0.0636034	-0.695482	-0.176116
YDR328C	0.0635961	0.248421	0.220033
YJL109C	0.0635625	-0.525776	-0.104934
YGL251C	0.0634835	0.479242	0.316786
YNL132W	0.0634639	-0.539036	-0.110607
YOR163W	0.0634357	0.160381	0.182908
YMR005W	0.0633239	-0.242003	0.0139063
YPL258C	0.0632252	-0.388087	-0.0475119
YOR295W	0.0629538	-0.118235	0.0654505
YGR233C	0.0629096	0.328846	0.253042
YLR375W	0.062858	-0.367502	-0.0392708
YPL004C	0.0628155	0.602514	0.367799
YDR049W	0.0627992	-0.358241	-0.0354478
YDR155C	0.0627663	-0.0866819	0.0784899
YPR036W	0.0627499	0.301447	0.24137
YOL066C	0.0626723	-0.739073	-0.19542
YGR029W	0.0626074	-0.0230852	0.105009
YCL035C	0.0625639	0.637903	0.382379
YML015C	0.0623515	-0.59214	-0.134101
YGL163C	0.0622473	-0.659613	-0.162532
YOR381W	0.0621801	0.0534131	0.136652
YDL060W	0.062161	-0.956587	-0.287266
YLR323C	0.0619692	-0.397829	-0.0529631
YLL041C	0.0617333	-0.51529	-0.102517
YGL202W	0.0616181	-0.178138	0.0388604
YDR432W	0.0615867	0.222308	0.206894
YJL209W	0.0614642	0.00793642	0.116789
YER048C	0.0613931	-0.133402	0.0573921
YIL102C-A	0.0613421	-0.236683	0.0139898
YPL194W	0.0611462	0.0799364	0.146663
YKL051W	0.0611008	0.568919	0.35184
YGL134W	0.0610174	0.0200798	0.121401
YPR128C	0.0609315	-0.470472	-0.0845767
YLR114C	0.0606966	-0.331218	-0.0263866
YJR100C	0.0602667	0.334443	0.252525
YDL226C	0.0599186	-0.143549	0.0515345
YPL168W	0.0598518	0.189213	0.191122
YER053C-A	0.0597514	0.810149	0.45162
YKL008C	0.0596119	-0.375868	-0.0463025
YLR146C	0.059515	-0.500227	-0.0986009
YBR133C	0.0592037	-0.451365	-0.0784314
YJL071W	0.0591705	0.168683	0.181767
YDR338C	0.059148	-0.0730566	0.0802844
YHR078W	0.0590716	0.202874	0.19601
YLR059C	0.0589086	-0.327106	-0.0265996
YMR049C	0.0588219	-0.395919	-0.0555747
YBR139W	0.0588094	0.263246	0.221063
YLL050C	0.0586209	0.0946982	0.150119
YDL201W	0.0584419	-0.164358	0.0411995
YGR062C	0.0582814	-0.607651	-0.145025
YLR095C	0.0581303	-0.379684	-0.0495107
YJL070C	0.0579842	0.489703	0.315212
YCR067C	0.0578171	-0.423003	-0.0680317
YIL137C	0.0576443	-0.220341	0.0168384
YPR183W	0.0575277	-0.554199	-0.123409
YIL092W	0.0574457	-0.0453583	0.0900632
YJL185C	0.0572824	0.184673	0.18643
YDL080C	0.0572317	0.221203	0.201707
YPL262W	0.0570419	-0.539602	-0.117809
YGL194C	0.0570218	0.443595	0.294817
YOR358W	0.0565522	-0.714104	-0.191579
YNL307C	0.056439	-0.0609456	0.0824295
YOR060C	0.0562357	0.0659774	0.135478
YLR113W	0.0558477	-0.246598	0.00386983
YIL014W	0.0558352	-0.00132223	0.106799
YGR038W	0.0556904	-0.510832	-0.1072
YGR280C	0.0556277	-0.393934	-0.0582054
YGL115W	0.0553304	-0.155415	0.0415783
YLR035C	0.0553029	-0.121873	0.055626
YPL230W	0.0550768	0.447236	0.294236
YIL124W	0.0549678	0.0921521	0.145089
YGL256W	0.0548182	-0.269497	-0.00685754
YOR212W	0.0547618	-0.113966	0.0583577
YIL018W	0.0547475	-0.156201	0.0406164
YMR217W	0.0546627	-0.849457	-0.250435
YLR016C	0.0544463	0.334267	0.246139
YLR231C	0.054394	0.249073	0.210327
YPR034W	0.0543796	-0.715949	-0.194709
YPL227C	0.0542308	-0.175114	0.0321182
YKL105C	0.0541979	-0.535927	-0.119351
YER100W	0.0541693	0.432554	0.28709
YGR147C	0.0538058	-0.492028	-0.101351
YMR240C	0.0536406	-0.372717	-0.0514558
YDL077C	0.0535993	0.339829	0.247555
YDR051C	0.0533626	0.124878	0.157083
YER123W	0.0531708	0.450683	0.293616
YNL321W	0.0530581	0.125502	0.157015
YOR335C	0.0526507	-0.252663	-0.00214284
YGR122W	0.0526148	0.553078	0.335988
YER057C	0.0526105	-0.172295	0.0315443
YER024W	0.0525327	0.0606233	0.129215
YBR152W	0.0525244	-0.458244	-0.088562
YIL082W	0.0524397	-0.244598	0.00101347
YDL083C	0.0523233	-0.0570079	0.0796186
YOR097C	0.0522857	0.174431	0.176713
YNL059C	0.0522101	-0.390144	-0.0603214
YER087W	0.052163	-0.72773	-0.202057
YBR243C	0.0519003	-0.533904	-0.120993
YGL150C	0.0518663	-0.121241	0.0521643
YMR091C	0.0518439	-0.423957	-0.0749098
YNL110C	0.0516641	-0.0681147	0.0742422
YOR173W	0.0516402	1.51369	0.738099
YGR118W	0.0515934	0.468008	0.299176
YMR088C	0.0515866	-0.501961	-0.107927
YDR457W	0.0515124	-0.0747575	0.0712896
YLR199C	0.0515119	-0.375947	-0.0551199
YKL214C	0.0515096	0.441151	0.287813
YDL145C	0.0509441	-0.572376	-0.138177
YAL029C	0.0505462	-0.552842	-0.13041
YLR344W	0.0505023	0.135004	0.158231
YLR271W	0.0504811	0.829084	0.449514
YCR015C	0.0503531	0.222869	0.194946
YDL057W	0.0497479	0.33437	0.241087
YPR063C	0.0497181	-0.334665	-0.0397396
YCL039W	0.049696	0.346766	0.246233
YCL052C	0.0495206	0.412767	0.273744
YJL154C	0.0495073	0.546079	0.32968
YHL011C	0.0494251	-0.148476	0.0380862
YDR195W	0.0494038	-0.528554	-0.121456
YER093C	0.0493675	-0.225265	0.0057954
YLR440C	0.049296	-0.525514	-0.120296
YDL005C	0.0491054	-0.0190757	0.0920489
YNR054C	0.0490841	-0.30962	-0.0299155
YPR169W	0.0490503	-0.230482	0.00326202
YCL043C	0.0490277	-0.444848	-0.0867321
YBL019W	0.0488151	-0.0879628	0.0628222
YIR004W	0.0486089	-0.631742	-0.165626
YIL153W	0.0485777	0.205335	0.185662
YML109W	0.048553	-0.877173	-0.268694
YER088C-A	0.0482749	0.00166845	0.0998545
YNL252C	0.0479467	-0.789312	-0.232476
YDL137W	0.047929	-0.150525	0.0356037
YLR055C	0.0478592	0.000148789	0.098766
YHR199C-A	0.0478536	-0.283799	-0.0204129
YPL076W	0.0478403	0.098161	0.139881
YPR133C	0.0477704	-0.209538	0.0106641
YAL046C	0.0477125	0.026725	0.109761
YOL004W	0.047583	-0.394921	-0.0673442
YKL197C	0.0474136	-0.0639374	0.0713857
YGR282C	0.0473064	-0.115152	0.0497745
YGL174W	0.0471985	0.061598	0.12384
YHR070W	0.0471483	-0.443961	-0.0883981
YLR008C	0.0470929	-0.653856	-0.176551
YER098W	0.047019	0.824192	0.443706
YDR113C	0.0467722	-1.08195	-0.356572
YHR024C	0.0467227	-0.322674	-0.0379555
YDL036C	0.0465654	-0.164997	0.0280509
YDR490C	0.0463453	-0.01202	0.0920168
YKL114C	0.046321	0.0841304	0.132345
YDR119W	0.0462074	-0.0996116	0.0551051
YGL087C	0.0461489	-0.00966976	0.0927903
YFR041C	0.0461387	-0.479286	-0.104319
YOR217W	0.0461253	-0.698867	-0.196491
YDL135C	0.0460933	0.126638	0.149938
YPL208W	0.045877	-0.663923	-0.182095
YJL178C	0.0458087	0.203752	0.181994
YJL062W	0.0457954	-0.623851	-0.165365
YER133W	0.0456096	0.335162	0.236931
YNL264C	0.0455077	0.680921	0.381936
YHL020C	0.0454979	-0.544612	-0.132431
YDR088C	0.0454866	-0.633215	-0.16963
YGL223C	0.0454353	-0.257674	-0.0120711
YHR182W	0.0453754	-0.418171	-0.0794968
YPL220W	0.0452837	-0.0820496	0.0614742
YBL067C	0.0452313	0.0284813	0.107807
YDR284C	0.0452079	-0.459457	-0.0970062
YHL001W	0.0451689	0.140921	0.15493
YLR204W	0.0451351	-0.457501	-0.0962639
YJR085C	0.0451018	0.112909	0.143101
YLR027C	0.0449609	-0.12496	0.0431144
YKR077W	0.0449144	-0.427501	-0.0839122
YDR186C	0.0445036	-0.16558	0.0255704
YPR170W-B	0.0444402	-0.242513	-0.00678716
YDR383C	0.0443906	-0.351483	-0.0525756
YNL286W	0.0443657	-0.288562	-0.0261946
YKL222C	0.0442887	0.0663145	0.122663
YGL208W	0.0441856	-0.134858	0.0381197
YPL010W	0.0441504	0.0147113	0.100856
YKR004C	0.0441205	-0.505804	-0.117637
YAL030W	0.0439922	0.364823	0.247626
YDL225W	0.0439311	-0.196945	0.0117854
YNL024C-A	0.0437186	-0.10539	0.0499809
YKL204W	0.0436524	-0.28478	-0.025381
YNL016W	0.0435806	-0.0860335	0.0579551
YIL014C-A	0.0434817	-0.00729644	0.0908937
YDR456W	0.043431	-0.111634	0.0470484
YGR121C	0.043428	0.507507	0.306899
YHR202W	0.0432814	0.178943	0.168841
YHR076W	0.0431482	-0.395337	-0.0723286
YNL172W	0.0429843	-0.707312	-0.203442
YKL025C	0.0428566	0.0426012	0.111158
YGR089W	0.0426963	-0.348246	-0.0530544
YKR018C	0.042632	0.586445	0.339166
YLR189C	0.0422338	0.122815	0.144148
YFR045W	0.0422013	-0.515834	-0.123928
YLL015W	0.0421847	-0.110071	0.0463528
YML053C	0.0420657	0.46009	0.28552
YIL062C	0.0419697	0.247835	0.196333
YFL008W	0.0419522	-1.13773	-0.385207
YDL208W	0.0418652	-0.234888	-0.00637936
YKL039W	0.0418518	-0.624031	-0.169717
YFR002W	0.0415184	-0.058025	0.0674737
YKL028W	0.0411979	-0.110113	0.0452647
YOL073C	0.0409618	0.0889007	0.128535
YDR062W	0.0408412	-0.11733	0.0418489
YPR098C	0.0407826	0.164736	0.160169
YMR024W	0.0407566	-0.973213	-0.317457
YCL045C	0.0407547	-0.287806	-0.0297934
YML116W	0.0406205	0.223421	0.184623
YDR404C	0.0405254	-0.167244	0.0205576
YOL055C	0.0405018	0.237996	0.190611
YLR221C	0.0404949	-0.755185	-0.226234
YPL053C	0.0404672	0.155903	0.156119
YBL105C	0.0404297	-0.16772	0.0202542
YOR363C	0.0404039	0.0152707	0.0970273
YGR080W	0.0402926	0.320516	0.225018
YPL006W	0.0402187	0.492031	0.296923
YER076C	0.0400282	0.0108016	0.0947441
YOR375C	0.0398429	-0.6928	-0.200759
YFL025C	0.0395571	-0.766286	-0.23191
YKL017C	0.0395259	0.0980489	0.130817
YNR022C	0.0394924	-0.697497	-0.20311
[truncated: 2,972 more rows]

## Sheet: Fig. 7B II
Supplementary Table S5 List of distance values for genes in the comparison of puf1Δpuf2Δ/WT α and a multiplication of the single knockouts divided into their isogenic wildtypes (Tend/T0; Fig. 7II).
Differentially expressed genes defined as genes with values within two standard deviations from the trend-line.
Red - Two standard deviations above the trendline
Grey - close to the trendline
Blue - Two standard deviations below the trendline
Red with green background - Two standard deviations above the trendline and binds to Puf1 and/or to Puf2 (Gerber et al. 2004, Porter et al. 2015)
Blue with green background - Two standard deviations below the trendline and binds to Puf1 and/or to Puf2 (Gerber et al. 2004, Porter et al. 2015)
Gene name	Distance from the trend line	X coordinate	Y coordinate
YMR120C	1.62489	-1.95686	0.505706
YGR161C	1.476	0.914509	2.57073
YPL163C	1.23918	0.262301	1.75759
YDR043C	1.17956	0.481252	1.85369
YPL250C	1.15587	-2.66198	-0.64418
YMR189W	1.12256	-1.98932	-0.158423
YCR005C	1.0616	-2.08305	-0.309509
YER081W	1.04228	0.341781	1.56966
YER158C	1.03333	-0.49217	0.903548
YDR222W	0.979882	0.24699	1.4159
YPL036W	0.94789	0.517223	1.58739
YPR036W-A	0.945068	-1.21227	0.225982
YJL144W	0.942685	0.902979	1.88363
YCR007C	0.923153	1.50176	2.3289
YOR385W	0.910786	2.24749	2.89865
YFR034C	0.906672	-0.341498	0.860806
YOR003W	0.902901	-0.191374	0.973873
YIL117C	0.90206	1.44575	2.25811
YKL043W	0.896573	-0.0733616	1.05848
YOL011W	0.889379	-0.400232	0.792709
YDR171W	0.88136	1.16295	2.00977
YPR040W	0.880618	0.209375	1.26017
YER130C	0.880563	-0.306776	0.854871
YDL218W	0.873263	0.967038	1.84566
YLR058C	0.858302	-1.93539	-0.452053
YGL023C	0.856967	0.0388106	1.09619
YPR154W	0.839367	0.290635	1.27152
YKL095W	0.836532	-0.156863	0.916589
YDL173W	0.835541	0.472835	1.4097
YGR138C	0.830878	-3.04711	-1.35973
YMR111C	0.830806	-0.892364	0.331867
YDR464W	0.828361	-0.532636	0.611181
YGR146C	0.827734	0.318857	1.27889
YCL030C	0.826941	-1.29677	0.00945627
YDL012C	0.816384	0.532394	1.43211
YHR180W	0.816185	-0.0477877	0.976355
YIL153W	0.815608	0.657401	1.52927
YNL036W	0.815115	1.32954	2.05633
YHL020C	0.806741	-0.850736	0.333953
YBR231C	0.804456	-0.309179	0.756225
YKL195W	0.801224	-0.200002	0.83783
YPR035W	0.797443	0.143892	1.10301
YJL115W	0.797198	0.980066	1.75918
YBL016W	0.7969	0.164042	1.11814
YBR289W	0.792872	-0.702429	0.432757
YNL014W	0.782271	0.425844	1.30509
YDR229W	0.779833	0.378537	1.26485
YKR097W	0.779691	0.626945	1.45969
YGR258C	0.773233	0.109702	1.04539
YER151C	0.771254	0.358661	1.23833
YML113W	0.770629	-0.588264	0.494108
YLL021W	0.769429	-0.164376	0.825378
YAL019W	0.76432	-0.255865	0.747053
YIL159W	0.760862	-0.730814	0.369775
YLR142W	0.759626	1.56478	2.17048
YLR042C	0.750188	1.37229	2.00735
YGR189C	0.747452	-0.576997	0.473488
YMR114C	0.739687	0.500277	1.30938
YBR230W-A	0.739147	-0.87928	0.225607
YIR025W	0.738751	-0.181481	0.772944
YDR275W	0.730787	-0.251738	0.707662
YER034W	0.727552	-0.503047	0.506246
YNL077W	0.725192	1.281	1.9039
YOR381W	0.725148	0.0719137	0.954591
YLR267W	0.718858	-0.531188	0.473099
YPL256C	0.718571	-0.0547099	0.846817
YER075C	0.715191	-0.654716	0.371455
YGL045W	0.713756	1.83235	2.32223
YKR080W	0.711327	-0.0609799	0.832685
YMR172W	0.707607	-0.371608	0.584081
YMR136W	0.70477	-0.177648	0.732751
YJL118W	0.701716	-0.989456	0.0915191
YHL016C	0.701098	-0.365625	0.580503
YER045C	0.697766	1.06647	1.7006
YBR291C	0.696591	-0.629035	0.367969
YNL065W	0.694909	-1.44347	-0.273584
YGL127C	0.694092	0.738761	1.43865
YOL032W	0.693147	0.949768	1.60311
YDR381C-A	0.68818	0.194115	1.00353
YDL127W	0.684501	-0.125737	0.747737
YIL154C	0.684031	-0.359918	0.563285
YIL065C	0.678598	-0.215917	0.669433
YER091C	0.678572	0.532567	1.25703
YMR199W	0.676548	0.584538	1.29526
YKL155C	0.672332	-0.490949	0.445539
YBR071W	0.672229	0.266325	1.03994
YDL119C	0.672212	0.080804	0.894269
YDR392W	0.670165	-0.220934	0.654773
YDR049W	0.668943	-0.142437	0.714846
YLR139C	0.661018	-0.48786	0.43358
YGL163C	0.657087	-0.386895	0.507849
YER020W	0.652887	0.257795	1.00866
YKR019C	0.651296	0.4572	1.16319
YPL049C	0.649808	0.00317913	0.804842
YNL271C	0.648687	-0.435285	0.459179
YPL089C	0.648029	0.423449	1.13253
YHL029C	0.645951	-0.703382	0.245218
YFL008W	0.645116	-0.4668	0.429897
YBR182C	0.642832	1.19595	1.73242
YPR121W	0.640683	-0.217899	0.619673
YDL223C	0.640438	1.36024	1.85836
YKR013W	0.637809	-0.377524	0.490697
YPL223C	0.635646	1.07007	1.62446
YMR240C	0.635442	0.0762105	0.843915
YLR223C	0.634666	-1.00552	-0.00633505
YLR452C	0.634205	0.057055	0.827303
YHL026C	0.633677	-0.417073	0.454394
YNL116W	0.629881	-0.0756061	0.717653
YBL029W	0.62838	-0.505387	0.378323
YPR093C	0.623923	-0.0842724	0.703275
YIR038C	0.623887	0.644781	1.27561
YBL033C	0.623718	0.0609274	0.81701
YKL128C	0.622142	0.0378783	0.796911
YFR019W	0.621246	-0.0857822	0.698686
YDR285W	0.619689	-0.524508	0.352263
YPR192W	0.61706	0.172688	0.89629
YHR011W	0.61665	-0.941975	0.0206458
YFL023W	0.615969	-0.655673	0.244555
YPL222W	0.615835	0.178364	0.899187
YOR359W	0.614569	-1.72058	-0.593284
YPR152C	0.612737	0.471168	1.12513
YOL043C	0.612555	0.174144	0.891705
YOL006C	0.608844	-0.207714	0.58719
YJR146W	0.607323	-0.384202	0.446695
YML021C	0.60719	-0.0013078	0.747137
YLR234W	0.606932	-0.166258	0.617307
YIL046W	0.606866	-0.110495	0.661001
YJR129C	0.60594	-1.06109	-0.0864864
YLR074C	0.605404	-0.0873741	0.677296
YDR223W	0.604807	0.00154257	0.746344
YER182W	0.604033	-0.170807	0.610049
YJR096W	0.60129	1.70976	2.083
YPL177C	0.598461	-0.314414	0.490219
YLR359W	0.597928	-0.706828	0.181458
YCL044C	0.597766	0.00457314	0.739773
YOR129C	0.595408	-0.714363	0.172337
YDR228C	0.594349	0.166209	0.862328
YGR231C	0.592063	-0.28548	0.5048
YGL156W	0.591613	0.990111	1.5057
YBR162W-A	0.589731	0.944267	1.46731
YIR003W	0.589201	-0.32747	0.468195
YDR103W	0.588856	-0.107217	0.640678
YLR151C	0.58874	-0.142018	0.613208
YKR036C	0.58833	-0.66838	0.19944
YDR405W	0.588214	0.0182092	0.738334
YNL166C	0.587145	-0.473822	0.350682
YKR049C	0.586449	0.410927	1.04441
YML060W	0.58445	-0.24579	0.526283
YER080W	0.584007	-0.0737316	0.660802
YCR102C	0.583797	-0.210721	0.552985
YOR221C	0.583232	0.457361	1.07678
YER103W	0.582317	1.29903	1.73641
YNL278W	0.581741	-0.125134	0.617565
YOR078W	0.580758	0.0615629	0.762892
YFL016C	0.576907	0.536079	1.13054
YHR044C	0.570636	0.339603	0.968312
YGR268C	0.56812	0.207539	0.861429
YLR205C	0.568032	0.449968	1.05165
YHR124W	0.56631	-0.275362	0.480003
YBR284W	0.565891	1.25659	1.6822
YNL300W	0.565539	-0.685716	0.156854
YIR010W	0.564952	-0.180133	0.553041
YCL029C	0.563568	0.0929429	0.765673
YCL061C	0.563069	-0.858406	0.0181349
YOR137C	0.562008	0.362179	0.975067
YHR003C	0.56184	-0.279949	0.470719
YCL034W	0.560422	0.197814	0.844008
YMR295C	0.559485	-0.0801705	0.624571
YDR274C	0.558887	0.450461	1.04041
YAL024C	0.558661	-0.942491	-0.0534853
YER017C	0.556032	-0.168316	0.550978
YBR150C	0.551815	-0.0413858	0.645269
YPL204W	0.551178	0.345606	0.948287
YKR099W	0.550979	-0.87175	-0.00771277
YKL220C	0.548849	0.0537769	0.716211
YPL030W	0.546939	-0.951263	-0.0752746
YHL024W	0.546699	-0.789638	0.0513114
YCL054W	0.545818	-0.201338	0.512066
YJL054W	0.542745	-0.595461	0.198734
YER132C	0.542513	0.0455022	0.701658
YLL058W	0.542437	0.618849	1.1517
YGR161W-C	0.541465	0.239582	0.852698
YBR157C	0.540289	-0.685807	0.12468
YPR034W	0.539856	-0.820347	0.0185025
YNL164C	0.539514	0.0982488	0.739258
YMR207C	0.536964	-0.299826	0.423486
YLR099C	0.536799	0.320191	0.910053
YFL046W	0.536582	-0.192729	0.507084
YMR124W	0.535942	-1.1441	-0.240652
YGL181W	0.535445	0.0520077	0.69778
YLR125W	0.534424	-0.296381	0.422962
YNL223W	0.534248	0.743166	1.23889
YOR188W	0.533075	-0.395149	0.343703
YCR014C	0.532451	-0.0377485	0.623506
YKL101W	0.532204	-0.0930967	0.579738
YDR296W	0.52616	-0.526462	0.23182
YER065C	0.525935	-0.147391	0.529142
YNL279W	0.524379	-0.0446049	0.60786
YOR054C	0.523777	0.0247751	0.661565
YLR417W	0.523422	0.476389	1.01568
YMR121C	0.522621	0.181736	0.783326
YFL038C	0.521326	0.0883167	0.708335
YLR377C	0.520957	-0.182566	0.495197
YOR271C	0.520641	0.058922	0.684387
YDR420W	0.520288	-0.889181	-0.0604177
YNL042W	0.519534	0.882641	1.32968
YAL044C	0.519227	-0.765259	0.0355258
YGL212W	0.518778	-0.865549	-0.0437832
YDR273W	0.518246	-0.121162	0.539958
YKL052C	0.517678	-0.426596	0.299439
YLR382C	0.517588	-0.707744	0.0785963
YGL194C	0.517285	0.609097	1.11206
YIL034C	0.517261	-0.220941	0.460369
YOR348C	0.516804	-1.20419	-0.312159
YNR010W	0.514405	1.44018	1.76088
YGR021W	0.514298	-0.435282	0.288323
YIR027C	0.512559	-0.410892	0.305261
YMR192W	0.51218	0.170759	0.761434
YPR075C	0.511784	0.094917	0.701387
YNL252C	0.511501	-0.288467	0.400031
YGR110W	0.510818	0.473318	0.997241
YIL156W-B	0.510712	0.237745	0.812157
YJR004C	0.50822	-0.786209	0.00508313
YDR490C	0.507637	-0.397024	0.309891
YNR006W	0.506098	0.593973	1.08597
YHR146W	0.505932	0.509182	1.01919
YDR186C	0.504998	0.0197364	0.633735
YLR393W	0.504286	-0.0687752	0.563339
YAL054C	0.5035	-0.911459	-0.0992516
YLR390W	0.503312	0.0405001	0.647893
YML062C	0.500784	0.443074	0.960739
YIL136W	0.50044	0.528137	1.02708
YDR488C	0.50031	-0.724163	0.0437383
YMR273C	0.499759	0.29245	0.841181
YPL181W	0.499163	0.11185	0.698634
YDR036C	0.49827	0.033315	0.635841
YIL066C	0.496975	-0.0274452	0.586492
YER054C	0.49654	0.386753	0.911126
YOL115W	0.496183	-0.525577	0.194402
YNL053W	0.495513	-0.205478	0.44486
YJR147W	0.49551	-1.01294	-0.189082
YFR004W	0.495469	0.317838	0.855659
YBR279W	0.494272	-0.0276317	0.582909
YMR194C-B	0.493898	-0.596506	0.13581
YDR207C	0.493246	0.641804	1.10718
YMR190C	0.492853	-0.194514	0.450086
YOR062C	0.492751	1.55021	1.81974
YKR048C	0.491431	-0.356101	0.321416
YMR170C	0.490709	0.0796225	0.662585
YNL290W	0.489951	-0.0579219	0.553635
YPL082C	0.4894	-0.979934	-0.170938
YML027W	0.489146	-0.663013	0.0775547
YMR263W	0.489114	-0.24895	0.402594
YML015C	0.48766	-0.358231	0.31495
YDL220C	0.487482	-0.0207261	0.579699
YGL179C	0.487033	0.393064	0.903994
YGL128C	0.486966	0.572658	1.04491
YCL025C	0.485272	-1.79946	-0.819593
YEL021W	0.484487	0.508238	0.99118
YLR245C	0.484253	-0.183501	0.447798
YER144C	0.483938	0.931379	1.32269
YCR089W	0.483644	-1.30515	-0.433585
YBR275C	0.483644	0.271673	0.80438
YLR314C	0.48301	0.0480916	0.628041
YIL061C	0.482394	-0.648713	0.0801963
YJR138W	0.482087	-0.394648	0.279272
YLR077W	0.481636	-0.221687	0.414491
YOR233W	0.48112	-0.611817	0.107544
YNL039W	0.480796	-0.0860616	0.519903
YKL029C	0.480588	-0.193318	0.435431
YLR355C	0.480266	-0.708545	0.0305165
YMR089C	0.480135	-0.499974	0.194099
YDR511W	0.479868	-0.530815	0.169547
YGL210W	0.479794	-0.336394	0.322092
YGL226W	0.479573	-0.230223	0.405167
YGL178W	0.479544	0.0506869	0.625672
YDR485C	0.478466	0.0880132	0.653607
YCR038C	0.478303	0.435593	0.926284
YJR021C	0.478124	-0.253817	0.384801
YPL026C	0.477667	-0.728578	0.0114858
YNL097C	0.477554	-0.13198	0.47973
YEL077C	0.47719	-0.239854	0.394575
YMR302C	0.476334	0.0961477	0.657282
YGL203C	0.476167	0.0947264	0.655954
YAR035W	0.475785	-1.80601	-0.836802
YMR219W	0.475678	-0.649192	0.0712819
YCR059C	0.475343	-0.680935	0.0459352
YBR169C	0.474842	1.11435	1.45478
YHR107C	0.474629	-0.0985185	0.502283
YDL056W	0.474198	0.0113451	0.587989
YOR349W	0.474188	-0.812446	-0.0587827
YDR514C	0.474177	0.00296367	0.581382
YOR337W	0.47357	-0.482568	0.199418
YDR386W	0.473366	-0.746807	-0.00829448
YJL066C	0.472973	0.662748	1.09785
YML020W	0.471265	0.179901	0.716593
YGR270W	0.471178	-0.11694	0.483432
YOR044W	0.47037	0.868246	1.25587
YMR225C	0.470276	0.53412	0.993432
YCR060W	0.468724	0.00708486	0.577684
YIL135C	0.468465	0.154231	0.692879
YDR068W	0.46773	0.236695	0.756686
YOR153W	0.467415	-0.798045	-0.0560876
YLR247C	0.467363	0.468354	0.938096
YBR264C	0.466556	0.176351	0.707819
YBR188C	0.46554	-0.448951	0.215602
YBR227C	0.464929	0.282607	0.789172
YOR036W	0.464917	0.920399	1.28989
YGL234W	0.464854	-1.05405	-0.26033
YJR119C	0.463374	0.250205	0.761755
YKL203C	0.462022	-0.324923	0.308504
YJL102W	0.461732	-0.0570072	0.518476
YJL147C	0.461541	0.27568	0.779425
YOR257W	0.46146	0.331765	0.823355
YLR438C-A	0.461142	0.555194	0.998365
YMR068W	0.460643	-0.712608	0.00237982
YFR033C	0.460511	0.157985	0.685714
YGR029W	0.460179	-0.409999	0.239367
YLR397C	0.459818	-0.511508	0.159215
YDR316W	0.459772	-0.441575	0.214059
YPL233W	0.458142	0.355129	0.83748
YLR057W	0.458006	-0.543722	0.131619
YDR501W	0.457615	-0.364561	0.271781
YEL012W	0.457317	0.650668	1.06846
YER016W	0.456247	0.218206	0.727572
YMR030W	0.454628	0.987752	1.32968
YKR090W	0.454363	-0.174166	0.417126
YDL233W	0.45436	1.50557	1.73588
YBR082C	0.453715	0.552769	0.987018
YOR138C	0.45352	-0.192431	0.401713
YGR271W	0.451847	-0.569032	0.103917
YDR425W	0.451474	0.327731	0.807492
YOL109W	0.450738	1.20066	1.4919
YER064C	0.450287	-1.57166	-0.685226
YNL124W	0.448648	0.287569	0.772368
YPL170W	0.448321	-0.157046	0.422885
YJL112W	0.447045	0.0449607	0.579858
YGL035C	0.446374	0.575429	0.995475
YNL007C	0.44621	1.28853	1.55512
YER069W	0.44608	-1.02118	-0.258396
YMR255W	0.445904	0.39397	0.852414
YPR065W	0.445258	0.345293	0.813377
YPR057W	0.445131	0.0261151	0.56263
YAL010C	0.444351	0.642895	1.04587
YDL020C	0.443847	1.30749	1.567
YOL126C	0.443353	0.197485	0.694911
YDR462W	0.443023	-0.0552577	0.496063
YKR039W	0.442728	-0.0850573	0.472292
YIL140W	0.442622	-0.646256	0.0315611
YIL042C	0.442467	0.326638	0.795183
YPR173C	0.442398	-0.384396	0.236863
YJL149W	0.442101	0.214819	0.706928
YLR373C	0.442072	0.191339	0.688458
YHR200W	0.441851	0.161687	0.664896
YJL098W	0.441735	-0.503552	0.14247
YGL144C	0.441677	0.583621	0.995936
YMR004W	0.441398	0.338277	0.802962
YPR125W	0.44086	0.157404	0.660274
YER087W	0.440846	-0.519307	0.128971
YER061C	0.440606	-0.427491	0.200751
YLR069C	0.438889	-0.319494	0.283355
YJR049C	0.437864	-0.309035	0.290263
YOR189W	0.437696	-0.217292	0.362077
YKR029C	0.43747	-0.585354	0.0728247
YFR020W	0.435789	-0.158229	0.406023
YNL201C	0.434091	0.209252	0.692375
YDR249C	0.433937	-0.150761	0.409531
YCL039W	0.433429	0.201113	0.685143
YGL025C	0.433262	-0.621305	0.0392494
YMR256C	0.432901	0.18273	0.670039
YGL208W	0.432667	-0.112887	0.437652
YOR089C	0.432487	0.164999	0.655592
YNR004W	0.43116	-0.00861311	0.517602
YGR140W	0.430905	-0.218944	0.352146
YDR527W	0.430559	0.0326424	0.549228
YGR006W	0.429588	-0.0436367	0.488107
YKL125W	0.429495	-0.141576	0.411096
YOR231W	0.429195	0.627568	1.01457
YPR001W	0.428462	-0.706476	-0.0337203
YCR047C	0.428312	-0.558444	0.0823089
YDL122W	0.427945	0.0254093	0.540225
YFL021W	0.427201	-0.545514	0.0910479
YIL075C	0.426265	0.188047	0.665775
YFR029W	0.425695	0.48225	0.896031
YMR115W	0.42478	0.100584	0.595222
YOR378W	0.424718	-0.759614	-0.0801995
YKL027W	0.424425	-0.230376	0.334933
YFR008W	0.423976	-0.0293056	0.492223
YIL155C	0.422468	1.20272	1.45757
YJR061W	0.422441	0.237122	0.699444
YLR126C	0.422066	-0.0396668	0.48166
YBL058W	0.421203	0.104286	0.593579
YIL014C-A	0.420903	-0.973851	-0.253247
YMR195W	0.420023	-0.419829	0.180598
YOR223W	0.419509	-0.185925	0.363581
YGL143C	0.41846	-0.448454	0.156136
YJL153C	0.417302	-0.0461675	0.470499
YDR475C	0.416904	0.0457807	0.542181
YLR437C	0.416762	-0.815728	-0.13437
YDR163W	0.416324	0.136326	0.612531
YER041W	0.41621	0.111207	0.592665
YDR473C	0.416102	0.273509	0.719952
YMR156C	0.414945	0.092382	0.576278
YDR088C	0.414481	0.232428	0.685638
YGL038C	0.41427	-0.154991	0.381207
YBR273C	0.414196	0.174326	0.639659
YML076C	0.413995	-0.015542	0.490338
YOL081W	0.41378	0.0764745	0.562307
YNL331C	0.413317	-0.523115	0.0909809
YDR113C	0.413048	-0.188151	0.35362
YEL023C	0.412938	-0.463914	0.136979
YDR507C	0.412816	-0.520619	0.0923047
YHR131C	0.412147	0.262903	0.706596
YMR043W	0.412079	-0.0157235	0.48776
YJR072C	0.412057	-0.0639904	0.449838
YMR034C	0.412012	0.268239	0.710613
YLR414C	0.41165	0.35554	0.778694
YMR091C	0.411575	-0.401518	0.184232
YDL070W	0.411104	0.398779	0.811946
YGL113W	0.410328	-0.01245	0.488104
YBR136W	0.410277	-0.0727584	0.440691
YKL190W	0.409517	0.196474	0.651099
YMR160W	0.408502	-0.0676774	0.442423
YPL040C	0.40832	-0.485254	0.114353
YDL031W	0.408269	-0.424974	0.161615
YGL166W	0.408024	0.149831	0.612582
YMR085W	0.40689	1.2247	1.45502
YLR055C	0.406887	0.0667607	0.545918
YLR206W	0.406443	-0.192084	0.342134
YFL002C	0.406194	0.241801	0.682461
YPL055C	0.406184	-0.243326	0.301575
YHR112C	0.406116	0.314502	0.739439
YER037W	0.405823	-0.264397	0.284573
YOR058C	0.405786	-0.878463	-0.197577
YLR369W	0.405366	0.322761	0.74497
YHL043W	0.40526	0.00339862	0.494104
YOR128C	0.404376	-0.696022	-0.0561361
YER079W	0.404141	1.0205	1.29121
YPR182W	0.403843	-0.771041	-0.11571
YGL133W	0.40305	-0.446944	0.13773
YMR300C	0.40299	-0.839477	-0.170524
YKL068W	0.402433	-0.59356	0.0218374
YJR010C-A	0.402397	-0.136304	0.380783
YKL103C	0.402182	0.454799	0.844584
YDL010W	0.40201	0.0611981	0.535351
YBL054W	0.401425	0.299785	0.721921
YBL022C	0.401276	-0.53891	0.0632718
YHR040W	0.400258	0.087707	0.553935
YDR421W	0.399458	0.416074	0.810719
YHR038W	0.399429	0.20886	0.647998
YOR358W	0.399166	-0.409943	0.161842
YIR029W	0.39895	0.563494	0.925812
YNL277W	0.398787	-0.464893	0.118218
YHL007C	0.397936	0.00753928	0.488044
YKL074C	0.397815	-0.262501	0.275881
YML013W	0.397731	-0.15006	0.364051
YCR046C	0.397367	-0.253931	0.28204
YLR357W	0.396053	-0.891824	-0.220441
YOL016C	0.395124	1.66089	1.78251
YDR061W	0.39487	-0.0307085	0.454116
YFR016C	0.394569	-0.10572	0.394843
YPR081C	0.394429	0.221423	0.651504
YNL193W	0.393906	0.982295	1.2482
YBR242W	0.39374	0.0427575	0.510358
YGL151W	0.393637	0.153461	0.59714
YLR348C	0.392158	0.395595	0.785359
YJL127C	0.392145	-0.0273485	0.45329
YOR006C	0.391992	-0.449878	0.121368
YLR199C	0.391666	0.269517	0.685751
YOL038W	0.390166	0.320037	0.723507
YML042W	0.389926	0.374769	0.766172
YBL034C	0.389845	-0.0954334	0.396912
YLR194C	0.389198	1.36986	1.54649
YER082C	0.388464	-0.601822	-0.00240851
YNL063W	0.387859	0.52826	0.88405
YOL148C	0.386552	-0.503004	0.0727423
YJR093C	0.385995	0.401286	0.781992
YLR394W	0.385773	-0.235956	0.281411
YGR208W	0.384684	-0.807491	-0.168685
YOR386W	0.384626	2.0659	2.08714
YNL186W	0.384243	-0.177477	0.325378
YBL006C	0.384012	-0.37237	0.172074
YLR045C	0.383237	-0.718343	-0.100534
YJL184W	0.382406	-0.467051	0.0956986
YDL130W-A	0.382258	0.80634	1.09525
YDR019C	0.382134	-1.33778	-0.588255
YJL095W	0.38126	0.13481	0.566762
YML109W	0.381031	-0.345043	0.189738
YCR068W	0.380356	-0.63324	-0.0373837
YCL004W	0.379927	-0.0756378	0.399845
YPR153W	0.379844	0.473018	0.830489
YOL135C	0.379766	-0.214422	0.290681
YBR135W	0.379274	-0.126486	0.359094
YBL021C	0.378941	-0.43934	0.113049
YPR026W	0.378185	-0.0643219	0.406514
YBR006W	0.377526	0.364963	0.742708
YNL082W	0.377282	-0.122572	0.359634
YCR093W	0.377248	-0.00986467	0.448078
YNR058W	0.37691	-0.280511	0.235163
YBR195C	0.375959	-0.0432696	0.420212
YBR083W	0.37542	0.263272	0.660192
YOR192C	0.375399	0.0326038	0.479068
YNL059C	0.375161	0.0213341	0.469918
YMR016C	0.374592	0.310284	0.696049
YOR384W	0.374492	-0.155744	0.330043
YIL055C	0.374475	0.781709	1.06602
YGL222C	0.374432	1.20117	1.39528
YKL066W	0.374249	-0.172106	0.316888
YOL152W	0.374223	0.00105219	0.452802
YDR259C	0.373679	-0.43136	0.112623
YOL055C	0.373459	0.61508	0.933904
YGR174C	0.372876	-0.0209565	0.433811
YHL025W	0.372412	-0.773714	-0.157769
YPR047W	0.370862	-0.310891	0.203622
YOL023W	0.37082	-1.02483	-0.356945
YOL078W	0.370787	-0.0563342	0.403379
YPR104C	0.370114	-0.957284	-0.304812
YKL157W	0.369961	-0.0757811	0.387062
YLR289W	0.369537	0.0937251	0.519602
YPR045C	0.369456	0.572569	0.895439
YDL217C	0.368994	-0.133467	0.340543
YHR118C	0.368642	-0.417395	0.117184
YJR149W	0.368357	0.291097	0.673058
YJR066W	0.368136	-0.931951	-0.287438
YNR049C	0.36687	0.249458	0.638477
YOR019W	0.366783	0.805475	1.07489
YMR182C	0.366282	-0.0720406	0.385321
YNL261W	0.365704	-0.259772	0.237198
YLR072W	0.365624	-0.285593	0.216825
YEL037C	0.365593	0.146202	0.555788
YOR298W	0.365466	0.128248	0.54153
YNL233W	0.364835	-0.294674	0.208691
YLL010C	0.364773	0.24831	0.63491
YDR115W	0.36424	-0.327937	0.181821
YOR066W	0.364038	0.739181	1.01936
YGL126W	0.363684	-0.283749	0.215806
YJR155W	0.363484	0.301716	0.675199
YPL258C	0.362405	0.442605	0.78444
YBR172C	0.362363	-0.376044	0.141665
YDL027C	0.361419	0.316398	0.684101
YNR007C	0.361315	1.04147	1.25323
YOR123C	0.3608	0.207716	0.597988
YGL224C	0.36057	0.00180136	0.436032
YNR037C	0.360249	0.0196916	0.44967
YDL066W	0.35934	-0.287616	0.207247
YKR061W	0.359066	0.230588	0.61374
YDR256C	0.358792	-0.403597	0.115494
YGL219C	0.358453	0.449964	0.785193
YER007W	0.358402	-0.532737	0.0136101
YNR053C	0.358295	-0.701341	-0.118897
YBR123C	0.357947	0.1575	0.554937
YDR309C	0.357915	-0.678365	-0.101342
YLR165C	0.357655	0.747245	1.01757
YGR217W	0.357485	-0.855277	-0.240782
YKR072C	0.357465	0.550972	0.863239
YNL172W	0.355964	-0.321646	0.176238
YPL164C	0.355824	0.728564	1.00058
YER024W	0.355471	-0.535752	0.00751642
YNL187W	0.354876	-0.437055	0.0842471
YDL030W	0.354363	-0.470422	0.0573976
YNL313C	0.35432	-0.511568	0.0250396
YLL057C	0.35432	1.98559	1.98556
YBL069W	0.354254	0.61555	0.909856
YAL051W	0.353896	0.219984	0.598843
YNL161W	0.353421	0.0732693	0.483053
YDL197C	0.353047	0.269108	0.63633
YER147C	0.352849	-0.370117	0.134223
YEL005C	0.351956	0.0569356	0.468366
YLR019W	0.351628	-0.341809	0.154896
YNL309W	0.351392	0.411836	0.746281
YBL052C	0.350467	-0.511236	0.0204023
YPL119C	0.350445	0.458035	0.781349
YBR033W	0.350437	0.0593372	0.468321
YBR261C	0.349199	-0.60089	-0.0515976
YHL030W	0.349103	-0.434195	0.0791521
YHL027W	0.348834	0.435556	0.761653
YPL173W	0.348723	-0.232958	0.23666
YHR062C	0.348016	-0.386671	0.115082
YER014W	0.347781	0.432581	0.757977
YKR091W	0.347543	0.88584	1.11353
YBR228W	0.347304	-0.0815625	0.353717
YLR362W	0.346402	0.189134	0.565094
YCL056C	0.346297	0.440802	0.762545
YOR382W	0.346162	-0.831224	-0.236293
YGR009C	0.34591	-0.0215541	0.399058
YJL041W	0.345627	0.144438	0.529018
YOR042W	0.345626	0.0581365	0.461261
YGR253C	0.345561	0.558463	0.853985
YCL010C	0.345173	-0.273408	0.20039
YMR037C	0.344313	-0.207041	0.251402
YDR327W	0.344265	-1.10394	-0.452817
YKR052C	0.344153	1.05526	1.24223
YNR009W	0.344062	-0.225274	0.236767
YGR204W	0.343213	-0.660969	-0.106376
YLR330W	0.343213	-0.200119	0.255437
YLR419W	0.342326	-0.465235	0.0461671
YCR069W	0.341819	-0.273724	0.195877
YKL139W	0.341733	-0.293856	0.179962
YPR084W	0.34139	0.18032	0.551803
YPL254W	0.341325	-0.537221	-0.0116223
YFR024C-A	0.341166	-0.089422	0.339743
YPR024W	0.34102	-0.195046	0.256632
YIL164C	0.340835	0.167578	0.541093
YIL099W	0.340117	0.106172	0.491971
YAL034C	0.339747	1.6388	1.69476
YIR024C	0.339687	0.128544	0.508987
YCL008C	0.339682	0.053453	0.450028
YMR128W	0.339597	-0.138053	0.299567
YKR004C	0.338137	-0.273847	0.191101
YGR156W	0.337964	-0.0795879	0.343393
YKL018C-A	0.337733	0.44512	0.755047
YER038C	0.33732	-0.134398	0.299542
YGL093W	0.337228	0.383831	0.706288
YKR055W	0.337189	0.530883	0.821689
YOR023C	0.337031	0.830563	1.05677
YCR052W	0.336705	-0.228892	0.224574
YGR014W	0.336629	-1.68625	-0.919692
YGR215W	0.336091	-0.00377108	0.400535
YPR179C	0.335852	0.385412	0.705779
YGR119C	0.335264	-0.43927	0.0575734
YBR073W	0.3349	0.386302	0.705268
YER162C	0.334533	-0.468698	0.03354
YGR084C	0.33438	0.197215	0.556154
YMR301C	0.334275	0.0574667	0.446304
YKL071W	0.334084	-0.635949	-0.0983388
YOR132W	0.333989	0.431601	0.739673
YGR078C	0.333908	-0.470369	0.0314335
YDR482C	0.333337	0.709626	0.957123
YNR066C	0.333144	0.146593	0.514839
YPL020C	0.332668	0.412547	0.723035
YLR147C	0.332348	0.557995	0.836819
YLR095C	0.331858	-0.856658	-0.274448
YMR222C	0.33176	-0.0547488	0.355007
YER088C	0.33162	0.137503	0.505766
YPL239W	0.331565	0.142309	0.509469
YCR083W	0.331316	0.73759	0.976507
YMR056C	0.331196	-0.320918	0.14532
YJR056C	0.33116	0.133007	0.50165
YOR324C	0.330137	0.174097	0.53261
YPR037C	0.329227	-0.202401	0.235865
YGR004W	0.32886	0.158902	0.519056
YDL202W	0.328846	-0.349831	0.119632
YGL106W	0.328714	-0.195433	0.240684
YOR375C	0.327911	0.0519961	0.433918
YHR116W	0.327796	0.0555398	0.436554
YBR230C	0.327578	0.629249	0.886696
YPL216W	0.327551	-0.626862	-0.0995103
YMR241W	0.327533	-0.682745	-0.143408
YJR127C	0.327027	-0.8117	-0.245293
YNR044W	0.326825	-0.233218	0.208617
YMR227C	0.326775	-0.157281	0.26817
YHR076W	0.326625	-0.0287901	0.368858
YLR371W	0.325679	0.327491	0.647371
YLR006C	0.324978	1.27525	1.39057
YBL093C	0.324559	0.633777	0.886413
YGR131W	0.32447	0.0867487	0.456828
YOR329C	0.324223	0.470707	0.75796
YDL007W	0.324177	-0.0358281	0.360221
YLR201C	0.323837	-0.186962	0.241133
YFR045W	0.32378	-0.553327	-0.0465733
YIR031C	0.32362	0.0508087	0.42753
YPL085W	0.323573	-0.217961	0.21646
YIR033W	0.32338	0.0310117	0.411682
YIL022W	0.32171	-0.508939	-0.0143559
YHR207C	0.321643	0.596414	0.853372
YNL215W	0.321409	0.167577	0.516394
YNR011C	0.321219	-0.471951	0.0140596
YJR035W	0.320963	0.276152	0.60107
YOR148C	0.31948	-0.126041	0.283422
YGR083C	0.319387	0.0681533	0.435766
YCR105W	0.318949	-0.361482	0.0979034
YJL060W	0.318764	-0.402511	0.0654554
YLR026C	0.318493	0.411717	0.704362
YBL042C	0.318309	-0.924472	-0.344914
YOL010W	0.317952	-0.369384	0.0904314
YBR198C	0.317316	-0.657234	-0.136369
YAL061W	0.317211	1.05084	1.20451
YKR076W	0.316982	0.0589927	0.425517
YCR081W	0.316544	-0.411066	0.055917
YLR086W	0.316064	-0.505308	-0.0186825
YGR245C	0.315925	-0.389675	0.0719239
YHR063C	0.314754	0.234563	0.560524
YDR195W	0.314416	0.0791421	0.438074
YPR117W	0.314218	0.148103	0.491963
YAR015W	0.31408	-0.837568	-0.282062
YFR047C	0.313906	-1.27677	-0.6271
YGL062W	0.313898	-0.223455	0.199846
YGR042W	0.31377	0.201775	0.533531
YLR107W	0.313734	0.868298	1.05677
YDR430C	0.313647	-0.542215	-0.0507315
YGR097W	0.313221	-0.650837	-0.136553
YLL008W	0.312856	0.0491614	0.412553
YCL026C-B	0.312444	0.268657	0.584355
YOR205C	0.31231	0.0985446	0.450629
YDL017W	0.312288	1.23682	1.34426
YPR171W	0.312114	0.204567	0.533617
YLR335W	0.31152	0.327475	0.629357
YKL159C	0.311018	0.74927	0.95987
YBL014C	0.310932	-0.57534	-0.08019
YFL055W	0.310879	-0.693112	-0.172721
YGR256W	0.310815	1.09651	1.23223
YOL021C	0.310503	-0.168208	0.238905
YOR334W	0.31007	-0.693304	-0.1739
YOR040W	0.309801	-0.376986	0.0741003
YLR129W	0.309631	-0.584607	-0.0891193
YOL110W	0.309544	-0.744833	-0.215024
YCL031C	0.308566	0.254583	0.568375
YKR009C	0.308494	0.146878	0.483724
YPR111W	0.308074	0.202915	0.527185
YOL007C	0.30783	-0.101263	0.288064
YML081C-A	0.307744	-0.14513	0.253515
YMR311C	0.307691	-0.0154472	0.355261
YFL007W	0.307562	-0.0871689	0.298789
YLR181C	0.307471	-0.310715	0.123167
YLR288C	0.306975	-0.379081	0.0688623
YPL229W	0.306646	-0.239233	0.178239
YNR018W	0.306541	0.290179	0.593747
YOR259C	0.30651	-0.145463	0.251685
YLR117C	0.306427	0.409649	0.687398
YKL088W	0.306172	-0.00544933	0.36118
YJL068C	0.305558	-0.424911	0.0310792
YNR046W	0.305075	0.262653	0.570272
YCR026C	0.304825	0.308141	0.605668
YOL053W	0.304493	-0.0351576	0.335722
YNR054C	0.304492	0.120393	0.457842
YOL034W	0.304464	-0.497339	-0.0271745
YNL224C	0.304132	0.0131922	0.373222
YHR102W	0.304125	-0.423359	0.0304766
YIL006W	0.304074	0.170068	0.496311
YDR143C	0.303927	-0.422013	0.0312817
YIL144W	0.30355	-0.269815	0.150292
YJR052W	0.30347	0.323471	0.615979
YDR176W	0.302787	-0.0348376	0.333804
YLR203C	0.301716	-0.656426	-0.155568
YKL061W	0.301088	0.608828	0.836985
YKL025C	0.301032	0.173295	0.494976
YKL105C	0.300335	-0.491984	-0.0282201
YPR122W	0.300125	0.125782	0.456522
YOR211C	0.300034	-0.0925553	0.28499
YGR278W	0.299247	0.199177	0.513027
YNR068C	0.299122	0.247152	0.550534
YKL173W	0.299108	0.319833	0.607578
YML121W	0.299078	0.119442	0.450212
YOR327C	0.299073	1.31384	1.38793
YHR168W	0.298889	-0.139487	0.246687
YAL063C	0.298065	-0.142842	0.243006
YLR222C	0.297856	-0.20697	0.192392
YNR020C	0.297341	-0.165433	0.224348
YOL086W-A	0.297086	0.016106	0.366552
YPL231W	0.297013	-0.874542	-0.33279
YGL064C	0.297011	-0.376147	0.0584971
YOR022C	0.296371	0.373827	0.646489
YGR121C	0.296362	0.502985	0.74788
YOR208W	0.295761	0.922399	1.0764
YDL097C	0.295478	0.123099	0.448507
YLR403W	0.294486	-0.669772	-0.175237
YDL174C	0.294223	0.0115819	0.35936
YNL192W	0.294041	0.640657	0.853015
YOR190W	0.293945	-0.151032	0.231337
YLR370C	0.293777	-0.25881	0.146508
YAL013W	0.293351	-0.458074	-0.0104768
YOR034C	0.293137	-0.291486	0.12004
YDL164C	0.293134	0.244079	0.540508
YER018C	0.292958	-1.65564	-0.951186
YDR153C	0.292773	0.161159	0.474949
YJL069C	0.292697	-0.502281	-0.0460146
YJL197W	0.292652	-0.711166	-0.210068
YPL213W	0.292292	0.552129	0.781288
YPR088C	0.292253	-0.604172	-0.126574
YJL130C	0.29218	-0.512827	-0.0549524
YMR316W	0.292031	1.20981	1.2973
YGR090W	0.291771	-0.547956	-0.0830516
YML087C	0.291564	-0.523855	-0.0643921
YLR352W	0.291308	-0.138015	0.238205
YLR121C	0.291276	-0.416783	0.0193037
YCL016C	0.290544	0.147306	0.461239
YBR024W	0.290515	0.323058	0.599185
YHR211W	0.290144	-0.600314	-0.126225
YHR058C	0.290026	-0.0919905	0.272709
YLL035W	0.28931	-0.318079	0.0942954
YJL089W	0.289242	-0.500499	-0.049008
YML061C	0.288859	0.268604	0.554328
YKL059C	0.288767	0.0750685	0.402266
YOR290C	0.288504	-0.42312	0.0108031
YLR422W	0.287733	-0.34	0.0750809
YPR145W	0.287336	-0.548012	-0.0887341
YOR084W	0.287326	-0.213748	0.173684
YGL197W	0.287161	0.843859	1.0038
YGL227W	0.286985	-0.0154543	0.328932
YLR239C	0.286598	-0.20711	0.177971
YBR105C	0.286332	0.508712	0.739624
YOL026C	0.28621	-0.294441	0.108913
YKR010C	0.286073	-1.08648	-0.513094
YHR001W-A	0.285712	-0.140802	0.228902
YDL215C	0.285693	-0.327686	0.0821552
YHR097C	0.285492	1.01596	1.1368
YMR213W	0.285174	0.479371	0.715116
YBR251W	0.284527	-0.309629	0.0948494
YDR232W	0.284404	-0.386251	0.0345379
YBR133C	0.284055	-0.88955	-0.361046
YGL039W	0.283989	0.161528	0.464071
YOL036W	0.283852	0.33515	0.600207
YPL005W	0.28359	1.2531	1.32056
YML025C	0.282358	0.209911	0.499983
YML085C	0.281842	-0.775283	-0.274149
YKL014C	0.281624	-0.316991	0.0853794
YOR038C	0.281556	0.0368464	0.363091
YAL048C	0.28093	-0.149785	0.215769
YLR430W	0.280759	-0.0849113	0.266484
YGR163W	0.280122	0.7499	0.921084
YIL047C	0.279618	-0.929269	-0.39787
YNL221C	0.279347	-0.746822	-0.254977
YOR302W	0.279337	-0.783257	-0.283595
YKL217W	0.279263	-1.21611	-0.623524
YNL247W	0.279058	-0.0900694	0.260273
YCL032W	0.279019	0.107465	0.415307
YPR170W-B	0.27873	-0.493805	-0.0571173
YHR158C	0.278727	0.182154	0.473575
YBL066C	0.278569	-0.666792	-0.193134
YOL108C	0.278309	0.257642	0.532309
YOL019W	0.278299	-1.24981	-0.651207
YHL014C	0.277715	-0.280319	0.109201
YBL084C	0.277398	0.522655	0.739212
YOL107W	0.276633	-1.50338	-0.852399
YLR070C	0.276487	-0.278413	0.109135
YDR192C	0.276434	0.517822	0.734192
YOR299W	0.276053	0.664563	0.848914
YDL113C	0.275995	0.454121	0.683623
YBR084W	0.275623	-0.586417	-0.133777
YBR255W	0.275365	0.153753	0.447003
YNL020C	0.274994	0.721593	0.892342
YKL182W	0.274505	-0.421124	-0.00542638
YGL136C	0.274102	0.895718	1.02791
YPL064C	0.273904	-0.49613	-0.0650785
YGL097W	0.273878	-0.133097	0.219906
YOR191W	0.27378	-0.17035	0.190535
YIL056W	0.273687	0.0789272	0.386123
YBR117C	0.27358	1.18746	1.2563
YJL063C	0.273301	-0.906709	-0.38819
YKR031C	0.273233	-0.0403672	0.291888
YBL060W	0.273145	-0.380284	0.0249082
YOR304W	0.273061	-0.149436	0.20604
YPL217C	0.272493	-0.405352	0.00439756
YLL054C	0.272374	-0.0221869	0.305069
YPR127W	0.272116	0.475231	0.695265
YCR107W	0.271932	-0.820432	-0.322195
YFL024C	0.271918	-0.433978	-0.0188075
YGR015C	0.271856	0.182818	0.465359
YOR196C	0.271744	-0.175544	0.183868
YOR245C	0.2711	0.146202	0.435652
YBR176W	0.270927	0.247964	0.515325
YLR420W	0.270421	0.532931	0.73841
YAR014C	0.270269	-0.461916	-0.0428386
YBR270C	0.269559	0.298551	0.553301
YLR439W	0.269453	-0.0881498	0.249569
YHR205W	0.268792	-1.17335	-0.603266
YJR152W	0.268717	0.401071	0.63272
YDL058W	0.268669	-0.240199	0.129197
YPR013C	0.26826	-0.817955	-0.324919
YMR075W	0.268226	0.806364	0.950291
YGR237C	0.268207	0.368662	0.606628
YNL103W	0.268127	-0.500331	-0.0757213
YKL002W	0.26755	0.0109598	0.32496
YDR026C	0.26749	0.25465	0.516205
YGL066W	0.267358	0.0806063	0.379395
YGL186C	0.26728	-0.907564	-0.396516
YHR164C	0.26728	-0.0849366	0.249328
YJR046W	0.267218	0.647999	0.824677
YHR115C	0.267046	-0.118138	0.222964
YMR236W	0.267034	-0.145788	0.201241
YPR194C	0.266862	-1.0851	-0.536432
YKR086W	0.266327	-0.173049	0.178939
YLR135W	0.266218	-0.761663	-0.283319
YLR148W	0.265957	-0.246165	0.121065
YML081W	0.265733	-0.292064	0.084745
YCR079W	0.265611	-0.572948	-0.135931
YPR011C	0.265411	-0.547831	-0.116466
YNL322C	0.265397	-0.027996	0.291638
YGR040W	0.265169	-0.175745	0.17535
YDL243C	0.26497	0.0757787	0.372569
YGR048W	0.26497	0.437914	0.656882
YDR169C	0.264307	0.695867	0.858557
YJL016W	0.264272	0.642373	0.816515
YMR238W	0.264179	-0.421173	-0.0185934
YDR398W	0.263846	0.0728605	0.368848
YDR305C	0.26371	0.389712	0.617436
YDR200C	0.263461	0.589509	0.77398
YHR209W	0.26339	0.519985	0.719307
YNR027W	0.263183	0.277458	0.528635
YLR176C	0.262943	1.29946	1.3307
YNL076W	0.262644	0.536252	0.731129
YLR144C	0.262605	-0.193368	0.158255
YOR020W-A	0.261968	1.08345	1.15987
YLR401C	0.261783	-0.560135	-0.130738
YHR106W	0.261738	-0.086053	0.241406
YLL029W	0.261674	-0.0410725	0.276639
YHR120W	0.261533	-0.565201	-0.135035
YNL213C	0.261485	0.422531	0.640373
YGL196W	0.261167	0.534157	0.727606
YPR133C	0.260296	-0.14724	0.191535
YMR023C	0.260228	0.347274	0.57969
YOL017W	0.260208	0.248442	0.502072
YOL138C	0.260104	0.0577048	0.352193
YER104W	0.260081	-0.0299386	0.283354
YNL123W	0.259849	-0.428514	-0.0298619
YER169W	0.259794	0.589843	0.769581
YBL017C	0.259458	0.0330395	0.332006
YBR290W	0.259268	0.528148	0.720475
YJL205C	0.259211	-0.088267	0.236454
YGR102C	0.259051	-0.0911541	0.233984
YNR023W	0.259043	0.544412	0.732957
YLR106C	0.258924	-0.0773721	0.244644
YPR174C	0.258823	0.182779	0.448759
YER070W	0.258518	-0.986765	-0.469837
YFR036W	0.258446	-0.85358	-0.365365
YHR186C	0.258425	-0.342152	0.0361295
YGL009C	0.257993	0.193666	0.456252
YNR035C	0.257598	-0.00716024	0.298081
YJL157C	0.257454	-2.07981	-1.32934
YDR131C	0.257287	0.731328	0.877472
YNL267W	0.257246	-0.057984	0.257732
YER184C	0.256852	0.652265	0.814847
YJL004C	0.256148	-0.274902	0.0860329
YOR090C	0.255857	0.108355	0.386558
YMR047C	0.255577	-0.385698	-0.00167881
YGR134W	0.25557	-0.520495	-0.107517
YIL126W	0.255498	-0.811853	-0.336353
YHL004W	0.255219	-0.12731	0.200727
YLR214W	0.255206	-0.833474	-0.3537
YER154W	0.253814	0.0619349	0.347517
YEL028W	0.253651	0.0184498	0.313169
YHR100C	0.253354	-0.300072	0.0627206
YCL057C-A	0.25331	-0.879082	-0.391916
YBR101C	0.253174	1.06068	1.13082
YHR198C	0.252307	-0.0891583	0.226978
YGR098C	0.252249	-0.294621	0.0655948
YOR152C	0.252053	-0.220671	0.123404
YIL143C	0.251911	0.358954	0.578286
YDR444W	0.251909	0.0399049	0.327799
YMR319C	0.251713	-0.84198	-0.364818
YLR425W	0.251372	0.381095	0.594985
YFL033C	0.251153	-0.258166	0.0928221
YHR059W	0.250673	0.314153	0.54154
YDL189W	0.250489	0.298524	0.529035
YEL044W	0.25038	-0.141895	0.183124
YIL156W	0.250306	-0.185951	0.148442
YPR071W	0.250105	0.17717	0.433272
YKL075C	0.249955	0.206696	0.456262
YIR023W	0.24972	-0.158002	0.169639
YOR027W	0.24952	0.363924	0.579148
YLR318W	0.249481	0.324588	0.548218
YOR330C	0.249294	-0.591504	-0.171244
YLR399C	0.249245	-0.0979468	0.216184
YPR003C	0.249215	0.0475694	0.330391
YER129W	0.249104	0.00641315	0.297939
YDR123C	0.248928	0.858479	0.966672
YHR165C	0.248496	0.0296354	0.315397
YAL008W	0.247944	0.329212	0.549893
YNL094W	0.247886	0.290727	0.519605
YDR150W	0.247869	-0.401013	-0.0235023
YOR252W	0.247532	0.162133	0.418196
YDR335W	0.247414	0.0470291	0.327678
YLR380W	0.247101	-0.142444	0.178524
YNL006W	0.247004	0.41195	0.613656
YOL100W	0.246728	-0.0459624	0.253798
YGR055W	0.24638	-1.20847	-0.659328
YIL123W	0.246369	-1.22944	-0.675807
YKL194C	0.245844	-0.431893	-0.0503213
YML017W	0.245406	-0.273339	0.0736034
YLR410W	0.245306	0.000188109	0.288223
YDR282C	0.244833	0.230529	0.468462
YEL061C	0.244679	-0.727872	-0.284175
YLR233C	0.244502	0.483522	0.666665
YHR090C	0.244418	-0.224399	0.110769
YNL180C	0.244323	0.618476	0.77239
YGR133W	0.24428	0.192281	0.43773
YJR019C	0.243923	-0.622627	-0.202508
YIR035C	0.24382	0.0252736	0.306028
YBR091C	0.243235	-0.398386	-0.0273307
YLR433C	0.242536	0.175731	0.422519
YJL005W	0.242365	-0.735934	-0.293447
YFL034W	0.241838	-0.645046	-0.222761
YKL215C	0.241705	-0.033498	0.257197
YAR042W	0.241678	-0.541843	-0.141939
YEL020C	0.241625	0.0855209	0.350537
YDR366C	0.241585	0.240267	0.471978
YLR094C	0.24158	0.393897	0.592586
YDL161W	0.241333	-0.0930072	0.210004
YKR043C	0.241301	-0.205014	0.122027
YDR017C	0.241056	0.363711	0.568221
YIR002C	0.240986	-0.287106	0.0571752
YMR154C	0.240749	0.00900407	0.289351
YEL047C	0.240646	-0.516407	-0.123282
YJL088W	0.240418	-1.08519	-0.570123
YIL108W	0.240223	-0.0559873	0.237657
YGR184C	0.239934	-0.336605	0.0169759
YBR102C	0.239817	-0.306313	0.0406097
YPL147W	0.239655	0.492002	0.667161
YCL051W	0.239271	0.129203	0.381839
YHR166C	0.239257	-0.0996205	0.202172
YKL129C	0.239176	0.507068	0.67838
YBL079W	0.239149	-0.498402	-0.111049
YIL067C	0.238816	-0.318309	0.0299188
YNL208W	0.238816	-0.195092	0.126657
YMR181C	0.238542	-0.222714	0.104623
YDR089W	0.238136	-1.87416	-1.19244
YGR041W	0.238049	-0.519671	-0.129146
YOR092W	0.23804	0.227112	0.457142
YOR197W	0.237776	0.35351	0.556042
YDR234W	0.237121	-0.295134	0.0459594
YHR138C	0.236998	1.66156	1.582
YNL074C	0.236965	0.076007	0.337143
YOL004W	0.236856	-0.521416	-0.132033
YPL262W	0.236643	-0.45119	-0.0771684
YIL091C	0.236514	-0.54414	-0.150307
YOR350C	0.236014	0.0164694	0.289191
YBR175W	0.235861	-0.693409	-0.268329
YNL027W	0.235584	1.64971	1.57091
YGL244W	0.235358	-0.0853273	0.208437
YOR199W	0.235337	-0.193279	0.123657
YOR269W	0.235293	-0.503472	-0.119931
YDR170C	0.235214	-0.0835361	0.20966
YDL053C	0.234647	-0.144639	0.160967
YGL110C	0.234223	-0.0800805	0.211113
YDR173C	0.234167	0.737953	0.85328
YKL174C	0.23337	0.104753	0.355142
YKL166C	0.233319	-0.367691	-0.0158394
YIR015W	0.233245	0.685285	0.810758
YMR306W	0.233088	-0.557564	-0.165202
YPR018W	0.23295	0.738902	0.852477
YHR084W	0.232661	-0.10666	0.18826
YDR185C	0.232645	0.717963	0.83565
YOL027C	0.232505	0.0699571	0.326723
YOL066C	0.232406	-0.686698	-0.267452
YAL002W	0.232311	-0.266756	0.0621238
YFR030W	0.231994	-0.0433544	0.237113
YNL165W	0.231993	0.450514	0.624848
YIL112W	0.231882	-0.282376	0.0493142
YOL117W	0.231837	0.0881243	0.340137
YKL143W	0.231704	-0.138215	0.162269
YOL090W	0.231696	-0.023844	0.252052
YER094C	0.231263	0.431988	0.609375
YGR152C	0.231136	0.651105	0.781242
YIL166C	0.231083	-0.00908459	0.262859
YOR125C	0.230923	0.470256	0.638987
YKL017C	0.230731	0.300667	0.505598
YKR077W	0.230438	0.935337	1.0035
YKR011C	0.229944	0.595746	0.736264
YBR088C	0.229927	0.439864	0.61386
YER060W-A	0.229728	-0.708159	-0.287706
YGL205W	0.229378	-1.98461	-1.2903
YOL125W	0.228847	-0.586452	-0.193274
YDR409W	0.228807	-0.419697	-0.0624055
YMR288W	0.228473	-0.0957699	0.191485
YDR145W	0.22842	0.129933	0.368616
YOL001W	0.228369	0.0349084	0.293948
YKL189W	0.228311	1.03995	1.08294
YGR031W	0.228148	-0.579023	-0.188331
YPR185W	0.227856	0.00380669	0.268878
YKL067W	0.22746	0.318024	0.515067
YAL041W	0.227353	0.0752828	0.324355
YDL060W	0.227251	-0.38334	-0.0358397
YLR431C	0.227014	0.201199	0.42278
YBR260C	0.226943	-0.324114	0.0102658
YPL107W	0.226379	0.443115	0.611901
YGR049W	0.2261	0.288431	0.490104
YOR303W	0.226067	-0.695591	-0.282494
YGR202C	0.226022	0.27499	0.479452
YKL204W	0.225969	0.0828203	0.328512
YFL010C	0.225866	0.231575	0.445169
YOR116C	0.225722	-0.501048	-0.130197
YGR002C	0.225651	0.196089	0.417036
YMR083W	0.225489	-0.350122	-0.0120005
YNL181W	0.22527	-0.491162	-0.123009
YKL084W	0.224719	-0.504802	-0.134419
YNR029C	0.224522	-0.475264	-0.111479
YIL095W	0.224274	0.356257	0.541033
YOR097C	0.224253	-0.0646856	0.210524
YOL028C	0.224245	-0.422314	-0.0702607
YOL141W	0.224132	-0.944098	-0.480057
YOR091W	0.224095	-0.389669	-0.0448219
YCR033W	0.223828	-0.344289	-0.00953361
YKL216W	0.223645	0.398582	0.573463
YPR129W	0.223424	0.505539	0.657153
YLR327C	0.223092	1.27048	1.25729
YGR186W	0.222968	-0.334068	-0.00260287
YJL146W	0.222766	0.313055	0.505198
YPR025C	0.222608	0.926818	0.986862
YBL038W	0.222571	0.108062	0.344009
YKR082W	0.222321	-0.267057	0.0491856
YNL003C	0.222162	-0.547205	-0.170961
YBL049W	0.22164	0.728549	0.82997
YDL035C	0.221609	-0.0599228	0.210902
YNR031C	0.221599	-0.383712	-0.0433179
YPL110C	0.221391	-0.40566	-0.0608137
YBR108W	0.221382	0.182804	0.401179
YDR319C	0.221166	-0.204275	0.0970073
YNL163C	0.220999	-0.16007	0.131501
YBR255C-A	0.220762	0.224145	0.432846
YMR096W	0.220659	-1.33557	-0.791814
YDR463W	0.220519	0.0845193	0.322917
YDR312W	0.220416	0.0225937	0.274168
YOR207C	0.220373	-0.429352	-0.0807093
YNL293W	0.22026	0.425548	0.590329
YER093C-A	0.220074	0.295346	0.487872
YBR271W	0.219848	0.594231	0.722239
YER153C	0.219812	-0.156164	0.133057
YJR080C	0.219675	0.360713	0.538684
YBR114W	0.219598	0.680197	0.789413
YLR079W	0.219433	-0.0855719	0.187998
YGR183C	0.21942	-0.0507771	0.215299
YPL043W	0.219335	-0.364437	-0.0310634
YPL041C	0.219265	-1.37854	-0.827326
YGL049C	0.218723	0.249353	0.450045
YGL238W	0.21835	-0.185943	0.107819
YLR323C	0.218201	-0.611736	-0.22666
YPL012W	0.218114	-0.158038	0.129428
YGL056C	0.217921	-0.202411	0.0943451
YKR087C	0.217877	0.274237	0.468506
YPL118W	0.217522	-0.0685227	0.198954
YGL017W	0.217476	0.0983723	0.329925
YNL292W	0.217294	-0.466499	-0.113788
YJL076W	0.2172	-0.464081	-0.112008
YGR171C	0.21706	-0.370279	-0.0385419
YDR189W	0.216447	0.584705	0.710436
YOR033C	0.216217	-0.00198781	0.249531
YML117W	0.215945	0.119374	0.344466
YNL250W	0.21589	-0.251621	0.0531291
YBL029C-A	0.215302	0.865828	0.92969
YDR046C	0.215258	-1.23545	-0.720078
YNL220W	0.215011	-0.508868	-0.149953
YDR423C	0.214967	-0.199316	0.09302
YBL059W	0.214759	0.131384	0.352387
YPR068C	0.214719	0.164234	0.378127
YML038C	0.214622	0.542571	0.675036
YER019W	0.21456	-0.743871	-0.335028
YCR092C	0.213608	-0.0527852	0.206334
YPL271W	0.213529	-0.42019	-0.0822171
YBR170C	0.213161	0.459066	0.60762
YDL003W	0.212394	-0.105025	0.163775
YDR310C	0.212316	-0.689123	-0.294898
YML050W	0.211957	0.454502	0.602505
YDL181W	0.211744	-0.593028	-0.220182
YPR169W	0.211338	-0.0416488	0.21219
YGL252C	0.211276	0.471951	0.615339
YBL041W	0.211065	0.273939	0.459611
YPL088W	0.211033	0.809203	0.879806
YCR048W	0.210892	-1.12758	-0.640942
YIR004W	0.210624	0.071996	0.300505
YHR114W	0.210587	-0.0839332	0.178038
YFL018C	0.210155	-0.0863558	0.175587
YHR199C-A	0.210132	0.260254	0.447681
YDR188W	0.209944	-0.0229984	0.225061
YDR270W	0.209822	-0.0315061	0.218226
YOR201C	0.209464	-0.166553	0.111745
YER078C	0.209397	0.39299	0.550957
YDL115C	0.209222	0.107624	0.326694
YDR289C	0.20921	0.0222075	0.259619
YPR049C	0.208842	0.121251	0.33691
YKL201C	0.208705	0.0326994	0.267214
YNR065C	0.208492	-0.458731	-0.11888
YBR165W	0.20814	0.114377	0.330621
YGR275W	0.207902	-0.0483728	0.202543
YGL059W	0.207385	0.621823	0.728056
YML129C	0.207254	0.611897	0.720098
YEL050C	0.207203	-0.524185	-0.171906
YGR274C	0.207178	-0.18055	0.09785
YNL132W	0.207114	-0.113055	0.150759
YER093C	0.206924	-0.0778461	0.17816
YBL088C	0.206855	0.244578	0.431208
YHR060W	0.206849	0.241342	0.428659
YGL247W	0.206609	0.236357	0.42444
YDL134C	0.20655	0.0486671	0.27701
YMR214W	0.206461	-0.264156	0.0312994
YKL060C	0.20645	-0.282023	0.0172585
YHL002W	0.206347	-0.0408714	0.206455
YGR246C	0.205939	0.133861	0.343119
YKL048C	0.205836	-0.546467	-0.191137
YNL064C	0.205206	0.613783	0.718974
YKR007W	0.205004	0.447911	0.588491
YPR189W	0.204932	-0.562769	-0.205086
YFR050C	0.20493	0.514608	0.64076
YML088W	0.204881	-0.00897024	0.229637
YCR076C	0.204544	-0.535837	-0.184435
YMR006C	0.204417	-0.871046	-0.447769
YGL125W	0.204149	0.0151256	0.247624
YMR276W	0.203594	0.221652	0.409062
YER176W	0.203183	-0.551004	-0.198073
YIL149C	0.20297	-0.64493	-0.272084
YDL067C	0.202784	-0.288945	0.00716301
YDR295C	0.202354	0.630251	0.728277
YML069W	0.202247	0.00547989	0.237632
YLR383W	0.202121	-0.219627	0.0607413
YIL101C	0.201921	-0.22592	0.0555469
YJR135W-A	0.201861	-0.252307	0.0347543
YBR057C	0.201666	0.62097	0.720116
YGR170W	0.201497	0.0431113	0.266224
YCR020C-A	0.201218	0.148041	0.34825
YLR337C	0.201066	0.214431	0.400178
YER164W	0.200906	-0.751944	-0.358725
YNL243W	0.200424	-0.632476	-0.265544
YBR079C	0.20022	-0.400933	-0.084019
YDR109C	0.200136	0.462515	0.593768
YDR337W	0.200066	-0.319299	-0.020123
YPL060W	0.200039	0.691726	0.773598
YDR539W	0.200019	-0.0890973	0.160547
YAL031C	0.199937	0.246947	0.424272
YDL025C	0.199839	0.440862	0.576389
YOR162C	0.199674	0.212519	0.396908
YER005W	0.199318	-0.601016	-0.242251
YPR083W	0.199184	0.385484	0.53208
YJL187C	0.199161	0.162411	0.356916
YCL012C	0.199085	-0.116175	0.138102
YNL148C	0.199065	-0.860938	-0.446637
YFR013W	0.199053	0.278562	0.447968
YNL314W	0.198865	0.861591	0.905466
YFR018C	0.198738	-0.805504	-0.403532
YMR201C	0.198659	0.0149128	0.240477
YDR408C	0.198412	-0.837015	-0.428685
YOR380W	0.198408	-0.440134	-0.117099
YGL150C	0.198385	-0.0608204	0.180671
YPR139C	0.19788	-0.394172	-0.0816859
YOR147W	0.197343	0.493138	0.614259
YAR068W	0.197254	-1.12526	-0.656457
YKL092C	0.19707	-0.587198	-0.234261
YIR034C	0.196972	-0.738996	-0.353561
YJR134C	0.196841	0.0976839	0.30315
YER118C	0.196652	-0.127657	0.125994
YDL140C	0.196562	-0.814032	-0.412993
YOL071W	0.19643	-0.13373	0.120943
YJR010W	0.196395	0.860758	0.901672
YKR095W	0.196181	-0.167055	0.094464
YDL129W	0.196109	0.431747	0.564491
YJR144W	0.195915	-0.420978	-0.105229
YOR328W	0.19579	-0.247891	0.0305023
YBR046C	0.195708	0.948764	0.969891
YFR046C	0.195479	0.654128	0.738283
YGL223C	0.195388	0.238691	0.412007
YBL104C	0.195346	-0.117266	0.132491
YDL131W	0.195234	-0.0226452	0.206636
YIL026C	0.195181	-0.250783	0.0274579
YHL010C	0.19512	0.0279706	0.24623
YER073W	0.194799	0.0228012	0.241762
YGL168W	0.194738	-0.761943	-0.374417
YJL058C	0.194697	0.448663	0.575977
YHR194W	0.19452	-0.701627	-0.32734
YPL194W	0.194164	0.114472	0.312927
YOR081C	0.194164	-0.549952	-0.208713
YHR150W	0.194125	0.126189	0.322076
YPL056C	0.193976	0.192844	0.374218
YGR210C	0.193262	-0.643978	-0.283681
YNL012W	0.193157	0.152466	0.341476
YDR132C	0.193155	0.0489832	0.260228
YJR136C	0.192858	0.762667	0.820163
YML010W	0.192771	-0.608035	-0.256085
YDR379W	0.192671	0.611472	0.701223
YBR280C	0.192638	1.23585	1.19138
YPL103C	0.192477	-0.696204	-0.325681
YGR061C	0.192058	-1.0861	-0.632317
YDR117C	0.191833	0.255139	0.420401
YGL057C	0.190865	0.457931	0.578381
YDR138W	0.190714	0.236039	0.403982
YLR299W	0.190621	-0.616355	-0.265351
YNL072W	0.190616	-0.290634	-0.00963297
YML066C	0.190264	-0.377988	-0.0786619
YPL151C	0.190225	0.644736	0.724229
YOL164W	0.189501	0.136335	0.324162
YER101C	0.189433	1.03166	1.027
YDR011W	0.188988	-0.642552	-0.287994
YOR144C	0.18844	-0.286941	-0.00950062
YKL054C	0.188035	-0.354956	-0.0634141
YLR017W	0.187932	-0.0252983	0.19527
YPL228W	0.187602	0.0545222	0.257516
YMR208W	0.187549	0.0925721	0.287322
YOL082W	0.18714	1.21843	1.17071
YNR059W	0.186996	0.184819	0.359043
YKL209C	0.186852	0.528229	0.628471
YOL051W	0.186593	-0.109662	0.127333
YOL122C	0.186582	-1.68295	-1.10787
YIL152W	0.186415	0.47384	0.585215
YER087C-B	0.185739	-0.362641	-0.072367
YLR118C	0.185631	-0.0183566	0.197794
YDL013W	0.185421	0.373354	0.505059
YOL025W	0.185391	0.264278	0.419385
YAL030W	0.184728	-0.258079	0.00843992
YBR065C	0.184482	-0.246054	0.0175683
YBL015W	0.184445	-0.22793	0.03175
YIL147C	0.183929	-0.530014	-0.206073
YHR208W	0.183698	-0.0876379	0.140944
YGL211W	0.183221	-0.673926	-0.319958
YEL030W	0.182324	0.524212	0.61956
YEL058W	0.180997	-0.337729	-0.0588361
YLR409C	0.180695	-0.537701	-0.216218
YIL063C	0.180473	0.262621	0.411832
YCR019W	0.179986	0.432378	0.544489
YPL149W	0.17951	0.491546	0.590337
YMR147W	0.179341	-0.650857	-0.306779
YJR059W	0.179277	0.676971	0.735618
YLR059C	0.17923	-0.90036	-0.502804
YHR197W	0.179018	-0.0718471	0.147392
YMR257C	0.17847	-0.309833	-0.0401489
YGL090W	0.178425	0.512929	0.605744
YDR438W	0.17839	-1.06163	-0.630482
YPL032C	0.17831	-0.328788	-0.0552331
YFR022W	0.177999	0.784367	0.818309
YIL071C	0.177894	0.523286	0.613201
YMR135C	0.177876	-0.258595	-0.000677495
YKR096W	0.177862	0.374298	0.49619
YIR021W	0.177622	0.322586	0.455286
YGL241W	0.177424	-0.259351	-0.00184533
YCR042C	0.177419	-0.294102	-0.0291348
YGR239C	0.177302	0.362125	0.48592
YPL188W	0.177276	0.0376023	0.231106
YDR348C	0.17713	0.158961	0.326199
YPR196W	0.177121	0.234039	0.385131
YMR108W	0.176905	-0.186433	0.0547434
YGL248W	0.176768	0.715652	0.762795
YDR266C	0.176682	0.0637839	0.250905
YOL128C	0.176594	0.498472	0.592066
YLR228C	0.1765	-0.0123132	0.19093
YNR050C	0.176427	-0.188029	0.052882
YOR098C	0.176415	-0.219489	0.0281681
YGL216W	0.176253	-0.479928	-0.176508
YIL130W	0.176066	0.311037	0.44424
YBR237W	0.175843	0.0646337	0.250506
YJL092W	0.175769	-0.744501	-0.38484
YMR163C	0.175652	0.490286	0.584443
YDR379C-A	0.175433	-0.192889	0.0478033
YGL134W	0.175369	0.208313	0.362705
YNL285W	0.175343	0.422892	0.531138
YJL123C	0.17533	0.450743	0.552988
YDL045W-A	0.174769	0.777781	0.809032
YML097C	0.174756	-0.361886	-0.0857371
YLR052W	0.174653	0.594754	0.665189
YPL007C	0.174615	0.331444	0.458418
YNL005C	0.174611	-0.443822	-0.150249
YKL208W	0.174557	0.354493	0.476439
YOR035C	0.174508	0.74918	0.786245
YBR248C	0.174447	-0.504574	-0.198155
YML014W	0.174444	0.175604	0.335849
YNR045W	0.174415	0.403603	0.514815
YBL085W	0.174393	0.422766	0.529833
YOR140W	0.174324	-1.01383	-0.59813
YFR037C	0.174003	-0.295125	-0.0342803
YBR238C	0.173802	-0.75177	-0.393048
YFR040W	0.173297	-0.00321161	0.194004
YHR009C	0.173041	0.0819607	0.260547
YBR022W	0.173032	0.383465	0.497246
YMR086W	0.172989	-0.625393	-0.294863
YGR136W	0.172889	0.368682	0.485458
YLR005W	0.172656	0.295198	0.42747
YPL160W	0.172589	-0.5602	-0.244188
YHR027C	0.172334	0.113522	0.284426
YFL014W	0.172204	-0.229203	0.0151873
YAL029C	0.172083	-0.452927	-0.160611
YDL199C	0.172002	-0.0166567	0.181801
YMR021C	0.17176	0.387533	0.498823
YOR266W	0.171061	-0.100395	0.114861
YPL115C	0.170975	0.104291	0.275452
YOR011W	0.170937	0.209093	0.357682
YBR016W	0.170777	0.631546	0.689147
YFL062W	0.170663	-0.278526	-0.0254951
YPR180W	0.170268	0.467663	0.559836
YPL009C	0.169742	-0.218214	0.0206843
YDR373W	0.169546	0.656012	0.706791
YNL091W	0.169546	-0.109915	0.105461
YMR278W	0.169395	0.746824	0.777895
YLR350W	0.168955	-0.221525	0.0170848
YLR231C	0.168507	-0.110395	0.103764
YML029W	0.1682	-0.590015	-0.273177
YJL099W	0.168178	0.301387	0.426635
YGR220C	0.168077	-0.125364	0.0914653
YGL169W	0.167988	-0.397004	-0.121913
YPR010C	0.167756	-0.701697	-0.361423
YMR005W	0.167681	0.234987	0.373873
YOL086C	0.167654	-0.476792	-0.184979
YKR027W	0.167547	-0.697186	-0.358146
YEL062W	0.166952	0.098111	0.265485
YNL101W	0.16673	-0.696449	-0.358606
YMR022W	0.166708	0.221452	0.362009
YIR012W	0.166608	0.069203	0.242351
YGL013C	0.166565	0.293872	0.418685
YDL111C	0.166525	0.232393	0.370366
YER001W	0.166495	-0.188058	0.0402331
YBL061C	0.16642	-0.486822	-0.194422
YBR044C	0.166403	-0.457974	-0.171796
YGL137W	0.166391	-0.290732	-0.0405095
YLR007W	0.166033	0.128629	0.288275
YDR334W	0.165871	-0.10161	0.107309
YDR264C	0.165715	-0.309123	-0.0558079
YPL066W	0.165454	0.301405	0.423185
YJL108C	0.165232	0.666095	0.709222
YNL286W	0.164888	0.0586545	0.231884
YGR062C	0.164808	-0.414284	-0.139523
YDR060W	0.164473	-0.177605	0.0458693
YOR060C	0.164346	-0.0205207	0.169034
YDL080C	0.164346	-0.072215	0.128448
YPL017C	0.164334	-0.299322	-0.0498689
YDL005C	0.164181	0.515292	0.58949
YNL237W	0.164038	0.111953	0.272647
YAL032C	0.163695	-0.115318	0.0937809
YGL018C	0.163537	0.699113	0.73299
YMR162C	0.163536	-0.21886	0.0122873
YPL106C	0.163503	0.427268	0.519521
YFL053W	0.163285	-0.0676043	0.130719
YHR075C	0.163233	0.632937	0.680648
YHR061C	0.1629	-1.50273	-0.996484
YNL004W	0.162617	-0.355435	-0.0961056
YJL083W	0.162558	0.307028	0.423919
YHR178W	0.162549	0.430773	0.521059
YGL067W	0.162529	-0.2517	-0.0147746
YJL026W	0.162426	-0.234066	-0.00106161
YER152C	0.162265	-0.190566	0.0328857
YHR117W	0.162176	-0.487168	-0.20009
YKL003C	0.162076	0.417506	0.510043
YDR481C	0.161686	0.25247	0.379977
YHR104W	0.161625	0.456362	0.539976
YBR268W	0.161609	-0.581669	-0.275004
YDR231C	0.161208	0.0045684	0.184742
YGR244C	0.160806	-0.344482	-0.0898092
YHR134W	0.160731	-0.282598	-0.0413195
YJR089W	0.160559	-0.299757	-0.0550094
YCR071C	0.160488	0.123545	0.277235
YOR215C	0.160488	0.69037	0.72225
YPL057C	0.160456	-0.0304693	0.156277
YDL176W	0.160301	-0.173031	0.0441546
YEL007W	0.160195	-0.799301	-0.447664
YDL178W	0.160076	-0.344832	-0.0910121
YJL013C	0.16004	-0.502763	-0.215049
YER172C	0.159767	-0.196949	0.0246991
YDR041W	0.159284	0.0456131	0.21452
YLR238W	0.158781	0.487477	0.560788
YJR085C	0.158613	-0.291484	-0.0509885
YLR127C	0.158355	0.0930119	0.250551
YMR204C	0.158315	1.01654	0.97556
YOL054W	0.158258	-0.257663	-0.0248873
YCL018W	0.158174	0.0621727	0.226109
YJR153W	0.157845	0.449578	0.529843
YOL112W	0.157617	-0.563745	-0.266006
YBL005W	0.157457	-0.630246	-0.318421
YKL160W	0.157224	0.165693	0.306176
YPR141C	0.156767	0.116213	0.266748
YPL067C	0.156619	-0.301498	-0.061386
YIL093C	0.156595	-0.635739	-0.323828
YLR187W	0.156345	0.960458	0.929027
YFL001W	0.156261	1.07052	1.01533
YDR141C	0.156117	-0.157252	0.0512246
YNL167C	0.155933	0.222067	0.348794
YNL297C	0.15591	-0.302338	-0.0629462
YKL033W	0.155901	-0.121233	0.0792276
YGL206C	0.155839	-0.381067	-0.124847
YML002W	0.155816	-0.0411905	0.141961
YLL049W	0.155588	-0.744868	-0.410786
YHR161C	0.155475	0.105797	0.256927
YNL207W	0.155109	-0.000623534	0.172912
YML116W	0.155101	-0.449496	-0.179508
YOL143C	0.155012	0.031922	0.198339
YPR178W	0.155009	-0.0775128	0.112419
YPL240C	0.154957	1.60737	1.43515
YMR228W	0.154942	0.429543	0.510423
YGR232W	0.154893	-0.220017	0.000390903
YLR134W	0.154876	-1.13474	-0.717783
YER077C	0.15477	-0.844287	-0.489879
YIL053W	0.154766	1.00365	0.96093
YNL009W	0.154761	0.429155	0.509888
YGR154C	0.154016	-0.221564	-0.00193838
YDR168W	0.153352	0.359631	0.453514
YDL234C	0.153036	2.53725	2.16276
YLL002W	0.152998	0.250316	0.367241
YCR106W	0.152602	-0.563217	-0.271967
YJL010C	0.152557	-0.15607	0.0476264
YGL036W	0.15203	0.416185	0.496234
YKR063C	0.151855	-0.520436	-0.23933
YDR151C	0.151731	0.711411	0.727635
YFL037W	0.151679	-0.501618	-0.22478
YNL316C	0.15158	-0.260813	-0.0358503
YHL035C	0.151122	-0.0168002	0.155142
YHR196W	0.150917	-0.148002	0.0518743
YOL146W	0.150884	0.432131	0.507296
YAL035W	0.150761	-0.357022	-0.112425
YER173W	0.150757	0.611533	0.647982
YIL083C	0.150706	-0.0573822	0.122752
YGR223C	0.150683	0.75699	0.762087
YML030W	0.150656	-0.216998	-0.00262616
YOL142W	0.150602	-0.0963561	0.0920218
YIR019C	0.150574	-0.85319	-0.502204
YEL020W-A	0.150481	-0.135705	0.0609746
YLR193C	0.150402	-0.249353	-0.0283506
YFR031C	0.150334	-0.353588	-0.110272
YDR135C	0.150297	-0.217959	-0.0038364
YBR003W	0.150282	-0.167009	0.0361459
YOR279C	0.149817	-0.141083	0.0559088
YDR217C	0.149767	0.0636364	0.216571
YCR051W	0.149659	-0.587473	-0.294753
YHL023C	0.149624	0.0865355	0.234367
YHR111W	0.149604	-0.0241391	0.147451
YOR093C	0.149602	-0.0414511	0.133856
YBR115C	0.14953	-0.33496	-0.0966691
YMR152W	0.149194	0.575634	0.61781
YOR005C	0.149152	0.241678	0.355569
YEL045C	0.14915	-1.29953	-0.854435
YPR190C	0.149095	0.118605	0.258871
YJL200C	0.148979	0.183281	0.3095
YNR032W	0.148871	-0.0079256	0.159248
YJL201W	0.148769	-0.116653	0.0737562
YHR005C	0.148652	-0.0375757	0.135691
YAL053W	0.148589	-0.435935	-0.177141
YBL050W	0.148564	-0.235572	-0.0198675
YNL136W	0.148512	-0.402817	-0.151238
YDR137W	0.148509	-0.0438623	0.130573
YGL053W	0.148407	1.15423	1.07106
YPL196W	0.148347	0.438191	0.508828
YCL028W	0.148316	-0.532805	-0.253541
YKL218C	0.148309	0.417806	0.492775
YHR206W	0.148278	0.00384806	0.167737
YLL018C-A	0.148203	0.33012	0.423798
YLR200W	0.148165	-0.0708128	0.108978
YDR006C	0.148137	0.873178	0.850069
YFL030W	0.148136	-0.490446	-0.220513
YOL136C	0.148005	-0.807045	-0.469242
YMR070W	0.147975	0.525555	0.576944
YBL091C-A	0.147967	-0.107159	0.0801903
YGL115W	0.147921	0.0946858	0.238601
YMR251W	0.147756	-0.377431	-0.132269
YGR166W	0.147548	-0.0288491	0.141138
YBR062C	0.147491	0.754872	0.756365
YDR330W	0.14723	0.583289	0.621324
YOR371C	0.147055	-0.327625	-0.0940569
YGR180C	0.146555	0.60808	0.639929
YLR204W	0.146166	-0.174244	0.0252316
YGR150C	0.145419	0.0739206	0.219116
YDL175C	0.14528	0.718081	0.724671
YML016C	0.145199	-0.564843	-0.282656
YPR198W	0.144734	-0.713349	-0.399839
YJL174W	0.144494	-0.374202	-0.133881
YGL099W	0.144482	-0.169101	0.0271291
YMR308C	0.144275	-0.325151	-0.0956492
YNL026W	0.144241	-0.117454	0.067371
YKR103W	0.144056	-0.221103	-0.01424
YBR030W	0.144055	-0.444968	-0.189997
YER033C	0.144051	-0.0298672	0.135893
YLR424W	0.143771	-0.127475	0.0589063
YAR028W	0.143719	-0.346614	-0.113207
YPR058W	0.143454	-0.496968	-0.231586
YDR393W	0.143279	-0.795699	-0.466342
YBR282W	0.143233	0.260318	0.362678
YDL230W	0.142842	-0.0230135	0.139737
YMR024W	0.14274	-0.459169	-0.202819
YGL003C	0.142608	0.731624	0.731906
YPL249C	0.142593	0.169488	0.290554
YHR008C	0.142208	0.439839	0.502317
YDL132W	0.141781	0.112697	0.244935
YLR141W	0.141414	-0.766742	-0.445979
YMR229C	0.141402	-0.16863	0.0235832
YOR353C	0.141224	-0.23962	-0.0323774
YMR020W	0.141209	0.561826	0.596819
YLR272C	0.141133	-0.576196	-0.29674
YNL200C	0.141029	-0.259833	-0.0484952
YNL191W	0.141007	0.619785	0.642066
YLR001C	0.140833	-0.046757	0.118542
YBR163W	0.140554	0.315334	0.402465
YGR197C	0.140357	-0.134005	0.0494391
YIL169C	0.139988	-1.14426	-0.744184
YDR364C	0.139861	-0.027187	0.132671
YCR073W-A	0.139577	-0.0881732	0.0844294
YJR058C	0.139474	0.341928	0.42197
YDL123W	0.139399	-0.35332	-0.123963
YNL054W	0.139375	0.150073	0.271219
YEL052W	0.139024	-0.578461	-0.301199
YDL207W	0.138787	0.378802	0.450047
YCR018C	0.138774	0.625833	0.643974
YPL097W	0.138538	-0.316537	-0.0961804
YNR062C	0.138369	-0.29816	-0.0819669
YMR246W	0.13827	0.0559217	0.195897
YPL157W	0.138257	0.105821	0.235056
YHR057C	0.137965	-0.0148127	0.139976
YDR244W	0.137709	-0.0652013	0.100089
YGL058W	0.137582	0.42177	0.482249
YKL145W	0.137267	0.0554418	0.194245
YKL022C	0.137214	0.0338804	0.177249
YNL325C	0.136934	0.241174	0.33964
YPL083C	0.136773	0.0603852	0.197498
YML018C	0.136474	-1.24449	-0.827341
YIL129C	0.136413	-0.141992	0.0381535
YPR004C	0.136356	-1.06289	-0.684913
YBR297W	0.136178	-0.439	-0.195327
YKL046C	0.136142	-0.261762	-0.0562221
YHR083W	0.135741	-0.0378781	0.119039
YPL260W	0.135522	0.368433	0.437756
YER010C	0.135193	0.0745595	0.206617
YOL005C	0.134981	0.593125	0.613474
YMR197C	0.134776	0.0933953	0.220875
YPL172C	0.134607	-0.567048	-0.297854
YDR246W	0.134605	0.0246087	0.166652
YNL239W	0.13458	-0.286331	-0.0774978
YAL039C	0.133868	-0.0337765	0.119878
YAL056W	0.133829	-0.112486	0.0580337
YLR407W	0.13366	0.617824	0.631186
YIL111W	0.13344	0.486341	0.527678
YOL159C	0.133136	0.0134576	0.156031
YGL130W	0.132907	-0.0692674	0.0907926
YHR189W	0.132626	0.261962	0.350483
YML107C	0.132454	0.301377	0.381208
YMR073C	0.132206	0.16128	0.270904
YNR002C	0.13206	-0.214198	-0.0240702
YGR056W	0.131398	-0.258806	-0.0599331
YNR051C	0.131382	-0.01109	0.134529
YFL025C	0.131179	-0.660804	-0.37582
YOR071C	0.131061	0.0306969	0.166928
YHR036W	0.131033	0.362687	0.427537
YOR048C	0.130829	-0.0711168	0.0866985
YIR006C	0.130062	-0.70589	-0.412637
YGR221C	0.13002	-0.303866	-0.097062
YDR332W	0.12997	0.512057	0.543456
YDL182W	0.129669	-0.1566	0.0181099
YDR253C	0.129248	-0.96865	-0.619965
YLR067C	0.129092	-0.197188	-0.0144884
YLR429W	0.12898	-0.39573	-0.170505
YOL077W-A	0.12884	0.284574	0.363423
YDL150W	0.128779	-0.139813	0.0301581
YAR023C	0.128696	-0.263395	-0.0669707
YJL050W	0.128466	-0.300967	-0.0967609
YKL132C	0.128363	0.869378	0.821946
YMR224C	0.128306	-0.0680091	0.0859309
YLR039C	0.128218	0.304769	0.378487
YFL036W	0.128006	-0.444907	-0.210353
YNL050C	0.128	0.467745	0.506163
YDL222C	0.127856	0.450373	0.49234
YKL126W	0.127786	0.513436	0.541762
YPL259C	0.127725	0.321178	0.390743
YMR283C	0.127663	0.207847	0.301688
YMR312W	0.127583	0.112871	0.227021
YIL134W	0.127348	-0.226518	-0.0397329
YDL048C	0.127248	-0.163251	0.00981081
YOR155C	0.127235	0.371398	0.429548
YMR028W	0.126557	0.608445	0.614791
YKR021W	0.126426	0.35195	0.41325
YDR263C	0.126362	0.297302	0.370264
YFR007W	0.125918	0.524763	0.54828
YER059W	0.12573	0.0719264	0.192519
YOL111C	0.125653	0.135747	0.242526
YDR419W	0.125454	0.235817	0.320838
YDR407C	0.125365	-0.1323	0.0317164
YAL001C	0.125323	-0.0339714	0.10886
YKR023W	0.125169	0.155727	0.257597
YAL015C	0.125123	-0.666158	-0.387723
YDL166C	0.125105	-0.00785345	0.129089
YPR161C	0.124974	-0.739233	-0.445284
YER114C	0.12496	-0.190986	-0.014872
YEL017C-A	0.12466	-0.836606	-0.52213
YER047C	0.12458	0.625242	0.625465
YDR227W	0.124152	-0.201563	-0.0242045
YHR073W	0.123944	0.170016	0.267258
YNL206C	0.123876	0.0563823	0.177958
YHR091C	0.123553	-0.00654824	0.12814
YJR005W	0.123138	0.206361	0.294768
YIL146C	0.122948	-0.38502	-0.169767
YLR207W	0.122939	-0.169624	-0.000671034
YDL102W	0.122914	-0.301427	-0.104181
YJL132W	0.122716	0.256245	0.333396
YGR229C	0.122337	0.0466899	0.168392
YNL330C	0.122164	0.273795	0.346472
YPR135W	0.121781	0.316528	0.379535
YKL154W	0.121564	0.1344	0.23627
YLR020C	0.121434	0.046232	0.166885
YML115C	0.121365	0.298042	0.364493
YHR179W	0.12128	0.724752	0.699394
YDR128W	0.121234	-0.290339	-0.0976125
YJL003W	0.121061	0.971614	0.892927
YOR326W	0.120741	-0.310533	-0.114093
YLR196W	0.120456	0.301216	0.365829
YJR140C	0.12042	-0.0182091	0.115002
YCL001W	0.120342	0.0911089	0.200728
YMR259C	0.12024	-0.310181	-0.114454
YEL041W	0.120176	1.28335	1.13654
YNR022C	0.120076	-0.314999	-0.118445
YOR157C	0.120066	0.355489	0.407943
YDL206W	0.119981	-0.123464	0.0318081
YBR269C	0.11988	0.0905281	0.199686
YAL009W	0.11986	-0.274661	-0.0870506
YIR007W	0.119734	0.366349	0.416047
YML070W	0.119235	0.249879	0.323972
YHR046C	0.119063	0.29463	0.358887
YBL075C	0.118922	0.33375	0.389421
YDR375C	0.118693	-0.229838	-0.0533424
YGR127W	0.118642	0.969701	0.888351
YDR028C	0.11864	-0.0408997	0.0949247
YHR056C	0.118509	-0.897359	-0.577648
YIL003W	0.118485	-0.558816	-0.311888
YOR109W	0.118349	0.0588036	0.172832
YIL010W	0.118319	0.577337	0.579895
YPL039W	0.118217	0.824186	0.773565
YGR255C	0.11819	0.0850207	0.193213
YDL133W	0.118145	0.868792	0.808495
YDR104C	0.11797	0.235718	0.311245
YJL053W	0.11765	0.393624	0.43481
YIL049W	0.117623	-0.470538	-0.243677
YJL208C	0.11755	0.127311	0.225601
YMR268C	0.117542	0.509652	0.525768
YOL063C	0.117387	0.244328	0.317264
YOR020C	0.117375	0.354587	0.403814
YOR174W	0.117355	0.530262	0.54171
YAL020C	0.11733	-0.172	-0.00966772
YDL065C	0.117272	0.340782	0.392844
YIL013C	0.117164	-0.611394	-0.354847
YLR260W	0.117075	0.332627	0.386191
YDR108W	0.116855	-0.396628	-0.186626
YJR065C	0.116744	-0.392654	-0.183648
YCL005W-A	0.116588	0.822525	0.770192
YGR201C	0.116581	0.306154	0.364779
YPR097W	0.116506	0.0245192	0.143572
YDR101C	0.116462	-0.38418	-0.177353
YLR253W	0.116417	-0.257421	-0.0778919
YBL067C	0.1163	0.175826	0.262102
YPL001W	0.116077	0.489207	0.507854
YLR025W	0.115907	0.127847	0.223934
YGL094C	0.115899	-0.0634054	0.0737706
YJL110C	0.115613	0.0226327	0.140956
YJL036W	0.115478	0.74041	0.704312
YOL033W	0.115438	-0.0367712	0.0940958
YLR436C	0.115407	-0.375833	-0.172142
YOR220W	0.11539	1.57949	1.36296
YGL055W	0.115364	-0.382643	-0.177543
YLR395C	0.115328	-0.0337987	0.0962887
YNL138W	0.115134	0.166173	0.253041
YLR143W	0.114884	0.0101268	0.130211
YDR497C	0.114756	-1.3278	-0.920357
YBR095C	0.114751	0.264071	0.329414
YMR039C	0.114726	0.598342	0.591818
YLL034C	0.114459	-0.614501	-0.360724
YJR130C	0.114438	0.0140649	0.132736
YDR303C	0.114195	-0.285945	-0.103111
YPR133W-A	0.113582	-0.325055	-0.134595
YLR246W	0.113558	0.793785	0.743775
YBR196C	0.113482	-0.496024	-0.268951
YDR453C	0.113471	1.73734	1.48445
YBL010C	0.11346	-0.118767	0.0272057
YMR078C	0.113373	-0.210911	-0.0452477
YOL072W	0.113307	0.244115	0.31191
YML093W	0.113062	-0.490834	-0.26541
YML006C	0.113004	0.405762	0.438433
YLR442C	0.112784	-0.257083	-0.0822457
YBR160W	0.112401	0.357175	0.399522
YHL038C	0.112371	0.424644	0.452453
YKR015C	0.112363	-0.913232	-0.597923
YIR018W	0.112341	1.1474	1.01985
YDR262W	0.112307	-0.18428	-0.0256937
YFR055W	0.112304	-1.39273	-0.974454
YLR398C	0.111833	-0.270505	-0.0939928
YLR035C	0.111631	-0.107968	0.0333583
YGL171W	0.111431	-0.423328	-0.214485
YJL055W	0.111272	-0.22641	-0.060086
YPL161C	0.111267	0.454143	0.474209
YNL073W	0.111174	0.261767	0.323057
YGR113W	0.111158	0.375271	0.412149
YPL270W	0.110702	-0.222054	-0.0573915
YNL282W	0.110519	0.703144	0.668749
YBL089W	0.110494	-0.708735	-0.439749
YDR389W	0.110133	-0.221141	-0.0573975
YNR043W	0.109681	-0.653523	-0.397435
YJR106W	0.109632	-0.210915	-0.0500066
YOR030W	0.109498	0.209872	0.280183
YBL009W	0.109456	0.147483	0.231148
YGL070C	0.10945	0.113455	0.204424
YDL055C	0.109443	-0.622227	-0.373167
YAL040C	0.109414	-0.30936	-0.127572
YNL287W	0.109256	0.29919	0.349999
YER072W	0.109166	0.338041	0.380386
YER159C	0.108947	-0.353125	-0.162527
YAL011W	0.108871	0.0122861	0.124261
YKL070W	0.108637	-0.624066	-0.375636
YKL050C	0.108609	0.338838	0.380304
YDR044W	0.108063	-0.914862	-0.604671
YKL068W-A	0.107929	-0.792763	-0.508981
YJR103W	0.107905	0.0483779	0.151368
YLR084C	0.107796	-1.47363	-1.0437
YPL158C	0.107742	-0.241528	-0.0764442
YFR051C	0.107657	-0.247742	-0.0814298
YGR193C	0.107632	0.00625882	0.117954
YJR132W	0.107262	-0.518967	-0.294871
YMR148W	0.10707	-0.918495	-0.608786
YAL005C	0.106813	0.643718	0.617381
YGL256W	0.106126	-0.340258	-0.156012
YLR320W	0.106085	0.122547	0.207284
YLR096W	0.106049	-0.242846	-0.0796306
YJR111C	0.105939	0.0634631	0.160712
YBR125C	0.105881	-0.0956762	0.0356982
YDR541C	0.105752	-0.798365	-0.516146
YMR044W	0.105712	0.0666329	0.162913
YML057W	0.105704	0.145503	0.224824
YOR110W	0.105663	0.327053	0.367306
YJR054W	0.105482	0.177016	0.249282
YLR032W	0.105267	-0.104871	0.0276992
YNL095C	0.104632	-0.537691	-0.312916
YGR182C	0.104324	-0.317347	-0.140315
YER116C	0.104227	0.205427	0.269992
YMR137C	0.10407	0.189886	0.257591
YDL190C	0.104031	-0.0285501	0.0860472
YMR187C	0.103869	0.284274	0.33144
YKR044W	0.103789	0.100332	0.186925
YLR191W	0.103667	-0.589386	-0.354728
YML095C	0.103599	0.0103847	0.116066
YMR303C	0.10359	-0.562739	-0.333905
YDR172W	0.103496	-0.17742	-0.0315106
YPL167C	0.103435	0.0758675	0.167268
YDR059C	0.103321	-0.111441	0.0200671
YGL213C	0.103288	-0.0844677	0.0412022
YBL105C	0.103254	-0.0390576	0.0768098
YPL183C	0.103008	-0.351905	-0.16912
YNL099C	0.102885	-0.0108084	0.0985187
YMR265C	0.102781	0.179549	0.247837
YKL028W	0.102621	0.181607	0.249249
YMR161W	0.102573	0.0340742	0.13336
YGL176C	0.101822	0.70164	0.656511
YDL170W	0.10173	-0.081445	0.0415938
YPL159C	0.101704	0.438434	0.449719
YMR287C	0.101535	-0.175933	-0.0328365
YBR070C	0.101463	-0.359904	-0.177364
YIL072W	0.101297	0.614222	0.587212
YAL027W	0.101223	0.231693	0.286793
YPR158W	0.101205	1.3761	1.18524
YPL179W	0.101074	-0.691917	-0.438522
YBR263W	0.101044	-0.523863	-0.30662
YBR002C	0.101012	0.0256692	0.124776
YMR264W	0.100978	-0.333857	-0.157531
YOR194C	0.100963	-0.0186804	0.0898951
YNL329C	0.100928	-0.356377	-0.175274
YMR317W	0.100718	-0.0663737	0.0521401
YIL151C	0.100711	0.37387	0.397766
YLR092W	0.0996949	-0.0979957	0.0260127
YGR267C	0.0995387	0.0623781	0.151724
YMR164C	0.0995079	0.148495	0.219295
YML124C	0.0992629	0.112602	0.190804
YPL126W	0.0990883	0.186503	0.248601
YDL008W	0.0987453	0.376233	0.397122
YOL151W	0.0986579	0.122453	0.197769
YGL236C	0.0984957	-0.751581	-0.488641
YNR069C	0.0984007	1.27002	1.0984
YMR087W	0.0982065	-0.0621368	0.0522732
YOR141C	0.0981584	0.0697241	0.155736
YPL140C	0.097933	0.336397	0.364815
YOR281C	0.0978964	0.158311	0.224952
YDL142C	0.0978522	0.295916	0.33293
YLL056C	0.0978321	-0.0763253	0.0406578
YOL029C	0.0978183	0.0867463	0.168668
YKL094W	0.0976141	0.336432	0.364436
YDR126W	0.0975431	-0.751099	-0.489474
YOR124C	0.0971443	-0.0275691	0.0780618
YOR037W	0.0968382	0.478834	0.47525
YDR468C	0.0967411	0.00557643	0.103572
YOR372C	0.0967277	0.459948	0.460282
YGL237C	0.0962364	0.265618	0.307088
YMR165C	0.0962196	0.533249	0.517184
YBR215W	0.0956183	-0.203968	-0.0623693
YDR359C	0.0953178	-0.469571	-0.271276
YLR252W	0.0952432	-0.1575	-0.026364
YBR060C	0.0952134	0.0636754	0.147243
YJL185C	0.0951678	-0.0108703	0.0886592
YML035C	0.0949586	0.29002	0.324622
YGL100W	0.0948421	0.282745	0.318763
YMR196W	0.0948055	0.341852	0.365121
YNL071W	0.0947193	-0.279754	-0.123012
YLL050C	0.09445	0.043302	0.130277
YDL033C	0.0944251	-0.790899	-0.524685
YNR060W	0.0942666	0.53141	0.513257
YBR225W	0.0941672	0.847882	0.761594
YOL075C	0.0941456	-0.489403	-0.288336
YGL131C	0.0940599	-0.675183	-0.434301
YBR068C	0.0940166	-1.30964	-0.932469
YOR289W	0.0939765	0.938308	0.832345
YOR373W	0.0937913	-0.497722	-0.295318
YBR222C	0.0935228	-0.716064	-0.46708
YOR187W	0.0934747	-1.03219	-0.715329
YJL128C	0.0931475	0.300927	0.330882
YHR066W	0.092827	-1.072	-0.747408
YDR054C	0.0925933	0.183062	0.237642
YDR258C	0.092453	0.886019	0.789355
YAL016W	0.0924142	0.209736	0.258356
YBR245C	0.0923827	-0.30755	-0.147805
YGR060W	0.0922689	-0.330896	-0.166279
YAL028W	0.0922468	1.4054	1.19686
YNR016C	0.0922394	-0.409866	-0.228315
YOR363C	0.0921903	0.291352	0.322149
YPL135W	0.0919324	-0.950765	-0.653366
YDR243C	0.0918899	-0.264098	-0.114317
YML049C	0.0917533	-0.079778	0.0302187
YDR130C	0.0916954	0.0664337	0.144936
YDR362C	0.0916697	0.0228076	0.110652
YDR350C	0.0916566	-0.0760503	0.0330223
YMR315W	0.0912643	0.270954	0.304957
YLL026W	0.0911709	1.60284	1.3505
YDR208W	0.0909499	0.162262	0.219223
YCR057C	0.0908417	-0.198935	-0.0644902
YEL009C	0.0908355	-0.652159	-0.420325
YDR394W	0.0907523	0.387202	0.395572
YEL006W	0.090665	-0.0925017	0.0188457
YBR097W	0.0906447	-0.340722	-0.176058
YKR078W	0.0905778	0.8413	0.751863
YDR440W	0.0904391	0.437808	0.434904
YBL035C	0.0903248	0.202095	0.249701
YHL019C	0.0903168	-0.109497	0.00505971
YBR262C	0.0901504	-0.0235511	0.0723246
YMR038C	0.089999	-0.342674	-0.178411
YGR141W	0.089763	-0.571834	-0.358625
YCL011C	0.0894404	-0.383092	-0.210854
YDR399W	0.0893979	-0.356456	-0.189996
YDR460W	0.0891381	-0.101518	0.00982537
YNL231C	0.0889893	0.336721	0.353698
YHR182W	0.0889261	-0.191737	-0.0612747
YLR138W	0.0887243	-0.188659	-0.0591144
YDL126C	0.0887034	-0.041382	0.0564859
YPR032W	0.0886594	0.018117	0.103143
YGR207C	0.0885178	-0.354523	-0.189597
YDR376W	0.0884883	-0.316238	-0.159577
YKR102W	0.0884077	-0.250665	-0.108198
YML103C	0.0881249	-0.513142	-0.314628
YLL019C	0.0880533	0.769844	0.692553
YDR204W	0.0880148	0.125372	0.186529
YLL040C	0.0879048	-0.427614	-0.24776
YAL036C	0.0877954	-0.0231581	0.0696391
YOL096C	0.0876761	-0.306731	-0.153145
YJL162C	0.0874512	0.329874	0.346367
YHR155W	0.087092	-0.441939	-0.26004
YDL225W	0.0869992	0.281114	0.307511
YER155C	0.0868707	-0.339613	-0.179986
YPL162C	0.0868586	-0.0475189	0.0493223
YLL011W	0.086663	-0.445293	-0.263219
YLL051C	0.0863054	-0.857564	-0.587347
YDR239C	0.0860658	-0.487296	-0.296955
YGL242C	0.0860522	0.106085	0.168892
YNL176C	0.0859845	-0.725138	-0.483788
YDR067C	0.0859575	0.512714	0.488016
YDR320C-A	0.0858011	0.66269	0.605563
YLR384C	0.0856584	-0.322287	-0.167924
YOR227W	0.0853448	-0.982298	-0.686497
YJR033C	0.0850799	0.196232	0.23843
YPL263C	0.0850247	-0.281459	-0.136676
YOL087C	0.0849772	0.495183	0.473005
YLR114C	0.0848974	0.0552226	0.127491
YLR270W	0.084885	1.30165	1.10605
YJR125C	0.0848189	0.056333	0.128263
YCR015C	0.0847472	0.0446739	0.119018
YJL191W	0.0847286	-0.225587	-0.0931868
YMR167W	0.0845383	0.104673	0.165858
YPL152W	0.0840875	0.421837	0.414291
YNL139C	0.0840234	0.160752	0.209231
YDR489W	0.0837726	0.18721	0.229685
YPR033C	0.0836819	-0.073323	0.0250248
YDR142C	0.083405	0.44748	0.433555
YOR260W	0.0832521	0.189924	0.231154
YMR122W-A	0.0831954	-0.199814	-0.074902
YKR016W	0.0829824	0.434332	0.422695
YLR266C	0.0828557	-0.198254	-0.0741088
YPL070W	0.0827722	0.945006	0.823358
YIL142W	0.0825066	-0.167606	-0.0504906
YHR119W	0.0825034	-0.246198	-0.112198
YJR100C	0.0824019	0.562524	0.522601
YBL063W	0.0823805	-0.156227	-0.0417173
YDR322W	0.0823605	0.0588118	0.127084
YER062C	0.0822423	-0.146447	-0.0342156
YER115C	0.0821599	0.278644	0.299419
YNL037C	0.0816715	0.111799	0.167808
YER145C	0.0816435	-0.558856	-0.358759
YGR112W	0.0815026	0.678618	0.612603
YAL014C	0.0815005	-0.263654	-0.127177
YBR126W-A	0.081455	0.347546	0.352617
YLR091W	0.0813116	-0.224811	-0.0969217
YJR013W	0.0810046	-0.183043	-0.0645204
YPL226W	0.0809052	-0.490824	-0.306286
YBL103C	0.0802518	0.810731	0.714734
YNL272C	0.0799398	0.218624	0.249475
YGL226C-A	0.0798383	-0.462257	-0.285214
YOL013C	0.0797932	0.405726	0.396182
YJR024C	0.0795535	-0.899625	-0.628953
YCR088W	0.0794551	-0.303865	-0.161347
YKL116C	0.0792788	0.371542	0.36869
YDL231C	0.0790507	-0.504911	-0.319703
YJL101C	0.0788602	0.411943	0.399877
YER027C	0.0788194	0.476144	0.450229
YNL326C	0.0788178	-0.252975	-0.122204
YJL090C	0.0787946	0.102875	0.157144
YDR194C	0.0785781	-0.332794	-0.185175
YPR112C	0.0785742	-0.696403	-0.470649
YDL145C	0.078434	-0.430989	-0.262451
YKR085C	0.0783499	-0.344109	-0.194349
YLR342W	0.0781532	-1.10226	-0.789821
YLR188W	0.0777004	-0.116561	-0.0165262
YIL074C	0.077673	0.350034	0.349763
YHR016C	0.0774792	0.0834499	0.140221
YPR164W	0.0774517	-0.347677	-0.198291
YBR152W	0.0774133	0.384388	0.376404
YPL232W	0.0773093	-0.246862	-0.119323
[truncated: 2,972 more rows]

## Sheet: d12 -WT T45-T0
	baseMean	log2FoldChange	lfcSE	stat	pvalue	padj
YER137W-A	0.61875	-5.29832	3.29863	-1.60622	0.108226	0.999859
YLR437C-A	1.52136	-3.92735	2.15557	-1.82195	0.0684627	0.999859
YNL318C	1.5602	-3.80395	2.24318	-1.69579	0.0899262	0.999859
YPL152W-A	1.44046	-3.71116	2.33737	-1.58775	0.112343	0.999859
YOR073W-A	1.74603	-3.61814	2.40464	-1.50465	0.132415	0.999859
YDL026W	1.37372	-3.59071	2.29621	-1.56375	0.117876	0.999859
YOR314W-A	0.767461	-3.58463	3.25532	-1.10116	0.270827	0.999859
YGR273C	4.32805	-3.37062	1.90535	-1.76903	0.0768885	0.999859
YMR193C-A	0.904661	-3.28456	2.87245	-1.14347	0.252845	0.999859
YFR034W-A	4.51931	-3.22393	1.52496	-2.11411	0.0345054	0.999859
YCR108C	2.3746	-3.11362	2.35988	-1.3194	0.187036	0.999859
YGR151C	1.57947	-3.06143	2.54953	-1.20078	0.229836	0.999859
YDR542W	0.527898	-2.92742	3.25935	-0.898161	0.3691	0.999859
YJR162C	2.23027	-2.91196	1.95671	-1.48819	0.1367	0.999859
YGR291C	2.17191	-2.91044	1.86013	-1.56465	0.117666	0.999859
YMR326C	1.2572	-2.88485	2.52324	-1.14331	0.252911	0.999859
YNL013C	0.611212	-2.80692	3.72764	-0.753003	0.451448	0.999859
YGL069C	1.80448	-2.78279	2.03188	-1.36956	0.170823	0.999859
YGL235W	0.936095	-2.71502	2.62938	-1.03257	0.301804	0.999859
YJL175W	0.468709	-2.70743	3.6222	-0.747455	0.454789	0.999859
YDR343C	2149.59	-2.62387	1.45934	-1.79798	0.0721801	0.999859
YLL067C	1.83214	-2.55153	2.462	-1.03637	0.300031	0.999859
YOR366W	0.411565	-2.5153	4.09231	-0.61464	0.538792	0.999859
YIL057C	40.8409	-2.51295	2.24709	-1.11831	0.263434	0.999859
YER124C	469.578	-2.41012	0.669324	-3.60082	0.000317214	0.463758
YBR232C	8.03681	-2.35298	0.922672	-2.55019	0.0107666	0.999859
YPL136W	1.95672	-2.3264	2.02725	-1.14756	0.25115	0.999859
YML047C	0.933139	-2.28958	2.73352	-0.837592	0.40226	0.999859
YIL100C-A	22.8551	-2.2854	0.904009	-2.52807	0.0114691	0.999859
YBL062W	0.555964	-2.26542	3.5067	-0.646026	0.518263	0.999859
YCR085W	9.66112	-2.2336	0.964684	-2.31537	0.0205925	0.999859
YKL147C	11.5794	-2.20359	1.18363	-1.86172	0.0626422	0.999859
YNL338W	1.03246	-2.17918	2.71091	-0.803857	0.42148	0.999859
YBR296C-A	3.97737	-2.13923	1.77577	-1.20468	0.228328	0.999859
YOR263C	2.93274	-2.11058	1.49869	-1.40828	0.159048	0.999859
YLR413W	3392.7	-2.10841	1.49942	-1.40615	0.159679	0.999859
YHR143W	2246.28	-2.10534	1.15789	-1.81826	0.0690247	0.999859
YGL028C	977.052	-2.08272	0.850996	-2.44739	0.0143895	0.999859
YGR022C	1.81307	-2.02786	1.9322	-1.04951	0.293945	0.999859
YNL300W	5021.51	-2.02479	0.879498	-2.30221	0.0213233	0.999859
YJL028W	3.81839	-2.02386	1.76627	-1.14584	0.251862	0.999859
YCL064C	2007.67	-2.02271	0.720497	-2.80738	0.00499466	0.999859
YJL052C-A	3.76305	-2.01369	1.58743	-1.26853	0.20461	0.999859
YOL101C	288.679	-2.00843	1.31623	-1.52589	0.127036	0.999859
YFL012W-A	0.693759	-1.95956	3.01588	-0.649747	0.515856	0.999859
YJL088W	1686.71	-1.95894	0.569487	-3.43983	0.000582084	0.463758
YLL047W	1.05772	-1.87629	2.19202	-0.855963	0.392018	0.999859
YNR077C	0.266664	-1.86759	6.83363	-0.273293	0.784628	0.999859
YDL032W	0.122496	-1.86749	7.70111	-0.242497	0.808395	0.999859
YEL018C-A	0.186885	-1.86747	7.4477	-0.250745	0.802012	0.999859
YIL142C-A	0.17729	-1.86746	7.58108	-0.246332	0.805425	0.999859
YOR247W	12430.7	-1.85249	0.822286	-2.25285	0.0242683	0.999859
YPL163C	8576.08	-1.79503	0.4102	-4.37599	1.20882e-05	0.0769536
YBL083C	6.07894	-1.78622	1.472	-1.21347	0.224952	0.999859
YLR286C	8393.1	-1.76867	0.837631	-2.11152	0.0347277	0.999859
YFL013W-A	6.92929	-1.76589	0.999555	-1.76667	0.077283	0.999859
YNR067C	3087.19	-1.75376	0.529297	-3.31338	0.000921763	0.463758
YBL108W	0.579898	-1.73397	3.35707	-0.516512	0.605497	0.999859
YAR035W	328.212	-1.69627	0.677433	-2.50397	0.012281	0.999859
YJL136W-A	3.36255	-1.69522	1.47915	-1.14608	0.251761	0.999859
YNL067W-A	0.86896	-1.69274	2.65273	-0.638113	0.5234	0.999859
YBL015W	1900.52	-1.69096	0.861772	-1.96219	0.0497399	0.999859
YNL296W	0.301823	-1.68792	5.47668	-0.308202	0.757929	0.999859
YNL067W-B	0.0799037	-1.68521	7.68471	-0.219293	0.826421	0.999859
YML031C-A	0.585396	-1.66476	3.28226	-0.507198	0.612016	0.999859
YJL032W	1.53603	-1.65706	1.92016	-0.862982	0.388147	0.999859
YDR271C	0.77045	-1.64044	3.07898	-0.532787	0.594181	0.999859
YNL105W	3.53469	-1.62377	1.27661	-1.27194	0.203394	0.999859
YCR087W	1.10311	-1.60859	2.57812	-0.623939	0.532668	0.999859
YOR248W	106.626	-1.59732	0.797797	-2.00217	0.0452666	0.999859
YJR160C	5.77703	-1.56729	1.05486	-1.48579	0.137335	0.999859
YAL047W-A	1.109	-1.55556	2.48741	-0.625371	0.531728	0.999859
YFL067W	12.5929	-1.55411	0.842916	-1.84373	0.0652218	0.999859
YFL060C	1.57544	-1.53751	2.21892	-0.692911	0.488366	0.999859
YAL068C	10.9317	-1.52705	1.02622	-1.48802	0.136744	0.999859
YDL022C-A	6.57907	-1.51942	1.49599	-1.01567	0.309788	0.999859
YBR144C	8.62796	-1.51676	1.2151	-1.24826	0.211936	0.999859
YBL096C	6.84729	-1.51333	0.990721	-1.5275	0.126637	0.999859
YFR052C-A	544.784	-1.49653	0.787449	-1.90047	0.0573711	0.999859
YOL058W	13985.3	-1.48985	0.58161	-2.56159	0.0104193	0.999859
YFR057W	6.19025	-1.48266	2.21555	-0.669205	0.503365	0.999859
YPR074W-A	1.58789	-1.47726	2.13469	-0.692023	0.488923	0.999859
YNL332W	15.8434	-1.47209	0.773177	-1.90394	0.0569175	0.999859
YKL096W-A	84593.2	-1.47188	0.679963	-2.16464	0.0304152	0.999859
YMR158W-B	0.418693	-1.46858	3.63037	-0.404526	0.685826	0.999859
YNL327W	5041.87	-1.46825	0.573901	-2.55837	0.0105163	0.999859
YHR153C	40.99	-1.45425	0.740997	-1.96256	0.0496978	0.999859
YFL012W	1.2974	-1.45076	2.90611	-0.499211	0.617631	0.999859
YER068C-A	5.46199	-1.4435	1.56677	-0.921325	0.356881	0.999859
YAR035C-A	5.37131	-1.43663	1.30488	-1.10096	0.270912	0.999859
YIL123W	7597.59	-1.42748	0.754087	-1.89299	0.0583596	0.999859
YHR125W	0.456348	-1.42702	3.651	-0.390858	0.695902	0.999859
YGL006W-A	13.9731	-1.42358	0.696769	-2.04312	0.0410404	0.999859
YFR053C	21780.7	-1.4225	0.860442	-1.65322	0.0982867	0.999859
YAR073W	13.3198	-1.40915	1.05594	-1.3345	0.182041	0.999859
YML047W-A	4.65159	-1.40317	1.50381	-0.933078	0.35078	0.999859
YLR183C	812.545	-1.40306	0.514622	-2.72638	0.00640335	0.999859
YKL083W	38.3684	-1.38468	0.509074	-2.72	0.0065281	0.999859
YBR072C-A	2.00419	-1.37712	2.26376	-0.60833	0.542968	0.999859
YEL011W	7221.11	-1.37572	0.794449	-1.73166	0.0833337	0.999859
YMR230W-A	6.15225	-1.37479	1.30608	-1.0526	0.292522	0.999859
YLR406C-A	3.31802	-1.3666	1.48869	-0.917989	0.358625	0.999859
YJL158C	35751.3	-1.35738	0.608808	-2.22957	0.0257759	0.999859
YFR015C	3449.14	-1.35481	0.88442	-1.53186	0.125556	0.999859
YJL078C	2310.79	-1.35119	0.653969	-2.06614	0.0388157	0.999859
YKL123W	9.84683	-1.32717	1.02404	-1.29601	0.194974	0.999859
YBL002W	5960.03	-1.32271	0.4854	-2.725	0.00643018	0.999859
YDR342C	4316.73	-1.30543	0.947856	-1.37725	0.168435	0.999859
YLR458W	0.832194	-1.30479	3.05731	-0.426777	0.669542	0.999859
YER152W-A	0.400582	-1.29356	3.96168	-0.326519	0.744032	0.999859
YOR177C	21.0198	-1.2933	0.960591	-1.34635	0.178188	0.999859
YKL148C	5920.97	-1.26013	0.576301	-2.18659	0.0287728	0.999859
YER070W	4407.39	-1.24748	0.725193	-1.72021	0.0853949	0.999859
YLR307W	1.85955	-1.24	1.98679	-0.624121	0.532548	0.999859
YHR193C-A	1.01318	-1.23636	2.47112	-0.500324	0.616847	0.999859
YPR159C-A	1.95881	-1.23534	1.81834	-0.679375	0.4969	0.999859
YJR018W	4.41792	-1.23414	1.20065	-1.02789	0.304	0.999859
YOR082C	8.20581	-1.23367	0.932428	-1.32307	0.185812	0.999859
YAR068W	363.705	-1.22056	0.725091	-1.68332	0.0923122	0.999859
YGL218W	0.389468	-1.20981	4.11059	-0.294316	0.768517	0.999859
YOL099C	5.09919	-1.19917	1.06744	-1.1234	0.261266	0.999859
YDR516C	5975.6	-1.19605	0.695421	-1.71989	0.0854521	0.999859
YDR543C	2.96363	-1.19026	1.74655	-0.681489	0.495562	0.999859
YBR200W-A	0.263326	-1.18727	5.73281	-0.2071	0.835932	0.999859
YDR509W	4.90416	-1.18261	1.46238	-0.808688	0.418695	0.999859
YPL251W	8.20896	-1.18145	1.04611	-1.12938	0.258739	0.999859
YIL141W	45.1858	-1.17757	0.90684	-1.29855	0.1941	0.999859
YBR190W	15.4004	-1.17414	0.724379	-1.62089	0.105041	0.999859
YDR380W	3048.49	-1.1703	0.458733	-2.55117	0.0107363	0.999859
YOR331C	1.91657	-1.16682	1.97667	-0.590295	0.554993	0.999859
YCL030C	7004.63	-1.16024	0.646103	-1.79575	0.0725348	0.999859
YER189W	0.554141	-1.15881	2.97525	-0.389484	0.696918	0.999859
YER145C-A	21.0052	-1.14983	1.01593	-1.1318	0.257718	0.999859
YBR088C	237.626	-1.14844	0.436696	-2.62985	0.00854234	0.999859
YKL076C	27.1595	-1.14825	0.535658	-2.14363	0.0320625	0.999859
YAL016C-B	30.5768	-1.14653	0.626592	-1.82979	0.0672816	0.999859
YAR064W	3.63378	-1.14632	1.2815	-0.894508	0.37105	0.999859
YKL096C-B	18.9038	-1.13759	1.06768	-1.06548	0.286658	0.999859
YBR299W	46.1397	-1.13755	0.48159	-2.36206	0.0181735	0.999859
YPL021W	0.97121	-1.1375	2.16922	-0.524382	0.600013	0.999859
YJR048W	8191.12	-1.13614	0.468277	-2.42622	0.0152569	0.999859
YGL024W	4.70576	-1.13141	1.1463	-0.987013	0.323636	0.999859
YDR426C	0.732125	-1.12664	2.77418	-0.406117	0.684657	0.999859
YOR083W	118.234	-1.1258	0.58498	-1.92451	0.0542907	0.999859
YMR013W-A	8.03474	-1.12017	1.18686	-0.943816	0.345263	0.999859
YJR120W	585.859	-1.11845	0.548606	-2.03872	0.0414781	0.999859
YDR055W	5894.46	-1.11746	0.400947	-2.78705	0.005319	0.999859
YJR109C	5456.33	-1.1157	0.616823	-1.80879	0.0704843	0.999859
YER067C-A	13.4521	-1.11565	1.09234	-1.02134	0.307095	0.999859
YDR524C-A	4.52279	-1.10936	1.74657	-0.635166	0.52532	0.999859
YKL185W	1527.79	-1.10922	0.341057	-3.25231	0.0011447	0.485811
YMR001C-A	13.9634	-1.1089	0.896996	-1.23624	0.21637	0.999859
YNL269W	12.3225	-1.10833	0.879712	-1.25988	0.207712	0.999859
YOR375C	4724.17	-1.10322	0.39013	-2.82784	0.00468635	0.999859
YKL062W	931.454	-1.10144	0.61452	-1.79237	0.0730744	0.999859
YPL027W	7.18077	-1.09863	0.934807	-1.17524	0.239898	0.999859
YGL021W	829.024	-1.09833	0.323747	-3.39257	0.000692407	0.463758
YGR279C	9608.64	-1.09467	0.904131	-1.21074	0.225996	0.999859
YGR164W	21.185	-1.09375	0.946482	-1.15559	0.247849	0.999859
YLR073C	126.436	-1.09138	0.727987	-1.49918	0.133828	0.999859
YGR014W	3751.65	-1.09022	0.935769	-1.16506	0.243996	0.999859
YOR084W	525.857	-1.08088	0.502084	-2.15279	0.0313351	0.999859
YOR108W	2449.57	-1.07615	0.464978	-2.31442	0.0206449	0.999859
YGL012W	8496.35	-1.06868	0.740899	-1.44241	0.149188	0.999859
YBR038W	1895.13	-1.06853	0.582591	-1.83411	0.0666383	0.999859
YOR135C	142.627	-1.06478	0.552597	-1.92687	0.0539958	0.999859
YIL140W	3345.38	-1.05824	0.724112	-1.46144	0.143896	0.999859
YKL037W	49.1836	-1.05749	0.615595	-1.71784	0.0858265	0.999859
YKR013W	25748.2	-1.05694	0.503735	-2.09821	0.035887	0.999859
YHR216W	437.919	-1.05073	0.701817	-1.49715	0.134353	0.999859
YBR221W-A	32.4972	-1.04986	0.660067	-1.59053	0.111716	0.999859
YER006C-A	14.27	-1.04427	0.970964	-1.0755	0.28215	0.999859
YML034C-A	7.05199	-1.0383	0.991639	-1.04705	0.295075	0.999859
YNL289W	1422.52	-1.03672	0.653385	-1.58669	0.112582	0.999859
YNL057W	6.27206	-1.03522	1.04598	-0.989716	0.322313	0.999859
YPR160W	3306.23	-1.03521	1.16571	-0.888053	0.374512	0.999859
YDL041W	1.25739	-1.03503	2.44577	-0.423192	0.672155	0.999859
YLR084C	929.628	-1.03452	0.593276	-1.74374	0.0812052	0.999859
YGL188C	224.774	-1.03315	0.462983	-2.2315	0.0256481	0.999859
YNL270C	56.0419	-1.03273	0.660206	-1.56426	0.117758	0.999859
YLR212C	925.34	-1.03268	0.470745	-2.19371	0.0282561	0.999859
YGL261C	0.710234	-1.032	2.61073	-0.395292	0.692627	0.999859
YLR154W-F	41.7789	-1.02833	1.0504	-0.978983	0.327589	0.999859
YOR376W	4.72607	-1.02262	1.16759	-0.875839	0.381118	0.999859
YFR017C	1677.47	-1.02233	0.727405	-1.40545	0.159887	0.999859
YBR089W	3.92374	-1.01734	1.21793	-0.835305	0.403546	0.999859
YOR271C	1984.51	-1.01481	0.39147	-2.5923	0.00953362	0.999859
YHR018C	5784.67	-1.00652	0.558325	-1.80276	0.0714262	0.999859
YCR049C	1.86742	-1.00524	1.89435	-0.53065	0.595661	0.999859
YER091C-A	0.992582	-1.00277	2.39367	-0.418924	0.675272	0.999859
YDL052C	1230.97	-0.996131	0.578504	-1.72191	0.085086	0.999859
YIL029W-A	5.03971	-0.988532	1.1516	-0.8584	0.390672	0.999859
YIL119C	57.6306	-0.985818	0.639082	-1.54255	0.122939	0.999859
YPR119W	319.977	-0.984813	0.545057	-1.80681	0.0707922	0.999859
YML012C-A	9.45562	-0.981992	0.938359	-1.0465	0.295331	0.999859
YLR259C	17031.1	-0.979627	0.34601	-2.83121	0.00463719	0.999859
YBL045C	6571.63	-0.979623	0.424938	-2.30533	0.0211481	0.999859
YML058W-A	33.6788	-0.975777	0.62079	-1.57183	0.11599	0.999859
YKL127W	2490.46	-0.975391	0.357718	-2.7267	0.00639704	0.999859
YDR354W	1311.86	-0.972122	0.374903	-2.593	0.00951433	0.999859
YLR307C-A	11.3391	-0.971457	1.80556	-0.538035	0.590553	0.999859
YGL132W	8.81016	-0.964397	1.00427	-0.960301	0.336904	0.999859
YBL012C	22.6243	-0.961391	0.67	-1.43491	0.151312	0.999859
YOR074C	342.026	-0.960942	0.432777	-2.22041	0.0263911	0.999859
YER056C	7139.21	-0.960205	0.904826	-1.0612	0.288597	0.999859
YLR099C	3859.61	-0.959253	0.454121	-2.11233	0.0346583	0.999859
YLR428C	1.85702	-0.956643	1.64534	-0.581427	0.560953	0.999859
YNL134C	8926.21	-0.955523	0.426736	-2.23915	0.0251464	0.999859
YLR300W	9090.8	-0.955271	0.757999	-1.26025	0.207578	0.999859
YMR105C	7719.08	-0.948588	0.809465	-1.17187	0.241249	0.999859
YBL032W	1731.06	-0.947615	0.540962	-1.75172	0.0798216	0.999859
YFL037W	8044.56	-0.947593	0.446309	-2.12318	0.033739	0.999859
YML085C	6497.48	-0.946084	0.441317	-2.14378	0.0320508	0.999859
YFL021W	418.758	-0.939346	0.477284	-1.96811	0.0490557	0.999859
YGR292W	46.6525	-0.936688	0.699947	-1.33823	0.180822	0.999859
YDL062W	10.7577	-0.936623	0.955151	-0.980603	0.326789	0.999859
YFL014W	14774.6	-0.935791	0.849989	-1.10095	0.27092	0.999859
YJR151W-A	2.78932	-0.93138	1.41933	-0.65621	0.511689	0.999859
YOL013W-B	2.95954	-0.929621	1.50272	-0.618625	0.536164	0.999859
YLL024C	20496.9	-0.92664	0.631433	-1.46752	0.142235	0.999859
YMR189W	1181.6	-0.92616	0.732684	-1.26407	0.206207	0.999859
YDL055C	30608.4	-0.925498	0.501378	-1.84591	0.0649055	0.999859
YHR154W	436.247	-0.924706	0.455846	-2.02855	0.042504	0.999859
YMR244W	44.575	-0.923747	0.555972	-1.6615	0.096613	0.999859
YBR040W	1.84652	-0.921887	2.4195	-0.381024	0.703185	0.999859
YDR269C	4.44705	-0.919861	1.22655	-0.749956	0.453281	0.999859
YFL052W	423.59	-0.919119	0.678576	-1.35448	0.175583	0.999859
YJL075C	13.8525	-0.918776	0.71283	-1.28891	0.197428	0.999859
YOL007C	1398.82	-0.917615	0.526872	-1.74163	0.0815737	0.999859
YHL050C	6.95103	-0.915082	1.21769	-0.751491	0.452357	0.999859
YLR045C	537.706	-0.913738	0.443024	-2.0625	0.0391601	0.999859
YNL102W	556.493	-0.909346	0.510638	-1.7808	0.0749445	0.999859
YIL154C	1586.86	-0.906611	0.369327	-2.45477	0.0140976	0.999859
YPL281C	0.0860175	-0.905828	7.70111	-0.117623	0.906366	0.999859
YJR159W	0.113776	-0.905828	7.70111	-0.117623	0.906366	0.999859
YGR114C	0.0927939	-0.905816	7.70111	-0.117621	0.906368	0.999859
YPR142C	0.0916357	-0.905808	7.70111	-0.11762	0.906368	0.999859
YOR379C	0.0517591	-0.905779	7.70111	-0.117617	0.906371	0.999859
YOL161C	0.0399519	-0.905779	7.70111	-0.117617	0.906371	0.999859
YML132W	0.124673	-0.905741	7.70111	-0.117612	0.906375	0.999859
YMR307W	54636.9	-0.905276	0.804548	-1.1252	0.260505	0.999859
YLR131C	257.343	-0.9033	0.392863	-2.29927	0.0214895	0.999859
YNL235C	5.54333	-0.90091	1.09624	-0.821822	0.411178	0.999859
YER153C	149.646	-0.899482	0.797982	-1.1272	0.25966	0.999859
YML028W	51793	-0.897821	0.508568	-1.76539	0.0774983	0.999859
YLR190W	1235.02	-0.897681	0.497474	-1.80448	0.0711563	0.999859
YLR444C	0.301474	-0.895511	4.81966	-0.185804	0.852599	0.999859
YNL148C	250.535	-0.894456	0.31623	-2.82849	0.00467674	0.999859
YBL030C	15755.8	-0.889154	0.506147	-1.75671	0.0789669	0.999859
YML054C-A	36.6697	-0.883996	0.475443	-1.85931	0.0629833	0.999859
YLR339C	93.0658	-0.883101	0.748418	-1.17996	0.238018	0.999859
YML052W	4717.55	-0.882003	1.23453	-0.714446	0.474951	0.999859
YOL002C	1734.63	-0.881384	0.655998	-1.34358	0.179085	0.999859
YHR182C-A	300.225	-0.877162	0.497769	-1.76219	0.0780376	0.999859
YDR309C	8421.88	-0.877053	0.717483	-1.2224	0.221556	0.999859
YKL177W	19.4261	-0.876829	0.868914	-1.00911	0.312922	0.999859
YDR488C	313.066	-0.875032	0.566394	-1.54492	0.122366	0.999859
YGR124W	20212.7	-0.87252	0.375934	-2.32094	0.0202899	0.999859
YDL094C	55.3618	-0.871729	0.635226	-1.37231	0.169965	0.999859
YMR215W	2149.75	-0.871259	0.667265	-1.30572	0.191649	0.999859
YOL140W	1498.7	-0.871102	0.400215	-2.17658	0.0295116	0.999859
YLR209C	1544.72	-0.870149	0.401451	-2.16751	0.0301961	0.999859
YNR016C	12543.5	-0.86981	0.535518	-1.62424	0.104325	0.999859
YLR258W	6985.23	-0.868494	0.733812	-1.18354	0.236596	0.999859
YCL058C	93.4029	-0.86821	0.636788	-1.36342	0.17275	0.999859
YPL171C	297.754	-0.865666	0.532749	-1.6249	0.104183	0.999859
YJR078W	633.576	-0.862885	0.348849	-2.47352	0.013379	0.999859
YBR249C	17683.2	-0.861212	0.393335	-2.18951	0.0285597	0.999859
YGL102C	10.3127	-0.861032	0.835476	-1.03059	0.302734	0.999859
YER085C	0.427418	-0.859721	4.52561	-0.189968	0.849334	0.999859
YEL034C-A	176.396	-0.857581	0.721527	-1.18856	0.234612	0.999859
YMR103C	383.996	-0.857153	0.599446	-1.42991	0.152743	0.999859
YHR092C	13527.1	-0.854783	1.19818	-0.7134	0.475599	0.999859
YER018C	721.563	-0.853952	0.735452	-1.16113	0.245591	0.999859
YNL283C	3234.74	-0.853312	0.743956	-1.14699	0.251385	0.999859
YOR049C	782.079	-0.850341	0.609865	-1.39431	0.163224	0.999859
YFL021C-A	20.224	-0.847746	0.770485	-1.10028	0.271212	0.999859
YMR002W	4409.28	-0.847744	0.416865	-2.03362	0.04199	0.999859
YBR053C	1961.72	-0.847291	0.517632	-1.63686	0.10166	0.999859
YGL149W	16.2313	-0.844951	0.838915	-1.0072	0.313841	0.999859
YKL164C	15234.2	-0.843643	0.450241	-1.87376	0.0609638	0.999859
YGL259W	55.477	-0.842623	0.663592	-1.26979	0.204159	0.999859
YBR069C	3328.06	-0.842047	0.715108	-1.17751	0.238992	0.999859
YJL079C	3029.65	-0.840391	0.72694	-1.15607	0.247654	0.999859
YDR146C	565.664	-0.839812	0.408114	-2.05779	0.0396105	0.999859
YOR364W	6.62636	-0.838847	1.08	-0.776707	0.437332	0.999859
YBL043W	98.6597	-0.837432	0.691964	-1.21023	0.226192	0.999859
YPL252C	492.866	-0.836798	0.383334	-2.18295	0.0290396	0.999859
YDR118W-A	4.3965	-0.834729	1.29573	-0.644215	0.519436	0.999859
YJL115W	540.637	-0.833813	0.63767	-1.30759	0.191011	0.999859
YOR136W	5288.24	-0.832585	0.4962	-1.67792	0.0933619	0.999859
YPL127C	1589.21	-0.831367	0.407436	-2.04049	0.0413018	0.999859
YOR020C	5057.54	-0.831143	0.527287	-1.57626	0.114965	0.999859
YDR203W	0.955967	-0.831064	2.32849	-0.356911	0.721158	0.999859
YCL026C-A	18.8809	-0.83031	0.627153	-1.32394	0.185524	0.999859
YBR158W	874.112	-0.829853	0.599193	-1.38495	0.166068	0.999859
YKL085W	4845.75	-0.828866	0.590316	-1.4041	0.160288	0.999859
YLR153C	9018.25	-0.828355	0.432406	-1.91569	0.055405	0.999859
YFR055W	1358.97	-0.828148	0.569378	-1.45448	0.145813	0.999859
YLR154W-E	61.8161	-0.826189	1.33846	-0.61727	0.537057	0.999859
YOR187W	10256.2	-0.824913	0.455823	-1.80972	0.0703392	0.999859
YGR203W	699.951	-0.824076	0.562477	-1.46508	0.142898	0.999859
YOL019W	1172.65	-0.819418	0.60212	-1.36089	0.173549	0.999859
YOR314W	3.58097	-0.816696	1.57564	-0.518328	0.604229	0.999859
YFR012W	8.33132	-0.816689	0.891155	-0.916438	0.359437	0.999859
YGL055W	25824	-0.815569	1.40614	-0.580006	0.561911	0.999859
YFL015C	12.0969	-0.814099	1.04547	-0.778692	0.436161	0.999859
YHL030W	1333.35	-0.813706	0.40015	-2.0335	0.0420019	0.999859
YIR039C	252.785	-0.813235	0.509775	-1.59528	0.110649	0.999859
YMR030W-A	11.6789	-0.813185	0.879209	-0.924906	0.355015	0.999859
YJL222W-B	11.9149	-0.811987	0.781096	-1.03955	0.298549	0.999859
YGL187C	3541.92	-0.81167	0.428276	-1.8952	0.0580654	0.999859
YDL096C	11.3009	-0.811068	1.21377	-0.66822	0.503993	0.999859
YBR134W	24.3813	-0.810415	0.646367	-1.2538	0.209914	0.999859
YLR304C	14153.3	-0.810083	0.559221	-1.44859	0.147451	0.999859
YDR158W	12536.2	-0.809367	0.357633	-2.26312	0.0236282	0.999859
YNL241C	9001.55	-0.807696	0.601037	-1.34384	0.179001	0.999859
YMR076C	561.103	-0.807499	0.389608	-2.07259	0.03821	0.999859
YML091C	1474.01	-0.806773	0.540015	-1.49398	0.13518	0.999859
YOL131W	18.0105	-0.805909	0.711095	-1.13333	0.257074	0.999859
YDL245C	6.40597	-0.805814	1.17631	-0.685038	0.49332	0.999859
YNL055C	33589.7	-0.804181	0.705393	-1.14005	0.254267	0.999859
YDL156W	153.041	-0.79835	0.498004	-1.6031	0.108913	0.999859
YLR255C	14.8287	-0.797031	0.668291	-1.19264	0.23301	0.999859
YDR517W	2017.6	-0.795146	0.433089	-1.83599	0.0663591	0.999859
YJL102W	420.283	-0.794642	0.39036	-2.03567	0.0417839	0.999859
YGL062W	6312.01	-0.793466	0.399733	-1.98499	0.0471456	0.999859
YIL060W	4.40481	-0.79104	1.2779	-0.619018	0.535904	0.999859
YJR092W	635.884	-0.790804	0.444162	-1.78044	0.075004	0.999859
YJL062W-A	1364.59	-0.788999	0.577956	-1.36515	0.172205	0.999859
YIL099W	450.162	-0.788991	0.463727	-1.70141	0.0888656	0.999859
YPR077C	0.919594	-0.788878	2.68903	-0.293369	0.76924	0.999859
YDR246W-A	50.4476	-0.788837	0.589174	-1.33889	0.180608	0.999859
YPL134C	1467.05	-0.788019	0.507386	-1.5531	0.1204	0.999859
YLR023C	767.263	-0.784683	0.528751	-1.48403	0.137801	0.999859
YBL009W	776.183	-0.782832	0.379594	-2.06229	0.0391805	0.999859
YLR112W	154.087	-0.782377	0.535678	-1.46054	0.144143	0.999859
YPR191W	5690.61	-0.781828	0.376117	-2.07869	0.0376463	0.999859
YAL037C-A	25.5735	-0.780233	0.653865	-1.19326	0.232766	0.999859
YDL198C	4521.74	-0.779769	0.538353	-1.44844	0.147495	0.999859
YHR037W	2041.02	-0.779017	0.369779	-2.10671	0.0351429	0.999859
YER069W	2908.74	-0.778119	0.437395	-1.77898	0.0752428	0.999859
YKL182W	23739.4	-0.778112	0.520291	-1.49553	0.134775	0.999859
YER188W	51.4612	-0.77804	0.501269	-1.55214	0.120629	0.999859
YLR012C	1.45793	-0.77713	2.12909	-0.365006	0.715107	0.999859
YLR027C	11497.7	-0.776263	0.484431	-1.60242	0.109062	0.999859
YMR245W	65.9405	-0.775951	0.766668	-1.01211	0.311486	0.999859
YJR121W	28414.8	-0.775402	0.524892	-1.47726	0.139606	0.999859
YDR097C	651.177	-0.774493	0.437801	-1.76905	0.0768852	0.999859
YBR051W	5.67685	-0.773227	1.19056	-0.649468	0.516036	0.999859
YER003C	4171.85	-0.772493	0.42588	-1.81387	0.0696971	0.999859
YAL005C	13145.1	-0.771587	0.515107	-1.49792	0.134155	0.999859
YKL211C	2213.76	-0.771333	0.368871	-2.09106	0.0365226	0.999859
YDR462W	548.57	-0.769961	0.608892	-1.26453	0.206041	0.999859
YIL051C	4345.48	-0.769272	0.360887	-2.13161	0.0330386	0.999859
YDR127W	9494.71	-0.766421	0.445159	-1.72168	0.0851277	0.999859
YML120C	5202.89	-0.766199	0.478646	-1.60077	0.109429	0.999859
YDR491C	139.586	-0.765804	1.00752	-0.760087	0.447203	0.999859
YKL112W	525.617	-0.765328	0.484868	-1.57842	0.114468	0.999859
YER095W	2173.89	-0.765085	0.522632	-1.46391	0.143219	0.999859
YDR299W	1268.07	-0.762671	0.704798	-1.08211	0.279203	0.999859
YLL012W	684.438	-0.76224	0.513923	-1.48318	0.138027	0.999859
YPL256C	3766.47	-0.762033	0.584423	-1.30391	0.192266	0.999859
YDL102W	596.666	-0.761637	0.326481	-2.33287	0.0196552	0.999859
YDR433W	17.0323	-0.758785	0.654395	-1.15952	0.246244	0.999859
YJR118C	816.839	-0.758234	0.35443	-2.13931	0.032411	0.999859
YGL056C	1707.14	-0.758193	0.265401	-2.85678	0.00427961	0.999859
YHR033W	1709.78	-0.757777	0.781561	-0.969569	0.332261	0.999859
YDR095C	7.46655	-0.755054	0.966748	-0.781024	0.434788	0.999859
YLR372W	8213.04	-0.754103	0.903755	-0.834412	0.404049	0.999859
YBL033C	904.927	-0.754062	0.431462	-1.74769	0.0805173	0.999859
YLR110C	216036	-0.753499	0.86789	-0.868197	0.385287	0.999859
YAL042W	3274.12	-0.752679	0.446264	-1.68662	0.0916758	0.999859
YMR108W	9369.81	-0.752577	0.40302	-1.86734	0.0618538	0.999859
YJR113C	1348.04	-0.751886	0.452559	-1.66141	0.096631	0.999859
YNR001C	6738.53	-0.751123	0.576215	-1.30355	0.192388	0.999859
YIL158W	393.404	-0.750969	0.480334	-1.56343	0.117952	0.999859
YNL166C	500.327	-0.750739	0.533292	-1.40774	0.159207	0.999859
YFR018C	1441.36	-0.750551	0.523573	-1.43352	0.15171	0.999859
YFL010C	1291.36	-0.750212	0.293552	-2.55564	0.0105993	0.999859
YGR194C	1011.47	-0.748897	0.502027	-1.49175	0.135766	0.999859
YPL231W	20906.4	-0.748137	0.485211	-1.54188	0.123103	0.999859
YDR133C	7597.32	-0.74772	0.705744	-1.05948	0.289383	0.999859
YCL043C	31556.6	-0.746576	0.643192	-1.16074	0.245749	0.999859
YGL040C	3743.67	-0.746152	0.34329	-2.17353	0.0297405	0.999859
YJL001W	3141.47	-0.745643	0.404775	-1.84212	0.065458	0.999859
YKR041W	25.5639	-0.74266	0.692916	-1.07179	0.283815	0.999859
YLR177W	2652.88	-0.742535	0.658884	-1.12696	0.25976	0.999859
YDR144C	1089.57	-0.742152	0.592159	-1.2533	0.210097	0.999859
YPR145W	8752	-0.741208	0.486627	-1.52316	0.12772	0.999859
YGR234W	13998.5	-0.739003	0.439666	-1.68083	0.0927962	0.999859
YDL023C	103.218	-0.737633	0.710447	-1.03827	0.299146	0.999859
YER152C	1099.17	-0.737077	0.425674	-1.73155	0.0833531	0.999859
YKR065C	2727.87	-0.736919	0.418159	-1.76229	0.0780197	0.999859
YIL169C	2501.64	-0.736323	0.916967	-0.802998	0.421976	0.999859
YPL241C	211.54	-0.736007	0.360051	-2.04418	0.0409362	0.999859
YHR149C	721.217	-0.736004	0.552763	-1.3315	0.183025	0.999859
YJR114W	23.0155	-0.735277	0.662627	-1.10964	0.267154	0.999859
YLR281C	47.618	-0.733694	0.602098	-1.21856	0.22301	0.999859
YIR003W	1396.54	-0.733133	0.447741	-1.6374	0.101547	0.999859
YKL210W	6476.86	-0.733064	0.377256	-1.94314	0.0519987	0.999859
YLR439W	1547.49	-0.732629	0.347526	-2.10813	0.0350197	0.999859
YBR289W	447.701	-0.730226	0.472713	-1.54475	0.122406	0.999859
YJL211C	51.5484	-0.72734	0.764033	-0.951975	0.34111	0.999859
YEL070W	41.7249	-0.726115	0.889204	-0.81659	0.414163	0.999859
YNL066W	2018.7	-0.725937	1.15725	-0.627296	0.530465	0.999859
YPR103W	3994.67	-0.724747	0.52868	-1.37086	0.170418	0.999859
YDR492W	1563.11	-0.724429	1.23213	-0.587949	0.556567	0.999859
YMR062C	5458.41	-0.724336	0.463141	-1.56397	0.117826	0.999859
YBL022C	2038.78	-0.723702	0.373004	-1.9402	0.0523551	0.999859
YMR304C-A	4341.2	-0.721495	0.714829	-1.00933	0.312819	0.999859
YJR077C	11586	-0.720143	0.631622	-1.14015	0.254224	0.999859
YKL084W	368.938	-0.719252	0.436685	-1.64707	0.0995432	0.999859
YGL258W-A	41.1399	-0.718542	0.59008	-1.2177	0.223337	0.999859
YEL042W	3439.9	-0.717003	0.57314	-1.25101	0.210931	0.999859
YCL026C-B	519.303	-0.71586	0.571538	-1.25251	0.210382	0.999859
YHR001W-A	1824.01	-0.713528	0.552396	-1.2917	0.196462	0.999859
YDR298C	16752.7	-0.713108	0.444603	-1.60392	0.108732	0.999859
YER032W	391.055	-0.71305	0.470398	-1.51584	0.129559	0.999859
YMR206W	210.469	-0.712843	0.658073	-1.08323	0.278707	0.999859
YNR017W	3335.39	-0.712433	0.444356	-1.60329	0.10887	0.999859
YJL074C	395.19	-0.71227	0.574698	-1.23938	0.215204	0.999859
YNL111C	1732.46	-0.708919	0.478785	-1.48066	0.138697	0.999859
YPR128C	772.367	-0.708856	0.351008	-2.01949	0.0434365	0.999859
YGL253W	41708.3	-0.70867	0.41328	-1.71474	0.0863922	0.999859
YPL261C	40.5118	-0.708476	0.600716	-1.17939	0.238244	0.999859
YLR101C	42.7278	-0.707857	0.636019	-1.11295	0.26573	0.999859
YJR143C	5273.43	-0.707152	0.783798	-0.902212	0.366944	0.999859
YDL131W	2053.86	-0.705476	0.37752	-1.86871	0.0616628	0.999859
YIR034C	1466.23	-0.704891	0.505376	-1.39478	0.163081	0.999859
YFR051C	4456.5	-0.704317	0.395787	-1.77954	0.075152	0.999859
YML059C	1299.28	-0.704009	0.707113	-0.995609	0.31944	0.999859
YOR065W	7466.95	-0.703396	0.466134	-1.509	0.131299	0.999859
YPR124W	1109.56	-0.702549	0.587324	-1.19619	0.231624	0.999859
YMR208W	1794.28	-0.701931	0.312796	-2.24405	0.0248292	0.999859
YDR406W	1741.34	-0.701058	0.653916	-1.07209	0.283679	0.999859
YMR276W	4261.54	-0.70066	0.307791	-2.27642	0.0228211	0.999859
YBL100C	481.028	-0.698252	0.623103	-1.1206	0.262456	0.999859
YEL059C-A	79.937	-0.69822	0.569108	-1.22687	0.219872	0.999859
YKR042W	29379.1	-0.696771	0.652277	-1.06821	0.285424	0.999859
YDL086W	1463.57	-0.696269	0.41305	-1.68568	0.0918576	0.999859
YCR088W	3933.95	-0.696254	0.336025	-2.07203	0.038263	0.999859
YOL013W-A	34.5541	-0.696225	0.926083	-0.751796	0.452174	0.999859
YJR030C	454.78	-0.692314	0.449458	-1.54033	0.123479	0.999859
YBL077W	41.2188	-0.691172	0.63715	-1.08479	0.278015	0.999859
YEL069C	30.2277	-0.690915	0.601403	-1.14884	0.250623	0.999859
YJL152W	124.986	-0.689279	0.524539	-1.31407	0.188824	0.999859
YMR001C	379.949	-0.689137	0.434034	-1.58775	0.112344	0.999859
YOR259C	3071.93	-0.686669	0.596398	-1.15136	0.249584	0.999859
YDR384C	1519.3	-0.68661	0.558202	-1.23004	0.218682	0.999859
YLR348C	516.98	-0.686064	0.313568	-2.18793	0.0286746	0.999859
YDR093W	2399.1	-0.685889	0.529372	-1.29567	0.195091	0.999859
YDL144C	1383.33	-0.685501	0.411246	-1.66689	0.0955369	0.999859
YER158W-A	12.5817	-0.685445	0.871105	-0.786868	0.431359	0.999859
YEL024W	6345.69	-0.684292	0.391929	-1.74596	0.0808179	0.999859
YGL026C	8454.27	-0.683329	0.520334	-1.31325	0.189098	0.999859
YMR325W	1.48343	-0.679656	2.13542	-0.318278	0.750274	0.999859
YDR044W	1931.59	-0.67948	0.583797	-1.1639	0.244466	0.999859
YOR264W	246.254	-0.678848	0.614182	-1.10529	0.269035	0.999859
YER185W	1582.66	-0.678488	0.851545	-0.796772	0.425583	0.999859
YMR186W	22437.5	-0.677512	0.416356	-1.62724	0.103686	0.999859
YJR115W	595.754	-0.676761	0.93967	-0.720211	0.471395	0.999859
YJL067W	50.6811	-0.675785	0.625903	-1.0797	0.280278	0.999859
YLR184W	4.3087	-0.674565	1.10466	-0.610656	0.541427	0.999859
YJL196C	2045.67	-0.674556	0.880029	-0.766515	0.44337	0.999859
YDR442W	8.70693	-0.673885	1.02255	-0.659022	0.509881	0.999859
YKR047W	60.584	-0.672929	0.535965	-1.25555	0.20928	0.999859
YNL202W	47.7093	-0.672059	0.678955	-0.989842	0.322251	0.999859
YLR377C	336.72	-0.670841	0.626496	-1.07078	0.284268	0.999859
YLR380W	1540.85	-0.66959	0.317546	-2.10864	0.0349759	0.999859
YDR224C	7896.15	-0.668	0.580273	-1.15118	0.249657	0.999859
YBL013W	94.0967	-0.667902	0.535838	-1.24646	0.212595	0.999859
YDR214W	3573.4	-0.667507	0.424065	-1.57407	0.115471	0.999859
YLR134W	478.096	-0.66472	0.451136	-1.47344	0.140633	0.999859
YPL014W	3986.8	-0.664275	0.620366	-1.07078	0.284269	0.999859
YJL020C	2879.57	-0.662577	0.428159	-1.5475	0.121742	0.999859
YOR378W	187.674	-0.662419	0.649104	-1.02051	0.307485	0.999859
YBL076C	8974.74	-0.661919	0.292323	-2.26435	0.0235529	0.999859
YMR015C	6481.02	-0.661838	0.703373	-0.94095	0.346731	0.999859
YNL071W	9330.31	-0.661471	0.410951	-1.60961	0.107483	0.999859
YCL057W	3211	-0.660236	0.417374	-1.58188	0.113676	0.999859
YOR169C	17.0062	-0.659495	0.854841	-0.771483	0.440421	0.999859
YOR025W	376.467	-0.658544	0.482715	-1.36425	0.172489	0.999859
YER055C	5535.19	-0.657724	0.549925	-1.19602	0.231687	0.999859
YPR010C-A	898.268	-0.657674	0.59275	-1.10953	0.267202	0.999859
YNR050C	1921.25	-0.657204	0.332135	-1.97872	0.0478473	0.999859
YOR316C-A	5.3683	-0.656778	1.10115	-0.596449	0.550875	0.999859
YKL031W	27.8623	-0.655913	0.785727	-0.834786	0.403838	0.999859
YPR004C	2462.28	-0.654155	0.42125	-1.55289	0.120449	0.999859
YBR115C	2399.99	-0.653688	0.488894	-1.33708	0.181198	0.999859
YHR047C	2963.9	-0.653581	0.270761	-2.41386	0.0157844	0.999859
YFL010W-A	162.043	-0.653176	0.405785	-1.60966	0.107472	0.999859
YGL263W	150.12	-0.651946	0.614353	-1.06119	0.288603	0.999859
YER154W	1798.62	-0.651401	0.390701	-1.66726	0.095462	0.999859
YFL032W	66.2948	-0.650817	0.865293	-0.752135	0.45197	0.999859
YCL040W	34723.6	-0.650611	0.572851	-1.13574	0.256064	0.999859
YDL007W	3331.33	-0.650535	0.504502	-1.28946	0.197239	0.999859
YCL057C-A	1880.73	-0.650492	0.600323	-1.08357	0.278555	0.999859
YLR382C	1277.2	-0.649383	0.41999	-1.54619	0.12206	0.999859
YJL077W-B	73.5151	-0.649372	0.622325	-1.04346	0.296735	0.999859
YIL101C	3478.65	-0.648172	0.460169	-1.40855	0.158968	0.999859
YPL028W	14789.9	-0.647737	0.538666	-1.20248	0.229176	0.999859
YBL099W	18024.7	-0.645305	0.570913	-1.1303	0.258349	0.999859
YLL021W	918.213	-0.645097	0.376406	-1.71383	0.0865594	0.999859
YDR507C	1290.4	-0.643804	0.442253	-1.45573	0.145466	0.999859
YAR007C	1401.52	-0.642059	0.330135	-1.94484	0.0517947	0.999859
YLR341W	101.51	-0.640556	0.469537	-1.36423	0.172495	0.999859
YKL146W	1972.09	-0.639654	0.507929	-1.25934	0.207909	0.999859
YML090W	37.7208	-0.639151	0.740685	-0.862919	0.388182	0.999859
YKL101W	1607.29	-0.638602	0.38727	-1.64898	0.099151	0.999859
YNL146C-A	4.73869	-0.638133	1.22785	-0.519715	0.603262	0.999859
YER064C	1043.58	-0.638111	0.437387	-1.45892	0.144588	0.999859
YKL150W	9406.17	-0.637891	0.475502	-1.34151	0.179755	0.999859
YOR128C	1690.72	-0.637427	0.558167	-1.142	0.253454	0.999859
YBL098W	308.876	-0.636193	0.356551	-1.7843	0.0743752	0.999859
YGR209C	7674.66	-0.636063	0.464681	-1.36882	0.171057	0.999859
YPL111W	2726	-0.634778	0.454682	-1.39609	0.162687	0.999859
YJR130C	957.917	-0.634747	0.44694	-1.4202	0.155548	0.999859
YPL082C	901.042	-0.63429	0.430192	-1.47444	0.140364	0.999859
YOR103C	155.077	-0.633946	0.488676	-1.29727	0.194537	0.999859
YCL024W	194.521	-0.633617	0.428512	-1.47865	0.139235	0.999859
YOR347C	1156.66	-0.630676	0.568506	-1.10936	0.267276	0.999859
YNL329C	1204.09	-0.630059	0.245738	-2.56395	0.010349	0.999859
YPR123C	44.5202	-0.629721	0.819048	-0.768845	0.441985	0.999859
YGR232W	992.791	-0.629678	0.285394	-2.20635	0.0273595	0.999859
YML086C	2401.81	-0.629408	0.336631	-1.86973	0.0615219	0.999859
YLR285C-A	140.452	-0.629358	0.692575	-0.908722	0.363497	0.999859
YDL179W	367.008	-0.628964	0.450214	-1.39704	0.162403	0.999859
YNL324W	1.19203	-0.628343	2.29523	-0.27376	0.784269	0.999859
YLR354C	16658.3	-0.628315	0.32897	-1.90995	0.0561399	0.999859
YKL039W	3319.37	-0.627773	0.417235	-1.5046	0.132427	0.999859
YJL134W	854.633	-0.627311	0.527081	-1.19016	0.233983	0.999859
YMR106C	183.742	-0.627122	0.40286	-1.55667	0.119548	0.999859
YPL098C	1153.94	-0.627002	0.401926	-1.55999	0.118761	0.999859
YMR087W	341.53	-0.626924	0.323958	-1.9352	0.0529654	0.999859
YIL106W	909.199	-0.62459	0.287596	-2.17176	0.0298738	0.999859
YMR194C-A	66.5939	-0.624227	0.565324	-1.10419	0.269509	0.999859
YHR198C	1096.27	-0.623104	0.424892	-1.4665	0.142512	0.999859
YDR461C-A	104.729	-0.622194	0.657394	-0.946456	0.343916	0.999859
YDL229W	17593.4	-0.62211	0.567196	-1.09682	0.272721	0.999859
YER080W	982.952	-0.621781	0.412162	-1.50858	0.131406	0.999859
YPL103C	680.472	-0.620113	0.30516	-2.03209	0.0421444	0.999859
YDR374C	19.5041	-0.619332	0.717533	-0.863142	0.38806	0.999859
YKL165C	2040.05	-0.619135	0.767718	-0.806461	0.419977	0.999859
YMR104C	1601.3	-0.61785	0.655732	-0.94223	0.346075	0.999859
YNL034W	29.8942	-0.616584	0.522385	-1.18032	0.237871	0.999859
YBR070C	914.31	-0.615389	0.426062	-1.44436	0.148637	0.999859
YMR069W	43.6659	-0.61444	0.653736	-0.939889	0.347274	0.999859
YPL271W	3148.93	-0.614145	0.5203	-1.18037	0.237854	0.999859
YEL038W	909.368	-0.613921	0.443291	-1.38492	0.166078	0.999859
YAR042W	1049.04	-0.613745	0.362415	-1.69349	0.0903625	0.999859
YLR395C	2599.24	-0.613636	0.442912	-1.38546	0.165912	0.999859
YNL138W	4480.02	-0.613561	0.271956	-2.2561	0.0240644	0.999859
YLR342W	23199.5	-0.612739	0.743244	-0.824412	0.409706	0.999859
YDR215C	84.8517	-0.612418	0.545552	-1.12256	0.261622	0.999859
YOL132W	13.8212	-0.612128	0.688007	-0.889712	0.373621	0.999859
YDL004W	2618.44	-0.611064	0.420383	-1.45359	0.146061	0.999859
YLR202C	47.3343	-0.610556	0.423149	-1.44288	0.149053	0.999859
YGL009C	2570.67	-0.610137	0.367891	-1.65847	0.0972223	0.999859
YBR096W	1979.65	-0.609261	0.459221	-1.32673	0.184599	0.999859
YKL086W	40.341	-0.609221	0.658275	-0.925481	0.354716	0.999859
YOR323C	3740.94	-0.607598	0.353993	-1.71641	0.0860863	0.999859
YMR012W	4153.05	-0.607406	0.233768	-2.59833	0.00936775	0.999859
YML056C	7527.29	-0.605917	0.668445	-0.906458	0.364693	0.999859
YNL146W	62.4318	-0.605369	0.476001	-1.27178	0.203451	0.999859
YDR148C	3409.66	-0.605296	0.351206	-1.72348	0.084802	0.999859
YDR302W	2135.64	-0.604835	0.526281	-1.14926	0.250448	0.999859
YMR152W	1526.65	-0.6046	0.401573	-1.50558	0.132175	0.999859
YOR225W	19.4331	-0.603836	0.713324	-0.84651	0.397268	0.999859
YDR155C	35307	-0.603761	0.565202	-1.06822	0.28542	0.999859
YCR034W	4132.55	-0.603292	0.830969	-0.72601	0.467833	0.999859
YOR301W	751.783	-0.603289	0.49132	-1.22789	0.219487	0.999859
YLL025W	82.59	-0.603025	0.34899	-1.72792	0.084003	0.999859
YHR128W	2434.87	-0.602905	0.625538	-0.963819	0.335137	0.999859
YNL312W	1129.49	-0.602353	0.318081	-1.89371	0.0582632	0.999859
YKR082W	1027.72	-0.60146	0.335373	-1.7934	0.0729082	0.999859
YBL037W	802.684	-0.600278	0.293777	-2.04331	0.0410215	0.999859
YGR037C	4185.84	-0.600162	0.375599	-1.59788	0.11007	0.999859
YJL027C	18.5325	-0.600039	0.814406	-0.736781	0.461256	0.999859
YER170W	270.539	-0.599701	0.31748	-1.88894	0.0589	0.999859
YPL262W	5102.15	-0.599491	0.370087	-1.61987	0.105261	0.999859
YLR411W	529.613	-0.598255	0.932521	-0.641546	0.521168	0.999859
YNL262W	1070.72	-0.597377	0.375156	-1.59234	0.111307	0.999859
YHR190W	6631.72	-0.597172	0.297436	-2.00773	0.0446715	0.999859
YCR046C	1383.85	-0.597098	0.336563	-1.7741	0.0760461	0.999859
YDR388W	4788.16	-0.596386	0.36071	-1.65337	0.0982562	0.999859
YOL122C	1304.11	-0.596163	0.68018	-0.876478	0.38077	0.999859
YBR092C	70.0331	-0.596077	0.388277	-1.53518	0.124739	0.999859
YKL145W	3878.53	-0.596013	0.451076	-1.32131	0.186397	0.999859
YGR137W	416.217	-0.595577	0.422231	-1.41055	0.158378	0.999859
YJL186W	1941.55	-0.595247	0.522007	-1.1403	0.254159	0.999859
YGR078C	496.756	-0.594008	0.352497	-1.68514	0.0919608	0.999859
YLR044C	284896	-0.593357	0.548333	-1.08211	0.279203	0.999859
YDL014W	10377.8	-0.593125	0.574242	-1.03288	0.301658	0.999859
YLR141W	439.812	-0.592306	0.538178	-1.10058	0.271081	0.999859
YGR136W	1680.74	-0.592273	0.472254	-1.25414	0.20979	0.999859
YBL070C	9.60402	-0.592158	0.905956	-0.653628	0.513351	0.999859
YNL089C	11.4065	-0.592083	0.866161	-0.683571	0.494246	0.999859
YOL147C	1492.46	-0.591778	0.529186	-1.11828	0.263447	0.999859
YMR032W	326.345	-0.591311	0.438213	-1.34937	0.177219	0.999859
YGL148W	6769.92	-0.588821	0.351243	-1.67639	0.0936618	0.999859
YGR189C	25272.9	-0.588674	0.590057	-0.997657	0.318446	0.999859
YMR094W	271.926	-0.588474	0.423183	-1.39059	0.164349	0.999859
YJL063C	1186.94	-0.588254	0.543194	-1.08295	0.278829	0.999859
YLR050C	1898.59	-0.586941	0.631977	-0.928738	0.353025	0.999859
YHL003C	2589.72	-0.586085	0.479471	-1.22236	0.221572	0.999859
YML008C	5600.11	-0.585849	0.342146	-1.71228	0.0868458	0.999859
YDL079C	916.017	-0.585504	0.730965	-0.801001	0.423131	0.999859
YNL143C	66.058	-0.585456	0.423516	-1.38237	0.166858	0.999859
YOR045W	1477.11	-0.585229	0.533623	-1.09671	0.272769	0.999859
YER023W	2260.17	-0.585204	0.411413	-1.42242	0.154903	0.999859
YJL202C	13.7798	-0.583448	0.78414	-0.744061	0.45684	0.999859
YGR146C-A	23.8422	-0.583435	0.696633	-0.837506	0.402308	0.999859
YFL063W	2.7294	-0.583257	1.72195	-0.33872	0.734821	0.999859
YGR199W	2014.96	-0.582124	0.556052	-1.04689	0.295151	0.999859
YOR317W	5385.27	-0.58154	0.514418	-1.13048	0.258274	0.999859
YLR100W	2476.8	-0.580888	0.282308	-2.05764	0.0396251	0.999859
YPR034W	921.016	-0.580644	0.255584	-2.27183	0.0230966	0.999859
YLR432W	5615.93	-0.580121	0.446933	-1.298	0.194286	0.999859
YGL205W	568.562	-0.579932	0.818522	-0.708511	0.478628	0.999859
YJR156C	44.0756	-0.579883	0.552195	-1.05014	0.293653	0.999859
YEL064C	353.666	-0.579018	0.543683	-1.06499	0.286879	0.999859
YGR287C	199.581	-0.5789	0.447725	-1.29298	0.196017	0.999859
YDL133C-A	3822.36	-0.578343	0.680362	-0.850052	0.395296	0.999859
YKL195W	2289.66	-0.578272	0.627511	-0.921532	0.356773	0.999859
YNL052W	15885.2	-0.578079	0.414479	-1.39471	0.163102	0.999859
YCR057C	1326.34	-0.577907	0.375016	-1.54102	0.123312	0.999859
YNL243W	2991.47	-0.577815	0.33635	-1.7179	0.0858153	0.999859
YHR039C	5911.53	-0.577687	0.479426	-1.20496	0.22822	0.999859
YLR069C	2455.81	-0.575974	0.471837	-1.2207	0.222198	0.999859
YER145C	4259.49	-0.575942	0.695473	-0.828129	0.407597	0.999859
YNL216W	1241.83	-0.575641	0.297168	-1.93709	0.0527341	0.999859
YBR248C	1270.53	-0.575633	0.425757	-1.35202	0.176369	0.999859
YGL236C	1103.31	-0.575235	0.445407	-1.29148	0.196537	0.999859
YOR027W	4959.49	-0.574553	0.390207	-1.47243	0.140904	0.999859
YER090W	2899.85	-0.5741	0.406474	-1.41239	0.157835	0.999859
YDR136C	22.9581	-0.573657	0.557188	-1.02956	0.303218	0.999859
YIL078W	8720.49	-0.573585	0.320464	-1.78986	0.0734765	0.999859
YDR508C	4884.99	-0.57351	0.677256	-0.846814	0.397099	0.999859
YNL078W	472.597	-0.573119	0.293197	-1.95472	0.050616	0.999859
YHR029C	1035.77	-0.571126	0.489456	-1.16686	0.243268	0.999859
YNL176C	1735.31	-0.570786	0.50912	-1.12112	0.262236	0.999859
YMR246W	2943.79	-0.57028	0.752809	-0.757537	0.448728	0.999859
YAL026C	1068.31	-0.570219	0.299935	-1.90114	0.0572833	0.999859
YDR353W	5407.81	-0.569773	0.394624	-1.44384	0.148785	0.999859
YGR231C	2244.27	-0.568253	0.490514	-1.15848	0.246667	0.999859
YBR252W	907.017	-0.565657	0.382408	-1.4792	0.139087	0.999859
YNL033W	9.35748	-0.565601	0.902219	-0.6269	0.530725	0.999859
YHR027C	5400.39	-0.565595	0.349659	-1.61756	0.105757	0.999859
YDL093W	893.781	-0.565375	0.575455	-0.982484	0.325862	0.999859
YPL267W	124.672	-0.564948	0.728262	-0.775749	0.437897	0.999859
YML034W	717.043	-0.56485	0.374836	-1.50693	0.13183	0.999859
YDL072C	6406.63	-0.564809	0.448474	-1.2594	0.207886	0.999859
YJR045C	24915.6	-0.564483	0.468877	-1.2039	0.228627	0.999859
YLR305C	2237.14	-0.564433	0.345544	-1.63347	0.102371	0.999859
YFL045C	12846.6	-0.564421	0.480049	-1.17576	0.239692	0.999859
YNL333W	30.8833	-0.564201	0.609534	-0.925627	0.35464	0.999859
YER166W	1854.77	-0.563917	0.377133	-1.49527	0.134843	0.999859
YIL059C	14.6377	-0.563764	0.647333	-0.870902	0.383808	0.999859
YDR524C-B	58674.8	-0.563514	0.624084	-0.902946	0.366554	0.999859
YBR037C	1067.43	-0.563151	0.344335	-1.63548	0.101949	0.999859
YGL104C	636.567	-0.562647	0.459616	-1.22417	0.220889	0.999859
YMR301C	975.533	-0.562582	0.313285	-1.79575	0.072534	0.999859
YDR405W	1123.26	-0.562128	0.578992	-0.970875	0.33161	0.999859
YKL036C	155.162	-0.562069	0.753595	-0.745851	0.455757	0.999859
YJL173C	728.605	-0.561871	0.331105	-1.69696	0.0897046	0.999859
YER017C	2625.37	-0.561436	0.323076	-1.73778	0.0822489	0.999859
YFL030W	2143.86	-0.560408	0.511592	-1.09542	0.273333	0.999859
YML126C	9808.11	-0.560286	0.487779	-1.14865	0.250701	0.999859
YBR220C	892.213	-0.55963	0.501454	-1.11601	0.264416	0.999859
YDR296W	2991.13	-0.559372	0.595375	-0.93953	0.347459	0.999859
YPR010C	5145.01	-0.559085	0.438708	-1.27439	0.202525	0.999859
YER015W	747.536	-0.559059	0.465766	-1.2003	0.230023	0.999859
YGL001C	5634.35	-0.558886	0.338144	-1.6528	0.0983706	0.999859
YOR358W	537.269	-0.558538	0.379914	-1.47017	0.141516	0.999859
YDR382W	18420.9	-0.558277	0.504533	-1.10652	0.268501	0.999859
YCL009C	10971.5	-0.558169	0.595159	-0.937848	0.348323	0.999859
YEL040W	4191.2	-0.558039	0.881444	-0.633096	0.526671	0.999859
YNL313C	1148.45	-0.557434	0.302867	-1.84052	0.0656918	0.999859
YIL109C	6284.67	-0.557382	0.460071	-1.21151	0.225699	0.999859
YGL022W	5201.26	-0.556718	0.657021	-0.847337	0.396808	0.999859
YMR057C	15.7208	-0.556455	0.681995	-0.815921	0.414545	0.999859
YMR003W	187.318	-0.555554	0.388391	-1.4304	0.152603	0.999859
YDR284C	4495.57	-0.555362	0.448391	-1.23857	0.215506	0.999859
YFR037C	1436.72	-0.555247	0.354757	-1.56515	0.117548	0.999859
YML092C	3566.31	-0.555231	0.305464	-1.81766	0.0691154	0.999859
YNL123W	1731.68	-0.554938	0.21799	-2.5457	0.0109058	0.999859
YLL013C	961.535	-0.554008	0.452805	-1.2235	0.22114	0.999859
YGL084C	1900.58	-0.552876	0.457816	-1.20764	0.227186	0.999859
YMR305C	81927.5	-0.552304	0.762865	-0.723987	0.469074	0.999859
YLR109W	23116.5	-0.552304	0.429744	-1.28519	0.198725	0.999859
YPR058W	671.455	-0.552057	0.346579	-1.59287	0.111188	0.999859
YKL192C	5826.41	-0.551956	0.558977	-0.98744	0.323427	0.999859
YMR217W	9797.96	-0.551826	0.504879	-1.09299	0.274399	0.999859
YDL181W	1065.05	-0.551795	0.468496	-1.1778	0.238875	0.999859
YGR242W	30.9569	-0.551791	0.520646	-1.05982	0.289226	0.999859
YGR228W	9.00603	-0.551659	0.905593	-0.609169	0.542413	0.999859
YKR092C	1611.61	-0.551334	0.584707	-0.942923	0.34572	0.999859
YNL268W	3661.94	-0.551106	0.583655	-0.944232	0.345051	0.999859
YBR297W	611.091	-0.55103	0.598754	-0.920295	0.357419	0.999859
YCR028C-A	2007.39	-0.550387	0.350493	-1.57032	0.116341	0.999859
YAL035W	4635.73	-0.550145	0.236654	-2.32468	0.0200892	0.999859
YLR314C	1658.18	-0.550138	0.425003	-1.29443	0.195516	0.999859
YDR430C	1493.95	-0.54963	0.302045	-1.8197	0.0688052	0.999859
YKL057C	1487.65	-0.549034	0.217055	-2.52948	0.0114233	0.999859
YBR118W	22143.5	-0.547674	0.41746	-1.31192	0.189547	0.999859
YGR101W	1332.83	-0.547519	0.51879	-1.05538	0.291253	0.999859
YMR316C-B	9.60772	-0.547473	0.797548	-0.686445	0.492433	0.999859
YGL204C	180.233	-0.545654	0.388655	-1.40395	0.160333	0.999859
YNL144C	1270.61	-0.545596	0.641078	-0.85106	0.394736	0.999859
YIR012W	1869.93	-0.545418	0.482837	-1.12961	0.25864	0.999859
YNL184C	94.7011	-0.545163	0.540303	-1.009	0.312977	0.999859
YGL186C	1367.18	-0.545126	0.492664	-1.10649	0.268516	0.999859
YOR356W	1284.9	-0.545122	0.35688	-1.52747	0.126645	0.999859
YNL142W	471.668	-0.544875	0.687033	-0.793084	0.427729	0.999859
YLR203C	3018.82	-0.544649	0.4014	-1.35687	0.174822	0.999859
Q0045	5.565	-0.543606	1.78803	-0.304025	0.761109	0.999859
YOR072W-A	30.9108	-0.54329	0.612013	-0.887709	0.374697	0.999859
YHR072W	2613.21	-0.542291	0.269165	-2.01472	0.043934	0.999859
YAL038W	40663.4	-0.542022	0.365848	-1.48155	0.13846	0.999859
YLL014W	1010.87	-0.541688	0.334947	-1.61723	0.105828	0.999859
YEL026W	2959.2	-0.541635	0.798097	-0.678658	0.497354	0.999859
YFR036W-A	14.759	-0.541225	0.801963	-0.674875	0.499755	0.999859
YDR032C	6974.07	-0.541099	0.424672	-1.27416	0.202607	0.999859
YBL065W	2.97722	-0.540917	1.47166	-0.367555	0.713205	0.999859
YMR049C	1866.77	-0.540797	0.416175	-1.29945	0.19379	0.999859
YDL095W	5607.98	-0.540361	0.628682	-0.859513	0.390058	0.999859
YLR222C-A	9.48163	-0.539951	0.967514	-0.55808	0.576789	0.999859
YKL153W	883.094	-0.537385	0.573238	-0.937455	0.348525	0.999859
YIR020W-A	45.9206	-0.537191	0.700968	-0.766356	0.443465	0.999859
YMR006C	1305.67	-0.537019	0.813291	-0.660304	0.509059	0.999859
YMR089C	1604.99	-0.537017	0.351927	-1.52593	0.127027	0.999859
YBL106C	362.383	-0.536004	0.323796	-1.65537	0.0978491	0.999859
YPR106W	392.731	-0.53528	0.388816	-1.37669	0.168607	0.999859
YMR202W	9138.76	-0.533428	0.637997	-0.836099	0.403099	0.999859
YJR091C	1423.89	-0.532835	0.466231	-1.14286	0.253098	0.999859
YPL218W	6020.71	-0.531957	0.44041	-1.20787	0.227098	0.999859
YIL121W	3269.04	-0.531576	0.711221	-0.747414	0.454814	0.999859
YAL026C-A	20.8591	-0.531414	0.756847	-0.702142	0.48259	0.999859
YEL061C	271.299	-0.531367	0.425412	-1.24906	0.211642	0.999859
YNL141W	1573.23	-0.530683	0.600214	-0.884156	0.376612	0.999859
YAL039C	854.82	-0.530583	0.40546	-1.30859	0.190672	0.999859
YER066C-A	177.126	-0.530021	0.866639	-0.611583	0.540814	0.999859
YER046W-A	5.94828	-0.52982	1.38276	-0.383162	0.701599	0.999859
YGR094W	10966.2	-0.529444	0.222298	-2.38169	0.0172336	0.999859
YLR079W	925.526	-0.529347	0.478904	-1.10533	0.269017	0.999859
YAL037C-B	62.2052	-0.528518	1.74024	-0.303703	0.761354	0.999859
YBR269C	1504.98	-0.528418	0.380813	-1.38761	0.165257	0.999859
YJR104C	18367.7	-0.528293	0.428041	-1.23421	0.217124	0.999859
YER089C	2170.66	-0.527397	0.493152	-1.06944	0.284871	0.999859
YDR252W	139.046	-0.52732	0.340954	-1.5466	0.121959	0.999859
YIR036C	802.492	-0.526277	0.383497	-1.37231	0.169967	0.999859
YLR171W	1.30105	-0.526119	2.45081	-0.214672	0.830023	0.999859
YHR174W	200546	-0.526117	0.576098	-0.913242	0.361115	0.999859
YOL037C	10.4753	-0.52592	0.829232	-0.634225	0.525934	0.999859
YCR059C	1073.23	-0.525801	0.404077	-1.30124	0.193177	0.999859
YAL023C	8859.08	-0.525664	0.755926	-0.69539	0.486811	0.999859
YBR029C	2053.79	-0.525571	0.61757	-0.85103	0.394753	0.999859
YGL117W	626.661	-0.525176	0.493985	-1.06314	0.287718	0.999859
YOR157C	2700.88	-0.524189	0.294736	-1.7785	0.0753211	0.999859
YJR065C	6421.95	-0.524094	0.395326	-1.32573	0.18493	0.999859
YGR109C	24.7212	-0.523429	0.659929	-0.79316	0.427684	0.999859
YJR111C	722.183	-0.523041	0.360865	-1.44941	0.147223	0.999859
YGR217W	415.42	-0.522663	0.409675	-1.2758	0.202027	0.999859
YGL032C	2.63204	-0.522414	1.68043	-0.310882	0.75589	0.999859
YGR035W-A	95.4914	-0.522382	0.698244	-0.748137	0.454378	0.999859
YMR214W	772.935	-0.521839	0.433552	-1.20364	0.228729	0.999859
YDL066W	2947.98	-0.521476	0.440673	-1.18336	0.236666	0.999859
YDL194W	884.182	-0.521457	0.432416	-1.20592	0.22785	0.999859
YML099W-A	15.5149	-0.52046	0.813207	-0.640009	0.522167	0.999859
YKL131W	5.35609	-0.520404	1.13216	-0.459657	0.645763	0.999859
YBL044W	5.75042	-0.519843	1.20358	-0.431915	0.665803	0.999859
YDR212W	3253.94	-0.519044	0.256128	-2.0265	0.0427134	0.999859
YML058W	4955.16	-0.51895	0.740548	-0.700765	0.48345	0.999859
YKL103C	1913.38	-0.518793	0.455828	-1.13813	0.255065	0.999859
YCR053W	9204.69	-0.518667	0.307913	-1.68446	0.0920924	0.999859
YNL240C	915.811	-0.518534	0.359924	-1.44068	0.149676	0.999859
YGL096W	279.708	-0.518115	0.483904	-1.0707	0.284305	0.999859
YML078W	3683.33	-0.518078	0.4119	-1.25778	0.208472	0.999859
YGR036C	462.51	-0.518039	0.576275	-0.898944	0.368683	0.999859
YNL070W	860.096	-0.517358	0.381213	-1.35714	0.174738	0.999859
YMR256C	812.773	-0.516529	0.716847	-0.720557	0.471182	0.999859
YDR307W	2954.84	-0.516371	0.551568	-0.936188	0.349176	0.999859
YLL018C-A	519.089	-0.516023	0.486059	-1.06165	0.288397	0.999859
YGL239C	7.78427	-0.515442	0.876239	-0.588244	0.556369	0.999859
YNL322C	5133.27	-0.514826	0.420651	-1.22388	0.220998	0.999859
YKL106C-A	5.46216	-0.514496	1.18	-0.436014	0.662827	0.999859
YDR320C-A	268.576	-0.514034	0.363894	-1.41259	0.157776	0.999859
YML101C	633.209	-0.513962	0.732543	-0.701614	0.48292	0.999859
YPL067C	648.683	-0.513739	0.432516	-1.18779	0.234915	0.999859
YKL046C	3284.54	-0.513614	0.423618	-1.21245	0.225342	0.999859
YLL022C	810.807	-0.513556	0.378875	-1.35548	0.175266	0.999859
YBR234C	6770.45	-0.51351	0.377891	-1.35888	0.174184	0.999859
YDL227C	320.064	-0.513105	0.624707	-0.821352	0.411446	0.999859
YBR067C	3527.53	-0.512834	0.934105	-0.549011	0.582998	0.999859
YHR183W	15806.1	-0.512439	0.374158	-1.36958	0.170818	0.999859
YKL030W	6.32312	-0.512113	1.23664	-0.414115	0.67879	0.999859
YGR171C	521	-0.511262	0.300838	-1.69946	0.0892322	0.999859
YCL042W	50.1192	-0.511234	0.591374	-0.864486	0.387321	0.999859
YIL116W	2966.22	-0.509722	0.40959	-1.24447	0.213327	0.999859
YBR219C	63.3845	-0.509643	0.501348	-1.01655	0.30937	0.999859
YOR321W	1126.19	-0.509239	0.601726	-0.846297	0.397387	0.999859
YPR074C	19005.8	-0.509168	0.565877	-0.899787	0.368234	0.999859
YDL049C	175.323	-0.509023	0.482723	-1.05448	0.291662	0.999859
YOR370C	2618.83	-0.50893	0.197424	-2.57785	0.00994169	0.999859
YER087C-A	22.0159	-0.507979	0.692537	-0.733505	0.463251	0.999859
YCR067C	2541.87	-0.507818	0.500486	-1.01465	0.310273	0.999859
YBR196C-A	23.148	-0.507652	0.688594	-0.73723	0.460982	0.999859
YDR304C	11452.4	-0.507013	0.361822	-1.40128	0.161131	0.999859
YDR539W	1114.74	-0.506751	0.253873	-1.99608	0.0459253	0.999859
YCL012C	292.08	-0.506694	0.478845	-1.05816	0.289982	0.999859
YOL012C	1332.56	-0.506391	0.43308	-1.16928	0.242291	0.999859
YLR199C	982.116	-0.506243	0.276281	-1.83235	0.0668989	0.999859
YLL018C	9528.82	-0.505272	0.37942	-1.33169	0.18296	0.999859
YDR103W	911.029	-0.50474	0.316313	-1.5957	0.110556	0.999859
YDR524W-C	15821.6	-0.503316	0.566733	-0.8881	0.374487	0.999859
YCL049C	1950.13	-0.502591	0.491826	-1.02189	0.306834	0.999859
YHR137W	1350.26	-0.5016	0.4882	-1.02745	0.30421	0.999859
YJL076W	1309.75	-0.501565	0.572277	-0.876439	0.380792	0.999859
YCR093W	1975.62	-0.50103	0.31541	-1.5885	0.112172	0.999859
YOR217W	726.907	-0.500907	0.301986	-1.65871	0.0971742	0.999859
YKR093W	2541.09	-0.500791	0.655399	-0.7641	0.444808	0.999859
YER019W	1514.71	-0.500475	0.571212	-0.876164	0.380941	0.999859
YGL063W	411.884	-0.500353	0.465515	-1.07484	0.282448	0.999859
YMR125W	1654.14	-0.499715	0.295911	-1.68873	0.0912707	0.999859
YBR244W	869	-0.49945	0.666928	-0.748882	0.453928	0.999859
YOR153W	16590.1	-0.498687	0.622606	-0.800966	0.423151	0.999859
YLR355C	8292.08	-0.498635	0.710459	-0.701848	0.482774	0.999859
YAL016W	3465.16	-0.498301	0.310652	-1.60405	0.108703	0.999859
YBR185C	812.631	-0.497608	0.450412	-1.10478	0.269254	0.999859
YHR172W	326.966	-0.497003	0.275721	-1.80255	0.0714582	0.999859
YMR055C	499.235	-0.496691	0.485004	-1.0241	0.30579	0.999859
YJL118W	248.36	-0.496687	0.647962	-0.766537	0.443357	0.999859
YMR092C	2589.37	-0.49662	0.297995	-1.66654	0.0956068	0.999859
YOR175C	2402.62	-0.496331	0.478309	-1.03768	0.29942	0.999859
YNL046W	3893.46	-0.496149	0.621849	-0.797861	0.424951	0.999859
YCL048W	16.403	-0.495775	0.711616	-0.696688	0.485998	0.999859
YDR445C	2.38489	-0.495624	1.90107	-0.260708	0.794317	0.999859
YLL001W	983.768	-0.495202	0.26347	-1.87954	0.0601712	0.999859
YPL209C	45.9689	-0.495006	0.620135	-0.798222	0.424742	0.999859
YEL052W	2106.93	-0.49493	0.348673	-1.41947	0.155763	0.999859
YGL065C	811.95	-0.494771	0.3443	-1.43704	0.150707	0.999859
YDL141W	921.679	-0.494636	0.452077	-1.09414	0.273893	0.999859
YER065C	712.233	-0.494474	0.899848	-0.549508	0.582657	0.999859
YPL015C	2692.98	-0.494456	0.507707	-0.973901	0.330106	0.999859
YJL037W	15.3516	-0.494038	0.72872	-0.677952	0.497802	0.999859
YFL016C	2869.68	-0.493948	0.51783	-0.953882	0.340144	0.999859
YDL178W	1759.8	-0.493673	0.344552	-1.4328	0.151916	0.999859
YNL309W	272.53	-0.493664	0.350622	-1.40797	0.159141	0.999859
YPR024W	2804.74	-0.493617	0.371858	-1.32743	0.184365	0.999859
YGL027C	1617.07	-0.49336	0.325399	-1.51617	0.129476	0.999859
YJL080C	6059.58	-0.492977	0.402199	-1.2257	0.22031	0.999859
YPR137W	515.024	-0.492076	0.460166	-1.06934	0.284915	0.999859
YJR071W	38.705	-0.491638	0.59115	-0.831664	0.405599	0.999859
YML054C	2429.65	-0.491593	0.696539	-0.705765	0.480334	0.999859
YNR068C	213.757	-0.49136	0.597992	-0.821683	0.411257	0.999859
YJR127C	710.624	-0.491187	0.455139	-1.0792	0.280497	0.999859
YGR229C	1322.68	-0.490816	0.305706	-1.60552	0.10838	0.999859
YER088C-A	203.889	-0.490653	0.61795	-0.794003	0.427194	0.999859
YHR208W	4097.34	-0.490326	0.382739	-1.2811	0.200159	0.999859
YLR234W	174.98	-0.490157	0.600747	-0.815912	0.41455	0.999859
YPR204W	252.831	-0.489956	0.771107	-0.635392	0.525172	0.999859
YHL005C	78.5009	-0.48973	0.516263	-0.948606	0.342821	0.999859
YPR063C	2366.8	-0.489501	0.423739	-1.15519	0.248011	0.999859
YCR037C	2333.34	-0.489021	0.465829	-1.04979	0.293817	0.999859
YBL007C	3668.35	-0.488814	0.344219	-1.42007	0.155588	0.999859
YDL127W	548.52	-0.488719	0.423786	-1.15322	0.24882	0.999859
YPL152W	754.707	-0.488596	0.393411	-1.24195	0.214256	0.999859
YBL035C	500.842	-0.488578	0.276884	-1.76456	0.0776382	0.999859
YHR062C	676.16	-0.48817	0.470386	-1.03781	0.29936	0.999859
YER143W	1158.57	-0.487308	0.429196	-1.1354	0.256209	0.999859
YGR253C	2686.09	-0.487109	0.513967	-0.947744	0.34326	0.999859
YML089C	4.51525	-0.486431	1.49348	-0.325703	0.744649	0.999859
YDR216W	4610.15	-0.486345	0.410719	-1.18413	0.236361	0.999859
YGL202W	12951.8	-0.486316	0.443125	-1.09747	0.272436	0.999859
YGR247W	425.068	-0.486227	0.571791	-0.850358	0.395126	0.999859
YKL104C	4109.73	-0.486066	0.382571	-1.27053	0.203898	0.999859
YKL141W	4786.59	-0.485928	0.575623	-0.844177	0.398571	0.999859
YER052C	7650.95	-0.485662	0.644934	-0.75304	0.451426	0.999859
YGR082W	2848.26	-0.485593	0.4103	-1.18351	0.236608	0.999859
YPL197C	88.0901	-0.485454	0.47327	-1.02574	0.305013	0.999859
YKL033W-A	2307.3	-0.485387	0.332577	-1.45948	0.144434	0.999859
YOR337W	367.118	-0.485278	0.559917	-0.866698	0.386108	0.999859
YCR024C-A	3480.69	-0.485028	0.835657	-0.580415	0.561634	0.999859
YJL068C	1565.12	-0.484338	0.324083	-1.49448	0.135049	0.999859
YCL063W	493.842	-0.484085	0.506306	-0.956113	0.339015	0.999859
YBR302C	0.537814	-0.484076	4.23927	-0.114188	0.909088	0.999859
YML100W-A	30.7647	-0.483335	0.635527	-0.760527	0.44694	0.999859
YPR080W	18327.7	-0.48331	0.434446	-1.11247	0.265935	0.999859
YKL081W	21499.5	-0.48321	0.589462	-0.819748	0.41236	0.999859
YLR301W	1473.53	-0.482983	0.399784	-1.20811	0.227004	0.999859
YOR139C	2.78497	-0.482642	1.85989	-0.2595	0.795249	0.999859
YLR124W	38.109	-0.482589	0.512853	-0.940988	0.346711	0.999859
YGL126W	2805.3	-0.482544	0.623708	-0.77367	0.439126	0.999859
YFR019W	701.245	-0.482247	0.328214	-1.46931	0.14175	0.999859
YBL003C	3972.92	-0.481696	0.429372	-1.12186	0.261921	0.999859
YJR016C	9883.19	-0.481337	0.485055	-0.992334	0.321035	0.999859
YHR019C	14042.8	-0.480968	0.463769	-1.03709	0.299696	0.999859
YGL226C-A	1276.76	-0.480003	0.419888	-1.14317	0.252969	0.999859
YCR075C	400.27	-0.479897	0.580858	-0.826186	0.408699	0.999859
YJL119C	9.60972	-0.479366	0.991448	-0.483501	0.62874	0.999859
YGL217C	3.77567	-0.478684	1.27649	-0.375001	0.70766	0.999859
YPR195C	45.6874	-0.478614	0.625417	-0.765272	0.44411	0.999859
YDR264C	7816.18	-0.478593	0.411992	-1.16166	0.245375	0.999859
YNL115C	1478.97	-0.478276	0.461928	-1.03539	0.300487	0.999859
YJL151C	4075.53	-0.477875	0.535435	-0.892499	0.372126	0.999859
YOR214C	3.07599	-0.4778	1.45634	-0.328084	0.742848	0.999859
YPR047W	518.4	-0.477313	0.422122	-1.13075	0.258161	0.999859
YER113C	824.359	-0.477011	0.61494	-0.775704	0.437924	0.999859
YIL100W	6.28144	-0.476497	1.17586	-0.405231	0.685307	0.999859
YBR003W	1408.47	-0.476337	0.398064	-1.19663	0.231449	0.999859
YPR193C	47.5197	-0.47621	0.495781	-0.960525	0.336791	0.999859
YIL124W	2183.12	-0.475902	0.351483	-1.35398	0.175742	0.999859
YBR145W	1823.91	-0.475849	0.441416	-1.07801	0.281031	0.999859
YLR381W	647.299	-0.475356	0.391221	-1.21506	0.224345	0.999859
YKR027W	595.583	-0.47524	0.231497	-2.0529	0.0400822	0.999859
YDR035W	6813.45	-0.475126	0.317594	-1.49602	0.13465	0.999859
YNL117W	212.08	-0.474956	0.625439	-0.759396	0.447616	0.999859
YLR091W	455.9	-0.474887	0.382562	-1.24133	0.214483	0.999859
YLR103C	174.288	-0.474813	0.502108	-0.94564	0.344332	0.999859
YOR142W	5548.47	-0.473912	0.415075	-1.14175	0.253558	0.999859
YHR098C	2943.03	-0.473315	0.347967	-1.36023	0.173757	0.999859
YFR034C	311.903	-0.473122	0.564724	-0.837793	0.402147	0.999859
YOL020W	2260.67	-0.472932	0.734615	-0.643782	0.519717	0.999859
YDR395W	2258.96	-0.472323	0.231386	-2.04128	0.0412233	0.999859
YIL145C	1915.1	-0.472236	0.335164	-1.40897	0.158844	0.999859
YOR081C	1053.33	-0.472186	0.41929	-1.12616	0.2601	0.999859
YHL032C	1703.1	-0.471657	0.438941	-1.07454	0.282583	0.999859
YER179W	101.631	-0.471582	0.467333	-1.00909	0.312931	0.999859
YOR326W	3063.46	-0.471152	0.254579	-1.85071	0.0642109	0.999859
YDL145C	6331.95	-0.471068	0.396041	-1.18944	0.234265	0.999859
YOR087W	1177.78	-0.470908	0.499631	-0.942511	0.345931	0.999859
YDR274C	253.785	-0.470632	0.746622	-0.630349	0.528467	0.999859
YML057W	2062.37	-0.47055	0.297063	-1.584	0.113193	0.999859
YIL011W	608.59	-0.469946	0.792676	-0.59286	0.553275	0.999859
YLR139C	544.772	-0.469832	0.460243	-1.02083	0.307333	0.999859
YLL041C	5036.12	-0.469269	0.507392	-0.924866	0.355036	0.999859
YLL031C	1587.68	-0.467756	0.719279	-0.650313	0.51549	0.999859
YIR016W	903.786	-0.467383	0.563367	-0.829624	0.406751	0.999859
YLL039C	8972.14	-0.467337	0.443243	-1.05436	0.291719	0.999859
YGR092W	448.638	-0.465693	0.284217	-1.63851	0.101315	0.999859
YBR179C	815.624	-0.465417	0.439852	-1.05812	0.29	0.999859
YGL219C	913.216	-0.464887	0.469739	-0.989671	0.322335	0.999859
YOL090W	595.679	-0.464597	0.37752	-1.23065	0.218452	0.999859
YPR140W	492.137	-0.464449	0.376905	-1.23227	0.217848	0.999859
YDR432W	3894.96	-0.464237	0.304853	-1.52282	0.127803	0.999859
YCR052W	1143.66	-0.463087	0.229105	-2.02129	0.0432503	0.999859
YIL094C	2500.7	-0.462445	0.249741	-1.8517	0.0640689	0.999859
YMR047C	1774.83	-0.462236	0.346062	-1.3357	0.181646	0.999859
YPL189C-A	963.783	-0.462172	0.592217	-0.78041	0.435149	0.999859
YPL206C	2634.79	-0.461207	0.325403	-1.41734	0.156383	0.999859
YCR030C	2681.49	-0.460852	0.474404	-0.971434	0.331332	0.999859
YDL126C	11584	-0.460801	0.33441	-1.37795	0.168218	0.999859
YMR096W	2726.86	-0.460353	0.414567	-1.11044	0.266808	0.999859
YDL033C	349.108	-0.459834	0.323982	-1.41932	0.155806	0.999859
YDL237W	1977.3	-0.459682	0.37812	-1.21571	0.224097	0.999859
YML110C	2886.14	-0.45961	0.334991	-1.37201	0.170062	0.999859
YKR077W	479.545	-0.459037	0.435993	-1.05285	0.292409	0.999859
YPR159W	9568.82	-0.458998	0.67284	-0.68218	0.495125	0.999859
YGL173C	4296.29	-0.458745	0.242282	-1.89343	0.0583001	0.999859
YPR176C	1448.91	-0.458079	0.39957	-1.14643	0.251617	0.999859
YLR056W	12079.5	-0.457855	0.576683	-0.793945	0.427227	0.999859
YPL160W	4222.22	-0.457777	0.259357	-1.76505	0.0775561	0.999859
YLR063W	190.513	-0.457681	0.396527	-1.15422	0.248409	0.999859
YEL033W	2320.26	-0.457593	0.51388	-0.890465	0.373216	0.999859
YEL009C	24296.6	-0.457134	0.340253	-1.34351	0.179107	0.999859
YOL070C	613.549	-0.457064	0.311915	-1.46535	0.142826	0.999859
YJR125C	1457.24	-0.457033	0.340086	-1.34387	0.178989	0.999859
YML102W	689.494	-0.45687	0.407279	-1.12176	0.261963	0.999859
YOL166C	7.81274	-0.456355	0.898952	-0.507652	0.611697	0.999859
YEL063C	2385.07	-0.456281	0.699437	-0.652355	0.514172	0.999859
YPL264C	117.502	-0.45565	0.58651	-0.776883	0.437228	0.999859
YHR025W	6098.67	-0.454912	0.598106	-0.760587	0.446904	0.999859
YPL144W	280.863	-0.45489	0.378982	-1.20029	0.230025	0.999859
YDR225W	8096.73	-0.454751	0.366786	-1.23982	0.215041	0.999859
YJL138C	3581.84	-0.454359	0.399733	-1.13666	0.255682	0.999859
YCR072C	351.755	-0.454233	0.576388	-0.788069	0.430656	0.999859
YCL038C	871.8	-0.453893	0.758755	-0.598208	0.549701	0.999859
YGL039W	238.175	-0.453742	0.483787	-0.937897	0.348297	0.999859
YBL040C	2370.64	-0.453645	0.42255	-1.07359	0.283007	0.999859
YHR200W	2336.2	-0.453574	0.285501	-1.5887	0.112129	0.999859
YGR047C	316.254	-0.453528	0.310982	-1.45838	0.144737	0.999859
YGR083C	1045.42	-0.45334	0.363532	-1.24704	0.212382	0.999859
YPL201C	54.072	-0.453284	1.05312	-0.430421	0.666889	0.999859
YDL236W	2372.81	-0.453088	0.315356	-1.43675	0.150788	0.999859
YDL054C	1186.98	-0.452286	0.639539	-0.707207	0.479438	0.999859
YDR107C	663.529	-0.452184	0.70634	-0.640178	0.522057	0.999859
YEL045C	669.404	-0.452042	0.590211	-0.7659	0.443736	0.999859
YDL130W	20153.4	-0.452041	0.732247	-0.617333	0.537015	0.999859
YIL125W	5779.74	-0.45204	0.442595	-1.02134	0.307093	0.999859
YDR528W	82.8501	-0.451922	0.658399	-0.686395	0.492464	0.999859
YMR303C	965.698	-0.451687	1.17436	-0.384624	0.700516	0.999859
YGR032W	29774.8	-0.450815	0.626979	-0.719028	0.472124	0.999859
YGR266W	927.547	-0.450501	0.28697	-1.56986	0.116449	0.999859
YJR001W	3188.86	-0.450497	0.647744	-0.695486	0.48675	0.999859
YGL206C	3647.98	-0.450297	0.329232	-1.36772	0.1714	0.999859
YMR086W	1472.42	-0.450085	0.341009	-1.31986	0.186881	0.999859
YCL028W	2207.08	-0.450032	0.310738	-1.44827	0.147541	0.999859
YFR006W	3128.85	-0.449917	0.300804	-1.49571	0.134729	0.999859
YNL168C	793.789	-0.4499	0.368889	-1.21961	0.222614	0.999859
YJL047C-A	29.7515	-0.449425	0.739122	-0.608052	0.543153	0.999859
YPL244C	998.98	-0.448856	0.490709	-0.914709	0.360344	0.999859
YFL059W	74.2069	-0.448311	0.49681	-0.902379	0.366856	0.999859
YGL077C	2835.27	-0.448227	0.780847	-0.574027	0.56595	0.999859
YML013W	930.907	-0.44743	0.411558	-1.08716	0.276965	0.999859
YFL022C	5404.69	-0.447216	0.339041	-1.31906	0.187149	0.999859
YIL066W-A	9.24972	-0.447163	1.34468	-0.332542	0.73948	0.999859
YHL004W	2411.43	-0.446856	0.317688	-1.40659	0.159549	0.999859
YDR101C	1739.73	-0.446276	0.36342	-1.22799	0.219451	0.999859
YMR192W	447.504	-0.446095	0.361783	-1.23305	0.217559	0.999859
YFL061W	5.55518	-0.445757	1.10196	-0.404512	0.685836	0.999859
YLR126C	281.355	-0.445659	0.444522	-1.00256	0.316075	0.999859
YOL003C	518.161	-0.444785	0.387308	-1.1484	0.250803	0.999859
YGR214W	17739.5	-0.444712	0.368198	-1.20781	0.227121	0.999859
YHR064C	6433.56	-0.443967	0.296052	-1.49963	0.133711	0.999859
YEL037C	2782.09	-0.443373	0.285416	-1.55342	0.120322	0.999859
YGR182C	864.759	-0.44315	0.41778	-1.06072	0.288815	0.999859
YLR370C	3169.78	-0.442124	0.36155	-1.22286	0.221383	0.999859
YIL043C	5387.29	-0.441871	0.519105	-0.851217	0.394649	0.999859
YMR147W	208.597	-0.441696	0.528844	-0.83521	0.4036	0.999859
YIL034C	3728.12	-0.441473	0.317457	-1.39066	0.16433	0.999859
YEL031W	8529.86	-0.441119	0.829253	-0.531947	0.594763	0.999859
YOR307C	686.827	-0.441077	0.488763	-0.902437	0.366825	0.999859
YEL058W	2486.64	-0.440998	0.325957	-1.35293	0.176077	0.999859
YLR335W	1475.37	-0.440939	0.393807	-1.11968	0.262848	0.999859
YJR025C	1368.88	-0.440794	0.528503	-0.834042	0.404257	0.999859
YJR131W	875.883	-0.440238	0.464347	-0.948081	0.343088	0.999859
YDL185C-A	115.301	-0.440114	0.520799	-0.845075	0.398069	0.999859
YBR243C	2018.62	-0.439823	0.72358	-0.607843	0.543292	0.999859
YHR032W	1565.26	-0.439784	0.773077	-0.568875	0.569441	0.999859
YBR162C	30945.9	-0.439497	0.822572	-0.534295	0.593137	0.999859
YIL040W	767.138	-0.439423	0.517242	-0.84955	0.395575	0.999859
YLR366W	10.32	-0.439332	0.761977	-0.576569	0.56423	0.999859
YFR054C	12.2436	-0.439203	0.794685	-0.552676	0.580485	0.999859
YFR024C-A	2660.44	-0.4384	0.326162	-1.34412	0.178911	0.999859
YNR041C	722.191	-0.437369	0.66755	-0.655186	0.512348	0.999859
YDL064W	618.538	-0.437211	0.274488	-1.59283	0.111199	0.999859
YHR024C	2460.1	-0.437147	0.286201	-1.52741	0.126659	0.999859
YJL188C	993.739	-0.437051	0.557457	-0.784009	0.433035	0.999859
YKR053C	2048.8	-0.4367	0.541721	-0.806134	0.420165	0.999859
YMR031W-A	23.4482	-0.436628	0.758541	-0.575616	0.564875	0.999859
YOR140W	552.77	-0.436003	0.69389	-0.628346	0.529777	0.999859
YOR100C	171.132	-0.43574	0.783209	-0.556353	0.57797	0.999859
YER086W	6550.67	-0.434943	0.502099	-0.86625	0.386353	0.999859
YJL034W	19370.4	-0.434671	0.49537	-0.877468	0.380232	0.999859
YIL070C	2033.93	-0.434333	0.557199	-0.779494	0.435689	0.999859
YLR401C	995.761	-0.433926	0.39635	-1.09481	0.273602	0.999859
YGL160W	1795.38	-0.433276	0.426232	-1.01653	0.309379	0.999859
YMR203W	8717.46	-0.433112	0.59477	-0.7282	0.466491	0.999859
YOR303W	8956.14	-0.432953	0.408678	-1.0594	0.289419	0.999859
YDR303C	1734.55	-0.432857	0.336314	-1.28706	0.198073	0.999859
YAL020C	440.243	-0.432188	0.41457	-1.0425	0.297182	0.999859
YJL091C	1766.05	-0.431846	0.684619	-0.630783	0.528182	0.999859
YGR184C	2431.5	-0.431416	0.248395	-1.73682	0.0824191	0.999859
YNL220W	3347.21	-0.431059	0.371545	-1.16018	0.245976	0.999859
YCR013C	2919.03	-0.430734	0.691133	-0.623228	0.533135	0.999859
YJL042W	1296.23	-0.430526	0.563745	-0.763689	0.445053	0.999859
YLR249W	116823	-0.430296	0.495382	-0.868615	0.385058	0.999859
YLR113W	5230.98	-0.430012	0.310363	-1.38552	0.165895	0.999859
YJL187C	671.135	-0.429292	0.478027	-0.898049	0.369159	0.999859
YOR008W-B	11.6257	-0.429136	0.812	-0.528493	0.597157	0.999859
YCR024C	685.441	-0.429034	0.266789	-1.60814	0.107804	0.999859
YLR148W	596.021	-0.428681	0.562962	-0.761475	0.446373	0.999859
YNR008W	873.154	-0.428601	0.461709	-0.928292	0.353256	0.999859
YPL208W	645.234	-0.428586	0.298638	-1.43513	0.151249	0.999859
YDR449C	402.532	-0.427968	0.563443	-0.759558	0.447519	0.999859
YCR075W-A	170.542	-0.427819	0.509827	-0.839145	0.401388	0.999859
YBR222C	3697.36	-0.426917	0.458818	-0.93047	0.352128	0.999859
YKL152C	44449.9	-0.426162	0.421713	-1.01055	0.312233	0.999859
YLR070C	348.739	-0.426075	0.333719	-1.27675	0.201692	0.999859
YGR122C-A	17.4881	-0.425648	0.620117	-0.6864	0.492461	0.999859
YNL209W	31066.9	-0.42563	0.525889	-0.809353	0.418312	0.999859
YGL229C	269.825	-0.425457	0.661728	-0.642948	0.520258	0.999859
YJR070C	3149.66	-0.425418	0.519896	-0.818275	0.4132	0.999859
YGR293C	2.88323	-0.424982	1.61195	-0.263645	0.792053	0.999859
YNL185C	995.147	-0.424469	0.433649	-0.97883	0.327664	0.999859
YER151C	1038.78	-0.423835	0.41907	-1.01137	0.311838	0.999859
YPL172C	949.112	-0.423227	0.550131	-0.769321	0.441703	0.999859
YGR183C	2189.08	-0.422929	0.525315	-0.805097	0.420764	0.999859
YJR128W	6.73657	-0.422648	1.05768	-0.399598	0.689453	0.999859
YCR084C	6674.78	-0.421772	0.585287	-0.720625	0.47114	0.999859
YNR037C	788.212	-0.421682	0.512297	-0.82312	0.410439	0.999859
YPL154C	18266.5	-0.421255	0.583527	-0.721912	0.470349	0.999859
YDR011W	4426.47	-0.421168	0.492569	-0.855043	0.392527	0.999859
YHR070C-A	74.8474	-0.420629	0.530642	-0.792679	0.427965	0.999859
YDR477W	1645.41	-0.420228	0.323653	-1.29839	0.194154	0.999859
YDR379C-A	516.473	-0.42009	0.393002	-1.06893	0.285103	0.999859
YLR083C	3819.7	-0.419621	0.842757	-0.497914	0.618545	0.999859
YDL003W	512.878	-0.419415	0.54441	-0.770403	0.441061	0.999859
YJR024C	1310.53	-0.419331	0.367847	-1.13996	0.254303	0.999859
YLR049C	673.087	-0.419294	0.461689	-0.908174	0.363786	0.999859
YGL137W	4030.63	-0.418948	0.202216	-2.07179	0.0382854	0.999859
YGL092W	1520.15	-0.418849	0.223945	-1.87033	0.0614386	0.999859
YNL058C	463.006	-0.418328	0.328927	-1.2718	0.203446	0.999859
YIR033W	1066.57	-0.4177	0.486854	-0.857958	0.390916	0.999859
YKR046C	10272.5	-0.417589	0.538165	-0.775949	0.437779	0.999859
YBR214W	5144.76	-0.417514	0.455379	-0.91685	0.359221	0.999859
YML050W	378.661	-0.417505	0.490594	-0.85102	0.394759	0.999859
YOR273C	3466.92	-0.417149	0.86776	-0.480719	0.630716	0.999859
YPL009C	1713.06	-0.416901	0.325408	-1.28116	0.200137	0.999859
YFR031C-A	15104.4	-0.416834	0.471057	-0.884889	0.376216	0.999859
YGR025W	141.194	-0.416679	0.529883	-0.786361	0.431656	0.999859
YIR006C	3967.82	-0.416446	0.43526	-0.956775	0.338681	0.999859
YDR084C	1298.71	-0.416219	0.534908	-0.778113	0.436502	0.999859
YDL164C	893.19	-0.416138	0.29218	-1.42425	0.154373	0.999859
YDR037W	13997.4	-0.415953	0.314036	-1.32454	0.185324	0.999859
YGL013C	1073.43	-0.415785	0.308892	-1.34605	0.178286	0.999859
YPL265W	1634.66	-0.415566	0.841854	-0.493632	0.621566	0.999859
YLR086W	475.708	-0.415338	0.427101	-0.972457	0.330823	0.999859
YKL052C	417.532	-0.415266	0.312094	-1.33058	0.183328	0.999859
YML019W	896.796	-0.414824	0.466709	-0.888829	0.374095	0.999859
YCL008C	789.75	-0.414632	0.305241	-1.35838	0.174344	0.999859
YPL131W	40062.6	-0.414316	0.366789	-1.12957	0.258655	0.999859
YPL162C	636.786	-0.414315	0.420923	-0.984301	0.324967	0.999859
YNR036C	3232.4	-0.414251	0.395995	-1.0461	0.295514	0.999859
YOL033W	519.4	-0.414198	0.353304	-1.17235	0.241055	0.999859
YDR394W	3295.81	-0.413697	0.39705	-1.04193	0.297446	0.999859
YKL194C	681.399	-0.413666	0.376388	-1.09904	0.27175	0.999859
YER178W	12020.3	-0.413524	0.461628	-0.895795	0.370362	0.999859
YOR141C	893.803	-0.413253	0.439837	-0.939559	0.347444	0.999859
YER177W	17868.8	-0.413017	0.360876	-1.14449	0.252422	0.999859
YIL157C	742.472	-0.41273	0.35306	-1.16901	0.242401	0.999859
YDL185W	13258.9	-0.412544	0.442259	-0.93281	0.350918	0.999859
YNL049C	3936.9	-0.412431	0.365869	-1.12726	0.259632	0.999859
YNR043W	3943.05	-0.412153	0.488149	-0.844319	0.398491	0.999859
YDR411C	2328.02	-0.411854	0.478796	-0.860187	0.389686	0.999859
YBR275C	626.429	-0.411749	0.444397	-0.926534	0.354169	0.999859
YOR063W	73275.5	-0.411713	0.403557	-1.02021	0.307629	0.999859
YML072C	5035.3	-0.411524	0.466437	-0.882271	0.37763	0.999859
YCR086W	163.298	-0.411424	0.4778	-0.861082	0.389193	0.999859
YDR321W	2382.69	-0.411074	0.603819	-0.680791	0.496004	0.999859
YCR023C	1584.56	-0.410372	0.469062	-0.874876	0.381641	0.999859
YMR296C	6731.76	-0.409851	0.559404	-0.732657	0.463768	0.999859
YJL092W	1062.71	-0.409434	0.432398	-0.946892	0.343694	0.999859
YML001W	1407.57	-0.40916	0.358838	-1.14024	0.254188	0.999859
YER101C	448.649	-0.409029	0.38257	-1.06916	0.284997	0.999859
YER057C	3810.17	-0.409022	0.42532	-0.961682	0.33621	0.999859
YDR538W	208.736	-0.408989	0.444034	-0.921077	0.35701	0.999859
YDR297W	10897.4	-0.408827	0.72829	-0.561352	0.574558	0.999859
YJL190C	15574.5	-0.408052	0.557268	-0.732236	0.464024	0.999859
YBR218C	3798.17	-0.407875	0.381473	-1.06921	0.284975	0.999859
YGR281W	1372.03	-0.407772	0.41486	-0.982914	0.32565	0.999859
YDL097C	3686.51	-0.407012	0.48127	-0.845705	0.397717	0.999859
YPL085W	1198.7	-0.406982	0.329427	-1.23542	0.216673	0.999859
YPL142C	39.5515	-0.406954	0.702037	-0.579676	0.562133	0.999859
YJL214W	77.446	-0.40619	0.538718	-0.753994	0.450853	0.999859
YPL183W-A	895.401	-0.405836	0.444626	-0.91276	0.361369	0.999859
YLR191W	328.891	-0.405218	0.389302	-1.04088	0.29793	0.999859
YKL058W	1325.69	-0.404973	0.40382	-1.00285	0.315932	0.999859
YJR015W	2515.26	-0.404947	0.462489	-0.875583	0.381257	0.999859
YJL143W	3949.77	-0.404208	0.562641	-0.718412	0.472503	0.999859
YJR005C-A	4.13413	-0.404024	1.20579	-0.335071	0.737571	0.999859
YJL121C	2261.79	-0.403325	0.629597	-0.640608	0.521777	0.999859
YMR010W	729.875	-0.403291	0.556068	-0.725255	0.468296	0.999859
YDR261C	777.607	-0.403205	0.42238	-0.954601	0.339779	0.999859
YNR033W	1374.84	-0.402958	0.339016	-1.18861	0.234592	0.999859
YDR150W	905.951	-0.402717	0.346264	-1.16303	0.244815	0.999859
YPL230W	1260.14	-0.402693	0.664423	-0.606079	0.544462	0.999859
YNL291C	678.067	-0.402603	0.577725	-0.696877	0.48588	0.999859
YKR048C	2974.54	-0.402582	0.349554	-1.1517	0.249443	0.999859
YDR008C	10.2607	-0.402176	0.801434	-0.50182	0.615794	0.999859
YMR187C	320.069	-0.402067	0.321927	-1.24894	0.211688	0.999859
YDL137W	5790.07	-0.402055	0.275518	-1.45927	0.14449	0.999859
YNL239W	3194.17	-0.401969	0.307486	-1.30727	0.191119	0.999859
YHR133C	1466.68	-0.401947	0.492912	-0.815454	0.414812	0.999859
YGL241W	951.739	-0.401932	0.342482	-1.17359	0.240561	0.999859
YGL163C	595.127	-0.401867	0.391178	-1.02732	0.304268	0.999859
YBL011W	1481.57	-0.401507	0.379194	-1.05884	0.28967	0.999859
YOR335C	6535.47	-0.401097	0.304408	-1.31763	0.187627	0.999859
YDR414C	544.287	-0.400602	0.559651	-0.715808	0.47411	0.999859
YDL190C	1683.99	-0.400506	0.252433	-1.58658	0.112607	0.999859
YOL086C	139397	-0.400499	0.431858	-0.927387	0.353725	0.999859
YDR154C	999.209	-0.400223	0.668592	-0.598606	0.549436	0.999859
YGL153W	99.4441	-0.400135	0.607174	-0.659012	0.509888	0.999859
YNR063W	192.171	-0.40013	0.408955	-0.978422	0.327866	0.999859
YER141W	4727.73	-0.400121	0.422761	-0.946448	0.34392	0.999859
YPR044C	86.3992	-0.399631	0.484987	-0.824005	0.409937	0.999859
YBR231C	321.387	-0.399105	0.339502	-1.17556	0.239771	0.999859
YHR214C-E	1.30536	-0.398726	2.41908	-0.164826	0.869081	0.999859
YOR308C	213.293	-0.398263	0.362896	-1.09746	0.272441	0.999859
YJL200C	1133.49	-0.39798	0.370839	-1.07319	0.283186	0.999859
YPL025C	12.2472	-0.39774	0.918605	-0.432983	0.665027	0.999859
YLR379W	503.122	-0.397143	1.1869	-0.334605	0.737923	0.999859
YDL057W	223.629	-0.396849	0.441883	-0.898086	0.36914	0.999859
YHR050W-A	221.338	-0.396839	0.459611	-0.863424	0.387904	0.999859
YOL141W	165.84	-0.396359	0.440185	-0.900438	0.367887	0.999859
YGL213C	567.378	-0.39614	0.324152	-1.22208	0.221677	0.999859
YPL106C	19128.6	-0.396075	0.255352	-1.55109	0.12088	0.999859
YMR105W-A	25.8953	-0.395731	0.530407	-0.74609	0.455613	0.999859
YMR129W	1460.96	-0.395597	0.36851	-1.07351	0.283044	0.999859
YKR059W	3610.65	-0.395404	0.379486	-1.04195	0.297437	0.999859
YKL068W	1137.99	-0.395257	0.321337	-1.23004	0.218682	0.999859
YBR255C-A	451.748	-0.394654	0.351272	-1.1235	0.261226	0.999859
YBR039W	3268.98	-0.394651	0.35837	-1.10124	0.270793	0.999859
YDL101C	495.914	-0.394342	0.370207	-1.06519	0.286788	0.999859
YIL050W	597.515	-0.393862	0.400906	-0.98243	0.325888	0.999859
YHR061C	374.825	-0.393704	0.85852	-0.458585	0.646532	0.999859
YLR378C	8165.84	-0.392579	0.857106	-0.458029	0.646932	0.999859
YLR205C	2202.5	-0.392551	0.556654	-0.705197	0.480688	0.999859
YAL016C-A	77.1383	-0.392541	0.516432	-0.760101	0.447194	0.999859
YIL022W	2689.5	-0.391931	0.337953	-1.15972	0.246162	0.999859
YDL067C	1832.17	-0.39178	0.443812	-0.88276	0.377366	0.999859
YML016C	1887.17	-0.391649	0.441902	-0.886282	0.375466	0.999859
YIL093C	1025.9	-0.391594	0.521864	-0.750377	0.453028	0.999859
YJR049C	856.525	-0.39151	0.298852	-1.31005	0.19018	0.999859
YMR095C	580.265	-0.391314	0.557509	-0.701898	0.482743	0.999859
YHR020W	7510.08	-0.391005	0.501056	-0.780363	0.435177	0.999859
YMR071C	938.131	-0.390703	0.461573	-0.846459	0.397297	0.999859
YDR135C	3485.54	-0.390657	0.334999	-1.16614	0.243556	0.999859
YOR226C	179.325	-0.390318	0.531622	-0.734203	0.462825	0.999859
YOR297C	678.637	-0.390217	0.445683	-0.875548	0.381276	0.999859
YML087C	393.517	-0.389963	0.471533	-0.827011	0.408231	0.999859
YNL097C-B	26.266	-0.389834	0.634415	-0.614479	0.538899	0.999859
YDL081C	22083.1	-0.389383	0.647086	-0.601748	0.547342	0.999859
YGL023C	844.894	-0.389284	0.381464	-1.0205	0.307492	0.999859
YLR042C	1134.1	-0.38911	0.834242	-0.466424	0.640912	0.999859
YPL012W	2226.02	-0.38903	0.397727	-0.978134	0.328008	0.999859
YHR199C	2458.63	-0.388754	0.366681	-1.0602	0.289055	0.999859
YKR001C	3533.44	-0.388621	0.299257	-1.29862	0.194075	0.999859
YBR108W	1197.22	-0.388322	0.389834	-0.99612	0.319192	0.999859
YOL097C	2453.2	-0.388281	0.32274	-1.20308	0.228946	0.999859
YPR021C	639.886	-0.388	0.354478	-1.09457	0.273706	0.999859
YGL200C	6206.16	-0.387941	0.502138	-0.772579	0.439772	0.999859
YKR057W	6791.86	-0.387852	0.466761	-0.830944	0.406005	0.999859
YMR119W-A	40.06	-0.387244	0.672651	-0.575698	0.56482	0.999859
YGR221C	680.946	-0.386707	0.302765	-1.27725	0.201515	0.999859
YKL204W	1009.3	-0.386199	0.302234	-1.27781	0.201315	0.999859
YNL130C	1952.68	-0.386016	0.701713	-0.550106	0.582247	0.999859
YCR094W	662.245	-0.385997	0.250032	-1.54379	0.122639	0.999859
YJL038C	57.6093	-0.385952	0.718046	-0.537504	0.59092	0.999859
YHR063W-A	111.28	-0.385866	0.447094	-0.863053	0.388108	0.999859
YIL088C	2378.97	-0.385704	0.417891	-0.922978	0.356018	0.999859
YLR244C	3899.93	-0.385351	0.32706	-1.17823	0.238706	0.999859
YBL079W	1453.52	-0.384951	0.192203	-2.00284	0.0451949	0.999859
YLR188W	1029.98	-0.38493	0.345695	-1.1135	0.265496	0.999859
YPL273W	3230.49	-0.384781	0.367888	-1.04592	0.295598	0.999859
YDL140C	5462.66	-0.384763	0.426046	-0.903101	0.366473	0.999859
YPL143W	818.243	-0.384725	0.526887	-0.730186	0.465276	0.999859
YJL183W	1306.76	-0.384215	0.815622	-0.471069	0.637591	0.999859
YER119C	1649.85	-0.384046	0.668196	-0.574751	0.56546	0.999859
YDR050C	89249.9	-0.383464	0.356059	-1.07697	0.281495	0.999859
YNL135C	8151.78	-0.383367	0.437689	-0.87589	0.38109	0.999859
YDL029W	4511.04	-0.383329	0.327499	-1.17047	0.24181	0.999859
YIL075C	7215.48	-0.382988	0.381489	-1.00393	0.315413	0.999859
YGL097W	1229.31	-0.382351	0.305432	-1.25184	0.210629	0.999859
YMR274C	444.389	-0.381548	0.64805	-0.588764	0.55602	0.999859
YKR012C	34.5297	-0.381428	0.624656	-0.610622	0.54145	0.999859
YJL116C	7900.35	-0.381312	0.873526	-0.436521	0.662459	0.999859
YEL020C	620.562	-0.381136	0.313353	-1.21631	0.223865	0.999859
YNL287W	4456.09	-0.380624	0.267571	-1.42252	0.154876	0.999859
YJL198W	2021.21	-0.37999	0.67917	-0.559492	0.575826	0.999859
YOL136C	2520.62	-0.379757	0.653987	-0.58068	0.561456	0.999859
YPR144C	1101.62	-0.37932	0.388576	-0.976181	0.328975	0.999859
YPL220W	3956.39	-0.379138	0.52234	-0.725845	0.467934	0.999859
YOL098C	2581.88	-0.378756	0.270738	-1.39898	0.16182	0.999859
YFL044C	856.475	-0.378689	0.342662	-1.10514	0.269099	0.999859
YKL115C	31.367	-0.378428	0.500179	-0.756585	0.449299	0.999859
YEL046C	12793.1	-0.377653	0.636379	-0.593441	0.552886	0.999859
YER165W	17332.2	-0.377426	0.521456	-0.723793	0.469193	0.999859
YGL030W	28201.1	-0.377296	0.486607	-0.775362	0.438126	0.999859
YER043C	22936.8	-0.3769	0.433161	-0.870115	0.384238	0.999859
YJR135W-A	853.489	-0.376888	0.476637	-0.790724	0.429105	0.999859
YER110C	5564.7	-0.375944	0.658656	-0.570775	0.568152	0.999859
YGL238W	2127.14	-0.375826	0.231445	-1.62382	0.104414	0.999859
YHR076W	801.362	-0.37572	0.420119	-0.894318	0.371152	0.999859
YBR182C-A	17.5509	-0.375621	0.608057	-0.61774	0.536747	0.999859
YDR446W	5.25776	-0.374744	1.16231	-0.322413	0.74714	0.999859
YPL094C	3354.83	-0.374415	0.474191	-0.789588	0.429769	0.999859
YLR264C-A	929.531	-0.374184	0.831081	-0.450238	0.652539	0.999859
YPL187W	4357.86	-0.374169	0.594428	-0.629462	0.529047	0.999859
YHR016C	1065.71	-0.373805	0.414705	-0.901375	0.367389	0.999859
YDR367W	1032.51	-0.373793	0.439075	-0.851319	0.394592	0.999859
YNL132W	1320.64	-0.373333	0.318798	-1.17107	0.241572	0.999859
YLR253W	1220	-0.373279	0.345825	-1.07939	0.280416	0.999859
YNL018C	46.5433	-0.373032	0.614682	-0.60687	0.543937	0.999859
YHR032W-A	64.101	-0.372861	0.830769	-0.448815	0.653565	0.999859
YPR127W	1796.61	-0.372694	0.395993	-0.941162	0.346622	0.999859
YPR133W-A	1175.41	-0.372676	0.527569	-0.706402	0.479938	0.999859
YER083C	1511.6	-0.372464	0.470414	-0.791779	0.428489	0.999859
YHL048W	102.051	-0.372317	0.581198	-0.640603	0.52178	0.999859
YPR114W	2880.99	-0.372216	0.619567	-0.600768	0.547995	0.999859
YOR246C	1953.69	-0.371954	0.39534	-0.940846	0.346784	0.999859
YER093C-A	460.922	-0.371803	0.400878	-0.927473	0.353681	0.999859
YAR053W	4.8707	-0.371664	1.18182	-0.314485	0.753153	0.999859
YGL223C	626.445	-0.37157	0.448372	-0.82871	0.407269	0.999859
YML025C	1249.83	-0.371455	0.409757	-0.906526	0.364657	0.999859
YGR064W	4.97786	-0.371268	1.07274	-0.346095	0.729271	0.999859
YLR043C	3307.65	-0.370845	0.379166	-0.978053	0.328048	0.999859
YJR072C	1722	-0.370511	0.489016	-0.757668	0.44865	0.999859
YOR201C	542.258	-0.37044	0.321009	-1.15399	0.248505	0.999859
YPR013C	394.196	-0.37011	0.452297	-0.81829	0.413192	0.999859
YLR214W	2212.67	-0.370004	0.698063	-0.530043	0.596082	0.999859
YBR106W	7393.77	-0.369836	0.442089	-0.836563	0.402838	0.999859
YOL135C	295.383	-0.369806	0.40808	-0.906211	0.364824	0.999859
YPL092W	736.759	-0.369662	0.60283	-0.613211	0.539737	0.999859
YAL043C	1639.28	-0.369449	0.322523	-1.1455	0.252004	0.999859
YPL246C	4424.6	-0.369122	0.689352	-0.535462	0.59233	0.999859
YGR178C	2980.48	-0.369008	0.239086	-1.54341	0.122731	0.999859
YCR024C-B	4467.27	-0.368514	0.741413	-0.497043	0.619159	0.999859
YLL009C	573.417	-0.368302	0.845977	-0.435358	0.663303	0.999859
YNL126W	365.567	-0.36786	0.358658	-1.02566	0.305053	0.999859
YMR109W	1572.98	-0.367832	0.320605	-1.14731	0.251255	0.999859
YER175C	770.516	-0.367562	0.39918	-0.920793	0.357159	0.999859
YHR122W	753.694	-0.367275	0.361826	-1.01506	0.310077	0.999859
YNL082W	276.17	-0.367239	0.553227	-0.663813	0.50681	0.999859
YHL026C	305.554	-0.366464	0.345945	-1.05932	0.289456	0.999859
YGR190C	140.881	-0.36592	0.831648	-0.439994	0.659942	0.999859
YCL050C	2647.8	-0.365845	0.373807	-0.978699	0.327729	0.999859
YEL012W	483.735	-0.365408	0.708756	-0.515562	0.60616	0.999859
YGR235C	1126.71	-0.365374	0.378911	-0.964274	0.334909	0.999859
YNR035C	4182.16	-0.365114	0.350957	-1.04034	0.298182	0.999859
YMR158C-A	25.0663	-0.364996	0.67058	-0.544298	0.586236	0.999859
YGR079W	396.515	-0.364956	0.626898	-0.582162	0.560458	0.999859
YNL276C	0.817329	-0.364353	2.51909	-0.144637	0.884997	0.999859
YHR173C	68.0886	-0.364245	0.456809	-0.797367	0.425238	0.999859
YJL097W	2009.32	-0.364242	0.702127	-0.51877	0.603921	0.999859
YGR264C	3828.34	-0.364174	0.339489	-1.07271	0.2834	0.999859
YKL032C	1596.92	-0.364089	0.283276	-1.28528	0.198695	0.999859
YCR073W-A	1377.98	-0.363697	0.318126	-1.14325	0.252937	0.999859
YCR045C	535.889	-0.363683	0.623393	-0.583393	0.559628	0.999859
YMR170C	444.48	-0.363493	0.391252	-0.92905	0.352863	0.999859
YJL135W	8.56997	-0.362837	0.907639	-0.399759	0.689334	0.999859
YMR024W	2344.98	-0.362321	0.332665	-1.08915	0.276089	0.999859
YOR133W	3721.8	-0.361193	0.465363	-0.776153	0.437658	0.999859
YPR183W	8229.58	-0.36105	0.651762	-0.55396	0.579606	0.999859
YNR001W-A	4.70863	-0.360988	1.18565	-0.304465	0.760774	0.999859
YLR178C	4383.8	-0.360814	0.482408	-0.747944	0.454494	0.999859
YHR189W	189.409	-0.360708	0.590701	-0.610644	0.541435	0.999859
YML060W	174.448	-0.360423	0.473789	-0.760724	0.446822	0.999859
YIL137C	2041.5	-0.360256	0.259909	-1.38608	0.165722	0.999859
YBR283C	7531.85	-0.35986	0.716731	-0.502085	0.615608	0.999859
YEL002C	4548.37	-0.359562	0.458518	-0.784183	0.432933	0.999859
YCL005W-A	237.075	-0.359546	0.419789	-0.856491	0.391726	0.999859
YBR121C	8706.54	-0.359205	0.331744	-1.08278	0.278907	0.999859
YLR457C	98.9097	-0.359107	0.426475	-0.842034	0.399769	0.999859
YGR065C	670.308	-0.358607	0.522088	-0.68687	0.492165	0.999859
YDR170C	2319.47	-0.358106	0.38033	-0.941567	0.346414	0.999859
YAL021C	3116.14	-0.357891	0.496473	-0.720867	0.470992	0.999859
YJR116W	710.531	-0.357576	0.664086	-0.538448	0.590268	0.999859
YBR031W	21473.1	-0.357425	0.564375	-0.633311	0.526531	0.999859
YNL026W	1134.13	-0.357195	0.265259	-1.34659	0.178113	0.999859
YDL084W	7055.34	-0.356971	0.253785	-1.40659	0.15955	0.999859
YNL200C	978.735	-0.356958	0.487654	-0.731991	0.464174	0.999859
YOL050C	4.16656	-0.356941	1.2949	-0.275651	0.782816	0.999859
YDR119W-A	511.297	-0.356703	1.43176	-0.249136	0.803255	0.999859
YML065W	315.29	-0.356565	0.390626	-0.912805	0.361345	0.999859
YBR166C	1109.29	-0.355908	0.387797	-0.91777	0.358739	0.999859
YMR079W	2223.39	-0.355849	0.52522	-0.677523	0.498074	0.999859
YKL207W	2717.33	-0.355825	0.542971	-0.65533	0.512256	0.999859
YML048W	6169.55	-0.355679	0.598308	-0.594475	0.552194	0.999859
YEL050C	1640.26	-0.355566	0.401784	-0.884968	0.376174	0.999859
YPL158C	566.402	-0.355236	0.477352	-0.74418	0.456768	0.999859
YDR431W	8.18722	-0.355084	0.830405	-0.427603	0.66894	0.999859
YLR269C	100.291	-0.354868	0.416378	-0.852274	0.394062	0.999859
YMR297W	21317	-0.354647	0.683663	-0.518745	0.603939	0.999859
YGL099W	685.886	-0.35412	0.318374	-1.11227	0.26602	0.999859
YCL045C	3559.88	-0.354043	0.560798	-0.63132	0.527832	0.999859
YDR503C	339.724	-0.353571	0.515642	-0.685692	0.492908	0.999859
YGL172W	953.932	-0.353152	0.294051	-1.20099	0.229756	0.999859
YBL082C	1020.79	-0.352752	0.823297	-0.428463	0.668314	0.999859
YNL273W	368.276	-0.351559	0.398987	-0.881129	0.378248	0.999859
YMR091C	641.917	-0.351546	0.434527	-0.809032	0.418497	0.999859
YHR068W	2813.12	-0.351364	0.358747	-0.979422	0.327371	0.999859
YKL187C	375.312	-0.351351	0.575581	-0.610427	0.541579	0.999859
YGR080W	1536.66	-0.351281	0.34883	-1.00703	0.313922	0.999859
YFR028C	839.381	-0.351016	0.334965	-1.04792	0.294677	0.999859
YPR196W	222.067	-0.350987	0.333503	-1.05243	0.292604	0.999859
YCR017C	5790.39	-0.350586	0.666219	-0.526232	0.598727	0.999859
YLR410W	1460.68	-0.350556	0.290239	-1.20782	0.227116	0.999859
YKL093W	844.653	-0.350556	0.466574	-0.751339	0.452448	0.999859
YOR268C	28.7741	-0.350181	0.778603	-0.449755	0.652887	0.999859
YHR074W	2551.56	-0.349847	0.32279	-1.08382	0.278444	0.999859
YOL006C	628.226	-0.349804	0.564626	-0.619532	0.535566	0.999859
YFR042W	536.507	-0.349399	0.549904	-0.635382	0.525179	0.999859
YNR015W	1125.78	-0.348476	0.289503	-1.20371	0.228704	0.999859
YLR264W	2719.27	-0.348256	0.915826	-0.380264	0.703749	0.999859
YLR024C	504.648	-0.348167	0.323707	-1.07556	0.282122	0.999859
YJL137C	286.565	-0.347881	0.346857	-1.00295	0.315885	0.999859
YJL174W	4398.12	-0.347683	0.465983	-0.746127	0.45559	0.999859
YOR091W	1162.8	-0.34743	0.55515	-0.625831	0.531426	0.999859
YJR019C	1029.77	-0.347395	0.415354	-0.836382	0.40294	0.999859
YIR023W	428.586	-0.347353	0.343757	-1.01046	0.312275	0.999859
YDL183C	221.029	-0.346667	0.568457	-0.609839	0.541968	0.999859
YMR058W	9034.13	-0.346553	0.764098	-0.453546	0.650156	0.999859
YOL057W	2242.18	-0.346229	0.35258	-0.981987	0.326106	0.999859
YDR268W	1881.78	-0.345974	0.304714	-1.1354	0.256206	0.999859
YPR189W	690.1	-0.345857	0.279845	-1.23589	0.2165	0.999859
YGR236C	415.4	-0.345822	1.38702	-0.249328	0.803107	0.999859
YGR003W	440.648	-0.345818	0.332764	-1.03923	0.298698	0.999859
YCR031C	28252.3	-0.345812	0.541735	-0.638341	0.523251	0.999859
YLR419W	518.793	-0.345562	0.328797	-1.05099	0.293264	0.999859
YDL027C	821.412	-0.345085	0.416325	-0.828884	0.40717	0.999859
YLL006W-A	4.51592	-0.344612	1.08852	-0.316586	0.751558	0.999859
YCR065W	465.152	-0.344506	0.763329	-0.451321	0.651758	0.999859
YNL247W	2756.28	-0.344388	0.322732	-1.0671	0.285925	0.999859
YAL022C	983.571	-0.344152	0.69379	-0.496046	0.619862	0.999859
YHR164C	378.716	-0.344119	0.378842	-0.908344	0.363696	0.999859
YAR002C-A	4643.6	-0.343996	0.642077	-0.535756	0.592127	0.999859
YCL014W	712.849	-0.343731	0.381111	-0.901918	0.367101	0.999859
YDL184C	5155.62	-0.343567	0.535523	-0.641555	0.521162	0.999859
YBR048W	12355.7	-0.343092	0.546887	-0.627355	0.530426	0.999859
YNL303W	111.267	-0.343039	0.551083	-0.62248	0.533626	0.999859
YGR227W	1067.92	-0.342921	0.677701	-0.506007	0.612852	0.999859
YPR147C	915.346	-0.342455	0.463776	-0.738406	0.460268	0.999859
YOR202W	2138.13	-0.342414	0.361296	-0.947739	0.343262	0.999859
YNL109W	12.2824	-0.342247	0.790974	-0.43269	0.66524	0.999859
YLR064W	1247.83	-0.34224	0.560432	-0.610672	0.541417	0.999859
YNL108C	124.793	-0.342055	0.429108	-0.79713	0.425375	0.999859
YOL061W	4553.1	-0.342043	0.500378	-0.68357	0.494247	0.999859
YGR204W	9984.55	-0.341824	0.472054	-0.72412	0.468992	0.999859
YPR125W	811.285	-0.341668	0.382154	-0.894057	0.371291	0.999859
YPL242C	721.054	-0.341593	0.374538	-0.91204	0.361748	0.999859
YDR188W	3551.21	-0.341538	0.329109	-1.03777	0.299379	0.999859
YLR367W	4540.58	-0.341448	0.428637	-0.796589	0.42569	0.999859
YLR060W	5313.47	-0.341354	0.242594	-1.4071	0.159399	0.999859
YFL007W	2515.47	-0.341312	0.304644	-1.12037	0.262558	0.999859
YPL087W	3445.43	-0.341016	0.434121	-0.785533	0.432141	0.999859
YJL039C	1842.76	-0.340915	0.25152	-1.35542	0.175284	0.999859
YCR063W	49.7577	-0.34075	0.582259	-0.58522	0.5584	0.999859
YLL043W	1749.55	-0.340648	0.334543	-1.01825	0.30856	0.999859
YMR128W	745.384	-0.340437	0.425649	-0.799809	0.423822	0.999859
YLR223C	390.49	-0.34037	0.480759	-0.707986	0.478954	0.999859
YPR016W-A	317.491	-0.340232	0.692538	-0.491283	0.623227	0.999859
YHL006W-A	40.7259	-0.340032	0.488031	-0.696742	0.485965	0.999859
YJL109C	2965.86	-0.33985	0.399479	-0.850733	0.394918	0.999859
YMR293C	579.219	-0.339744	0.344024	-0.987561	0.323368	0.999859
YGR026W	2377.83	-0.339689	0.417909	-0.81283	0.416315	0.999859
YMR086C-A	65.8058	-0.339467	0.4052	-0.837778	0.402155	0.999859
YNL328C	50.6703	-0.339374	0.517201	-0.656174	0.511712	0.999859
YMR116C	54325.3	-0.33906	0.736287	-0.4605	0.645158	0.999859
YDL111C	1146.35	-0.338941	0.319878	-1.05959	0.28933	0.999859
YGL221C	2103	-0.338614	0.322807	-1.04897	0.294193	0.999859
YLR208W	3073.47	-0.3385	0.31214	-1.08445	0.278167	0.999859
YGL135W	9064.01	-0.338428	0.537766	-0.629322	0.529138	0.999859
YCR054C	328.719	-0.338322	0.332985	-1.01603	0.309616	0.999859
YKR024C	296.611	-0.338264	0.532388	-0.635371	0.525186	0.999859
YGL207W	3015.7	-0.337584	0.310253	-1.08809	0.276554	0.999859
YLR179C	4432.51	-0.337266	0.35963	-0.937814	0.34834	0.999859
YPR052C	694.326	-0.336842	0.590967	-0.569985	0.568688	0.999859
YBR245C	1029.29	-0.33641	0.34943	-0.962742	0.335677	0.999859
YMR017W	96.5157	-0.336289	0.522274	-0.643894	0.519644	0.999859
YML010W	1607.35	-0.336097	0.34673	-0.969333	0.332379	0.999859
YHR202W	378.298	-0.336085	0.369884	-0.908624	0.363549	0.999859
YLR293C	9563.71	-0.335949	0.351164	-0.956673	0.338732	0.999859
YNR031C	679.794	-0.335861	0.233687	-1.43722	0.150655	0.999859
YPL188W	678.188	-0.33572	0.330474	-1.01587	0.30969	0.999859
YJL066C	1021.56	-0.334254	0.500256	-0.668167	0.504027	0.999859
YML029W	1126.76	-0.334246	0.357607	-0.934676	0.349955	0.999859
YDR322W	1414.02	-0.333923	0.510979	-0.653498	0.513435	0.999859
YER010C	748.905	-0.333586	0.38002	-0.877812	0.380046	0.999859
YER026C	3637.79	-0.333343	0.561138	-0.594049	0.552479	0.999859
YOR072W	33.649	-0.333157	0.674734	-0.493761	0.621475	0.999859
YGL122C	2090.12	-0.332638	0.490233	-0.67853	0.497436	0.999859
YMR027W	2466.02	-0.332498	0.365737	-0.909117	0.363288	0.999859
YGL048C	3506.83	-0.332425	0.430132	-0.772844	0.439615	0.999859
YML049C	1082.37	-0.331874	0.265802	-1.24858	0.21182	0.999859
YCR002C	2112.76	-0.331283	0.319033	-1.0384	0.299085	0.999859
YOL066C	525.533	-0.331136	0.27316	-1.21224	0.22542	0.999859
YHR011W	408.643	-0.331098	0.398197	-0.831493	0.405695	0.999859
YPR027C	232.135	-0.331016	0.55889	-0.592274	0.553667	0.999859
YOL030W	6146.08	-0.33096	0.70507	-0.469399	0.638784	0.999859
YKL215C	823.004	-0.330884	0.27769	-1.19156	0.233434	0.999859
YGL054C	2415.91	-0.330763	0.341034	-0.969882	0.332105	0.999859
YLR038C	1538.97	-0.330666	0.48609	-0.680258	0.496341	0.999859
YOR168W	2153.02	-0.33054	0.244694	-1.35083	0.17675	0.999859
YGR187C	441.608	-0.330454	0.619052	-0.533807	0.593475	0.999859
YLR087C	658.032	-0.329922	0.316004	-1.04405	0.296464	0.999859
YDR385W	9352.32	-0.32987	0.607461	-0.543031	0.587108	0.999859
YHR022C-A	12.9738	-0.329488	0.902796	-0.364963	0.715139	0.999859
YLR210W	176.292	-0.328724	0.383444	-0.857293	0.391283	0.999859
YLR207W	833.745	-0.328704	0.321198	-1.02337	0.306133	0.999859
YKR066C	4804.38	-0.328552	0.435739	-0.754012	0.450842	0.999859
YJR132W	1553.11	-0.327944	0.242589	-1.35185	0.176422	0.999859
YBR177C	4126.4	-0.327942	0.392384	-0.835766	0.403287	0.999859
YHR099W	1555.87	-0.327768	0.280935	-1.1667	0.24333	0.999859
YOR167C	9534.73	-0.327657	0.423862	-0.773027	0.439506	0.999859
YLR140W	47.6531	-0.327571	0.572837	-0.57184	0.567431	0.999859
YNR034W-A	1785.58	-0.327112	1.22912	-0.266135	0.790136	0.999859
YHR188C	3566.27	-0.327035	0.545202	-0.599842	0.548611	0.999859
YGR192C	325721	-0.326903	0.628694	-0.519971	0.603083	0.999859
YHR051W	2705.76	-0.326729	0.350598	-0.93192	0.351378	0.999859
YBR112C	1707.65	-0.325995	0.321525	-1.0139	0.310629	0.999859
YPR184W	2655.03	-0.325794	0.678498	-0.480169	0.631107	0.999859
YDR238C	4220.24	-0.325543	0.233777	-1.39254	0.163759	0.999859
YJR105W	6734.84	-0.325401	0.650564	-0.500183	0.616946	0.999859
YJL167W	7578.86	-0.32494	0.322583	-1.00731	0.313787	0.999859
YBR073W	953.688	-0.32452	0.404189	-0.802891	0.422038	0.999859
YDR129C	9529.78	-0.324187	0.373327	-0.868373	0.38519	0.999859
YNR053C	1043.6	-0.324052	0.496607	-0.652532	0.514058	0.999859
YOL073C	1012.41	-0.323362	0.424736	-0.761324	0.446463	0.999859
YIL042C	887.55	-0.323286	0.348619	-0.927334	0.353753	0.999859
YGL128C	379.436	-0.323123	0.445032	-0.726068	0.467797	0.999859
YBR229C	1554.91	-0.323087	0.443838	-0.727939	0.466651	0.999859
YGL139W	1358.37	-0.322978	0.529278	-0.610224	0.541713	0.999859
YLR237W	574.19	-0.322805	0.80092	-0.403043	0.686916	0.999859
YDR059C	1162.48	-0.322583	0.539244	-0.598214	0.549697	0.999859
YML103C	2010.54	-0.322427	0.199205	-1.61857	0.10554	0.999859
YAL063C	373.776	-0.322284	0.350999	-0.918191	0.358519	0.999859
YOR338W	952.322	-0.322279	0.782405	-0.411909	0.680406	0.999859
YNL069C	25220.1	-0.322211	0.488183	-0.660021	0.50924	0.999859
YDL170W	485.764	-0.322082	0.440639	-0.730944	0.464814	0.999859
YHR180W-A	0.117483	-0.321585	7.67624	-0.0418935	0.966584	0.999859
YLL050C	8117.79	-0.321328	0.362764	-0.885776	0.375738	0.999859
YAL049C	1264.02	-0.321267	0.237296	-1.35387	0.175779	0.999859
YPR118W	1971.97	-0.320396	0.367851	-0.870995	0.383757	0.999859
YGL198W	756.292	-0.32032	0.514004	-0.623186	0.533162	0.999859
YNL104C	8324.21	-0.320169	0.639491	-0.500663	0.616608	0.999859
YEL036C	2503.54	-0.320106	0.73263	-0.436927	0.662164	0.999859
YDR112W	20.629	-0.319713	0.743056	-0.430268	0.667001	0.999859
YJL002C	4959.73	-0.319626	0.604103	-0.529091	0.596742	0.999859
YOR161C-C	14.7086	-0.319436	0.79652	-0.40104	0.688391	0.999859
YER066W	141.238	-0.319105	0.425766	-0.749484	0.453565	0.999859
YJR017C	519.283	-0.317959	0.291266	-1.09165	0.274988	0.999859
YAL044C	2088.53	-0.317711	0.55043	-0.577205	0.563801	0.999859
YBR263W	4988.66	-0.317507	0.399261	-0.795238	0.426475	0.999859
YHR040W	432.79	-0.317435	0.476557	-0.666101	0.505347	0.999859
YKL102C	11.9248	-0.317287	0.823585	-0.385251	0.700052	0.999859
YJR139C	8989.15	-0.315849	0.575624	-0.548707	0.583206	0.999859
YOR361C	5195.88	-0.315541	0.283903	-1.11144	0.26638	0.999859
YGL208W	653.05	-0.315281	0.347485	-0.907323	0.364236	0.999859
YDR531W	1146.23	-0.315238	0.379313	-0.831078	0.40593	0.999859
YDL169C	164.364	-0.315067	0.671861	-0.468946	0.639108	0.999859
YML031W	1603.68	-0.31503	0.663129	-0.475065	0.634741	0.999859
YOR369C	33381.4	-0.314858	0.455113	-0.691824	0.489048	0.999859
YGR255C	1826.72	-0.314787	0.375999	-0.837202	0.402479	0.999859
YGR009C	850.103	-0.314773	0.526255	-0.598138	0.549748	0.999859
YGR133W	431.893	-0.31445	0.263602	-1.1929	0.23291	0.999859
YLR230W	304.945	-0.313754	0.379408	-0.826958	0.408261	0.999859
YGR018C	26.8872	-0.313628	0.778685	-0.402766	0.68712	0.999859
YOR286W	1316.66	-0.313458	0.381575	-0.821485	0.41137	0.999859
YFL008W	619.485	-0.313177	0.466268	-0.671667	0.501796	0.999859
YHR176W	185.819	-0.31316	0.311212	-1.00626	0.31429	0.999859
YOR313C	17.1039	-0.31267	0.877792	-0.3562	0.721691	0.999859
YMR280C	513.936	-0.312606	0.747457	-0.418226	0.675782	0.999859
YDL244W	100.083	-0.312599	0.477193	-0.65508	0.512417	0.999859
YDL078C	2254.95	-0.312417	0.372158	-0.839474	0.401203	0.999859
YNR030W	1874.61	-0.312228	0.735286	-0.424634	0.671103	0.999859
YGL088W	187.603	-0.312005	0.873666	-0.357122	0.721	0.999859
YMR110C	2594.64	-0.312004	0.437882	-0.71253	0.476137	0.999859
YFL013C	327.442	-0.311867	0.579056	-0.538578	0.590178	0.999859
YER105C	1859.69	-0.311818	0.230218	-1.35445	0.175594	0.999859
YLR017W	1658.76	-0.311659	0.298838	-1.0429	0.296994	0.999859
YER061C	475.9	-0.311518	0.359871	-0.865638	0.386688	0.999859
YLR394W	500.217	-0.311407	0.415903	-0.748749	0.454008	0.999859
YLL040C	1641.32	-0.311369	0.381256	-0.816691	0.414105	0.999859
YAL008W	707.743	-0.311275	0.392986	-0.792077	0.428316	0.999859
YER188C-A	13.101	-0.311066	0.84382	-0.368641	0.712396	0.999859
YFR056C	27.9653	-0.310644	0.479002	-0.648524	0.516646	0.999859
YGR060W	13768.7	-0.310469	0.558359	-0.556039	0.578184	0.999859
YPR096C	17.3629	-0.310166	0.610963	-0.507668	0.611686	0.999859
YJL123C	1443.7	-0.30981	0.551823	-0.561429	0.574505	0.999859
YBR208C	1175.48	-0.309672	0.495947	-0.624406	0.532361	0.999859
YLR241W	2415.7	-0.309529	0.451634	-0.685354	0.493121	0.999859
YOR373W	616.774	-0.309228	0.349864	-0.883853	0.376775	0.999859
YGR239C	430.19	-0.309061	0.287946	-1.07333	0.283123	0.999859
YML100W	21064.3	-0.308971	0.812986	-0.380044	0.703913	0.999859
YFL041W	1935.08	-0.308783	0.560606	-0.550802	0.581769	0.999859
YHR117W	1447.24	-0.308667	0.306492	-1.0071	0.313889	0.999859
YGR284C	3945.25	-0.308142	0.693965	-0.44403	0.657021	0.999859
YPR201W	108.349	-0.308056	0.418279	-0.736485	0.461436	0.999859
YEL077C	316.781	-0.307943	0.377392	-0.815978	0.414513	0.999859
YCL061C	322.46	-0.307934	0.453036	-0.679711	0.496688	0.999859
YOR359W	261.972	-0.307828	0.829436	-0.371129	0.710542	0.999859
YOL120C	32046.9	-0.306951	0.469414	-0.653903	0.513174	0.999859
YPL207W	2090.59	-0.306686	0.34097	-0.899452	0.368412	0.999859
YLR313C	135.421	-0.306543	0.473227	-0.647772	0.517133	0.999859
YBL066C	698.625	-0.306489	0.384176	-0.797781	0.424997	0.999859
YNL290W	784.957	-0.306365	0.37075	-0.826338	0.408612	0.999859
YLR337C	1715.27	-0.306328	0.501315	-0.611048	0.541168	0.999859
YDR141C	1715.79	-0.305991	0.221294	-1.38274	0.166746	0.999859
YPL126W	1835.47	-0.305933	0.31938	-0.957896	0.338115	0.999859
YBR046C	529.37	-0.305883	0.507941	-0.602202	0.54704	0.999859
YAL002W	944.152	-0.305825	0.325827	-0.938611	0.347931	0.999859
YBR251W	628.007	-0.305687	0.524686	-0.58261	0.560156	0.999859
YCL039W	1084.72	-0.305434	0.382487	-0.798548	0.424552	0.999859
YLR386W	710.642	-0.305277	0.295093	-1.03451	0.300898	0.999859
YDL247W-A	25.7534	-0.305069	0.866515	-0.352064	0.72479	0.999859
YDL174C	4407.32	-0.304978	0.300348	-1.01542	0.309907	0.999859
YDL242W	49.5605	-0.304938	0.448151	-0.680436	0.496229	0.999859
YNR019W	3644.48	-0.304845	0.415959	-0.732872	0.463637	0.999859
YLR299W	1024.11	-0.304411	0.455249	-0.668668	0.503707	0.999859
YPL031C	1595.79	-0.304352	0.248129	-1.22659	0.219978	0.999859
YIL039W	2522.95	-0.304327	0.405947	-0.74967	0.453453	0.999859
YJL019W	511.316	-0.304175	0.524109	-0.580366	0.561668	0.999859
YNL330C	1541.16	-0.303935	0.381421	-0.796849	0.425538	0.999859
YMR292W	1321.88	-0.303798	0.892436	-0.340415	0.733544	0.999859
YBR127C	9565.58	-0.303781	0.367737	-0.826083	0.408757	0.999859
YKL203C	852.627	-0.303723	0.254471	-1.19355	0.232656	0.999859
YDL162C	2.93062	-0.303628	1.40725	-0.215761	0.829174	0.999859
YLR201C	1192.56	-0.303546	0.387128	-0.784098	0.432982	0.999859
YDR287W	2158.05	-0.303487	0.264563	-1.14712	0.25133	0.999859
YIL091C	510.993	-0.30275	0.559354	-0.541249	0.588336	0.999859
YNL053W	4016.33	-0.30271	0.441736	-0.685273	0.493172	0.999859
YPL137C	834.559	-0.302708	0.463052	-0.653724	0.51329	0.999859
YIL108W	1966.35	-0.302579	0.589695	-0.513112	0.607873	0.999859
YKL008C	1597.07	-0.302518	0.651959	-0.464014	0.642638	0.999859
YDL243C	702.549	-0.302477	0.292441	-1.03432	0.300988	0.999859
YBR015C	3730.18	-0.302226	0.592293	-0.510265	0.609866	0.999859
YFL009W	1242.41	-0.301716	0.314799	-0.958438	0.337842	0.999859
YBL087C	6832.45	-0.301694	0.417058	-0.723387	0.469442	0.999859
YOL017W	248.251	-0.301663	0.463159	-0.651316	0.514843	0.999859
YLR266C	688.395	-0.301617	0.330959	-0.911343	0.362114	0.999859
YNL121C	2705.37	-0.301581	0.422888	-0.713146	0.475756	0.999859
YPR155C	572.706	-0.301469	0.351949	-0.85657	0.391683	0.999859
YPL248C	618.303	-0.301277	0.393934	-0.764789	0.444397	0.999859
YAL003W	15798	-0.30106	0.45417	-0.66288	0.507408	0.999859
YBR047W	97.0439	-0.300898	0.625267	-0.481231	0.630352	0.999859
YHR063C	871.085	-0.300684	0.309538	-0.971395	0.331352	0.999859
YIL156W-B	339.802	-0.300588	0.486402	-0.617983	0.536586	0.999859
YNL198C	18.6172	-0.300506	0.626761	-0.479459	0.631612	0.999859
YKL105C	596.193	-0.300399	0.332571	-0.903264	0.366386	0.999859
YKL126W	4182.31	-0.300313	0.343861	-0.873356	0.382469	0.999859
YMR011W	64086.3	-0.30028	0.778324	-0.385804	0.699642	0.999859
YNL173C	988.057	-0.300207	0.633269	-0.474058	0.635458	0.999859
YDL042C	353.276	-0.300034	0.387081	-0.77512	0.438269	0.999859
YJL059W	507.449	-0.299886	0.589221	-0.508953	0.610785	0.999859
YMR219W	751.133	-0.299765	0.358518	-0.836124	0.403085	0.999859
YLR336C	605.947	-0.299613	0.378248	-0.792108	0.428298	0.999859
YOR138C	1264.25	-0.299469	0.280313	-1.06834	0.285369	0.999859
YML027W	488.981	-0.299318	0.654409	-0.457386	0.647394	0.999859
YJL103C	603.583	-0.299294	0.387229	-0.772912	0.439574	0.999859
YOR230W	8967.52	-0.298573	0.400631	-0.745257	0.456116	0.999859
YBR083W	277.71	-0.298559	0.501349	-0.595512	0.551501	0.999859
YJR085C	3343.18	-0.298146	0.46816	-0.636846	0.524225	0.999859
YDR058C	369.33	-0.297977	0.383824	-0.77634	0.437548	0.999859
YEL008W	38.82	-0.297949	0.545599	-0.546094	0.585001	0.999859
YLR390W-A	17057.4	-0.297872	0.749292	-0.397538	0.690971	0.999859
YLR059C	1015.46	-0.29757	0.49633	-0.59954	0.548813	0.999859
YGR285C	7893.98	-0.29733	0.357308	-0.832141	0.405329	0.999859
YCR077C	3794.37	-0.297329	0.387656	-0.766992	0.443086	0.999859
YMR237W	1975.97	-0.297323	0.27833	-1.06824	0.285412	0.999859
YMR318C	8418.88	-0.297259	0.377859	-0.786693	0.431462	0.999859
YGL068W	620.938	-0.297129	0.387047	-0.767682	0.442676	0.999859
YHR041C	1150.63	-0.296946	0.708075	-0.419371	0.674945	0.999859
YLR429W	2781.8	-0.296856	0.241023	-1.23165	0.21808	0.999859
YIL131C	396.74	-0.296537	0.404577	-0.732957	0.463585	0.999859
YKL010C	1740.64	-0.296212	0.272897	-1.08543	0.277729	0.999859
YBR084W	2909.58	-0.296102	0.415738	-0.712232	0.476321	0.999859
YBR139W	2864.75	-0.296045	0.478153	-0.619143	0.535822	0.999859
YDR434W	1168.93	-0.295875	0.301873	-0.980131	0.327022	0.999859
YLR440C	593.159	-0.295683	0.380608	-0.77687	0.437235	0.999859
YGL114W	1779.18	-0.295402	0.583832	-0.50597	0.612877	0.999859
YPR089W	1193.42	-0.29531	0.205998	-1.43356	0.151699	0.999859
YJR023C	1.6779	-0.295258	1.78037	-0.165841	0.868282	0.999859
YOR178C	1583.34	-0.295105	0.673181	-0.438374	0.661115	0.999859
YAL024C	279.694	-0.294737	0.326674	-0.902236	0.366931	0.999859
YDL212W	3093.43	-0.29467	0.480378	-0.613414	0.539603	0.999859
YNL197C	1691.92	-0.29438	0.622646	-0.472789	0.636364	0.999859
YOR204W	7871.17	-0.294	0.832894	-0.352987	0.724098	0.999859
YKL025C	1036.96	-0.293573	0.30529	-0.96162	0.336241	0.999859
YMR222C	879.603	-0.293504	0.320112	-0.916877	0.359207	0.999859
YAL001C	594.609	-0.2935	0.458372	-0.64031	0.521971	0.999859
YGR069W	17.0852	-0.293424	0.746266	-0.393189	0.69418	0.999859
YFL017W-A	204.996	-0.293175	0.451176	-0.649802	0.51582	0.999859
YNL007C	5866.23	-0.293125	0.509567	-0.575243	0.565127	0.999859
YOL026C	450.762	-0.293046	0.401475	-0.729925	0.465436	0.999859
YLR081W	72.7118	-0.292944	0.682155	-0.429439	0.667604	0.999859
YIL129C	1299.15	-0.292938	0.210149	-1.39396	0.163331	0.999859
YJR006W	581.744	-0.29282	0.324454	-0.902501	0.366791	0.999859
YLR220W	2343.95	-0.292707	0.410324	-0.713357	0.475625	0.999859
YBR042C	735.264	-0.292614	0.490402	-0.596682	0.550719	0.999859
YIL030C	2895.55	-0.292427	0.58699	-0.498181	0.618357	0.999859
YPL135W	2013.7	-0.291621	0.505799	-0.576555	0.56424	0.999859
YFL031W	13717.5	-0.291553	0.813888	-0.358222	0.720177	0.999859
YNR029C	446.66	-0.291274	0.444349	-0.655508	0.51214	0.999859
YOR349W	616.307	-0.291007	0.201897	-1.44136	0.149482	0.999859
YBR080C	1882.51	-0.290769	0.277389	-1.04824	0.294529	0.999859
YDL040C	1967.91	-0.290524	0.313406	-0.926989	0.353932	0.999859
YKL019W	1488.86	-0.290068	0.305369	-0.949893	0.342166	0.999859
YBR298C	1852.67	-0.28987	0.775409	-0.373828	0.708532	0.999859
YDR090C	685.394	-0.289714	0.544552	-0.532024	0.59471	0.999859
YDR120C	1183.88	-0.289701	0.320743	-0.90322	0.366409	0.999859
YHR113W	2398.68	-0.289267	0.299255	-0.966625	0.333732	0.999859
YGR140W	319.885	-0.289256	0.410607	-0.70446	0.481147	0.999859
YPL110C	746.674	-0.289002	0.324201	-0.891427	0.3727	0.999859
YIL023C	1519.49	-0.288832	0.639102	-0.451934	0.651317	0.999859
YEL017W	1481.64	-0.288418	0.609274	-0.473379	0.635943	0.999859
YCL001W	1204.56	-0.288412	0.28488	-1.0124	0.311348	0.999859
YNL161W	1062.83	-0.288267	0.300279	-0.959999	0.337056	0.999859
YDL058W	711.627	-0.288125	0.221518	-1.30069	0.193366	0.999859
YKL130C	572.671	-0.288068	0.361642	-0.796556	0.425709	0.999859
YKL054C	1953.88	-0.28797	0.371615	-0.774913	0.438391	0.999859
YHR109W	458.924	-0.287852	0.254614	-1.13054	0.258247	0.999859
YBR043C	1740.63	-0.287798	0.388363	-0.741054	0.458661	0.999859
YER118C	903.098	-0.287734	0.441341	-0.651955	0.51443	0.999859
YOL039W	17538.3	-0.287224	0.711454	-0.403714	0.686423	0.999859
YHR126C	6.00708	-0.287138	2.02994	-0.141452	0.887513	0.999859
YOR013W	58.7742	-0.28688	0.461183	-0.622053	0.533907	0.999859
YER147C	540.073	-0.286777	0.373864	-0.767062	0.443045	0.999859
YPL130W	3.64986	-0.286395	1.35635	-0.211152	0.832769	0.999859
YMR124W	628.275	-0.286323	0.326552	-0.876808	0.380591	0.999859
YHL011C	2919.36	-0.286319	0.29325	-0.976363	0.328884	0.999859
YHR070W	466.92	-0.285748	0.411034	-0.695192	0.486935	0.999859
YLR383W	307.921	-0.285712	0.381231	-0.749446	0.453589	0.999859
YAL060W	5120.73	-0.285703	0.444443	-0.642833	0.520332	0.999859
YMR191W	3012.58	-0.28538	0.41157	-0.693393	0.488063	0.999859
YMR288W	400.776	-0.285322	0.32586	-0.875598	0.381248	0.999859
YAL013W	858.602	-0.285304	0.321496	-0.887426	0.37485	0.999859
YOR126C	404.773	-0.285302	0.301679	-0.945713	0.344295	0.999859
YOR221C	765.794	-0.285296	0.295918	-0.964105	0.334993	0.999859
YPL175W	449.29	-0.285263	0.273884	-1.04155	0.297622	0.999859
YFR047C	1075.85	-0.285152	0.47401	-0.601575	0.547457	0.999859
YFR050C	3445.3	-0.284656	0.343343	-0.829073	0.407063	0.999859
YBR250W	94.1347	-0.284585	0.467486	-0.608756	0.542686	0.999859
YKR016W	1021.82	-0.284218	0.553712	-0.513295	0.607745	0.999859
YNL251C	1329.52	-0.283825	0.384178	-0.738784	0.460038	0.999859
YGL087C	620.025	-0.283759	0.451037	-0.629126	0.529267	0.999859
YER087W	300.699	-0.28373	0.319361	-0.888431	0.374309	0.999859
YLR277C	715.152	-0.28371	0.257735	-1.10078	0.270991	0.999859
YNL064C	6985.24	-0.283666	0.284817	-0.995958	0.319271	0.999859
YDR183W	180.664	-0.283327	0.650494	-0.435557	0.663158	0.999859
YMR291W	1324.37	-0.283312	0.566706	-0.499928	0.617126	0.999859
YBR093C	277.88	-0.283004	0.332724	-0.850568	0.395009	0.999859
YGR031W	321.519	-0.282988	0.396517	-0.713684	0.475422	0.999859
YOR300W	7.03209	-0.282978	1.02923	-0.274941	0.783362	0.999859
YBR247C	856.979	-0.28264	0.372505	-0.758754	0.448	0.999859
YFR044C	9672.98	-0.282129	0.587479	-0.480237	0.631059	0.999859
YKR067W	1408	-0.28203	0.452461	-0.623325	0.533071	0.999859
YPL086C	952.403	-0.282006	0.428764	-0.657718	0.510719	0.999859
YMR227C	347.932	-0.280774	0.489609	-0.573466	0.566329	0.999859
YLR340W	32342.5	-0.280685	0.593842	-0.472659	0.636456	0.999859
YML081C-A	1996.77	-0.280587	0.567644	-0.494301	0.621094	0.999859
YGR038W	1249.14	-0.280582	0.662764	-0.423351	0.672039	0.999859
YDR108W	386.528	-0.280192	0.337461	-0.830293	0.406373	0.999859
YGR119C	1125.51	-0.28006	0.322154	-0.869338	0.384663	0.999859
YER076C	255.408	-0.280012	0.436594	-0.641356	0.521292	0.999859
YHR142W	1669.84	-0.279897	0.62688	-0.446493	0.655242	0.999859
YPR036W	4328.07	-0.279811	0.276627	-1.01151	0.311773	0.999859
YMR241W	2201.9	-0.279775	0.507795	-0.550961	0.58166	0.999859
YDL240C-A	2.42661	-0.279624	1.6859	-0.16586	0.868267	0.999859
YJR037W	6.26853	-0.278939	1.21084	-0.230369	0.817805	0.999859
YJR031C	596.243	-0.278789	0.243038	-1.1471	0.251339	0.999859
YHR203C	10896	-0.278772	0.355628	-0.783888	0.433106	0.999859
YJL157C	840.508	-0.278524	0.668969	-0.416348	0.677155	0.999859
YBR094W	589.159	-0.278384	0.283532	-0.981844	0.326177	0.999859
YDR365C	930.142	-0.278363	0.542231	-0.513367	0.607695	0.999859
YPR033C	3519.76	-0.278271	0.241484	-1.15234	0.249182	0.999859
YPR181C	10577.8	-0.278132	0.753759	-0.368994	0.712132	0.999859
YBR216C	774.657	-0.277911	0.306742	-0.906012	0.36493	0.999859
YBR017C	1671.93	-0.277905	0.187619	-1.48122	0.138549	0.999859
YPL272C	155.796	-0.277885	0.391428	-0.709926	0.47775	0.999859
YBR233W	225.661	-0.277739	0.415954	-0.667715	0.504315	0.999859
YNL037C	18163.6	-0.277253	0.512226	-0.541271	0.588321	0.999859
YFL025C	558.086	-0.276815	0.538888	-0.513678	0.607477	0.999859
YJR046W	1196.21	-0.276762	0.515483	-0.536899	0.591337	0.999859
YKL038W	818.721	-0.276668	0.399184	-0.693086	0.488256	0.999859
YDR064W	24647.9	-0.276226	0.50308	-0.549069	0.582958	0.999859
YHR023W	515.992	-0.27619	0.517588	-0.533609	0.593612	0.999859
YGR019W	2985.82	-0.275777	0.413962	-0.666189	0.50529	0.999859
YLR324W	1158.62	-0.275581	0.40479	-0.6808	0.495998	0.999859
YNR021W	3948.08	-0.275556	0.453546	-0.607559	0.54348	0.999859
YGR131W	183.984	-0.275232	0.506117	-0.543811	0.586571	0.999859
YKR010C	266.171	-0.27517	0.363182	-0.757665	0.448651	0.999859
YNL252C	1196.4	-0.275074	0.626084	-0.439356	0.660404	0.999859
YCL033C	649.174	-0.274999	0.365612	-0.752163	0.451953	0.999859
YER021W	3268.39	-0.274814	0.402151	-0.68336	0.494379	0.999859
YIL018W	36037.3	-0.274688	0.623112	-0.440832	0.659334	0.999859
YLR399C	964.751	-0.274514	0.430118	-0.638229	0.523325	0.999859
YLR356W	1380.85	-0.274506	0.596722	-0.460024	0.645499	0.999859
YGR061C	5841.74	-0.274042	0.390393	-0.701963	0.482702	0.999859
YBR292C	33.8073	-0.273951	0.514198	-0.532772	0.594191	0.999859
YHL015W	21400.5	-0.273826	0.489064	-0.559898	0.575549	0.999859
YNR020C	312.305	-0.273823	0.467636	-0.585547	0.55818	0.999859
YPR138C	743.723	-0.273206	0.797734	-0.342478	0.731991	0.999859
YHR162W	6476.86	-0.272826	0.420769	-0.648399	0.516727	0.999859
YIL153W	2242.89	-0.272477	0.413555	-0.658866	0.509982	0.999859
YDR076W	184.711	-0.272163	0.479252	-0.567891	0.570109	0.999859
YFR045W	672.978	-0.272029	0.276075	-0.985343	0.324456	0.999859
YJR124C	655.183	-0.271613	0.59699	-0.45497	0.64913	0.999859
YDL103C	891.317	-0.271214	0.310299	-0.874043	0.382095	0.999859
YDL016C	362.457	-0.271008	0.60234	-0.449926	0.652764	0.999859
YBR198C	1069.34	-0.270905	0.224106	-1.20883	0.22673	0.999859
YEL006W	958.395	-0.270643	0.260586	-1.03859	0.298993	0.999859
YLR327C	7731.77	-0.270244	0.923338	-0.292682	0.769765	0.999859
YFL058W	2.79438	-0.269947	1.68735	-0.159983	0.872894	0.999859
YBR159W	2395.03	-0.269817	0.350141	-0.770594	0.440947	0.999859
YEL066W	231.386	-0.269474	0.54528	-0.494195	0.621169	0.999859
YMR083W	7860.56	-0.269298	0.309455	-0.870232	0.384174	0.999859
YCR048W	937.022	-0.268836	0.727612	-0.369477	0.711772	0.999859
YCL034W	1313.94	-0.268534	0.422148	-0.636113	0.524703	0.999859
YCR076C	718.184	-0.26836	0.319745	-0.839294	0.401304	0.999859
YKL080W	5359.67	-0.268128	0.323809	-0.828044	0.407645	0.999859
YBR082C	6320.09	-0.267947	0.421769	-0.635294	0.525236	0.999859
YFL023W	319.597	-0.267743	0.541183	-0.494736	0.620786	0.999859
YJL062W	1497.47	-0.267457	0.719599	-0.371675	0.710135	0.999859
YLR438W	1514.35	-0.267423	0.700755	-0.38162	0.702743	0.999859
YKL191W	2183.78	-0.267148	0.502451	-0.531689	0.594941	0.999859
YLR231C	532.052	-0.267075	0.339575	-0.786497	0.431576	0.999859
YHR186C	903.139	-0.267028	0.249203	-1.07153	0.283932	0.999859
YBR140C	2327.24	-0.266824	0.270018	-0.988174	0.323068	0.999859
YDL168W	1739.57	-0.266716	0.238896	-1.11645	0.264229	0.999859
YKR045C	217.115	-0.266683	0.493419	-0.540479	0.588867	0.999859
YDR100W	1049.5	-0.266671	0.564009	-0.472813	0.636346	0.999859
YDR459C	636.267	-0.266435	0.457466	-0.582414	0.560288	0.999859
YDR400W	1140.54	-0.266252	0.402105	-0.662144	0.507879	0.999859
YOR316C	846.921	-0.265996	0.511888	-0.519637	0.603316	0.999859
YDR347W	2297.71	-0.265829	0.343118	-0.774745	0.43849	0.999859
YBR068C	15515.4	-0.265668	0.69669	-0.381329	0.702959	0.999859
YKL034W	1201.81	-0.265627	0.477754	-0.555991	0.578217	0.999859
YJR094W-A	5780.47	-0.265605	0.402025	-0.660668	0.508825	0.999859
YNR075C-A	90.9855	-0.26523	0.668305	-0.39687	0.691463	0.999859
YDR362C	633.742	-0.264927	0.242107	-1.09425	0.273843	0.999859
YLR245C	227.022	-0.264618	0.384863	-0.687564	0.491728	0.999859
YPR146C	156.213	-0.264056	0.454327	-0.581202	0.561104	0.999859
YDR109C	442.66	-0.263768	0.327581	-0.805199	0.420705	0.999859
YNL096C	4334.07	-0.263742	0.411475	-0.640967	0.521544	0.999859
YER004W	3194.65	-0.263056	0.477109	-0.551354	0.581391	0.999859
YKL113C	632.828	-0.263046	0.425485	-0.618228	0.536425	0.999859
YKR003W	783.833	-0.263	0.462816	-0.568261	0.569858	0.999859
YCR095W-A	19.1561	-0.262928	0.656983	-0.400205	0.689006	0.999859
YOR260W	1971.89	-0.262732	0.316028	-0.831356	0.405773	0.999859
YBR023C	1773.35	-0.262579	0.572843	-0.458378	0.646681	0.999859
YDR487C	3918.9	-0.262229	0.401067	-0.653829	0.513222	0.999859
YBR170C	970.658	-0.262066	0.330606	-0.792682	0.427963	0.999859
YIL126W	1163.5	-0.262042	0.340614	-0.769323	0.441702	0.999859
YLR041W	100.525	-0.261934	0.783854	-0.334162	0.738257	0.999859
YOR130C	574.352	-0.261918	0.335127	-0.781548	0.43448	0.999859
YKL178C	1822.56	-0.261706	0.428159	-0.611235	0.541044	0.999859
YPR032W	506.014	-0.261454	0.257688	-1.01461	0.31029	0.999859
YHR132C	2553.23	-0.261417	0.409857	-0.637824	0.523589	0.999859
YPR053C	126.625	-0.261078	0.837282	-0.311816	0.75518	0.999859
YPL063W	2039.78	-0.260827	0.365791	-0.71305	0.475815	0.999859
YDL195W	5783.15	-0.260824	0.491818	-0.530328	0.595885	0.999859
YDL090C	504.312	-0.260767	0.285243	-0.914191	0.360617	0.999859
YNL008C	1507.4	-0.260679	0.347201	-0.750802	0.452772	0.999859
YGR191W	3433.3	-0.260525	0.763906	-0.341042	0.733072	0.999859
YER174C	734.337	-0.260383	0.446313	-0.583409	0.559618	0.999859
YPL080C	36.3114	-0.260327	0.664435	-0.391802	0.695205	0.999859
YJR148W	4066.67	-0.260048	0.42094	-0.617779	0.536721	0.999859
YJR042W	1281.49	-0.259524	0.269684	-0.962325	0.335887	0.999859
YDL182W	1858.53	-0.25894	0.305226	-0.848355	0.39624	0.999859
YOR266W	405.641	-0.258849	0.344064	-0.752327	0.451855	0.999859
YJL026W	6431.08	-0.258683	0.436403	-0.592762	0.55334	0.999859
YOR109W	1354.44	-0.258596	0.264021	-0.979453	0.327356	0.999859
YBR062C	416.241	-0.258394	0.669149	-0.386153	0.699383	0.999859
YDR189W	1102.11	-0.258354	0.323134	-0.799525	0.423986	0.999859
YNL263C	2259.48	-0.257711	0.668995	-0.385221	0.700074	0.999859
YMR308C	3252.19	-0.257641	0.294435	-0.875034	0.381555	0.999859
YOR302W	391.359	-0.257348	0.605876	-0.424753	0.671017	0.999859
YNL301C	3681.74	-0.257308	0.406861	-0.632423	0.52711	0.999859
YCL054W	589.15	-0.256978	0.561456	-0.457699	0.647169	0.999859
YLR048W	27018.3	-0.256809	0.64522	-0.398018	0.690617	0.999859
YOR122C	7684.18	-0.256558	0.38612	-0.664453	0.5064	0.999859
YDR356W	250.621	-0.256218	0.469259	-0.546006	0.585062	0.999859
YLL063C	35.5427	-0.256151	0.572944	-0.447078	0.654819	0.999859
YDR511W	736.921	-0.255643	0.417966	-0.611636	0.540779	0.999859
YJR040W	1022.09	-0.255598	0.59278	-0.431185	0.666334	0.999859
YGL250W	440.557	-0.255543	0.361058	-0.70776	0.479094	0.999859
YNR011C	463.421	-0.255527	0.294223	-0.868479	0.385132	0.999859
YNL305C	3945.38	-0.255423	0.445336	-0.57355	0.566272	0.999859
YDR098C	1287.2	-0.255405	0.394925	-0.646718	0.517815	0.999859
YDR233C	16000.8	-0.255167	0.484064	-0.527135	0.5981	0.999859
YPR022C	936.384	-0.255097	0.216268	-1.17954	0.238183	0.999859
YKR070W	893.322	-0.254163	0.262482	-0.968307	0.332891	0.999859
YFL018C	4156.67	-0.254043	0.293244	-0.866318	0.386316	0.999859
YDR025W	10776.1	-0.253545	0.426637	-0.594287	0.55232	0.999859
YBR049C	931.721	-0.253417	0.338716	-0.74817	0.454358	0.999859
YGR163W	607.143	-0.25336	0.361779	-0.700318	0.483729	0.999859
YOL062C	3070.66	-0.253196	0.281431	-0.899674	0.368294	0.999859
YDL011C	3.6594	-0.253162	1.84599	-0.137141	0.890919	0.999859
YGR290W	23.9053	-0.253102	0.725574	-0.34883	0.727217	0.999859
YIL115C	1797.54	-0.25293	0.363358	-0.696091	0.486372	0.999859
YER082C	765.959	-0.252866	0.460912	-0.54862	0.583266	0.999859
YKL042W	240.904	-0.252834	0.472319	-0.535304	0.59244	0.999859
YJL197W	831.033	-0.252667	0.232954	-1.08462	0.278091	0.999859
YKL183C-A	34.3527	-0.252453	0.633613	-0.398434	0.69031	0.999859
YDL047W	2073.07	-0.252117	0.276932	-0.910393	0.362615	0.999859
YCL010C	501.234	-0.252015	0.327998	-0.768342	0.442284	0.999859
YJR005W	1422.14	-0.251717	0.358908	-0.701342	0.48309	0.999859
YHR116W	321.044	-0.251378	0.470706	-0.534044	0.593311	0.999859
YBR133C	1550.44	-0.25117	0.463371	-0.542051	0.587784	0.999859
YOR197W	4451.49	-0.251032	0.23226	-1.08082	0.279777	0.999859
YIL134C-A	6.59432	-0.250984	1.0315	-0.24332	0.807757	0.999859
YDR457W	2361.75	-0.250854	0.311927	-0.804206	0.421278	0.999859
YBL081W	804.115	-0.25081	0.75997	-0.330026	0.74138	0.999859
YNL160W	16610.5	-0.250775	0.510814	-0.490932	0.623475	0.999859
YOR223W	457.368	-0.250427	0.30249	-0.827884	0.407736	0.999859
YGL025C	520.985	-0.250334	0.257602	-0.971785	0.331158	0.999859
YAL036C	1189.22	-0.25015	0.631847	-0.395902	0.692177	0.999859
YOR320C	816.572	-0.249708	0.365331	-0.683512	0.494284	0.999859
YCL017C	3272.23	-0.249605	0.441324	-0.565583	0.571677	0.999859
YGL141W	778.162	-0.249397	0.333976	-0.746753	0.455213	0.999859
YPR175W	304.273	-0.249327	0.440482	-0.566033	0.571371	0.999859
YHR197W	790.899	-0.249296	0.478071	-0.521462	0.602045	0.999859
YOR329C	1531.59	-0.249201	0.376715	-0.661509	0.508286	0.999859
YER159C	437.969	-0.248909	0.610716	-0.407569	0.68359	0.999859
YBR241C	1453.72	-0.248788	0.601564	-0.413568	0.67919	0.999859
YHL006C	165.092	-0.248773	0.455714	-0.545897	0.585137	0.999859
YPL245W	1446.21	-0.248742	0.441595	-0.56328	0.573244	0.999859
YDR062W	4928.43	-0.248659	0.595741	-0.417394	0.67639	0.999859
YDR119W	1878.48	-0.248484	0.62899	-0.395052	0.692804	0.999859
YPL183C	1025.25	-0.248037	0.315303	-0.786662	0.43148	0.999859
YBR125C	1235.78	-0.247688	0.431271	-0.574321	0.56575	0.999859
YLR236C	21.9248	-0.247678	0.710238	-0.348725	0.727296	0.999859
YLR028C	6167.2	-0.247491	0.273999	-0.903255	0.366391	0.999859
YOL157C	57.7803	-0.24741	0.433454	-0.570787	0.568144	0.999859
YDL160C-A	212.716	-0.247264	0.627967	-0.393753	0.693763	0.999859
YNL186W	1058.73	-0.247255	0.456785	-0.541295	0.588304	0.999859
YDR324C	1059.91	-0.247245	0.423268	-0.584133	0.559131	0.999859
YPL260W	1738.84	-0.247177	0.578924	-0.426959	0.669409	0.999859
YPL190C	2344.07	-0.24717	0.371841	-0.66472	0.506229	0.999859
YML093W	822.005	-0.247092	0.561583	-0.439991	0.659943	0.999859
YOR355W	3228.81	-0.247079	0.645287	-0.382898	0.701795	0.999859
YPL212C	1107.96	-0.246442	0.425439	-0.579265	0.562411	0.999859
YOR151C	2697.81	-0.24611	0.287029	-0.857441	0.391201	0.999859
YOL134C	3.70708	-0.246002	1.46807	-0.167568	0.866923	0.999859
YHR209W	677.808	-0.245932	0.366683	-0.670695	0.502415	0.999859
YML113W	332.136	-0.245884	0.47838	-0.513993	0.607257	0.999859
YHR160C	159.072	-0.245588	0.439631	-0.558623	0.576419	0.999859
YBR260C	677.224	-0.245483	0.245753	-0.998902	0.317842	0.999859
YML036W	427.146	-0.245445	0.300675	-0.816313	0.414321	0.999859
YBL029C-A	815.157	-0.245284	0.585559	-0.418889	0.675297	0.999859
YIL133C	13402	-0.245044	0.449219	-0.545489	0.585417	0.999859
YJR033C	921.667	-0.245014	0.303342	-0.807714	0.419255	0.999859
YKL140W	1014.29	-0.244861	0.36491	-0.671016	0.50221	0.999859
YOR224C	2191.87	-0.244764	0.592175	-0.413331	0.679364	0.999859
YGL076C	10855.5	-0.243809	0.443767	-0.549407	0.582726	0.999859
YHR083W	1125.28	-0.24363	0.286825	-0.849402	0.395658	0.999859
YOR149C	901.547	-0.243616	0.598775	-0.406857	0.684113	0.999859
YJL201W	554.452	-0.243607	0.308941	-0.788523	0.430391	0.999859
YML127W	1448.62	-0.243565	0.310823	-0.783615	0.433266	0.999859
YPR018W	309.434	-0.242955	0.574243	-0.423088	0.672231	0.999859
YDR217C	314.53	-0.242803	0.519704	-0.467195	0.640361	0.999859
YGR172C	1605.23	-0.242677	0.727313	-0.333663	0.738634	0.999859
YGR099W	492.765	-0.242641	0.25169	-0.96405	0.335021	0.999859
YDR105C	1415.68	-0.241413	0.569728	-0.423733	0.67176	0.999859
YLL029W	2089.77	-0.241202	0.361179	-0.667819	0.504249	0.999859
YKL202W	41.6982	-0.240999	0.743643	-0.324079	0.745878	0.999859
YNL233W	484.484	-0.240978	0.34597	-0.696528	0.486098	0.999859
YKL007W	1976.03	-0.240935	0.479383	-0.502594	0.61525	0.999859
YGL228W	1706.6	-0.239668	0.261794	-0.915484	0.359938	0.999859
YBR171W	1061.85	-0.239535	0.439304	-0.54526	0.585575	0.999859
YPR174C	281.528	-0.239519	0.379777	-0.630684	0.528247	0.999859
YGL195W	4952.03	-0.239348	0.329376	-0.726672	0.467427	0.999859
YOR250C	706.321	-0.239271	0.253003	-0.945725	0.344289	0.999859
YFR025C	880.66	-0.239226	0.305629	-0.782733	0.433784	0.999859
YCL011C	2625.48	-0.239172	0.239737	-0.997646	0.318451	0.999859
YLR242C	304.308	-0.2391	0.362837	-0.658974	0.509913	0.999859
YBR025C	11695.2	-0.239077	0.333174	-0.717574	0.47302	0.999859
YJL005W	1141.99	-0.238921	0.330801	-0.722252	0.47014	0.999859
YCR089W	837.609	-0.23888	0.621923	-0.3841	0.700905	0.999859
YBR221C	8587.57	-0.238856	0.470565	-0.507593	0.611739	0.999859
YML096W	701.999	-0.238806	0.276646	-0.863217	0.388018	0.999859
YDR009W	198.142	-0.238704	0.442344	-0.539636	0.589448	0.999859
YDL165W	627.248	-0.238471	0.393393	-0.606189	0.544389	0.999859
YGR106C	5071.88	-0.23837	0.424639	-0.561348	0.57456	0.999859
YLR365W	6.40211	-0.238292	0.990799	-0.240504	0.809939	0.999859
YDR091C	3015.2	-0.238261	0.494153	-0.48216	0.629692	0.999859
YHR107C	1431.51	-0.23817	0.30176	-0.78927	0.429954	0.999859
YGR077C	1288.51	-0.237955	0.414624	-0.573906	0.566031	0.999859
YGL067W	851.605	-0.237897	0.400725	-0.593666	0.552735	0.999859
YJR013W	677.155	-0.23749	0.425926	-0.557585	0.577128	0.999859
YGR110W	1078.35	-0.237262	0.36764	-0.645366	0.51869	0.999859
YMR144W	144.969	-0.237236	0.50058	-0.473922	0.635556	0.999859
YGR282C	28141.6	-0.237226	0.78625	-0.301718	0.762867	0.999859
YCL005W	712.598	-0.237223	0.589776	-0.402226	0.687518	0.999859
YDL217C	610.921	-0.236943	0.342752	-0.691296	0.489379	0.999859
YKL006W	10342.6	-0.236933	0.549818	-0.43093	0.66652	0.999859
YFR005C	655.683	-0.236477	0.295038	-0.801512	0.422835	0.999859
YKL097C	6.22253	-0.236425	1.04974	-0.225223	0.821806	0.999859
YPL153C	130.357	-0.236377	0.489684	-0.482715	0.629298	0.999859
YMR155W	1043.54	-0.236094	0.510334	-0.462627	0.643632	0.999859
YOL103W	1225.1	-0.235946	0.416537	-0.566446	0.571091	0.999859
YCR051W	1136.28	-0.235718	0.416054	-0.566556	0.571016	0.999859
YBL095W	149.925	-0.235694	0.463263	-0.508768	0.610915	0.999859
YHR123W	1080.45	-0.235624	0.685215	-0.343869	0.730945	0.999859
YOL021C	1608.97	-0.2356	0.207279	-1.13663	0.255691	0.999859
YGL129C	1321.48	-0.235562	0.371765	-0.633633	0.52632	0.999859
YFR004W	1909.92	-0.235185	0.530512	-0.443317	0.657537	0.999859
YBR035C	2016.18	-0.235059	0.370003	-0.635289	0.52524	0.999859
YLL002W	297.527	-0.234892	0.318813	-0.73677	0.461262	0.999859
YNL048W	3336.31	-0.23468	0.313465	-0.748664	0.45406	0.999859
YMR101C	7.86209	-0.234605	0.887397	-0.264375	0.791491	0.999859
YFL020C	137.033	-0.234471	0.388397	-0.60369	0.54605	0.999859
YHR177W	483.308	-0.234315	0.453697	-0.516458	0.605534	0.999859
YMR302C	1418.35	-0.234315	0.34696	-0.675337	0.499462	0.999859
YPL016W	413.504	-0.234197	0.431179	-0.543155	0.587023	0.999859
YDR180W	225.699	-0.234178	0.318555	-0.735125	0.462263	0.999859
YDR464W	405.942	-0.233497	0.394439	-0.591972	0.553869	0.999859
YJL069C	559.243	-0.232725	0.525082	-0.443217	0.657609	0.999859
YMR143W	14097.4	-0.232635	0.368704	-0.630954	0.528071	0.999859
YDR383C	208.821	-0.232176	0.577094	-0.40232	0.687449	0.999859
YBR176W	359.634	-0.232162	0.349233	-0.664777	0.506193	0.999859
YHR050W	2730.22	-0.23213	0.648211	-0.358109	0.720262	0.999859
YNL320W	1025.08	-0.232055	0.715876	-0.324155	0.745821	0.999859
YDR089W	425.069	-0.232043	0.424369	-0.546795	0.58452	0.999859
YLR132C	137.844	-0.231777	0.323241	-0.71704	0.47335	0.999859
YLL042C	126.944	-0.231609	0.591507	-0.391558	0.695385	0.999859
YLR390W	322.658	-0.231598	0.351946	-0.658049	0.510506	0.999859
YMR118C	205.364	-0.230967	0.384915	-0.600045	0.548476	0.999859
YJL008C	2113.72	-0.230784	0.323979	-0.712341	0.476254	0.999859
YER114C	845.38	-0.230727	0.315952	-0.730259	0.465232	0.999859
YBL047C	5526.95	-0.230714	0.479144	-0.481513	0.630152	0.999859
YLR032W	380.566	-0.23065	0.321067	-0.718385	0.47252	0.999859
YPL269W	176.242	-0.230616	0.418766	-0.550704	0.581837	0.999859
YOR206W	1531.89	-0.230579	0.519175	-0.444126	0.656951	0.999859
YBR102C	449.679	-0.230564	0.315137	-0.73163	0.464394	0.999859
YNL067W	8477.73	-0.230558	0.446814	-0.516005	0.605851	0.999859
YJR066W	709.869	-0.230524	0.375566	-0.613804	0.539345	0.999859
[truncated: 4,601 more rows]

## Sheet: d12-WT Tend-T0
	baseMean	log2FoldChange	lfcSE	stat	pvalue	padj
YNL160W	16610.5	-3.45433	0.481643	-7.17197	7.39267e-13	4.70617e-09
YLR136C	344.329	3.18918	0.458465	6.95622	3.4953e-12	1.11256e-08
YGL021W	829.024	-1.93978	0.304614	-6.36798	1.91531e-10	3.04822e-07
YOR237W	155.969	4.05965	0.635308	6.39005	1.65828e-10	3.04822e-07
YIL117C	412.946	4.23876	0.717326	5.90911	3.43962e-09	4.37932e-06
YER124C	469.578	-3.66689	0.630429	-5.81649	6.0095e-09	6.37608e-06
YKL164C	15234.2	-2.40838	0.424476	-5.67377	1.39691e-08	1.27039e-05
YOR388C	185.644	-3.12506	0.6621	-4.71992	2.35934e-06	0.00187745
YNL289W	1422.52	2.87763	0.614263	4.68469	2.80386e-06	0.00198326
YMR032W	326.345	-1.88027	0.412827	-4.55462	5.24811e-06	0.00265678
YDR146C	565.664	-1.75224	0.384651	-4.55542	5.22818e-06	0.00265678
YDR055W	5894.46	-1.71875	0.377944	-4.54763	5.42541e-06	0.00265678
YLR042C	1134.1	3.57952	0.782257	4.57588	4.74213e-06	0.00265678
YPL163C	8576.08	1.70174	0.386351	4.40464	1.0596e-05	0.00481816
YNR056C	149.707	1.66987	0.382279	4.36821	1.25271e-05	0.00531651
YNR067C	3087.19	-2.12696	0.498302	-4.26841	1.96872e-05	0.00764236
YGR087C	112.088	2.59646	0.609445	4.26037	2.04085e-05	0.00764236
YPL156C	756.557	1.62716	0.386184	4.21343	2.51516e-05	0.00889529
YIL055C	541.739	1.13977	0.28388	4.01496	5.94548e-05	0.0199205
YNL058C	463.006	-1.23352	0.312565	-3.94643	7.93239e-05	0.0252488
YGL089C	1704.16	1.51786	0.392434	3.86782	0.000109814	0.0332892
YKL221W	63.5794	1.8159	0.473871	3.83204	0.000127084	0.0367734
YDR380W	3048.49	-1.64549	0.432076	-3.80834	0.000139905	0.0387233
YDR043C	876.616	2.2285	0.594892	3.74606	0.000179635	0.0476483
YOR049C	782.079	-2.12333	0.574554	-3.69562	0.000219355	0.0558566
YLR286C	8393.1	-2.81893	0.789671	-3.56975	0.000357327	0.0758247
YPL206C	2634.79	-1.09699	0.30704	-3.57278	0.000353212	0.0758247
YJR061W	1678.43	1.21168	0.338705	3.5774	0.000347029	0.0758247
YMR199W	1624.03	2.18242	0.60966	3.57973	0.000343947	0.0758247
YPL036W	1886.41	2.43031	0.679552	3.57635	0.000348431	0.0758247
YGR256W	944.04	1.65926	0.466744	3.55497	0.000378017	0.0776276
YBR054W	3502.74	-2.85371	0.817587	-3.4904	0.000482301	0.0807981
YNL327W	5041.87	-1.9056	0.540738	-3.52408	0.000424954	0.0807981
YLR190W	1235.02	-1.64182	0.468383	-3.50529	0.000456107	0.0807981
YMR094W	271.926	-1.41138	0.403137	-3.501	0.000463519	0.0807981
YBR071W	3940.78	1.02936	0.29404	3.50075	0.000463954	0.0807981
YOR003W	382.161	1.0627	0.302902	3.50841	0.000450787	0.0807981
YFL051C	34.6615	2.25499	0.645878	3.49135	0.000480585	0.0807981
YDL179W	367.008	-1.4582	0.420522	-3.46759	0.000525141	0.0840264
YDR523C	32.9021	2.21513	0.639076	3.46615	0.00052797	0.0840264
YJR091C	1423.89	-1.51602	0.440463	-3.44188	0.00057769	0.0890275
YNL078W	472.597	-0.951042	0.276676	-3.43738	0.000587364	0.0890275
YBR145W	1823.91	-1.41226	0.417899	-3.37943	0.000726357	0.107535
YOR315W	303.458	-1.96979	0.596574	-3.30184	0.000960512	0.138969
YML110C	2886.14	-1.02971	0.316319	-3.25529	0.00113277	0.160249
YMR095C	580.265	-1.71403	0.528674	-3.24214	0.00118637	0.164183
YER045C	682.785	1.45435	0.449895	3.23263	0.00122655	0.166132
YKL185W	1527.79	-1.03273	0.320587	-3.22138	0.00127574	0.169195
YAR018C	413.936	-1.19449	0.372296	-3.20845	0.00133454	0.169383
YEL024W	6345.69	-1.1876	0.369527	-3.21384	0.00130974	0.169383
YLR274W	637.221	-0.933247	0.291308	-3.20365	0.00135698	0.169383
YIL051C	4345.48	-1.07808	0.340264	-3.16838	0.00153292	0.171474
YNL014W	275.497	1.1065	0.349282	3.16792	0.00153535	0.171474
YCR102C	327.362	1.3294	0.419083	3.17216	0.00151307	0.171474
YKR097W	3965.72	1.67739	0.52768	3.1788	0.00147887	0.171474
YCR099C	37.9019	2.04414	0.640244	3.19274	0.00140928	0.171474
YIL012W	16.6902	2.18618	0.686669	3.18374	0.00145384	0.171474
YKL057C	1487.65	-0.646848	0.205472	-3.14811	0.00164332	0.180368
YBR202W	1024.08	-1.20342	0.383075	-3.14147	0.00168101	0.181277
YHR180W	198.75	0.771014	0.246184	3.13186	0.00173703	0.181277
YER011W	112.569	2.40906	0.768838	3.13337	0.00172811	0.181277
YDL160C	1440.63	-0.984826	0.315292	-3.12354	0.00178692	0.183477
YPL088W	1006.24	1.12947	0.362399	3.11665	0.00182919	0.184835
YPL095C	695.361	-1.37321	0.446754	-3.07375	0.00211388	0.195064
YGR092W	448.638	-0.822454	0.268028	-3.06854	0.00215111	0.195064
YPR171W	544.266	0.790451	0.257908	3.06486	0.0021777	0.195064
YDL013W	556.814	0.876778	0.285799	3.06782	0.00215629	0.195064
YJR054W	299.05	0.950118	0.310349	3.06145	0.00220266	0.195064
YNL204C	52.5889	1.28255	0.416966	3.07591	0.00209864	0.195064
YGR152C	455.545	1.46592	0.479554	3.05684	0.00223683	0.195064
YKR091W	332.562	1.49181	0.487699	3.05887	0.00222171	0.195064
YMR175W	187.487	2.47952	0.809986	3.06119	0.00220458	0.195064
YBR116C	55.1304	2.49603	0.8068	3.09375	0.00197646	0.195064
YKL086W	40.341	1.9391	0.635963	3.04907	0.00229552	0.197477
YDR158W	12536.2	-1.02348	0.33732	-3.03415	0.00241216	0.204744
YER004W	3194.65	-1.36375	0.450081	-3.03001	0.00244547	0.20484
YKL043W	323.925	1.49227	0.494358	3.0186	0.00253945	0.20995
YGL144C	375.733	1.20292	0.399997	3.00731	0.00263572	0.215115
YCL064C	2007.67	-2.02609	0.676304	-2.99583	0.00273702	0.217799
YNR060W	939.759	2.34929	0.783967	2.99667	0.00272944	0.217799
YMR244W	44.575	1.52281	0.510439	2.98333	0.0028513	0.224091
YDL218W	269.509	1.65818	0.556666	2.97877	0.00289411	0.224682
YOR230W	8967.52	-1.11683	0.377756	-2.95649	0.00311158	0.235813
YEL074W	95.0465	1.23833	0.418677	2.95772	0.00309921	0.235813
YBR072W	6092.56	1.73161	0.58722	2.94883	0.00318979	0.238897
YER081W	1814.11	1.64111	0.559054	2.9355	0.00333007	0.246503
YER132C	476.576	0.865187	0.297223	2.9109	0.00360384	0.263702
YIL155C	3562.67	1.29025	0.448723	2.87539	0.00403533	0.288639
YCR018C	331.848	1.45696	0.506537	2.87632	0.00402337	0.288639
YJL159W	60506.7	-1.33463	0.468398	-2.84934	0.004381	0.297394
YFR029W	323.086	0.850561	0.297986	2.85437	0.00431227	0.297394
YJR119C	182.877	0.87776	0.307073	2.85847	0.00425688	0.297394
YGR040W	489.841	0.927234	0.325506	2.84859	0.00439131	0.297394
YLR194C	17981.8	1.65778	0.579297	2.8617	0.0042137	0.297394
YBR195C	312.751	0.809956	0.284792	2.84403	0.00445469	0.298511
YBR038W	1895.13	-1.55832	0.549053	-2.8382	0.00453694	0.300856
YCL001W-B	69.3484	-1.21556	0.429742	-2.82857	0.0046756	0.306854
YHR137W	1350.26	-1.29362	0.458359	-2.8223	0.00476807	0.30973
YGL028C	977.052	-2.24235	0.801162	-2.79887	0.00512816	0.326459
YNL165W	478.681	0.536524	0.191502	2.80167	0.00508391	0.326459
YPR149W	22936.2	-1.28861	0.464103	-2.77655	0.00549391	0.333088
YIL046W	981.147	0.687908	0.247059	2.78439	0.00536281	0.333088
YLR007W	590.865	0.896843	0.322747	2.77878	0.00545636	0.333088
YBR045C	91.4117	1.17617	0.423225	2.77908	0.00545138	0.333088
YDL223C	4267.37	1.60363	0.577003	2.77924	0.0054486	0.333088
YOL035C	12.2633	1.89793	0.689577	2.75231	0.00591756	0.355389
YHR143W	2246.28	-2.99776	1.0913	-2.74695	0.00601514	0.357873
YMR001C-A	13.9634	-2.41003	0.884324	-2.72528	0.00642472	0.360676
YCR085W	9.66112	-2.27982	0.835571	-2.72845	0.00636318	0.360676
YER150W	13792.8	-1.80491	0.662428	-2.72469	0.00643619	0.360676
YLR354C	16658.3	-0.845622	0.310197	-2.72608	0.0064092	0.360676
YGL045W	1268.04	1.2173	0.445643	2.73155	0.00630372	0.360676
YER167W	619.799	1.2245	0.449601	2.72353	0.00645885	0.360676
YPR043W	46.6569	1.41695	0.519166	2.72928	0.00634728	0.360676
YJL107C	914.395	1.70049	0.625162	2.72008	0.00652662	0.361291
YBR158W	874.112	-1.52627	0.564156	-2.7054	0.00682218	0.369301
YOR025W	376.467	-1.2296	0.454687	-2.70428	0.00684535	0.369301
YMR174C	232.362	1.45367	0.536495	2.70956	0.00673716	0.369301
YJR095W	115.009	2.39785	0.889478	2.6958	0.00702203	0.375649
YER053C-A	1921.89	-1.872	0.696786	-2.68662	0.00721789	0.376687
YHR018C	5784.67	-1.41396	0.526689	-2.68461	0.00726136	0.376687
YBL016W	974.197	0.82647	0.307929	2.68396	0.00727553	0.376687
YEL021W	2465.16	1.42854	0.532275	2.68384	0.00727812	0.376687
YOR108W	2449.57	-1.16709	0.438716	-2.66024	0.0078084	0.382895
YDR225W	8096.73	-0.92225	0.345521	-2.66916	0.00760416	0.382895
YDR035W	6813.45	-0.797907	0.299646	-2.66283	0.0077486	0.382895
YGL247W	208.844	0.720881	0.269829	2.67162	0.00754862	0.382895
YDR275W	584.549	0.886101	0.332995	2.661	0.00779083	0.382895
YDL127W	548.52	1.05963	0.397881	2.66319	0.00774048	0.382895
YPR078C	67.4711	1.72231	0.648068	2.65761	0.00786979	0.382895
YJR047C	25.1556	2.09858	0.789772	2.6572	0.00787923	0.382895
YLR174W	371.672	1.81787	0.687992	2.64228	0.00823497	0.39715
YBR242W	448.039	0.751344	0.284923	2.63701	0.00836399	0.397955
YFR027W	150.933	0.967137	0.366826	2.6365	0.00837667	0.397955
YCR024C-B	4467.27	-1.83962	0.698931	-2.63204	0.00848732	0.400224
YKL104C	4109.73	-0.947132	0.361216	-2.62207	0.00873982	0.400271
YML034W	717.043	-0.927859	0.353509	-2.62471	0.00867225	0.400271
YEL009C	24296.6	-0.842679	0.320816	-2.62667	0.00862246	0.400271
YDL209C	118.205	1.21699	0.463714	2.62444	0.00867905	0.400271
YMR096W	2726.86	-1.02102	0.391994	-2.60469	0.00919579	0.41518
YDL133W	859.395	0.93188	0.357659	2.6055	0.0091741	0.41518
YPL273W	3230.49	-0.90347	0.347555	-2.5995	0.00933585	0.418536
YCR001W	6.44111	2.67338	1.03087	2.59333	0.00950507	0.423142
YOR044W	270	1.44152	0.55642	2.5907	0.00957814	0.423433
YOR228C	815.241	-1.04739	0.405861	-2.58066	0.0098613	0.42998
YBR182C	505.384	1.2389	0.479958	2.58126	0.00984405	0.42998
YGL096W	279.708	-1.17272	0.456201	-2.57063	0.0101514	0.433717
YJR093C	605.934	0.752415	0.292344	2.57373	0.0100608	0.433717
YML027W	488.981	1.58759	0.617431	2.57128	0.0101324	0.433717
YPL070W	436.392	0.840253	0.327174	2.56821	0.0102224	0.43384
YLR430W	1902.44	0.692145	0.270204	2.56157	0.0104201	0.4393
YLR258W	6985.23	-1.76723	0.691885	-2.55422	0.0106425	0.439937
YGR234W	13998.5	-1.05988	0.41462	-2.55627	0.0105802	0.439937
YBR117C	1944.03	1.48951	0.582905	2.55532	0.0106089	0.439937
YMR215W	2149.75	-1.59363	0.627555	-2.53942	0.0111036	0.447497
YGL117W	626.661	-1.18914	0.468315	-2.53919	0.0111108	0.447497
YMR053C	295.962	0.991029	0.39095	2.53492	0.0112472	0.447497
YIL153W	2242.89	0.993471	0.390344	2.54511	0.0109242	0.447497
YLR346C	48.3673	1.50312	0.592433	2.5372	0.0111743	0.447497
YLR412C-A	5.35543	2.84023	1.11958	2.53688	0.0111845	0.447497
YDL006W	372.99	0.741642	0.293424	2.52754	0.0114863	0.451505
YLR452C	314.982	1.02073	0.404206	2.52528	0.0115607	0.451505
YGL113W	192.907	1.10814	0.438744	2.52571	0.0115466	0.451505
YGL060W	499.125	0.685558	0.272016	2.52028	0.011726	0.45517
YDL221W	211.84	0.639221	0.254029	2.51633	0.0118584	0.457518
YHR198C	1096.27	-1.00779	0.40135	-2.511	0.0120391	0.458929
YJL108C	1286.71	1.67591	0.667223	2.51177	0.0120126	0.458929
YJL213W	1004.95	-1.06663	0.425402	-2.50734	0.0121642	0.460936
YDR354W	1311.86	-0.885916	0.354325	-2.50029	0.0124091	0.467435
YMR002W	4409.28	-0.981301	0.392992	-2.497	0.0125248	0.469017
YLR285C-A	140.452	-1.61678	0.648779	-2.49203	0.0127017	0.472858
YKL062W	931.454	-1.43691	0.578283	-2.48479	0.0129628	0.475031
YHR162W	6476.86	-0.985677	0.396691	-2.48475	0.0129644	0.475031
YGL038C	2921	1.18239	0.475962	2.48421	0.0129839	0.475031
YMR323W	23.9286	2.2758	0.917694	2.47991	0.0131416	0.478054
YJL078C	2310.79	-1.5226	0.616311	-2.47051	0.013492	0.480613
YBL002W	5960.03	-1.12911	0.456586	-2.47294	0.0134006	0.480613
YBL045C	6571.63	-0.98966	0.400683	-2.46993	0.0135139	0.480613
YHR047C	2963.9	-0.631845	0.255455	-2.47341	0.013383	0.480613
YPR119W	319.977	-1.25656	0.5098	-2.4648	0.0137089	0.48216
YPR068C	217.151	0.689373	0.279585	2.4657	0.0136747	0.48216
YGL188C	224.774	-1.06975	0.434585	-2.46153	0.0138344	0.4839
YBR209W	73.1549	-1.08302	0.44182	-2.45126	0.0142357	0.48803
YJL044C	933.774	-0.656762	0.267871	-2.45178	0.0142152	0.48803
YBR160W	871.428	0.774016	0.315381	2.45423	0.0141188	0.48803
YKR039W	231.297	0.887468	0.362133	2.45067	0.0142591	0.48803
YPR027C	232.135	-1.28642	0.529814	-2.42806	0.01518	0.502558
YPR145W	8752	-1.11492	0.458999	-2.42902	0.0151397	0.502558
YMR251W-A	23375.7	-0.942729	0.38721	-2.43467	0.0149053	0.502558
YGR108W	255.173	-0.932546	0.383966	-2.42872	0.0151521	0.502558
YPR190C	504.667	0.852449	0.351277	2.42672	0.0152362	0.502558
YKR013W	25748.2	1.15518	0.474812	2.43292	0.0149776	0.502558
YOL011W	4539.63	1.3302	0.547691	2.42875	0.0151511	0.502558
YJR092W	635.884	-1.00909	0.41753	-2.4168	0.0156575	0.504846
YGL116W	461.885	-0.991568	0.410574	-2.41508	0.0157318	0.504846
YCL001W-A	52.1063	-0.958472	0.395673	-2.42239	0.015419	0.504846
YMR265C	584.376	0.657445	0.2723	2.41441	0.0157606	0.504846
YLR371W	868.751	0.80986	0.335494	2.41393	0.0157814	0.504846
YPL278C	41.8249	1.43203	0.593051	2.41468	0.0157491	0.504846
YMR016C	1391.93	0.741838	0.308749	2.40272	0.0162735	0.509598
YIR028W	140.023	0.813982	0.338954	2.40145	0.0163302	0.509598
YNL278W	710.065	0.934485	0.388007	2.40842	0.0160216	0.509598
YDL069C	69.7848	1.18964	0.494763	2.40448	0.0161957	0.509598
YDR014W-A	8.38737	2.59778	1.08114	2.40281	0.0162697	0.509598
YBR136W	359.564	0.58474	0.244824	2.38841	0.0169215	0.525476
YDL198C	4521.74	-1.20888	0.50775	-2.38087	0.017272	0.525746
YOR317W	5385.27	-1.1565	0.485091	-2.38408	0.0171219	0.525746
YGL187C	3541.92	-0.959674	0.403716	-2.3771	0.0174493	0.525746
YOR222W	2530.36	-0.846591	0.354974	-2.38494	0.0170819	0.525746
YOL154W	174.257	-0.752429	0.316698	-2.37585	0.0175083	0.525746
YPR015C	147.405	1.10657	0.465311	2.37812	0.0174012	0.525746
YBR066C	65.308	1.25352	0.52625	2.38199	0.0172192	0.525746
YLR131C	257.343	-0.872538	0.368338	-2.36886	0.0178432	0.533287
YDR133C	7597.32	-1.57295	0.664819	-2.36598	0.0179826	0.534725
YMR175W-A	10.9882	1.99967	0.84574	2.3644	0.0180594	0.534725
YGR166W	431.304	0.640549	0.271167	2.3622	0.0181671	0.535424
YDR270W	1761.45	0.901821	0.382058	2.36043	0.0182539	0.535502
YHL030W-A	2.27267	5.38345	2.28762	2.3533	0.0186077	0.543379
YJL047C-A	29.7515	-1.70228	0.732271	-2.32465	0.0200906	0.544325
YOR264W	246.254	-1.33504	0.573373	-2.3284	0.0198908	0.544325
YPL187W	4357.86	-1.31865	0.563669	-2.3394	0.0193146	0.544325
YJR048W	8191.12	-1.02653	0.441396	-2.32564	0.0200378	0.544325
YCL024W	194.521	-0.940667	0.403981	-2.32849	0.0198859	0.544325
YDR032C	6974.07	-0.933512	0.400637	-2.33007	0.0198025	0.544325
YGR124W	20212.7	-0.829825	0.354539	-2.34057	0.0192541	0.544325
YOR202W	2138.13	-0.795947	0.341462	-2.331	0.0197534	0.544325
YOR033C	425.413	0.618058	0.265584	2.32717	0.0199562	0.544325
YKR061W	699.076	0.657464	0.280988	2.33983	0.0192924	0.544325
YKL027W	863.731	0.794499	0.339668	2.33905	0.0193329	0.544325
YDR034C-A	959.561	0.796523	0.339239	2.34797	0.018876	0.544325
YPL168W	225.018	0.944178	0.406169	2.32459	0.0200937	0.544325
YJR004C	920.362	1.07615	0.458552	2.34685	0.0189327	0.544325
YEL049W	24.8487	1.27519	0.544715	2.34101	0.0192314	0.544325
YHL044W	26.2492	1.53508	0.657381	2.33515	0.0195356	0.544325
YFL066C	1.89933	4.30528	1.85173	2.32501	0.0200715	0.544325
YMR012W	4153.05	-0.51178	0.220578	-2.32018	0.0203313	0.546114
YOL143C	1804.09	0.777577	0.335134	2.3202	0.0203302	0.546114
YPL242C	721.054	-0.817328	0.35258	-2.31813	0.0204422	0.546785
YKR066C	4804.38	-0.947513	0.410761	-2.30673	0.0210701	0.558044
YBL075C	521.8	0.749622	0.324815	2.30784	0.0210078	0.558044
YDR222W	1780.19	1.18942	0.515855	2.30572	0.0211261	0.558044
YDR510C-A	109.031	0.865147	0.375732	2.30256	0.0213034	0.560404
YHR023W	515.992	-1.12053	0.488299	-2.29477	0.0217462	0.567361
YIL024C	185.001	0.983692	0.428542	2.29544	0.0217079	0.567361
YGL205W	568.562	-1.75998	0.770102	-2.28539	0.0222902	0.571823
YIL119C	57.6306	-1.40845	0.616442	-2.2848	0.0223244	0.571823
YCR030C	2681.49	-1.02324	0.447405	-2.28706	0.0221924	0.571823
YDR040C	672.853	1.49558	0.654782	2.28409	0.0223663	0.571823
YBR301W	3.45691	3.54384	1.55029	2.28592	0.022259	0.571823
YBR010W	4739.41	-0.943837	0.414304	-2.27813	0.0227189	0.57621
YPR106W	392.731	-0.833432	0.365762	-2.27862	0.0226898	0.57621
YGR153W	160.044	1.38701	0.609472	2.27576	0.0228605	0.577499
YDR052C	470.019	0.736714	0.324316	2.27159	0.0231114	0.579037
YDR340W	246.149	0.738326	0.325222	2.27022	0.0231942	0.579037
YDR104C	357.312	0.773078	0.340374	2.27126	0.0231312	0.579037
YLR153C	9018.25	-0.923866	0.40772	-2.26593	0.0234557	0.581008
YNL251C	1329.52	0.822744	0.362993	2.26656	0.0234172	0.581008
YBR249C	17683.2	-0.839609	0.37088	-2.26383	0.0235845	0.581934
YDR140W	344.213	0.640273	0.283018	2.2623	0.0236787	0.582002
YDR384C	1519.3	-1.18499	0.526099	-2.25241	0.0242967	0.590354
YOR365C	103.846	0.968764	0.429677	2.25463	0.0241565	0.590354
YDL085W	362.492	1.16661	0.51791	2.25254	0.024288	0.590354
YIL158W	393.404	-1.00906	0.449012	-2.24728	0.0246219	0.595981
YLR079W	925.526	-1.01313	0.451119	-2.24581	0.0247161	0.595995
YOL007C	1398.82	1.11358	0.496331	2.24363	0.0248565	0.597118
YML034C-A	7.05199	-2.03383	0.911319	-2.23175	0.0256316	0.60229
YPR128C	772.367	-0.739899	0.331185	-2.23409	0.0254768	0.60229
YKL033W-A	2307.3	-0.700405	0.313992	-2.23065	0.0257046	0.60229
YDL236W	2372.81	-0.66478	0.29782	-2.23215	0.0256051	0.60229
YDR006C	1176.65	0.508462	0.227989	2.2302	0.0257341	0.60229
YCR060W	357.063	0.55913	0.24989	2.23751	0.0252532	0.60229
YLL053C	46.243	1.56481	0.699495	2.23705	0.0252829	0.60229
YCL027W	67.2281	1.03205	0.463381	2.22723	0.0259321	0.604704
YBL098W	308.876	-0.753595	0.339733	-2.21819	0.0265416	0.616356
YCR020C	144.613	0.768385	0.346784	2.21574	0.0267092	0.616356
YLR420W	1731.49	0.852216	0.384897	2.21414	0.0268192	0.616356
YGL015C	12.1468	1.54049	0.695459	2.21507	0.026755	0.616356
YOR256C	1230.14	0.470065	0.213128	2.20555	0.0274154	0.625543
YBR163W	407.776	0.799642	0.362424	2.20637	0.027358	0.625543
YJR155W	212.728	0.590335	0.268062	2.20223	0.0276489	0.628618
YDL022C-A	6.57907	-3.33002	1.51554	-2.19725	0.0280026	0.629909
YOR136W	5288.24	-1.02839	0.467998	-2.19742	0.0279905	0.629909
YPL223C	2194.18	1.61925	0.73643	2.19878	0.0278937	0.629909
YGL058W	425.171	0.666498	0.304307	2.19021	0.0285087	0.635789
YLL060C	124.376	0.723923	0.33064	2.18946	0.0285636	0.635789
YGL121C	515.895	0.806107	0.367997	2.19052	0.0284863	0.635789
YOL058W	13985.3	-1.19457	0.548403	-2.17827	0.0293863	0.651823
YMR173W-A	273.316	1.20766	0.555081	2.17565	0.0295813	0.65387
YDL098C	79.7245	1.22608	0.564738	2.17106	0.0299266	0.659213
YHR182C-A	300.225	-1.01514	0.468159	-2.16837	0.0301307	0.659481
YAR050W	121.424	0.812607	0.37479	2.16817	0.0301459	0.659481
YCR007C	1598.31	1.42081	0.655781	2.16659	0.0302658	0.659837
YOR347C	1156.66	-1.16162	0.536544	-2.165	0.0303875	0.660228
YNR057C	100.338	0.819829	0.380237	2.1561	0.0310758	0.663855
YOR050C	79.3631	0.905438	0.419842	2.15662	0.0310356	0.663855
YAR031W	115.619	1.01859	0.471296	2.16125	0.0306758	0.663855
YEL065W	756.346	1.32821	0.615165	2.15911	0.0308417	0.663855
YDR536W	914.713	1.92915	0.894715	2.15616	0.0310715	0.663855
YEL011W	7221.11	-1.61241	0.749016	-2.1527	0.0313421	0.666539
YGL259W	55.477	-1.37586	0.639393	-2.15183	0.0314109	0.666539
YNL261W	615.98	0.518864	0.241888	2.14506	0.0319479	0.675682
YJR120W	585.859	-1.10476	0.517169	-2.13617	0.0326655	0.684407
YGL071W	442.642	0.849844	0.397656	2.13714	0.0325869	0.684407
YFR023W	7.92249	2.47202	1.15734	2.13596	0.032683	0.684407
YDR033W	7970.33	-2.73031	1.28055	-2.13214	0.0329951	0.684712
YBL076C	8974.74	-0.58772	0.275687	-2.13184	0.0330202	0.684712
YPR192W	173.911	1.01028	0.47345	2.13387	0.0328534	0.684712
YJL188C	993.739	-1.11953	0.525562	-2.13017	0.0331579	0.685334
YOR314W	3.58097	-3.38993	1.59472	-2.12572	0.0335263	0.690604
YNL220W	3347.21	-0.745363	0.350844	-2.12448	0.0336298	0.690604
YOR231W	482.368	0.758484	0.357824	2.11971	0.0340305	0.693459
YLR376C	95.5591	0.935482	0.441388	2.11941	0.0340559	0.693459
YHL048C-A	3.10627	3.92168	1.85078	2.11894	0.0340956	0.693459
YBR037C	1067.43	-0.685751	0.324438	-2.11366	0.0345445	0.700352
YOR386W	374.079	1.14651	0.54339	2.10992	0.0348655	0.704616
YAL038W	40663.4	-0.727318	0.344954	-2.10845	0.0349922	0.704937
YJL153C	554.617	0.942817	0.447799	2.10545	0.0352524	0.70794
YJL150W	8.11879	2.11131	1.00608	2.09856	0.0358561	0.717799
YOR020W-A	583.393	0.916587	0.437105	2.09695	0.0359981	0.718383
YDR223W	418.005	0.990678	0.473105	2.09399	0.0362607	0.721362
YNR063W	192.171	-0.803905	0.384828	-2.089	0.0367077	0.725886
YMR126C	291.936	-0.719456	0.344626	-2.08764	0.0368302	0.725886
YJL149W	636.757	0.600516	0.287544	2.08843	0.0367587	0.725886
YMR253C	485.535	-0.65405	0.314274	-2.08114	0.0374207	0.732985
YLL057C	689.167	1.02043	0.490236	2.08151	0.0373873	0.732985
YPL014W	3986.8	-1.21475	0.584927	-2.07676	0.0378238	0.734104
YKR072C	874.558	0.524055	0.252094	2.07881	0.0376352	0.734104
YML021C	326.817	0.598689	0.288153	2.07768	0.0377392	0.734104
YHR124W	512.434	0.525075	0.253419	2.07196	0.0382689	0.740486
YLR417W	646.361	0.578422	0.279598	2.06877	0.0385681	0.741765
YDR034W-B	1473.93	0.913349	0.441377	2.06932	0.0385164	0.741765
YHR138C	3269.79	1.05495	0.510394	2.06694	0.0387396	0.742819
YML077W	287.924	0.823368	0.398872	2.06424	0.0389946	0.743232
YHR213W	20.0507	1.46942	0.711709	2.06464	0.0389573	0.743232
YPR157W	278.775	-1.55299	0.753417	-2.06126	0.0392779	0.744177
YIL072W	167.075	0.746244	0.362019	2.06134	0.0392708	0.744177
YIR039C	252.785	-0.989781	0.482716	-2.05044	0.0403211	0.75274
YLR328W	1665.75	-0.505478	0.246386	-2.05157	0.0402119	0.75274
YOR038C	475.683	0.485853	0.236769	2.05202	0.0401682	0.75274
YLR397C	754.062	0.536547	0.261519	2.05166	0.0402031	0.75274
YOL125W	579.508	0.819184	0.399148	2.05233	0.0401375	0.75274
YOR114W	144.744	0.743725	0.362993	2.04887	0.040475	0.753404
YER015W	747.536	-0.894987	0.437989	-2.0434	0.0410128	0.755604
YMR125W	1654.14	-0.570895	0.279461	-2.04284	0.041068	0.755604
YER169W	823.824	0.664158	0.325028	2.04339	0.0410141	0.755604
YLL052C	43.8729	1.72885	0.846113	2.04328	0.0410246	0.755604
YJR078W	633.576	-0.678049	0.332149	-2.0414	0.0412109	0.756047
YJR109C	5456.33	-1.1824	0.581751	-2.03249	0.042104	0.760262
YLL018C-A	519.089	-0.933332	0.459325	-2.03197	0.0421572	0.760262
YDR127W	9494.71	-0.854399	0.419773	-2.03538	0.0418124	0.760262
YER141W	4727.73	-0.810232	0.398579	-2.0328	0.0420724	0.760262
YKL101W	1607.29	0.742062	0.364947	2.03334	0.0420182	0.760262
YDL210W	94.6775	1.11097	0.546031	2.03463	0.0418883	0.760262
YOL151W	4753.25	0.698481	0.344385	2.0282	0.04254	0.765
YOR385W	3365.86	1.42461	0.703835	2.02407	0.0429633	0.770435
YPL087W	3445.43	-0.827698	0.409506	-2.02121	0.043258	0.772475
YGR146C	900.536	1.40941	0.697518	2.02061	0.0433197	0.772475
YNR012W	519.154	0.529159	0.262067	2.01917	0.0434693	0.772977
YIR036C	802.492	-0.731062	0.36253	-2.01656	0.0437419	0.773502
YEL006W	958.395	-0.497387	0.246579	-2.01715	0.0436796	0.773502
YJR146W	230.196	0.790675	0.393493	2.00937	0.0444975	0.781815
YEL072W	73.6487	0.910802	0.453006	2.01058	0.0443702	0.781815
YPL256C	3766.47	1.10621	0.550737	2.00859	0.0445804	0.781815
YML019W	896.796	-0.881228	0.440097	-2.00235	0.045247	0.784857
YER180C	199.978	0.702094	0.350459	2.00335	0.0451393	0.784857
YKL125W	459.619	0.857504	0.428047	2.0033	0.0451456	0.784857
YNL300W	5021.51	1.65952	0.828315	2.00349	0.0451251	0.784857
YBL043W	98.6597	-1.3148	0.658374	-1.99704	0.0458206	0.785881
YGL263W	150.12	-1.2007	0.603401	-1.98989	0.0466031	0.785881
YDR050C	89249.9	-0.670124	0.335714	-1.99611	0.0459218	0.785881
YOR168W	2153.02	-0.459017	0.230629	-1.99028	0.04656	0.785881
YDL080C	564.074	0.503796	0.253463	1.98765	0.0468504	0.785881
YEL077C	316.781	0.711247	0.357931	1.9871	0.0469109	0.785881
YGR121C	1399.63	0.729809	0.366349	1.99211	0.0463588	0.785881
YMR306W	359.516	0.775681	0.38992	1.98933	0.0466643	0.785881
YIR026C	835.444	0.815678	0.409255	1.99308	0.0462527	0.785881
YPL068C	86.0943	0.86075	0.430883	1.99764	0.0457553	0.785881
YIL053W	25411.2	1.04577	0.52412	1.99528	0.0460121	0.785881
YLR187W	390.353	1.07836	0.540825	1.99393	0.0461601	0.785881
YOR009W	155.541	1.21116	0.609061	1.98857	0.0467482	0.785881
YBR147W	205.86	-1.16815	0.588395	-1.98531	0.04711	0.787146
YPR049C	527.437	0.576145	0.290609	1.98255	0.0474179	0.790216
YCR024C	685.441	-0.502606	0.253855	-1.97989	0.0477155	0.793099
YML088W	632.099	0.642233	0.324995	1.97613	0.0481396	0.795992
YDR228C	365.59	0.775143	0.392204	1.97638	0.0481118	0.795992
YOL048C	1236.03	-0.761961	0.386211	-1.97291	0.0485057	0.7979
YGL194C-A	71.7705	0.695208	0.352289	1.9734	0.0484496	0.7979
YCR024C-A	3480.69	-1.54924	0.787733	-1.96671	0.0492168	0.805434
YMR212C	1271.63	-0.522014	0.265398	-1.96691	0.0491933	0.805434
YKR073C	17.6555	1.25054	0.636775	1.96387	0.0495452	0.80873
YMR003W	187.318	-0.66787	0.341327	-1.95668	0.0503847	0.820329
YLR415C	74.2591	0.960029	0.49116	1.95462	0.0506285	0.822196
YKR042W	29379.1	-1.19998	0.614921	-1.95143	0.0510055	0.822707
YLR259C	17031.1	-0.636496	0.326228	-1.95108	0.0510476	0.822707
YML103C	2010.54	-0.367542	0.188192	-1.95302	0.0508178	0.822707
YJR118C	816.839	-0.653071	0.33496	-1.9497	0.0512119	0.82327
YCR023C	1584.56	-0.860652	0.442332	-1.94572	0.0516887	0.828843
YLR273C	188.492	-0.796964	0.409964	-1.94398	0.0518973	0.830096
YER173W	243.742	0.803124	0.413584	1.94186	0.0521535	0.832103
YLR209C	1544.72	-0.733234	0.378443	-1.9375	0.0526839	0.833559
YIL157C	742.472	-0.645496	0.332863	-1.93922	0.0524743	0.833559
YIL008W	200.142	1.03978	0.53685	1.93681	0.0527685	0.833559
YPR007C	16.0005	1.41996	0.732461	1.93862	0.0525475	0.833559
YHR022C	80.2309	-1.66468	0.863952	-1.92682	0.0540022	0.833978
YKL187C	375.312	-1.04828	0.543456	-1.92892	0.053741	0.833978
YOR135C	142.627	-1.02141	0.52945	-1.92919	0.0537077	0.833978
YKL100C	3219.74	-0.748908	0.38695	-1.93541	0.0529395	0.833978
YBR177C	4126.4	-0.711285	0.370111	-1.92181	0.0546291	0.833978
YOL070C	613.549	-0.566265	0.293919	-1.9266	0.0540292	0.833978
YKL190W	1005.64	0.548522	0.285383	1.92206	0.0545988	0.833978
YBR270C	209.845	0.569877	0.295886	1.926	0.0541042	0.833978
YGL090W	424.71	0.697917	0.362961	1.92284	0.0544996	0.833978
YGR286C	366.026	0.710086	0.367555	1.93192	0.0533694	0.833978
YLR006C	1691.63	0.76422	0.396138	1.92917	0.0537092	0.833978
YKL161C	122.328	0.791851	0.411956	1.92218	0.0545836	0.833978
YHR044C	296.626	0.832196	0.432437	1.92443	0.0543002	0.833978
YDL151C	6.83073	1.88109	0.973065	1.93316	0.053217	0.833978
YNL034W	29.8942	-0.959839	0.500545	-1.91759	0.0551632	0.836725
YFR032C-A	4497.6	-0.780506	0.406844	-1.91844	0.0550554	0.836725
YNL203C	6.52148	2.00014	1.04322	1.91727	0.0552034	0.836725
YOL002C	1734.63	-1.18162	0.618048	-1.91185	0.0558949	0.838221
YGR194C	1011.47	-0.906984	0.47399	-1.91351	0.0556826	0.838221
YML116W-A	65.3143	0.675643	0.353039	1.91379	0.0556466	0.838221
YER044C-A	48.8971	0.826118	0.432218	1.91134	0.0559604	0.838221
YBR300C	1.80428	3.69249	1.93187	1.91135	0.0559595	0.838221
YLR304C	14153.3	-1.0064	0.527287	-1.90865	0.0563078	0.839321
YIL094C	2500.7	-0.448494	0.235096	-1.90771	0.0564293	0.839321
YPL089C	779.487	0.940045	0.492518	1.90865	0.056307	0.839321
YGL127C	425.397	0.859693	0.451785	1.90288	0.0570559	0.846661
YBR194W	200.438	0.755249	0.397448	1.90025	0.057401	0.849801
YBR218C	3798.17	-0.682989	0.359879	-1.89783	0.0577183	0.850543
YHR214W-A	91.2893	1.08362	0.57077	1.89852	0.0576271	0.850543
YOR201C	542.258	-0.574379	0.303078	-1.89515	0.0580721	0.853781
YKL203C	852.627	0.45534	0.240559	1.89284	0.0583791	0.856317
YHR033W	1709.78	-1.38889	0.737274	-1.88382	0.0595896	0.857762
YNL176C	1735.31	-0.903825	0.479973	-1.88307	0.0596903	0.857762
YOR065W	7466.95	-0.828527	0.439469	-1.88529	0.0593906	0.857762
YOR097C	379.406	0.487821	0.25865	1.88603	0.0592914	0.857762
YKL220C	210.455	0.686814	0.364061	1.88653	0.059223	0.857762
YMR233W	168.196	0.893524	0.473833	1.88574	0.0593303	0.857762
YOL164W-A	10.4436	1.49376	0.792974	1.88375	0.059599	0.857762
YLR342W-A	176.63	1.57151	0.831565	1.88982	0.0587821	0.857762
YHR126C	6.00708	3.15841	1.67468	1.88598	0.0592974	0.857762
YPR116W	158.121	-1.05483	0.561699	-1.87792	0.0603915	0.860072
YKL211C	2213.76	-0.654896	0.348249	-1.88054	0.0600346	0.860072
YGL156W	3096.91	0.720438	0.383402	1.87907	0.0602353	0.860072
YLR363W-A	242.327	1.06776	0.568565	1.87799	0.0603831	0.860072
YGR247W	425.068	-1.01321	0.540104	-1.87595	0.0606621	0.860077
YBL003C	3972.92	-0.757356	0.403543	-1.87677	0.0605501	0.860077
YFR015C	3449.14	-1.56035	0.833834	-1.87129	0.0613051	0.866342
YBR271W	293.792	0.734772	0.392763	1.87078	0.0613761	0.866342
YNL020C	1217.54	0.580102	0.310659	1.86732	0.0618564	0.870581
YBL042C	1133.99	1.24511	0.667026	1.86665	0.0619499	0.870581
YDR285W	407.148	0.825721	0.442608	1.86558	0.0620999	0.870767
YOR028C	782.53	-1.72583	0.92645	-1.86285	0.0624839	0.874225
YGR189C	25272.9	1.03478	0.556321	1.86005	0.0628788	0.877821
YNL131W	2105.55	-0.523149	0.28147	-1.85863	0.0630798	0.8787
YJR019C	1029.77	-0.726638	0.391427	-1.85638	0.0633994	0.881224
YIL124W	2183.12	-0.615066	0.331934	-1.85298	0.0638858	0.882206
YPR019W	1149.6	-0.528911	0.285216	-1.85442	0.0636789	0.882206
YBL049W	445.779	0.86106	0.464677	1.85303	0.0638783	0.882206
YDR467C	27.897	0.9209	0.497652	1.85049	0.0642427	0.885214
YLR179C	4432.51	-0.626077	0.338936	-1.84718	0.0647206	0.889873
YGR188C	143.221	0.775264	0.42017	1.84512	0.0650198	0.89206
YPR046W	91.0747	0.943181	0.51152	1.84388	0.0652009	0.892622
YJL075C	13.8525	1.17464	0.637431	1.84277	0.0653621	0.892907
YHR216W	437.919	-1.21943	0.666005	-1.83096	0.067107	0.899788
YBR244W	869	-1.15319	0.629913	-1.83071	0.0671438	0.899788
YNL173C	988.057	-1.09139	0.596808	-1.82872	0.0674418	0.899788
YNL046W	3893.46	-1.07437	0.586039	-1.83327	0.0667617	0.899788
YKL148C	5920.97	-0.994422	0.543294	-1.83036	0.0671967	0.899788
YJR121W	28414.8	-0.903175	0.494863	-1.8251	0.0679859	0.899788
YOR103C	155.077	-0.854372	0.467839	-1.82621	0.0678185	0.899788
YDR326C	847.671	-0.621183	0.338723	-1.8339	0.0666695	0.899788
YJL048C	2198.93	-0.550526	0.300957	-1.82925	0.0673625	0.899788
YNL329C	1204.09	-0.424382	0.231618	-1.83225	0.0669138	0.899788
YPR075C	1882.97	0.43241	0.236399	1.82915	0.0673768	0.899788
YEL019C	81.6312	0.635103	0.346009	1.83551	0.0664302	0.899788
YNL299W	172.739	0.997801	0.546675	1.82522	0.067968	0.899788
YIL140W	3345.38	1.24609	0.682608	1.82548	0.0679282	0.899788
YJR128W	6.73657	1.98957	1.08465	1.8343	0.0666095	0.899788
YMR293C	579.219	-0.590982	0.324363	-1.82198	0.0684585	0.902377
YDR482C	344.839	0.735843	0.404013	1.82133	0.0685562	0.902377
YDL020C	1637.78	0.768217	0.421865	1.821	0.0686067	0.902377
YKR057W	6791.86	-0.800389	0.440013	-1.81901	0.06891	0.902636
YOL055C	496.108	0.654596	0.359682	1.81993	0.0687696	0.902636
YOR126C	404.773	-0.52081	0.286476	-1.81799	0.0690655	0.902815
YMR106C	183.742	-0.698933	0.38493	-1.81574	0.0694102	0.905462
YDR538W	208.736	-0.756574	0.416906	-1.81474	0.0695642	0.905615
YDR487C	3918.9	-0.684658	0.378224	-1.81019	0.0702657	0.911987
YAR014C	726.374	0.605638	0.334659	1.80971	0.0703401	0.911987
YGL006W-A	13.9731	-1.18918	0.659692	-1.80262	0.0714475	0.913322
YJR104C	18367.7	-0.727696	0.403578	-1.80311	0.0713706	0.913322
YIL106W	909.199	-0.489475	0.271319	-1.80405	0.071223	0.913322
YEL005C	156.551	0.568871	0.315262	1.80444	0.0711626	0.913322
YGL136C	714.893	0.6506	0.35988	1.80782	0.070634	0.913322
YLR343W	89.523	1.26781	0.702233	1.8054	0.0710116	0.913322
YBR296C	1726.83	1.98944	1.10207	1.80519	0.0710446	0.913322
YNR040W	517.254	-0.675331	0.374908	-1.80132	0.0716517	0.914098
YGL040C	3743.67	-0.582426	0.323631	-1.79966	0.0719145	0.915616
YML090W	37.7208	-1.25124	0.696102	-1.7975	0.0722563	0.916969
YLR212C	925.34	-0.796298	0.443412	-1.79584	0.0725198	0.916969
YOR308C	213.293	-0.613113	0.341499	-1.79536	0.072597	0.916969
YDL010W	479.891	0.664062	0.369546	1.79697	0.0723411	0.916969
YBL074C	124.28	0.574307	0.320212	1.79352	0.0728895	0.917397
YCR101C	33.1568	1.24388	0.693613	1.79334	0.0729191	0.917397
YFR019W	701.245	0.554276	0.309821	1.78902	0.0736111	0.919705
YNL206C	546.35	0.636998	0.355722	1.79072	0.0733381	0.919705
YJL016W	2262.15	0.732314	0.409436	1.78859	0.0736805	0.919705
YNR010W	442.438	0.916315	0.511926	1.78994	0.0734644	0.919705
YDR510W	1337.4	0.543844	0.30437	1.78678	0.0739724	0.921543
YOL043C	284.693	0.718944	0.40298	1.78407	0.0744122	0.925212
YDR089W	425.069	-0.711898	0.399448	-1.7822	0.074716	0.925759
YNR034W	1046.74	-0.581482	0.326533	-1.78077	0.0749494	0.925759
YER068W	869.048	0.360633	0.202576	1.78023	0.0750379	0.925759
YBR225W	513.361	0.674538	0.378771	1.78086	0.0749351	0.925759
YLR230W	304.945	-0.635469	0.357625	-1.77691	0.0755826	0.927089
YER061C	475.9	-0.608357	0.342243	-1.77756	0.0754767	0.927089
YHL040C	1731.13	1.23995	0.69769	1.77722	0.0755321	0.927089
YJL145W	632.101	0.524757	0.295551	1.77552	0.0758116	0.92811
YIL100C-A	22.8551	-1.57202	0.886402	-1.77349	0.0761479	0.928654
YGR025W	141.194	-0.894604	0.504275	-1.77404	0.0760564	0.928654
YCR004C	2423.07	-0.520209	0.293562	-1.77206	0.0763852	0.929767
YOR187W	10256.2	-0.761059	0.42973	-1.77102	0.0765579	0.930091
YNL198C	18.6172	-1.051	0.594498	-1.76788	0.0770804	0.932422
YJL138C	3581.84	-0.66512	0.376735	-1.76549	0.0774821	0.932422
YCR036W	921.732	0.444764	0.251915	1.76553	0.0774741	0.932422
YKR019C	457.504	0.633629	0.358791	1.76601	0.0773942	0.932422
YNL171C	15.342	1.26346	0.714977	1.76713	0.0772056	0.932422
YKR090W	748.419	0.4089	0.23174	1.76448	0.0776516	0.932698
YDR095C	7.46655	-1.69475	0.961591	-1.76244	0.0779947	0.934023
YJL130C	7744.88	0.741425	0.420974	1.76121	0.0782021	0.934023
YFL059W	74.2069	0.81868	0.464758	1.76152	0.0781507	0.934023
YPL144W	280.863	-0.628067	0.357223	-1.75819	0.0787149	0.938387
YDR252W	139.046	-0.572536	0.325806	-1.75729	0.0788682	0.938458
YJL088W	1686.71	-0.942547	0.537259	-1.75436	0.0793687	0.940885
YBR052C	1861.93	-0.733431	0.41872	-1.7516	0.0798419	0.940885
YHR113W	2398.68	-0.495061	0.282722	-1.75106	0.0799362	0.940885
YIL143C	1193.74	0.367223	0.209826	1.75014	0.0800948	0.940885
YPL272C	155.796	0.652854	0.372232	1.75389	0.0794497	0.940885
YOR226C	179.325	0.877583	0.501169	1.75107	0.0799334	0.940885
YPR158W	353.129	0.937573	0.535736	1.75007	0.0801068	0.940885
YPL190C	2344.07	-0.613429	0.350841	-1.74845	0.0803854	0.942419
YHL041W	5.85062	1.79591	1.02813	1.74677	0.080678	0.944111
YKR065C	2727.87	-0.688203	0.394304	-1.74536	0.0809221	0.945229
YNL105W	3.53469	-2.46002	1.41193	-1.7423	0.0814551	0.945514
YGL135W	9064.01	-0.883557	0.506984	-1.74277	0.0813738	0.945514
YLR395C	2599.24	-0.727887	0.417654	-1.7428	0.0813687	0.945514
YNL134C	8926.21	-0.700564	0.402399	-1.74097	0.0816891	0.945514
YLR162W-A	13.6738	2.21835	1.27417	1.74102	0.0816794	0.945514
YHR179W	21128.7	0.742568	0.427019	1.73896	0.082042	0.947875
YGL054C	2415.91	-0.559238	0.321765	-1.73803	0.0822056	0.948045
YKL147C	11.5794	-1.89429	1.09463	-1.73054	0.0835341	0.949711
YJL079C	3029.65	-1.18736	0.685096	-1.73314	0.0830716	0.949711
YDR298C	16752.7	-0.726236	0.419157	-1.73261	0.0831648	0.949711
YLR193C	576.807	-0.605828	0.349165	-1.73508	0.082727	0.949711
YFR037C	1436.72	-0.580274	0.334557	-1.73446	0.082837	0.949711
YNL016W	4012.33	-0.467365	0.270041	-1.73072	0.0835023	0.949711
YNL298W	618.46	0.779729	0.450561	1.73057	0.0835279	0.949711
YHR217C	31.3872	1.17367	0.678233	1.73049	0.0835435	0.949711
YER137W-A	0.61875	-5.29921	3.08855	-1.71576	0.0862063	0.951108
YHL015W	21400.5	-0.791556	0.461087	-1.71672	0.0860308	0.951108
YLR432W	5615.93	-0.724114	0.421429	-1.71823	0.0857538	0.951108
YPR191W	5690.61	-0.609168	0.354613	-1.71784	0.0858261	0.951108
YKL130C	572.671	-0.585082	0.340958	-1.71599	0.0861631	0.951108
YML064C	320.056	-0.57619	0.334298	-1.72358	0.0847835	0.951108
YGR244C	3577.29	-0.482585	0.280431	-1.72087	0.0852739	0.951108
YDL164C	893.19	0.474818	0.276272	1.71866	0.085676	0.951108
YPL019C	1793.35	0.572353	0.333123	1.71815	0.0857701	0.951108
YOR389W	296.877	0.574556	0.333739	1.72158	0.0851464	0.951108
YDR139C	416.326	0.576735	0.335343	1.71984	0.085462	0.951108
YIR038C	6157.83	0.676247	0.393963	1.71652	0.0860662	0.951108
YJR056C	166.684	0.762384	0.442132	1.72433	0.0846476	0.951108
YJL120W	30.7841	0.860961	0.500585	1.71991	0.0854487	0.951108
YDL234C	3454.19	0.916797	0.530548	1.72802	0.0839849	0.951108
YLR311C	30.0289	1.28905	0.748718	1.72168	0.0851277	0.951108
YGR073C	0.935917	4.21419	2.44541	1.72331	0.0848331	0.951108
YCL018W	10860.5	-0.594325	0.347974	-1.70796	0.0876439	0.95899
YPR036W	4328.07	-0.445584	0.260912	-1.7078	0.0876739	0.95899
YDL216C	193.432	0.469702	0.274962	1.70824	0.0875912	0.95899
YOL113W	604.759	0.809606	0.473777	1.70883	0.0874816	0.95899
YLR307C-A	11.3391	2.63558	1.54112	1.71017	0.0872346	0.95899
YER046W	284.506	0.629304	0.368767	1.70651	0.0879131	0.959957
YMR111C	193.496	0.636832	0.373406	1.70547	0.0881069	0.960425
YCL040W	34723.6	-0.917287	0.540117	-1.69831	0.0894488	0.961016
YBR139W	2864.75	-0.766317	0.451124	-1.69869	0.0893785	0.961016
YDL086W	1463.57	-0.664705	0.390163	-1.70366	0.0884447	0.961016
YGR214W	17739.5	-0.589403	0.347129	-1.69794	0.0895197	0.961016
YGL075C	113.43	0.717836	0.421874	1.70154	0.0888412	0.961016
YKL216W	6412.07	0.769237	0.45246	1.70012	0.0891081	0.961016
YOR032C	342.548	0.793815	0.466949	1.7	0.0891302	0.961016
YHR030C	1851.9	0.831037	0.488215	1.70219	0.0887193	0.961016
YDR525W	6.07223	2.00798	1.18158	1.6994	0.089243	0.961016
YGR279C	9608.64	-1.44457	0.852232	-1.69504	0.0900675	0.962801
YKL058W	1325.69	-0.644655	0.38085	-1.69267	0.0905174	0.962801
YGR232W	992.791	-0.457495	0.27047	-1.69148	0.0907447	0.962801
YOL094C	316.994	0.46491	0.274494	1.6937	0.0903223	0.962801
YIL164C	149.395	0.599142	0.354209	1.69149	0.0907429	0.962801
YDL121C	804.848	0.628218	0.371147	1.69264	0.0905241	0.962801
YLR435W	245.371	1.01373	0.59886	1.69277	0.0904996	0.962801
YLR112W	154.087	-0.856189	0.508024	-1.68533	0.0919244	0.965199
YNL070W	860.096	-0.605951	0.359251	-1.68671	0.0916598	0.965199
YHL031C	221.567	-0.555337	0.329006	-1.68792	0.0914263	0.965199
YBR150C	558.869	0.657733	0.390398	1.68477	0.092032	0.965199
YPL258C	243.947	0.672002	0.398684	1.68555	0.0918823	0.965199
YAL034C	902.554	0.712636	0.422635	1.68617	0.0917623	0.965199
YLR247C	967.831	0.738142	0.437133	1.6886	0.0912965	0.965199
YNL067W	8477.73	-0.705446	0.421277	-1.67454	0.0940238	0.967865
YPR004C	2462.28	-0.667738	0.397021	-1.68187	0.0925941	0.967865
YGR044C	734.613	-0.642752	0.383569	-1.67571	0.0937948	0.967865
YCR053W	9204.69	-0.486816	0.290479	-1.67591	0.0937557	0.967865
YDL084W	7055.34	-0.401062	0.239401	-1.67527	0.0938803	0.967865
YER031C	1184.63	-0.352564	0.209741	-1.68095	0.0927734	0.967865
YBR291C	342.677	0.438045	0.261643	1.67421	0.0940897	0.967865
YOR015W	546.924	0.503557	0.300267	1.67703	0.0935361	0.967865
YPR079W	384.085	0.616982	0.368546	1.6741	0.0941107	0.967865
YNL164C	240.73	0.769723	0.458622	1.67834	0.0932814	0.967865
YBR013C	48.4558	0.935209	0.556065	1.68183	0.092601	0.967865
YER119C-A	14.8927	1.34107	0.800906	1.67445	0.0940431	0.967865
YDR430C	1493.95	-0.476003	0.285051	-1.66988	0.0949422	0.97195
YOL005C	1050.94	0.550497	0.329685	1.66976	0.0949659	0.97195
YLR147C	212.341	0.893816	0.535048	1.67054	0.0948135	0.97195
YGL030W	28201.1	-0.765377	0.458762	-1.66835	0.095246	0.972998
YLR127C	379.347	0.385487	0.231148	1.66771	0.095374	0.972998
YFL067W	12.5929	-1.29322	0.775884	-1.66677	0.0955599	0.973335
YHL007C	1324.28	0.472276	0.283535	1.66567	0.095779	0.974008
YMR034C	864.103	0.709336	0.426085	1.66478	0.0959572	0.974264
YOL045W	577.611	0.711852	0.427875	1.66369	0.0961739	0.974909
YLR242C	304.308	-0.57266	0.345074	-1.65953	0.0970096	0.975613
YLR429W	2781.8	-0.378267	0.227894	-1.65984	0.0969468	0.975613
YAL032C	510.146	0.49227	0.296404	1.6608	0.0967526	0.975613
YIL002W-A	577.622	0.597686	0.359877	1.66081	0.0967524	0.975613
YLL059C	23.3248	0.999917	0.602378	1.65995	0.0969245	0.975613
YGR230W	92.2187	-0.734824	0.443618	-1.65643	0.0976342	0.980346
YNR019W	3644.48	-0.648851	0.392485	-1.65319	0.0982929	0.983856
YNR070W	1.90832	2.88496	1.74509	1.65319	0.098292	0.983856
YNL042W	1714.27	0.751081	0.454538	1.65241	0.0984517	0.983899
YGR139W	58.4615	-1.68972	1.04391	-1.61865	0.105524	0.988125
YGR142W	2256.22	-1.22786	0.757635	-1.62064	0.105094	0.988125
YNL202W	47.7093	-1.02463	0.633612	-1.61712	0.105852	0.988125
YMR008C	10312.9	-1.01946	0.621579	-1.64011	0.100981	0.988125
YOL052C-A	6357.45	-0.897067	0.553841	-1.61972	0.105293	0.988125
YPL250C	1688.07	-0.813609	0.495088	-1.64336	0.100308	0.988125
YNL069C	25220.1	-0.75513	0.460266	-1.64064	0.100873	0.988125
YHR039C	5911.53	-0.732839	0.451969	-1.62144	0.104924	0.988125
YGR136W	1680.74	-0.72197	0.445783	-1.61955	0.105329	0.988125
YMR145C	23031.3	-0.711078	0.432212	-1.64521	0.0999273	0.988125
YGR287C	199.581	-0.693928	0.422806	-1.64125	0.100746	0.988125
YDR284C	4495.57	-0.683954	0.422934	-1.61717	0.105842	0.988125
YKL055C	69.4927	-0.663122	0.410104	-1.61696	0.105887	0.988125
YGL250W	440.557	-0.556148	0.341837	-1.62694	0.10375	0.988125
YCR028C-A	2007.39	-0.536838	0.330669	-1.62349	0.104484	0.988125
YHR051W	2705.76	-0.534876	0.330656	-1.61762	0.105744	0.988125
YMR083W	7860.56	-0.476158	0.291791	-1.63185	0.102712	0.988125
YOR241W	792.824	0.438842	0.269802	1.62653	0.103836	0.988125
YGR278W	288.841	0.466636	0.288694	1.61637	0.106015	0.988125
YBL001C	1231.68	0.466717	0.286703	1.62787	0.103551	0.988125
YHL035C	864.768	0.471132	0.290132	1.62385	0.104408	0.988125
YDR490C	743.634	0.480347	0.291504	1.64782	0.0993886	0.988125
YHR178W	376.94	0.485061	0.295506	1.64146	0.100702	0.988125
YDR169C	839.732	0.497695	0.305313	1.63011	0.103078	0.988125
YHR165C	887.281	0.51383	0.314255	1.63507	0.102034	0.988125
YNL309W	272.53	0.539423	0.328258	1.64329	0.100323	0.988125
YBL018C	295.11	0.544859	0.332822	1.63709	0.101612	0.988125
YNL223W	401.346	0.561063	0.347024	1.61679	0.105924	0.988125
YCR083W	318.213	0.567156	0.34889	1.6256	0.104034	0.988125
YPR009W	429.206	0.56753	0.347412	1.63359	0.102344	0.988125
YDL235C	546.46	0.591416	0.36477	1.62134	0.104945	0.988125
YHR036W	173.414	0.598624	0.365479	1.63792	0.101439	0.988125
YLR292C	600.89	0.602648	0.366954	1.6423	0.100528	0.988125
YBL093C	814.823	0.645012	0.393393	1.63961	0.101085	0.988125
YPL071C	157.832	0.661348	0.402214	1.64427	0.100121	0.988125
YDR026C	417.681	0.685383	0.422817	1.62099	0.105019	0.988125
YHR167W	128.363	0.690683	0.419288	1.64728	0.0995013	0.988125
YPL266W	936.489	0.740474	0.454163	1.63041	0.103014	0.988125
YHR014W	36.1915	0.763744	0.465975	1.63902	0.101208	0.988125
YBL048W	147.687	0.808841	0.495737	1.63159	0.102765	0.988125
YML038C	1454.34	0.852117	0.518111	1.64466	0.100039	0.988125
YOL124C	491.048	0.906943	0.556064	1.631	0.10289	0.988125
YJL011C	114.383	0.92626	0.566835	1.63409	0.10224	0.988125
YIR021W-A	9.15334	1.3379	0.815828	1.63993	0.101019	0.988125
YLL037W	6.35848	1.52857	0.941527	1.6235	0.104484	0.988125
Q0105	2.1115	3.46622	2.13125	1.62638	0.103869	0.988125
YMR287C	399.113	-0.575773	0.35677	-1.61385	0.10656	0.989256
YCR094W	662.245	-0.380275	0.235477	-1.61492	0.106329	0.989256
YJR012C	136.493	0.530317	0.328644	1.61366	0.106602	0.989256
YML020W	411.103	0.541554	0.335954	1.61199	0.106964	0.99117
YNL335W	19.6922	0.945495	0.587801	1.60853	0.107719	0.996718
YCL030C	7004.63	-0.978773	0.609711	-1.60531	0.108427	0.996832
YJL063C	1186.94	-0.820487	0.511464	-1.60419	0.108671	0.996832
YLR100W	2476.8	-0.42736	0.266344	-1.60454	0.108595	0.996832
YOR159C	245.466	0.452783	0.282121	1.60493	0.10851	0.996832
YFL024C	688.984	0.475946	0.29625	1.60657	0.108149	0.996832
YOR129C	264.478	0.575875	0.358966	1.60426	0.108656	0.996832
YOR186W	23.1871	1.24091	0.773965	1.60332	0.108864	0.997162
YGR106C	5071.88	-0.641007	0.400393	-1.60095	0.109389	0.997661
YJR094W-A	5780.47	-0.607057	0.379041	-1.60156	0.109253	0.997661
YLL038C	333.07	-0.524325	0.327452	-1.60123	0.109327	0.997661
YMR261C	5019.24	-0.715068	0.447044	-1.59955	0.109699	0.999062
YLR251W	662.046	-0.66698	0.417186	-1.59876	0.109874	0.999227
YJR101W	1928.9	-0.595897	0.373282	-1.59637	0.110405	0.999774
YJR058C	472.825	0.374144	0.234202	1.59753	0.110148	0.999774
YGR014W	3751.65	1.40816	0.881828	1.59687	0.110295	0.999774
YOR314W-A	0.767461	-2.85022	2.99705	-0.951009	0.3416	0.999948
YOR366W	0.411565	-2.51822	3.83164	-0.657216	0.511042	0.999948
YGL069C	1.80448	-2.50819	1.80031	-1.3932	0.163559	0.999948
YDR271C	0.77045	-2.3966	2.67006	-0.897584	0.369408	0.999948
YFL012W	1.2974	-2.31943	2.63049	-0.881748	0.377913	0.999948
YMR193C-A	0.904661	-2.23027	2.40971	-0.925535	0.354688	0.999948
YGR273C	4.32805	-2.22965	1.44041	-1.54793	0.12164	0.999948
YGR022C	1.81307	-2.14322	1.91805	-1.11739	0.263827	0.999948
YNL296W	0.301823	-1.99387	5.14508	-0.387528	0.698365	0.999948
YER152W-A	0.400582	-1.98663	3.75209	-0.529473	0.596478	0.999948
YBR200W-A	0.263326	-1.95644	5.43219	-0.360157	0.71873	0.999948
YDR355C	0.164584	-1.95641	7.26069	-0.269452	0.787582	0.999948
YML132W	0.124673	-1.95637	7.26069	-0.269447	0.787586	0.999948
YEL018C-A	0.186885	-1.95635	7.02177	-0.278612	0.780543	0.999948
YIL142C-A	0.17729	-1.95634	7.14752	-0.273709	0.784308	0.999948
YER189W	0.554141	-1.95422	3.07519	-0.635478	0.525117	0.999948
YBR144C	8.62796	-1.94451	1.26655	-1.53528	0.124716	0.999948
YFL064C	1.20496	-1.91218	2.26797	-0.843123	0.39916	0.999948
YCL065W	0.19095	-1.85574	6.9493	-0.26704	0.789438	0.999948
YML089C	4.51525	-1.84877	1.36019	-1.3592	0.174082	0.999948
YLL047W	1.05772	-1.83603	2.35185	-0.780675	0.434994	0.999948
YBR040W	1.84652	-1.82741	2.01199	-0.908259	0.363741	0.999948
YPL136W	1.95672	-1.82147	1.99989	-0.910784	0.362409	0.999948
YDR413C	1.029	-1.81372	2.2982	-0.789191	0.43	0.999948
YGR138C	4129.47	-1.80055	1.27872	-1.40809	0.159103	0.999948
YJR162C	2.23027	-1.78669	1.79681	-0.994364	0.320046	0.999948
YHR180W-A	0.117483	-1.77878	7.24303	-0.245585	0.806003	0.999948
YNL067W-B	0.0799037	-1.77408	7.24329	-0.244928	0.806512	0.999948
YNL174W	1.88429	-1.75336	2.00693	-0.873651	0.382308	0.999948
YLL006W-A	4.51592	-1.74182	1.19027	-1.46338	0.143362	0.999948
YDR278C	1.66004	-1.71444	2.04623	-0.837854	0.402113	0.999948
YIL029W-A	5.03971	-1.61036	1.11521	-1.44399	0.148741	0.999948
YHR092C	13527.1	-1.58493	1.12957	-1.40312	0.16058	0.999948
YDL026W	1.37372	-1.5702	2.41786	-0.649416	0.51607	0.999948
YHR125W	0.456348	-1.5474	3.33051	-0.464614	0.642208	0.999948
YOL101C	288.679	-1.54435	1.24359	-1.24185	0.214293	0.999948
YHR165W-A	1.36837	-1.52302	1.76216	-0.864296	0.387425	0.999948
YBL108W	0.579898	-1.52027	2.98842	-0.508722	0.610947	0.999948
YLL046C	1.39408	-1.52027	2.18349	-0.696256	0.486268	0.999948
YDR524C-A	4.52279	-1.50688	1.57341	-0.95772	0.338204	0.999948
YNR001W-A	4.70863	-1.50177	1.16267	-1.29165	0.196477	0.999948
YNR042W	0.433027	-1.47803	3.43237	-0.430614	0.666749	0.999948
YDR203W	0.955967	-1.47154	2.52941	-0.581773	0.56072	0.999948
YHR086W-A	4.16796	-1.42906	1.18941	-1.20149	0.229561	0.999948
YLR171W	1.30105	-1.41984	2.18966	-0.648431	0.516707	0.999948
YKR106W	4.53277	-1.40842	1.21616	-1.15809	0.246828	0.999948
YNL057W	6.27206	-1.39465	1.06796	-1.30589	0.191589	0.999948
YAL056C-A	4.38705	-1.38461	1.11083	-1.24647	0.212592	0.999948
YGR259C	1.15736	-1.38358	2.23993	-0.617688	0.536781	0.999948
YIL057C	40.8409	-1.37728	2.07964	-0.662271	0.507797	0.999948
YAL018C	0.874117	-1.36148	2.66466	-0.510938	0.609394	0.999948
YHR054C	2.30645	-1.35895	1.62525	-0.836146	0.403073	0.999948
YCR021C	15074.6	-1.3467	1.16683	-1.15415	0.248437	0.999948
YLR184W	4.3087	-1.31623	1.11175	-1.18393	0.236442	0.999948
YAR064W	3.63378	-1.30981	1.28497	-1.01933	0.308047	0.999948
YKL131W	5.35609	-1.30922	1.0186	-1.28531	0.198682	0.999948
YLR413W	3392.7	-1.30278	1.41388	-0.92142	0.356831	0.999948
YDL247W-A	25.7534	-1.30159	0.835892	-1.55712	0.119441	0.999948
YMR290W-A	3.0255	-1.28596	1.89154	-0.679849	0.4966	0.999948
YJL222W-A	0.27194	-1.28525	6.18586	-0.207771	0.835408	0.999948
YDL114W	13.0756	-1.26827	1.03182	-1.22916	0.219012	0.999948
YPR074W-A	1.58789	-1.26479	2.20505	-0.57359	0.566245	0.999948
YBL096C	6.84729	-1.24724	1.06048	-1.17612	0.239548	0.999948
YDR342C	4316.73	-1.24279	0.893582	-1.3908	0.164286	0.999948
YJL064W	2.2093	-1.21685	1.82199	-0.667866	0.504219	0.999948
YER068C-A	5.46199	-1.21341	1.50856	-0.804355	0.421192	0.999948
YDR543C	2.96363	-1.18978	1.54999	-0.767603	0.442723	0.999948
YMR031W-A	23.4482	-1.16392	0.732523	-1.58892	0.112079	0.999948
YNL103W-A	78.1541	-1.13186	0.769549	-1.47081	0.141344	0.999948
YAR073W	13.3198	-1.12568	0.867452	-1.29769	0.194394	0.999948
YOR273C	3466.92	-1.12343	0.818153	-1.37313	0.169713	0.999948
YOR100C	171.132	-1.0896	0.735805	-1.48083	0.138652	0.999948
YMR195W	768.487	-1.08795	0.754719	-1.44154	0.149433	0.999948
YOR082C	8.20581	-1.08663	0.862553	-1.25979	0.207746	0.999948
YHR022C-A	12.9738	-1.07644	0.957199	-1.12458	0.260768	0.999948
YKL163W	1035.46	-1.06768	0.755794	-1.41266	0.157757	0.999948
YGL008C	75937.3	-1.06158	0.807926	-1.31395	0.188863	0.999948
YKL177W	19.4261	-1.05993	0.819184	-1.29388	0.195706	0.999948
YKL225W	0.202529	-1.058	5.83719	-0.181252	0.85617	0.999948
YDR542W	0.527898	-1.04305	3.16219	-0.329851	0.741513	0.999948
YOL079W	0.810017	-1.04056	2.58221	-0.402974	0.686967	0.999948
YCR049C	1.86742	-1.03951	2.02714	-0.512796	0.608094	0.999948
YBL015W	1900.52	-1.03557	0.812133	-1.27512	0.202268	0.999948
YMR030W-A	11.6789	-1.01959	0.807073	-1.26332	0.206476	0.999948
YPR092W	58.719	-1.01234	0.638487	-1.58553	0.112845	0.999948
YPR156C	2281.24	-1.01105	0.770581	-1.31206	0.1895	0.999948
YOL131W	18.0105	-1.00546	0.759268	-1.32424	0.185422	0.999948
YFR053C	21780.7	-0.999664	0.811242	-1.23226	0.21785	0.999948
YNR005C	0.398079	-0.99476	3.84747	-0.258549	0.795983	0.999948
YHL045W	0.295242	-0.99475	4.62515	-0.215074	0.82971	0.999948
Q0092	0.0772476	-0.994686	7.26069	-0.136996	0.891034	0.999948
YPL282C	0.0844372	-0.994675	7.26069	-0.136995	0.891035	0.999948
YOR379C	0.0517591	-0.99465	7.26069	-0.136991	0.891038	0.999948
YOL161C	0.0399519	-0.99465	7.26069	-0.136991	0.891038	0.999948
YDL032W	0.122496	-0.994612	7.26069	-0.136986	0.891042	0.999948
YNL066W	2018.7	-0.98595	1.0906	-0.904043	0.365972	0.999948
YFL013W-A	6.92929	-0.984216	0.948255	-1.03792	0.299306	0.999948
YGL007W	34.5308	-0.979425	0.686738	-1.4262	0.153811	0.999948
YGL149W	16.2313	-0.976064	0.834256	-1.16998	0.242009	0.999948
YDL133C-A	3822.36	-0.97252	0.641304	-1.51647	0.1294	0.999948
YGL229C	269.825	-0.970041	0.628028	-1.54458	0.122447	0.999948
YLR264W	2719.27	-0.966411	0.863559	-1.1191	0.263096	0.999948
YGL118C	21.5681	-0.965754	0.651081	-1.48331	0.137992	0.999948
YNR034W-A	1785.58	-0.963942	1.15887	-0.831794	0.405525	0.999948
YOR376W	4.72607	-0.962738	1.12478	-0.855935	0.392034	0.999948
YBR190W	15.4004	-0.961556	0.690886	-1.39177	0.163991	0.999948
YJL052C-A	3.76305	-0.952996	1.52763	-0.623838	0.532734	0.999948
YDR077W	134305	-0.947551	0.60633	-1.56276	0.118108	0.999948
YFR010W-A	2.28446	-0.944572	1.61576	-0.584601	0.558816	0.999948
YML058W-A	33.6788	-0.943518	0.596264	-1.58238	0.113562	0.999948
YLR162W	2.63622	-0.94004	1.65667	-0.567427	0.570424	0.999948
YDR107C	663.529	-0.930709	0.666032	-1.39739	0.162295	0.999948
YMR256C	812.773	-0.930467	0.675738	-1.37696	0.168523	0.999948
YMR105C	7719.08	-0.929815	0.763258	-1.21822	0.223141	0.999948
YBR138C	181.71	-0.922221	0.579274	-1.59203	0.111378	0.999948
YPR160W	3306.23	-0.921331	1.09905	-0.838299	0.401863	0.999948
YPL201C	54.072	-0.906369	0.984471	-0.920666	0.357225	0.999948
YBL070C	9.60402	-0.899527	0.822703	-1.09338	0.274227	0.999948
YNL018C	46.5433	-0.894157	0.595845	-1.50065	0.133445	0.999948
YDR406W	1741.34	-0.889314	0.616549	-1.44241	0.149188	0.999948
YCL038C	871.8	-0.882255	0.715698	-1.23272	0.21768	0.999948
YLL067C	1.83214	-0.880215	2.27059	-0.387659	0.698269	0.999948
YMR104C	1601.3	-0.878676	0.618137	-1.42149	0.155174	0.999948
YNL190W	6021.26	-0.873022	1.13456	-0.769484	0.441606	0.999948
YER052C	7650.95	-0.87069	0.608193	-1.4316	0.152258	0.999948
YAL047W-A	1.109	-0.867947	2.42853	-0.357396	0.720796	0.999948
YBR076C-A	328.207	-0.864847	0.661988	-1.30644	0.191403	0.999948
YLR284C	241.153	-0.860264	0.627245	-1.3715	0.17022	0.999948
YDR343C	2149.59	-0.858034	1.37465	-0.624181	0.532508	0.999948
YKL141W	4786.59	-0.856655	0.542635	-1.57869	0.114406	0.999948
YDR491C	139.586	-0.854574	0.946829	-0.902564	0.366757	0.999948
YOR248W	106.626	-0.849234	0.726322	-1.16923	0.242313	0.999948
YNR001C	6738.53	-0.845362	0.543257	-1.5561	0.119684	0.999948
YLR264C-A	929.531	-0.842668	0.783758	-1.07516	0.282302	0.999948
YJL212C	1139.5	-0.842049	0.651099	-1.29327	0.195917	0.999948
YEL034C-A	176.396	-0.835974	0.679959	-1.22945	0.218904	0.999948
YBR009C	3505.27	-0.835781	0.548721	-1.52315	0.127722	0.999948
YLR046C	726.536	-0.830966	0.542536	-1.53163	0.125613	0.999948
YBL083C	6.07894	-0.829848	1.35341	-0.613153	0.539775	0.999948
YHR174W	200546	-0.828027	0.543156	-1.52447	0.127391	0.999948
YKL036C	155.162	-0.827175	0.716405	-1.15462	0.248247	0.999948
YNL324W	1.19203	-0.826256	2.19847	-0.375832	0.707041	0.999948
YCR061W	935.599	-0.823879	0.67219	-1.22566	0.220325	0.999948
YDR274C	253.785	-0.823314	0.702613	-1.17179	0.241282	0.999948
YER055C	5535.19	-0.819637	0.518834	-1.57977	0.11416	0.999948
YNL055C	33589.7	-0.819625	0.665055	-1.23242	0.217793	0.999948
YKL195W	2289.66	-0.81449	0.591754	-1.3764	0.168698	0.999948
YBR191W-A	40.1243	-0.812319	0.572377	-1.4192	0.15584	0.999948
YJL062W-A	1364.59	-0.811891	0.544732	-1.49044	0.136108	0.999948
YBR089W	3.92374	-0.810029	1.22222	-0.662751	0.50749	0.999948
YGR069W	17.0852	-0.808245	0.748824	-1.07935	0.280431	0.999948
YIL098C	321.221	-0.805079	0.76906	-1.04684	0.295175	0.999948
YJL196C	2045.67	-0.801694	0.829542	-0.96643	0.333829	0.999948
YGR023W	1127.02	-0.800901	0.716894	-1.11718	0.263917	0.999948
YOR313C	17.1039	-0.799334	0.814283	-0.981641	0.326277	0.999948
YLR315W	218.331	-0.798136	0.648083	-1.23153	0.218123	0.999948
YDL240C-A	2.42661	-0.794064	1.54785	-0.513011	0.607944	0.999948
YOL155C	5491.78	-0.791338	0.595579	-1.32869	0.183951	0.999948
YHR153C	40.99	-0.791167	0.637095	-1.24184	0.214297	0.999948
YOR045W	1477.11	-0.791012	0.502826	-1.57313	0.115688	0.999948
YJL210W	713.648	-0.789535	0.555413	-1.42153	0.155163	0.999948
YOR376W-A	82.6265	-0.789188	0.528802	-1.49241	0.135592	0.999948
YOL030W	6146.08	-0.78886	0.66462	-1.18693	0.235254	0.999948
YDR224C	7896.15	-0.78866	0.546941	-1.44195	0.149317	0.999948
YKL085W	4845.75	-0.786944	0.556548	-1.41397	0.15737	0.999948
YDR345C	49754.3	-0.782117	1.09811	-0.712241	0.476315	0.999948
YDR431W	8.18722	-0.782018	0.777335	-1.00602	0.314404	0.999948
YAL045C	1.82245	-0.781743	1.58596	-0.492914	0.622073	0.999948
YHR001W-A	1824.01	-0.781614	0.520942	-1.50038	0.133515	0.999948
YGL153W	99.4441	-0.781014	0.571357	-1.36695	0.171642	0.999948
YMR244C-A	11.8269	-0.779654	0.92219	-0.845437	0.397867	0.999948
YBL008W-A	4.72323	-0.779103	1.13229	-0.688079	0.491403	0.999948
YEL020C-B	23.6142	-0.77745	0.672292	-1.15642	0.247511	0.999948
YBR183W	1917.55	-0.776113	0.50851	-1.52625	0.126948	0.999948
YAL037C-B	62.2052	-0.774658	1.64416	-0.471157	0.637528	0.999948
YKL037W	49.1836	-0.769289	0.568678	-1.35277	0.17613	0.999948
YLR101C	42.7278	-0.766921	0.596056	-1.28666	0.198213	0.999948
YDR100W	1049.5	-0.766793	0.532528	-1.43991	0.149892	0.999948
YPL265W	1634.66	-0.764074	0.791938	-0.964816	0.334637	0.999948
YPR166C	577.879	-0.756483	0.593625	-1.27435	0.202541	0.999948
YOL099C	5.09919	-0.75632	1.01763	-0.743216	0.457351	0.999948
YCL073C	9.72211	-0.755874	0.907833	-0.832614	0.405063	0.999948
YPL220W	3956.39	-0.754671	0.492313	-1.53291	0.125298	0.999948
YOR073W-A	1.74603	-0.752589	1.86051	-0.404507	0.68584	0.999948
YLR048W	27018.3	-0.752049	0.608317	-1.23628	0.216355	0.999948
YOR316C-A	5.3683	-0.750754	1.03021	-0.728737	0.466162	0.999948
YFL014W	14774.6	-0.749181	0.801622	-0.934582	0.350004	0.999948
YDR209C	568.807	-0.748602	0.558545	-1.34027	0.180157	0.999948
YBR053C	1961.72	-0.742797	0.488662	-1.52006	0.128495	0.999948
YPL261C	40.5118	-0.740617	0.56817	-1.30351	0.1924	0.999948
YHL048W	102.051	-0.739254	0.55106	-1.34151	0.179754	0.999948
YHR032C-A	8.45442	-0.737527	1.21815	-0.605448	0.544881	0.999948
YNL328C	50.6703	-0.73747	0.485292	-1.51964	0.128601	0.999948
YLL041C	5036.12	-0.73683	0.478318	-1.54046	0.123448	0.999948
YDL034W	10.0781	-0.736579	0.709435	-1.03826	0.299149	0.999948
YIR020C-B	0.461742	-0.73652	3.12658	-0.235567	0.813769	0.999948
YOL118C	215.534	-0.736042	0.477726	-1.54072	0.123385	0.999948
YHR029C	1035.77	-0.730226	0.462914	-1.57745	0.114691	0.999948
YOL047C	198.793	-0.729081	0.468402	-1.55653	0.119582	0.999948
YJL152W	124.986	-0.727759	0.497462	-1.46294	0.143483	0.999948
YOR178C	1583.34	-0.72533	0.634874	-1.14248	0.253255	0.999948
YAR028W	428.648	-0.724506	0.472351	-1.53383	0.125072	0.999948
YER175W-A	32.5954	-0.724133	0.482657	-1.50031	0.133535	0.999948
YMR120C	4256.92	-0.723397	0.743919	-0.972413	0.330845	0.999948
YNL017C	9.6128	-0.719485	1.02506	-0.701899	0.482742	0.999948
YLR152C	2593.07	-0.716067	0.589535	-1.21463	0.224507	0.999948
YGR192C	325721	-0.712829	0.59274	-1.2026	0.229131	0.999948
YGR052W	1091.5	-0.712084	0.566303	-1.25743	0.2086	0.999948
YGL026C	8454.27	-0.711224	0.490677	-1.44948	0.147205	0.999948
YMR031C	2425.77	-0.710858	0.469479	-1.51414	0.12999	0.999948
YGR282C	28141.6	-0.709774	0.741266	-0.957516	0.338307	0.999948
YML052W	4717.55	-0.709475	1.16379	-0.609627	0.542109	0.999948
YJL190C	15574.5	-0.705767	0.52539	-1.34332	0.179168	0.999948
YPL189C-A	963.783	-0.704507	0.558693	-1.26099	0.207312	0.999948
YDL229W	17593.4	-0.698715	0.534718	-1.3067	0.191315	0.999948
YJR025C	1368.88	-0.6986	0.500441	-1.39597	0.162724	0.999948
YCL049C	1950.13	-0.698372	0.464005	-1.5051	0.1323	0.999948
YPL028W	14789.9	-0.696301	0.507869	-1.37103	0.170367	0.999948
YKL035W	11337.9	-0.688205	0.592519	-1.16149	0.245443	0.999948
YJL086C	6.73743	-0.68623	0.952256	-0.720636	0.471134	0.999948
YPR159C-A	1.95881	-0.685262	1.62992	-0.420426	0.674174	0.999948
YMR189W	1181.6	-0.684303	0.692176	-0.988626	0.322846	0.999948
YPR013C	394.196	-0.68197	0.42912	-1.58923	0.112009	0.999948
YIR036W-A	2.12332	-0.681703	1.6464	-0.414056	0.678833	0.999948
YGR036C	462.51	-0.681366	0.54451	-1.25134	0.210811	0.999948
YMR122C	40.2265	-0.67968	0.63403	-1.072	0.28372	0.999948
YGR209C	7674.66	-0.679212	0.438253	-1.54982	0.121186	0.999948
YCR063W	49.7577	-0.675735	0.553829	-1.22012	0.222421	0.999948
YFR055W	1358.97	-0.675591	0.537195	-1.25763	0.208527	0.999948
YER148W-A	3.03723	-0.673866	1.81794	-0.370677	0.710878	0.999948
YDR019C	1529.2	-0.67345	0.616534	-1.09232	0.274694	0.999948
YHR152W	308.362	-0.670939	0.588936	-1.13924	0.254604	0.999948
YOR369C	33381.4	-0.669933	0.42905	-1.56143	0.118422	0.999948
YHL003C	2589.72	-0.669881	0.452126	-1.48163	0.13844	0.999948
YER076W-A	37.787	-0.668906	0.486944	-1.37368	0.169541	0.999948
YLR300W	9090.8	-0.667435	0.714517	-0.934106	0.350249	0.999948
YLL009C	573.417	-0.666309	0.797035	-0.835984	0.403164	0.999948
YER066C-A	177.126	-0.66552	0.816856	-0.814734	0.415224	0.999948
YGL055W	25824	-0.665393	1.32571	-0.501913	0.615729	0.999948
YEL053W-A	26.1515	-0.664818	0.622273	-1.06837	0.285354	0.999948
YJR016C	9883.19	-0.664611	0.457353	-1.45317	0.146177	0.999948
YCR091W	683.847	-0.664278	0.523931	-1.26787	0.204843	0.999948
YJR037W	6.26853	-0.664187	1.18512	-0.560439	0.57518	0.999948
YLR178C	4383.8	-0.664178	0.4552	-1.45909	0.14454	0.999948
YDR365C	930.142	-0.662603	0.510004	-1.29921	0.193872	0.999948
YOL023W	373.181	-0.662472	0.519455	-1.27532	0.202195	0.999948
YPL200W	9.16495	-0.661241	0.98689	-0.670025	0.502842	0.999948
YLR252W	229.072	-0.661122	0.455585	-1.45115	0.146739	0.999948
YNL104C	8324.21	-0.661099	0.603041	-1.09627	0.272959	0.999948
YFR052C-A	544.784	-0.660064	0.742844	-0.888563	0.374238	0.999948
YIR020W-A	45.9206	-0.659416	0.673936	-0.978455	0.327849	0.999948
YBR302C	0.537814	-0.658889	3.97597	-0.165718	0.868379	0.999948
YEL017W	1481.64	-0.65878	0.574302	-1.1471	0.251341	0.999948
YHR128W	2434.87	-0.65808	0.58939	-1.11654	0.264189	0.999948
YOR128C	1690.72	-0.657962	0.526925	-1.24868	0.211781	0.999948
YLR044C	284896	-0.657318	0.516973	-1.27147	0.20356	0.999948
YGR243W	1688.29	-0.656562	0.58775	-1.11708	0.263961	0.999948
YEL046C	12793.1	-0.656364	0.599949	-1.09403	0.27394	0.999948
YCR087W	1.10311	-0.654635	2.06819	-0.316525	0.751604	0.999948
YDR154C	999.209	-0.653694	0.630646	-1.03655	0.299947	0.999948
YBR076W	142.209	-0.653273	0.580721	-1.12493	0.260617	0.999948
YIL121W	3269.04	-0.652876	0.670543	-0.973653	0.330229	0.999948
YDR136C	22.9581	-0.651508	0.539311	-1.20804	0.227032	0.999948
YGL084C	1900.58	-0.65088	0.432078	-1.50639	0.131966	0.999948
YPR036W-A	6403.76	-0.650271	0.740801	-0.877795	0.380055	0.999948
YGR231C	2244.27	-0.649959	0.46278	-1.40447	0.16018	0.999948
YIL018W	36037.3	-0.648862	0.587466	-1.10451	0.269372	0.999948
YMR272C	3009.03	-0.648379	0.540448	-1.19971	0.230253	0.999948
YDR302W	2135.64	-0.648291	0.496299	-1.30625	0.191467	0.999948
YCR013C	2919.03	-0.646913	0.651768	-0.992551	0.320929	0.999948
YGL076C	10855.5	-0.645641	0.418356	-1.54328	0.122763	0.999948
YMR194C-A	66.5939	-0.645507	0.533985	-1.20885	0.226721	0.999948
YOR175C	2402.62	-0.644329	0.450971	-1.42876	0.153073	0.999948
YFR041C	715.638	-0.643275	0.472722	-1.36079	0.17358	0.999948
YEL045C	669.404	-0.641444	0.556037	-1.1536	0.248664	0.999948
YOR229W	461.969	-0.640141	0.42139	-1.51912	0.128733	0.999948
YKL008C	1597.07	-0.63968	0.614533	-1.04092	0.297913	0.999948
YER069W	2908.74	-0.639678	0.412759	-1.54976	0.121199	0.999948
YER065C	712.233	-0.638866	0.847352	-0.753956	0.450876	0.999948
YGL147C	9517.66	-0.638345	0.408642	-1.56211	0.118261	0.999948
YDL128W	4802.27	-0.637911	0.6014	-1.06071	0.288822	0.999948
YML058W	4955.16	-0.637906	0.697975	-0.913938	0.360749	0.999948
YNL200C	978.735	-0.633071	0.460981	-1.37331	0.169655	0.999948
YPL058C	2035.4	-0.631055	0.590131	-1.06935	0.284913	0.999948
YER146W	52.316	-0.63059	0.520315	-1.21194	0.225535	0.999948
YGR284C	3945.25	-0.629498	0.654425	-0.96191	0.336095	0.999948
YGR199W	2014.96	-0.628487	0.524204	-1.19893	0.230554	0.999948
YPR016W-A	317.491	-0.628155	0.652091	-0.963294	0.3354	0.999948
YHL033C	8985.17	-0.625121	0.416134	-1.50221	0.133042	0.999948
YBR048W	12355.7	-0.624279	0.515601	-1.21078	0.22598	0.999948
YDR516C	5975.6	-0.624215	0.655624	-0.952093	0.34105	0.999948
YBR006W	1044.64	-0.621442	0.469721	-1.323	0.185834	0.999948
YPR151C	53.213	-0.620676	0.712904	-0.87063	0.383956	0.999948
YMR188C	708.883	-0.619849	0.706565	-0.877271	0.380339	0.999948
YMR147W	208.597	-0.619213	0.494961	-1.25103	0.210922	0.999948
YIL109C	6284.67	-0.617733	0.433905	-1.42366	0.154545	0.999948
YLR027C	11497.7	-0.617509	0.456814	-1.35177	0.176448	0.999948
YAL068C	10.9317	-0.617129	0.981389	-0.628832	0.529459	0.999948
YPL247C	2781.46	-0.616284	0.610881	-1.00885	0.313049	0.999948
YHR189W	189.409	-0.616248	0.561382	-1.09773	0.27232	0.999948
YML054C-A	36.6697	-0.616155	0.454016	-1.35712	0.174742	0.999948
YDR492W	1563.11	-0.616089	1.16138	-0.530482	0.595778	0.999948
YMR062C	5458.41	-0.615661	0.436886	-1.4092	0.158776	0.999948
YPR197C	2.52633	-0.615582	1.64573	-0.374049	0.708368	0.999948
YFR047C	1075.85	-0.614011	0.448118	-1.3702	0.170625	0.999948
YHR163W	3602.32	-0.61389	0.451185	-1.36062	0.173635	0.999948
YAL060W	5120.73	-0.612365	0.419157	-1.46095	0.14403	0.999948
YOR176W	3855.95	-0.612352	0.398544	-1.53647	0.124422	0.999948
YPL142C	39.5515	-0.611403	0.672313	-0.909402	0.363138	0.999948
YBR004C	1732.34	-0.610403	0.510636	-1.19538	0.231939	0.999948
YOR067C	1337.04	-0.609224	0.578442	-1.05322	0.292242	0.999948
YGR203W	699.951	-0.608968	0.529368	-1.15037	0.249993	0.999948
YMR250W	6124.15	-0.608874	0.511708	-1.18989	0.234091	0.999948
Q0160	1.05154	-0.608845	2.77799	-0.219167	0.82652	0.999948
YIL093C	1025.9	-0.608669	0.491443	-1.23853	0.215518	0.999948
YOR053W	1.95265	-0.608483	1.68657	-0.360782	0.718263	0.999948
YMR203W	8717.46	-0.608464	0.560731	-1.08513	0.277866	0.999948
YAR023C	443.343	-0.608005	0.393389	-1.54556	0.122212	0.999948
YHL036W	392.918	-0.607471	0.735341	-0.826108	0.408743	0.999948
YGL104C	636.567	-0.606641	0.435226	-1.39385	0.163362	0.999948
YIL088C	2378.97	-0.606466	0.394276	-1.53817	0.124006	0.999948
YDR522C	66.9013	-0.606287	0.430366	-1.40877	0.158903	0.999948
YKL093W	844.653	-0.603778	0.440022	-1.37216	0.170015	0.999948
YDR250C	41.2656	-0.601808	0.59573	-1.0102	0.312399	0.999948
YBR113W	84.5006	-0.601799	0.526273	-1.14351	0.252826	0.999948
YOL064C	2659.78	-0.59914	0.377329	-1.58784	0.112322	0.999948
YOR142W	5548.47	-0.597534	0.391399	-1.52666	0.126844	0.999948
YDR382W	18420.9	-0.597495	0.475643	-1.25618	0.20905	0.999948
YCR012W	106796	-0.596751	0.576222	-1.03563	0.300376	0.999948
YNL241C	9001.55	-0.595976	0.566733	-1.0516	0.292984	0.999948
YDR296W	2991.13	-0.595047	0.561251	-1.06022	0.289046	0.999948
YKL109W	4357.37	-0.594219	0.416568	-1.42646	0.153734	0.999948
YAL044C	2088.53	-0.594104	0.519594	-1.1434	0.252872	0.999948
YLR183C	812.545	-0.593063	0.483956	-1.22545	0.220407	0.999948
YNR017W	3335.39	-0.592899	0.418866	-1.41549	0.156926	0.999948
YEL038W	909.368	-0.592134	0.418635	-1.41444	0.157233	0.999948
YNL074C	2662.54	-0.591056	0.371503	-1.59098	0.111613	0.999948
YER165C-A	15.3369	-0.58986	0.655089	-0.900428	0.367893	0.999948
YBR115C	2399.99	-0.589079	0.461093	-1.27757	0.201401	0.999948
YHR050W-A	221.338	-0.587016	0.436012	-1.34633	0.178196	0.999948
YNL030W	4522.69	-0.586899	0.425168	-1.3804	0.167465	0.999948
YGR026W	2377.83	-0.586782	0.394324	-1.48807	0.136733	0.999948
YJL091C	1766.05	-0.58621	0.645786	-0.907747	0.364012	0.999948
YNL338W	1.03246	-0.58407	2.44738	-0.238651	0.811376	0.999948
YLR325C	9244.84	-0.58236	0.43652	-1.3341	0.182173	0.999948
YEL039C	317.474	-0.581941	0.649794	-0.895577	0.370479	0.999948
YLR390W-A	17057.4	-0.580684	0.706418	-0.822012	0.41107	0.999948
YGR240C	20892.5	-0.580143	0.413293	-1.40371	0.160405	0.999948
YMR082C	4.29341	-0.580089	1.24657	-0.465348	0.641682	0.999948
YGL088W	187.603	-0.579683	0.825745	-0.702013	0.482671	0.999948
YMR116C	54325.3	-0.579299	0.694157	-0.834536	0.403979	0.999948
YPR113W	5818.46	-0.578989	0.578522	-1.00081	0.31692	0.999948
YFL037W	8044.56	-0.57892	0.420785	-1.37581	0.16888	0.999948
YPL135W	2013.7	-0.577855	0.476808	-1.21192	0.225542	0.999948
YDR076W	184.711	-0.576354	0.453191	-1.27177	0.203456	0.999948
YBR003W	1408.47	-0.576105	0.37601	-1.53215	0.125485	0.999948
YGR242W	30.9569	-0.575297	0.502875	-1.14402	0.252617	0.999948
YER032W	391.055	-0.574448	0.442015	-1.29961	0.193735	0.999948
YOR343C	58.7315	-0.574242	0.67113	-0.855634	0.3922	0.999948
YPL098C	1153.94	-0.574108	0.378899	-1.5152	0.129722	0.999948
YPR147C	915.346	-0.573262	0.437627	-1.30993	0.190218	0.999948
YHR021C	14075	-0.573008	0.548332	-1.045	0.296022	0.999948
YHR210C	128.807	-0.572687	0.398407	-1.43744	0.150592	0.999948
YPR123C	44.5202	-0.572586	0.757224	-0.756165	0.44955	0.999948
YIL066W-A	9.24972	-0.572365	1.33372	-0.42915	0.667814	0.999948
YDR462W	548.57	-0.572094	0.573146	-0.998164	0.3182	0.999948
YPL218W	6020.71	-0.571515	0.41531	-1.37611	0.168786	0.999948
YNL252C	1196.4	-0.571474	0.590153	-0.96835	0.33287	0.999948
YOL141W	165.84	-0.571382	0.412932	-1.38372	0.166445	0.999948
YML028W	51793	-0.571006	0.479499	-1.19084	0.233717	0.999948
YDL146W	890.737	-0.570216	0.402945	-1.41512	0.157033	0.999948
YLR220W	2343.95	-0.57018	0.387023	-1.47324	0.140685	0.999948
YMR063W	146.103	-0.567788	0.497863	-1.14045	0.254098	0.999948
YGR183C	2189.08	-0.563696	0.495095	-1.13856	0.254887	0.999948
YJL001W	3141.47	-0.563537	0.382163	-1.4746	0.140321	0.999948
YOR020C	5057.54	-0.56298	0.497132	-1.13246	0.257443	0.999948
YCR075C	400.27	-0.56246	0.548159	-1.02609	0.30485	0.999948
YNL209W	31066.9	-0.561867	0.49579	-1.13328	0.257098	0.999948
YAL016C-B	30.5768	-0.561682	0.601902	-0.933177	0.350728	0.999948
YML054C	2429.65	-0.559685	0.656987	-0.851896	0.394272	0.999948
YGL202W	12951.8	-0.559257	0.41786	-1.33838	0.180772	0.999948
YJR139C	8989.15	-0.559148	0.542715	-1.03028	0.302879	0.999948
YDL048C	4855.74	-0.558839	0.690131	-0.809759	0.418079	0.999948
YPR176C	1448.91	-0.558575	0.37677	-1.48254	0.138197	0.999948
YLL028W	2028.22	-0.557918	1.09512	-0.50946	0.61043	0.999948
YBR101C	2749.08	-0.555992	0.505521	-1.09984	0.271403	0.999948
YNL197C	1691.92	-0.555478	0.587153	-0.946054	0.344121	0.999948
YGR031W	321.519	-0.554897	0.372992	-1.48769	0.136833	0.999948
YDR447C	5458.57	-0.554679	0.40687	-1.36328	0.172794	0.999948
YKL053W	8.37036	-0.554533	0.872412	-0.635633	0.525016	0.999948
YKR059W	3610.65	-0.554501	0.35764	-1.55045	0.121035	0.999948
YKL056C	35482.6	-0.554356	0.556505	-0.996139	0.319182	0.999948
YGL226C-A	1276.76	-0.554287	0.396052	-1.39953	0.161654	0.999948
YOL120C	32046.9	-0.554114	0.442565	-1.25205	0.210551	0.999948
YDR031W	221.969	-0.553955	0.600966	-0.921775	0.356646	0.999948
YML100W	21064.3	-0.553658	0.766517	-0.722304	0.470108	0.999948
YFR056C	27.9653	-0.553407	0.476116	-1.16234	0.245099	0.999948
YDR091C	3015.2	-0.552417	0.465855	-1.18581	0.235696	0.999948
YDR044W	1931.59	-0.552398	0.550424	-1.00359	0.315578	0.999948
YKL145W	3878.53	-0.551914	0.425565	-1.2969	0.194667	0.999948
YIR034C	1466.23	-0.55186	0.477014	-1.1569	0.247311	0.999948
YNL052W	15885.2	-0.550977	0.39076	-1.41001	0.158536	0.999948
YDR451C	183.969	-0.550707	0.651818	-0.844879	0.398178	0.999948
YKR009C	994.561	-0.549894	0.545497	-1.00806	0.313426	0.999948
YHR032W	1565.26	-0.549651	0.728663	-0.754329	0.450652	0.999948
YLR081W	72.7118	-0.549484	0.640935	-0.857316	0.39127	0.999948
YDL241W	195.805	-0.548853	0.688598	-0.797058	0.425417	0.999948
YBR043C	1740.63	-0.548613	0.366106	-1.49851	0.134002	0.999948
YMR303C	965.698	-0.547478	1.10637	-0.494843	0.620711	0.999948
YBL100C	481.028	-0.54731	0.587544	-0.931522	0.351584	0.999948
YBL030C	15755.8	-0.547065	0.477153	-1.14652	0.251581	0.999948
YER125W	4722.12	-0.547011	0.62962	-0.868796	0.384959	0.999948
YML072C	5035.3	-0.546033	0.439774	-1.24162	0.214376	0.999948
YNR036C	3232.4	-0.545552	0.373203	-1.46181	0.143793	0.999948
YNL144C	1270.61	-0.544036	0.604189	-0.900441	0.367886	0.999948
YJR145C	16620.2	-0.543887	0.366487	-1.48406	0.137794	0.999948
YLR375W	3180.73	-0.543058	0.520677	-1.04298	0.296956	0.999948
YCR022C	20.5012	-0.542966	0.556073	-0.976429	0.328852	0.999948
YPR103W	3994.67	-0.541869	0.498722	-1.08652	0.27725	0.999948
YKR006C	1261.55	-0.541454	0.362401	-1.49407	0.135156	0.999948
YLR058C	6082.6	-0.541174	0.633105	-0.854793	0.392666	0.999948
YLR201C	1192.56	-0.539913	0.365484	-1.47725	0.139607	0.999948
YCR034W	4132.55	-0.53969	0.783233	-0.689054	0.490789	0.999948
YGR082W	2848.26	-0.537734	0.386772	-1.39031	0.164434	0.999948
YOR158W	910.895	-0.537466	0.472207	-1.1382	0.255037	0.999948
YHR094C	16668.6	-0.536408	1.19736	-0.447991	0.65416	0.999948
YDL019C	2040.93	-0.536113	0.417859	-1.283	0.199493	0.999948
YDR046C	2968.42	-0.535794	0.591986	-0.905079	0.365424	0.999948
YCL042W	50.1192	-0.535612	0.574173	-0.93284	0.350902	0.999948
YDR383C	208.821	-0.535064	0.544884	-0.981976	0.326111	0.999948
YDR494W	1123.79	-0.533887	0.64159	-0.832131	0.405335	0.999948
YOL136C	2520.62	-0.533542	0.616568	-0.865341	0.386852	0.999948
YNL185C	995.147	-0.530864	0.408695	-1.29892	0.19397	0.999948
YDL083C	14543.8	-0.530076	0.464345	-1.14156	0.253639	0.999948
YOR182C	3134.79	-0.529243	0.455285	-1.16244	0.245055	0.999948
YDR445C	2.38489	-0.528888	1.78921	-0.295599	0.767536	0.999948
YDL202W	1109.08	-0.528165	0.452463	-1.16731	0.243085	0.999948
YOR247W	12430.7	-0.527365	0.775016	-0.680457	0.496215	0.999948
YIL009W	470.398	-0.526888	0.42683	-1.23442	0.217046	0.999948
YIL113W	326.473	-0.525876	0.511478	-1.02815	0.303879	0.999948
YER175C	770.516	-0.52484	0.377332	-1.39092	0.164248	0.999948
YLL005C	448.293	-0.524133	0.486276	-1.07785	0.2811	0.999948
YDL079C	916.017	-0.523573	0.688793	-0.760131	0.447176	0.999948
YNL307C	4133.32	-0.523514	0.785938	-0.666101	0.505346	0.999948
YER066W	141.238	-0.522484	0.401555	-1.30115	0.193207	0.999948
YOR002W	3723.36	-0.522186	0.638437	-0.817913	0.413407	0.999948
YNL031C	10593.6	-0.520389	0.437055	-1.19067	0.233783	0.999948
YIL102C	34.0036	-0.520345	0.627021	-0.829869	0.406613	0.999948
YER026C	3637.79	-0.519695	0.529054	-0.98231	0.325947	0.999948
YOR107W	269.374	-0.519009	0.655973	-0.791205	0.428824	0.999948
YJR080C	237.922	-0.518598	0.434175	-1.19444	0.232304	0.999948
YMR071C	938.131	-0.51823	0.435565	-1.18979	0.234129	0.999948
YJL175W	0.468709	-0.518047	3.31454	-0.156295	0.8758	0.999948
YMR230W	5466.13	-0.517825	0.395004	-1.31093	0.18988	0.999948
YLR218C	196.246	-0.517709	0.565445	-0.915579	0.359888	0.999948
YJL020C	2879.57	-0.51765	0.403913	-1.28159	0.199988	0.999948
YPR132W	10869.8	-0.516463	0.326141	-1.58356	0.113294	0.999948
YPR063C	2366.8	-0.515966	0.399546	-1.29138	0.196571	0.999948
YBR234C	6770.45	-0.515852	0.356421	-1.44731	0.14781	0.999948
YMR246W	2943.79	-0.515802	0.709784	-0.726702	0.467409	0.999948
YGR254W	107276	-0.515756	0.506507	-1.01826	0.308554	0.999948
YKR093W	2541.09	-0.515186	0.617627	-0.834138	0.404203	0.999948
YNL217W	1057.66	-0.51508	0.350008	-1.47162	0.141122	0.999948
YML048W	6169.55	-0.514385	0.564098	-0.911873	0.361836	0.999948
YDR277C	4625.08	-0.513756	0.62525	-0.82168	0.411259	0.999948
YHR151C	490.807	-0.513745	0.725759	-0.707872	0.479025	0.999948
YDR155C	35307	-0.513646	0.532891	-0.963886	0.335103	0.999948
YPL145C	5776.68	-0.512972	0.495008	-1.03629	0.300067	0.999948
YDR314C	768.729	-0.512733	0.40128	-1.27774	0.20134	0.999948
YOR063W	73275.5	-0.51245	0.380473	-1.34688	0.17802	0.999948
YOL147C	1492.46	-0.511574	0.498371	-1.02649	0.304659	0.999948
YGL006W	8491.83	-0.510783	0.482426	-1.05878	0.2897	0.999948
YER023W	2260.17	-0.510635	0.388029	-1.31597	0.188184	0.999948
YKR058W	522.634	-0.510144	0.541514	-0.942071	0.346156	0.999948
YDL015C	6289.01	-0.509566	0.590193	-0.863388	0.387924	0.999948
YLR069C	2455.81	-0.508979	0.444927	-1.14396	0.25264	0.999948
YMR108W	9369.81	-0.508743	0.380005	-1.33878	0.180642	0.999948
YOL114C	60.0279	-0.506442	0.712091	-0.711204	0.476958	0.999948
YHR183W	15806.1	-0.506332	0.352722	-1.4355	0.151144	0.999948
YGL122C	2090.12	-0.50612	0.462247	-1.09491	0.273555	0.999948
YBR282W	504.758	-0.506044	0.620338	-0.815754	0.414641	0.999948
YEL008W	38.82	-0.505618	0.535478	-0.944235	0.345049	0.999948
YLL039C	8972.14	-0.505532	0.418041	-1.20929	0.226552	0.999948
YML120C	5202.89	-0.505526	0.451308	-1.12013	0.262656	0.999948
YEL050C	1640.26	-0.50484	0.378528	-1.33369	0.182305	0.999948
YNR055C	2280.15	-0.504476	0.663696	-0.7601	0.447195	0.999948
YGL148W	6769.92	-0.504456	0.331259	-1.52284	0.127798	0.999948
YGR295C	5232.84	-0.504315	0.4034	-1.25016	0.21124	0.999948
YJL045W	39.7129	-0.503116	0.571611	-0.880172	0.378766	0.999948
YDL156W	153.041	-0.502643	0.470492	-1.06833	0.28537	0.999948
YMR103C	383.996	-0.502043	0.564596	-0.889207	0.373892	0.999948
YLL031C	1587.68	-0.50183	0.678078	-0.740077	0.459253	0.999948
YDR385W	9352.32	-0.500744	0.572681	-0.874386	0.381908	0.999948
YNL098C	2611.79	-0.500026	0.488952	-1.02265	0.306474	0.999948
YLR322W	1.15817	-0.499664	2.23237	-0.223826	0.822892	0.999948
YBR118W	22143.5	-0.499463	0.393574	-1.26904	0.204425	0.999948
YDR367W	1032.51	-0.498404	0.413895	-1.20418	0.22852	0.999948
YBR214W	5144.76	-0.497425	0.429564	-1.15798	0.246874	0.999948
YKL039W	3319.37	-0.497409	0.393459	-1.2642	0.20616	0.999948
YPR074C	19005.8	-0.497398	0.533513	-0.932306	0.351178	0.999948
YJL038C	57.6093	-0.497147	0.677723	-0.733555	0.46322	0.999948
YLR312W-A	773.024	-0.495675	0.50779	-0.97614	0.328995	0.999948
YMR149W	3196.44	-0.494961	0.524916	-0.942933	0.345715	0.999948
YKL097C	6.22253	-0.494941	0.96871	-0.510928	0.609402	0.999948
YGR038W	1249.14	-0.494443	0.624797	-0.791365	0.428731	0.999948
YLR082C	152.806	-0.494211	0.536595	-0.921012	0.357044	0.999948
YPL264C	117.502	-0.494026	0.551746	-0.895387	0.37058	0.999948
YJR113C	1348.04	-0.493259	0.426146	-1.15749	0.247072	0.999948
YIL070C	2033.93	-0.492517	0.524675	-0.938709	0.34788	0.999948
YKL153W	883.094	-0.492341	0.541147	-0.90981	0.362923	0.999948
YKL070W	293.152	-0.491732	0.463086	-1.06186	0.2883	0.999948
YPR016C	4968.91	-0.491458	0.665208	-0.738804	0.460026	0.999948
YMR158W-B	0.418693	-0.491311	3.39191	-0.144848	0.884831	0.999948
YHR032W-A	64.101	-0.490887	0.775744	-0.632795	0.526868	0.999948
YKL192C	5826.41	-0.490881	0.526983	-0.931492	0.351599	0.999948
YLR305C	2237.14	-0.490859	0.325817	-1.50655	0.131926	0.999948
YLR444C	0.301474	-0.490727	4.51111	-0.108782	0.913376	0.999948
YHR175W-A	126.622	-0.490701	0.6267	-0.782992	0.433632	0.999948
YDR125C	183.768	-0.490682	0.352207	-1.39316	0.16357	0.999948
YKL127W	2490.46	-0.490674	0.337206	-1.45512	0.145637	0.999948
YER149C	218.757	-0.490159	0.437878	-1.1194	0.262971	0.999948
YOL003C	518.161	-0.489796	0.366141	-1.33773	0.180986	0.999948
YOR270C	10544.3	-0.489525	0.487365	-1.00443	0.315171	0.999948
YDR379C-A	516.473	-0.489416	0.373156	-1.31156	0.189669	0.999948
YOR323C	3740.94	-0.488272	0.334037	-1.46173	0.143815	0.999948
YJL042W	1296.23	-0.488211	0.531596	-0.918386	0.358417	0.999948
YJL060W	1653.25	-0.487735	0.312979	-1.55836	0.119147	0.999948
YMR001C	379.949	-0.487447	0.406501	-1.19913	0.230478	0.999948
YBR093C	277.88	-0.487426	0.317664	-1.53441	0.124929	0.999948
YGL218W	0.389468	-0.487403	3.91599	-0.124465	0.900947	0.999948
YKL152C	44449.9	-0.487393	0.39762	-1.22578	0.220283	0.999948
YER188W	51.4612	-0.486888	0.502062	-0.969777	0.332158	0.999948
YKL080W	5359.67	-0.486759	0.305448	-1.59359	0.111027	0.999948
YOR354C	1795.66	-0.486367	0.305735	-1.59081	0.111652	0.999948
YDR322W	1414.02	-0.485987	0.481637	-1.00903	0.31296	0.999948
YOR307C	686.827	-0.485963	0.46079	-1.05463	0.291595	0.999948
YBR196C-A	23.148	-0.485729	0.665393	-0.729989	0.465397	0.999948
YBR256C	1854.4	-0.485361	0.424841	-1.14245	0.253265	0.999948
YKL210W	6476.86	-0.485277	0.355886	-1.36358	0.172701	0.999948
YLR064W	1247.83	-0.485172	0.528808	-0.917481	0.35889	0.999948
YPL141C	350.368	-0.485149	0.505918	-0.958948	0.337585	0.999948
YBL040C	2370.64	-0.484848	0.3989	-1.21546	0.22419	0.999948
YLR041W	100.525	-0.484461	0.735765	-0.658446	0.510252	0.999948
YAL022C	983.571	-0.484064	0.65428	-0.739841	0.459396	0.999948
YNR002C	1251.58	-0.484048	0.464184	-1.04279	0.297044	0.999948
YPR183W	8229.58	-0.483397	0.614508	-0.78664	0.431493	0.999948
YGR207C	760	-0.482413	0.508728	-0.948274	0.34299	0.999948
YBR251W	628.007	-0.482285	0.493942	-0.9764	0.328866	0.999948
YOL140W	1498.7	-0.482177	0.377994	-1.27562	0.202089	0.999948
YER097W	10.3807	-0.481672	0.781286	-0.616512	0.537556	0.999948
YOR150W	1347.76	-0.481137	0.304787	-1.5786	0.114428	0.999948
YBR274W	904.606	-0.481021	0.400922	-1.19978	0.230223	0.999948
YIR003W	1396.54	-0.480966	0.422423	-1.13859	0.254875	0.999948
YIL150C	158.097	-0.480921	0.406208	-1.18393	0.236441	0.999948
YGR077C	1288.51	-0.480815	0.391426	-1.22837	0.219309	0.999948
YMR297W	21317	-0.480212	0.64458	-0.744999	0.456272	0.999948
YEL061C	271.299	-0.480187	0.396901	-1.20984	0.226341	0.999948
YDL237W	1977.3	-0.480038	0.356872	-1.34513	0.178585	0.999948
YGR290W	23.9053	-0.480021	0.699642	-0.686096	0.492653	0.999948
YPL188W	678.188	-0.479874	0.314005	-1.52824	0.126454	0.999948
YER102W	4820.71	-0.479485	0.390859	-1.22675	0.219917	0.999948
YCL009C	10971.5	-0.479247	0.56112	-0.85409	0.393055	0.999948
YBR008C	766.384	-0.478506	0.547371	-0.874189	0.382015	0.999948
YOR292C	1158.14	-0.478281	0.521284	-0.917504	0.358878	0.999948
YJR024C	1310.53	-0.478115	0.347247	-1.37687	0.168551	0.999948
YGR235C	1126.71	-0.477964	0.357177	-1.33817	0.180841	0.999948
YJL143W	3949.77	-0.477725	0.530416	-0.90066	0.367769	0.999948
YJL136C	5538.78	-0.476493	0.451496	-1.05537	0.291258	0.999948
YLR177W	2652.88	-0.476456	0.621216	-0.766973	0.443098	0.999948
YDR064W	24647.9	-0.47644	0.474298	-1.00452	0.31513	0.999948
YBR185C	812.631	-0.476163	0.424813	-1.12087	0.262341	0.999948
YOR102W	33.6396	-0.476006	0.6036	-0.788612	0.430339	0.999948
YOR104W	192.384	-0.475503	0.317615	-1.4971	0.134366	0.999948
YAL012W	12729.9	-0.475362	0.62637	-0.758915	0.447903	0.999948
YLR148W	596.021	-0.475233	0.531427	-0.894258	0.371184	0.999948
YFL045C	12846.6	-0.474984	0.452583	-1.0495	0.29395	0.999948
YGL051W	108.051	-0.474264	0.445119	-1.06548	0.286661	0.999948
YDL196W	18.1331	-0.474163	0.668918	-0.70885	0.478417	0.999948
YHR086W	1759.81	-0.47397	0.649459	-0.729792	0.465517	0.999948
YNL184C	94.7011	-0.473873	0.507644	-0.933474	0.350575	0.999948
YDL072C	6406.63	-0.473764	0.422987	-1.12004	0.262695	0.999948
YLR382C	1277.2	-0.472713	0.396008	-1.1937	0.232597	0.999948
YBR085C-A	5860.96	-0.472495	0.542687	-0.870659	0.383941	0.999948
YCL037C	67.5171	-0.470066	0.425352	-1.10512	0.269107	0.999948
YAR027W	3043.51	-0.470024	0.408177	-1.15152	0.249517	0.999948
YMR135W-A	23.0941	-0.469674	0.671783	-0.699145	0.484461	0.999948
YCR037C	2333.34	-0.469285	0.439049	-1.06887	0.285129	0.999948
YJL067W	50.6811	-0.469019	0.59179	-0.792543	0.428044	0.999948
YER003C	4171.85	-0.468827	0.401662	-1.16722	0.243122	0.999948
YNL097C-B	26.266	-0.468508	0.573964	-0.816267	0.414348	0.999948
YLL024C	20496.9	-0.468175	0.595386	-0.786339	0.431669	0.999948
YMR135C	1324.84	-0.467788	0.357179	-1.30967	0.190307	0.999948
YER091C-A	0.992582	-0.467705	2.47983	-0.188604	0.850403	0.999948
YHL021C	6212.61	-0.46764	0.568869	-0.822052	0.411047	0.999948
YAR015W	2234.14	-0.467593	0.38725	-1.20747	0.22725	0.999948
YMR007W	253.963	-0.467583	0.539805	-0.866207	0.386377	0.999948
YDR237W	1118.97	-0.467444	0.39292	-1.18967	0.234178	0.999948
YGL258W	23.666	-0.466709	0.60569	-0.770542	0.440979	0.999948
YOL053W	375.763	-0.466541	0.556564	-0.838253	0.401889	0.999948
YHR147C	1375	-0.466355	0.35439	-1.31594	0.188195	0.999948
YNL130C	1952.68	-0.46491	0.661653	-0.702648	0.482275	0.999948
YDL023C	103.218	-0.464255	0.678315	-0.684423	0.493708	0.999948
YBR232C	8.03681	-0.463927	0.941723	-0.492637	0.622269	0.999948
YGL083W	819.148	-0.463118	0.325803	-1.42147	0.155181	0.999948
YLR180W	11477.6	-0.462915	0.652066	-0.709921	0.477753	0.999948
YHR025W	6098.67	-0.462812	0.56392	-0.820705	0.411814	0.999948
YPR028W	11065.9	-0.461655	0.538633	-0.857087	0.391397	0.999948
YJR015W	2515.26	-0.461047	0.436053	-1.05732	0.290365	0.999948
YJL172W	4191.35	-0.459963	0.414846	-1.10876	0.267535	0.999948
YPL172C	949.112	-0.459713	0.518436	-0.88673	0.375224	0.999948
YOR311C	1708.59	-0.459282	0.580673	-0.790948	0.428975	0.999948
YNL266W	4.02253	-0.459164	1.18083	-0.388848	0.697389	0.999948
YBL022C	2038.78	-0.459024	0.352088	-1.30372	0.192329	0.999948
YMR274C	444.389	-0.458772	0.610796	-0.751106	0.452589	0.999948
YOL012C	1332.56	-0.457372	0.407575	-1.12218	0.261786	0.999948
YIL101C	3478.65	-0.457156	0.434016	-1.05331	0.292197	0.999948
YOR184W	2830.07	-0.45715	0.327505	-1.39585	0.162759	0.999948
YEL002C	4548.37	-0.456317	0.4324	-1.05531	0.291283	0.999948
YOL057W	2242.18	-0.456187	0.33292	-1.37026	0.170606	0.999948
YBR220C	892.213	-0.456105	0.472985	-0.964311	0.33489	0.999948
YDR231C	349.34	-0.455253	0.396664	-1.1477	0.25109	0.999948
YOR149C	901.547	-0.454646	0.564745	-0.805047	0.420793	0.999948
YLR083C	3819.7	-0.454543	0.794425	-0.572166	0.567209	0.999948
YDR276C	34153.5	-0.454303	0.701338	-0.647766	0.517136	0.999948
YHR203C	10896	-0.454047	0.335268	-1.35428	0.175647	0.999948
YPL131W	40062.6	-0.453958	0.345806	-1.31275	0.189266	0.999948
YMR291W	1324.37	-0.453738	0.534635	-0.848687	0.396056	0.999948
YGL068W	620.938	-0.453168	0.363431	-1.24692	0.212429	0.999948
YEL032W	1150.85	-0.453072	0.380858	-1.18961	0.234201	0.999948
YDR337W	778.501	-0.452914	0.545255	-0.830648	0.406173	0.999948
YHR016C	1065.71	-0.451698	0.392285	-1.15145	0.249545	0.999948
YBR086C	4684.9	-0.451597	0.500013	-0.903172	0.366435	0.999948
YDR508C	4884.99	-0.451322	0.638495	-0.706852	0.479658	0.999948
YNL037C	18163.6	-0.450834	0.482977	-0.933447	0.350589	0.999948
YMR006C	1305.67	-0.450784	0.766685	-0.587965	0.556556	0.999948
YOR259C	3071.93	-0.449873	0.562522	-0.799744	0.423859	0.999948
YPL154C	18266.5	-0.448979	0.550192	-0.816041	0.414476	0.999948
YGR021W	426.865	-0.448937	0.565743	-0.793536	0.427466	0.999948
YER043C	22936.8	-0.448756	0.408379	-1.09887	0.271824	0.999948
YMR024W	2344.98	-0.44842	0.313501	-1.43036	0.152613	0.999948
YPR195C	45.6874	-0.448078	0.585904	-0.764763	0.444413	0.999948
YOR096W	15057.8	-0.44747	0.417632	-1.07145	0.283968	0.999948
YDL029W	4511.04	-0.447344	0.309047	-1.4475	0.147758	0.999948
YDR509W	4.90416	-0.447047	1.42435	-0.313861	0.753626	0.999948
YIL133C	13402	-0.446981	0.423529	-1.05537	0.291255	0.999948
YCR003W	463.094	-0.446764	0.599612	-0.745088	0.456219	0.999948
YJR045C	24915.6	-0.446651	0.442055	-1.0104	0.312305	0.999948
YLR075W	16181.2	-0.445636	0.373347	-1.19362	0.232625	0.999948
YFL044C	856.475	-0.445617	0.324961	-1.37129	0.170284	0.999948
YML085C	6497.48	-0.444936	0.415907	-1.0698	0.284712	0.999948
YBR141C	270.696	-0.444911	0.348804	-1.27553	0.202122	0.999948
YGL043W	595.59	-0.444396	0.348695	-1.27446	0.202502	0.999948
YDR025W	10776.1	-0.444012	0.402238	-1.10385	0.269656	0.999948
YGL123W	31259.6	-0.443372	0.496743	-0.892557	0.372094	0.999948
YLR045C	537.706	-0.443191	0.415625	-1.06632	0.286278	0.999948
YGR034W	12936	-0.44263	0.465935	-0.949982	0.342122	0.999948
YMR143W	14097.4	-0.442145	0.347624	-1.27191	0.203406	0.999948
YDR233C	16000.8	-0.441692	0.456396	-0.967783	0.333153	0.999948
YNL178W	24603.2	-0.441334	0.338983	-1.30194	0.192938	0.999948
YGL129C	1321.48	-0.440542	0.350325	-1.25752	0.208564	0.999948
YDL067C	1832.17	-0.440407	0.418231	-1.05302	0.292331	0.999948
YPL183W-A	895.401	-0.439493	0.418794	-1.04943	0.293982	0.999948
YIL060W	4.40481	-0.439038	1.2394	-0.354234	0.723164	0.999948
YBR077C	639.248	-0.438695	0.276336	-1.58754	0.11239	0.999948
YHR021W-A	39.3195	-0.438665	0.750812	-0.584254	0.55905	0.999948
YMR055C	499.235	-0.438476	0.456809	-0.959867	0.337122	0.999948
YPR002W	238.809	-0.438401	0.567947	-0.771905	0.440171	0.999948
YNL101W	1477.75	-0.438377	0.454668	-0.964169	0.334961	0.999948
YPL260W	1738.84	-0.438136	0.545924	-0.802558	0.42223	0.999948
YOR286W	1316.66	-0.438128	0.359223	-1.21965	0.222596	0.999948
YJL166W	2886.06	-0.437823	0.502829	-0.870719	0.383908	0.999948
YLR043C	3307.65	-0.437268	0.35779	-1.22214	0.221656	0.999948
YJL131C	298.671	-0.436691	0.426311	-1.02435	0.305671	0.999948
YLR208W	3073.47	-0.43668	0.294658	-1.48199	0.138342	0.999948
YIL086C	31.3371	-0.435728	0.494309	-0.88149	0.378052	0.999948
YBR159W	2395.03	-0.43568	0.330374	-1.31875	0.187254	0.999948
YNL170W	40.7165	-0.435641	0.456582	-0.954136	0.340015	0.999948
YCR084C	6674.78	-0.433903	0.551807	-0.786331	0.431674	0.999948
YNL315C	1291.88	-0.4334	0.512405	-0.845815	0.397656	0.999948
YHR133C	1466.68	-0.433042	0.465128	-0.931016	0.351845	0.999948
YOR217W	726.907	-0.432238	0.285131	-1.51593	0.129538	0.999948
YPR010C-A	898.268	-0.432194	0.557846	-0.774755	0.438485	0.999948
YBL037W	802.684	-0.431773	0.277843	-1.55402	0.12018	0.999948
YJR130C	957.917	-0.431577	0.422139	-1.02236	0.306612	0.999948
YFR044C	9672.98	-0.431425	0.553901	-0.778885	0.436047	0.999948
YBR049C	931.721	-0.43139	0.319422	-1.35053	0.176845	0.999948
YPL244C	998.98	-0.431278	0.463416	-0.93065	0.352035	0.999948
YDR256C	544.06	-0.431262	0.455056	-0.94771	0.343277	0.999948
YFR042W	536.507	-0.431043	0.519736	-0.82935	0.406906	0.999948
YJL103C	603.583	-0.430904	0.365285	-1.17964	0.238144	0.999948
YNR021W	3948.08	-0.429971	0.427652	-1.00542	0.314694	0.999948
YOR122C	7684.18	-0.428302	0.364114	-1.17628	0.239481	0.999948
YPL111W	2726	-0.427625	0.428043	-0.999023	0.317783	0.999948
YEL054C	2833	-0.427412	0.535621	-0.797974	0.424885	0.999948
YBR092C	70.0331	-0.427171	0.376248	-1.13534	0.256231	0.999948
YOL069W	236.036	-0.426655	0.279171	-1.5283	0.126439	0.999948
YDR459C	636.267	-0.42658	0.43165	-0.988255	0.323028	0.999948
YLR076C	285.322	-0.426203	0.430028	-0.991105	0.321634	0.999948
YPR024W	2804.74	-0.426143	0.350835	-1.21465	0.224498	0.999948
YGR119C	1125.51	-0.425964	0.303911	-1.40161	0.161033	0.999948
YOR029W	7.39728	-0.42587	1.08947	-0.390897	0.695873	0.999948
YGR216C	830.636	-0.425808	0.585766	-0.726926	0.467271	0.999948
YHR056C	434.683	-0.425468	0.343485	-1.23868	0.215464	0.999948
YLR266C	688.395	-0.425217	0.313322	-1.35713	0.174741	0.999948
YIL073C	596.642	-0.425019	0.370882	-1.14597	0.251808	0.999948
YNL109W	12.2824	-0.424987	0.771465	-0.550883	0.581714	0.999948
YLR197W	4108.95	-0.424435	0.291604	-1.45552	0.145525	0.999948
YNR037C	788.212	-0.424231	0.48224	-0.879709	0.379017	0.999948
YHL005C	78.5009	-0.424107	0.485684	-0.873217	0.382545	0.999948
YGR205W	511.295	-0.424076	0.405211	-1.04656	0.295304	0.999948
YPL148C	272.965	-0.423613	0.309057	-1.37066	0.170481	0.999948
YBL029C-A	815.157	-0.42285	0.552889	-0.764801	0.44439	0.999948
YPL103C	680.472	-0.422812	0.288851	-1.46378	0.143255	0.999948
YJR008W	958.967	-0.421896	0.634636	-0.664785	0.506188	0.999948
YKL194C	681.399	-0.421866	0.355794	-1.1857	0.23574	0.999948
YPL182C	28.1185	-0.421801	0.584367	-0.721808	0.470412	0.999948
YDR306C	2671.48	-0.420926	0.286571	-1.46884	0.141876	0.999948
YPR066W	309.325	-0.420246	0.323262	-1.30002	0.193595	0.999948
YJR135W-A	853.489	-0.418674	0.449273	-0.931893	0.351392	0.999948
YNL284C	1389.84	-0.418565	0.349043	-1.19918	0.230459	0.999948
YGL258W-A	41.1399	-0.418302	0.577509	-0.724321	0.468868	0.999948
YOR083W	118.234	-0.418069	0.54965	-0.760611	0.446889	0.999948
YDL194W	884.182	-0.417857	0.407847	-1.02454	0.305579	0.999948
YGR146C-A	23.8422	-0.417724	0.64724	-0.645393	0.518672	0.999948
YPL015C	2692.98	-0.417142	0.478729	-0.871353	0.383562	0.999948
YDL178W	1759.8	-0.41634	0.325098	-1.28066	0.200314	0.999948
YOR288C	1197.97	-0.416097	0.308194	-1.35011	0.176979	0.999948
YFR036W-A	14.759	-0.416027	0.755933	-0.550348	0.582081	0.999948
YFL052W	423.59	-0.415824	0.639278	-0.650459	0.515396	0.999948
YOR268C	28.7741	-0.415765	0.762746	-0.545089	0.585692	0.999948
YLR316C	371.965	-0.415722	0.355521	-1.16933	0.24227	0.999948
YAR019C	573.319	-0.41553	0.340858	-1.21907	0.222818	0.999948
YDL171C	3866.01	-0.415501	0.443256	-0.937383	0.348562	0.999948
YMR230W-A	6.15225	-0.41497	1.08512	-0.38242	0.70215	0.999948
YER090W	2899.85	-0.413662	0.383604	-1.07836	0.280874	0.999948
YHR190W	6631.72	-0.41313	0.280577	-1.47243	0.140904	0.999948
YDR368W	2164	-0.413103	0.274881	-1.50285	0.132879	0.999948
YBL012C	22.6243	-0.41275	0.610701	-0.675863	0.499127	0.999948
YMR035W	551.45	-0.41197	0.338655	-1.21649	0.223799	0.999948
YNL100W	1006.36	-0.411901	0.457327	-0.90067	0.367764	0.999948
YBR168W	268.741	-0.411761	0.460062	-0.895012	0.370781	0.999948
YLR363C	356.47	-0.411181	0.288264	-1.42641	0.153751	0.999948
YFR031C-A	15104.4	-0.410809	0.444109	-0.925018	0.354957	0.999948
YPR170W-B	210.734	-0.410727	0.424366	-0.967859	0.333115	0.999948
YOR293W	9440.7	-0.41067	0.46314	-0.886708	0.375236	0.999948
YCL050C	2647.8	-0.410421	0.3531	-1.16234	0.245099	0.999948
YFL060C	1.57544	-0.41041	2.0495	-0.200249	0.841286	0.999948
YER009W	4818.26	-0.410327	0.406145	-1.0103	0.312353	0.999948
YBR072C-A	2.00419	-0.410206	1.82736	-0.22448	0.822383	0.999948
YDL185W	13258.9	-0.410173	0.416995	-0.98364	0.325293	0.999948
YPR150W	11.0874	-0.409413	1.09753	-0.373031	0.709125	0.999948
YEL014C	68.7354	-0.409365	0.404253	-1.01265	0.31123	0.999948
YJL052W	50050	-0.409333	0.45671	-0.896264	0.370112	0.999948
YLL014W	1010.87	-0.408775	0.316542	-1.29138	0.196574	0.999948
YKL207W	2717.33	-0.408119	0.511871	-0.797308	0.425272	0.999948
YKL218C	1529.16	-0.40796	0.486028	-0.839374	0.401259	0.999948
YDR347W	2297.71	-0.407323	0.322944	-1.26128	0.207208	0.999948
YDR531W	1146.23	-0.406959	0.358199	-1.13613	0.255904	0.999948
YIL145C	1915.1	-0.406751	0.316197	-1.28638	0.198309	0.999948
YGR157W	3321.77	-0.406523	0.533694	-0.761716	0.44623	0.999948
YDL228C	15.1971	-0.406351	1.08953	-0.372959	0.709179	0.999948
YJL074C	395.19	-0.406281	0.541535	-0.75024	0.45311	0.999948
YDR029W	70.0115	-0.40601	0.50396	-0.805639	0.420451	0.999948
YNL071W	9330.31	-0.405684	0.387522	-1.04687	0.295161	0.999948
YMR186W	22437.5	-0.405642	0.392593	-1.03324	0.301494	0.999948
YDR102C	17.0267	-0.404793	0.663581	-0.610014	0.541853	0.999948
YPL090C	5592.88	-0.404676	0.333055	-1.21504	0.22435	0.999948
YIL050W	597.515	-0.404495	0.37652	-1.0743	0.282689	0.999948
YPL241C	211.54	-0.404418	0.337745	-1.1974	0.231149	0.999948
YOL086W-A	332.606	-0.404179	0.375169	-1.07733	0.281335	0.999948
YPL229W	727.102	-0.404005	0.328127	-1.23125	0.21823	0.999948
YJR077C	11586	-0.403026	0.595447	-0.676847	0.498503	0.999948
YJL151C	4075.53	-0.402921	0.504887	-0.798042	0.424846	0.999948
YKR088C	1597.64	-0.402706	0.444677	-0.905615	0.36514	0.999948
YOL065C	391.929	-0.402677	0.257422	-1.56427	0.117755	0.999948
YLR359W	4703.66	-0.402495	0.362436	-1.11053	0.266773	0.999948
YPL092W	736.759	-0.402394	0.568637	-0.707647	0.479165	0.999948
YAR033W	104.857	-0.402365	0.40828	-0.985513	0.324372	0.999948
YER158W-A	12.5817	-0.401918	0.798648	-0.503248	0.61479	0.999948
YBR221C	8587.57	-0.401393	0.443741	-0.904564	0.365696	0.999948
YDR470C	815.88	-0.400293	0.2644	-1.51397	0.130034	0.999948
YLR340W	32342.5	-0.400043	0.559858	-0.714544	0.474891	0.999948
YBL072C	7056.98	-0.399738	0.430053	-0.929507	0.352626	0.999948
YDL148C	691.74	-0.399307	0.488517	-0.817386	0.413708	0.999948
YJL043W	24.4233	-0.399024	0.726135	-0.549518	0.58265	0.999948
YDR115W	833.65	-0.398903	0.433234	-0.920756	0.357178	0.999948
YGR009C	850.103	-0.398784	0.496487	-0.803211	0.421853	0.999948
YFR006W	3128.85	-0.398372	0.283551	-1.40494	0.16004	0.999948
YKL112W	525.617	-0.397839	0.457235	-0.870099	0.384246	0.999948
YDR084C	1298.71	-0.397686	0.504564	-0.788177	0.430593	0.999948
YHL018W	63.3451	-0.397098	0.537884	-0.738259	0.460357	0.999948
YNL145W	100.629	-0.396797	0.830679	-0.477677	0.63288	0.999948
YGR228W	9.00603	-0.396778	0.818867	-0.484546	0.627999	0.999948
YOR312C	10935.3	-0.396287	0.432217	-0.916871	0.35921	0.999948
YLR441C	16016	-0.396012	0.440477	-0.899051	0.368625	0.999948
YJL180C	534.29	-0.395873	0.30148	-1.3131	0.189149	0.999948
YDL061C	9276.82	-0.395747	0.488388	-0.810313	0.41776	0.999948
YKL051W	3531.53	-0.39571	0.668187	-0.592214	0.553707	0.999948
YJL034W	19370.4	-0.395415	0.467168	-0.846409	0.397325	0.999948
YLR133W	578.384	-0.395295	0.331618	-1.19202	0.233253	0.999948
YGR084C	767.385	-0.395251	0.558711	-0.707435	0.479296	0.999948
YOR179C	192.178	-0.395009	0.557574	-0.708442	0.478671	0.999948
YNL121C	2705.37	-0.394892	0.398735	-0.990363	0.321997	0.999948
YGL200C	6206.16	-0.394837	0.473449	-0.833959	0.404304	0.999948
YLR191W	328.891	-0.394692	0.366914	-1.07571	0.282059	0.999948
YOR371C	652.937	-0.394593	0.342154	-1.15326	0.248803	0.999948
YLR350W	7114.9	-0.39455	0.520119	-0.758576	0.448106	0.999948
YGR227W	1067.92	-0.394491	0.638909	-0.617446	0.536941	0.999948
YDR307W	2954.84	-0.394423	0.520172	-0.758256	0.448298	0.999948
YER174C	734.337	-0.394222	0.420629	-0.93722	0.348645	0.999948
YEL033W	2320.26	-0.393911	0.484562	-0.812921	0.416264	0.999948
YMR247W-A	33.8968	-0.393604	0.529401	-0.743489	0.457186	0.999948
YPR096C	17.3629	-0.393514	0.626484	-0.62813	0.529919	0.999948
YML126C	9808.11	-0.393234	0.459923	-0.855001	0.392551	0.999948
YJL214W	77.446	-0.393154	0.500446	-0.785608	0.432097	0.999948
YMR133W	287.099	-0.393139	0.616646	-0.637545	0.52377	0.999948
YBL013W	94.0967	-0.39308	0.510891	-0.769401	0.441655	0.999948
YGR204W	9984.55	-0.393076	0.44514	-0.88304	0.377214	0.999948
YAL016W	3465.16	-0.393052	0.293171	-1.34069	0.180021	0.999948
YBL100W-C	6.93551	-0.392185	0.844843	-0.464211	0.642497	0.999948
YKR082W	1027.72	-0.391956	0.316028	-1.24025	0.214881	0.999948
YLR113W	5230.98	-0.391723	0.292779	-1.33795	0.180913	0.999948
YLR388W	3713.28	-0.390987	0.413082	-0.946512	0.343888	0.999948
YDL004W	2618.44	-0.390798	0.396212	-0.986335	0.323969	0.999948
YGR137W	416.217	-0.390427	0.399959	-0.976165	0.328983	0.999948
YHR141C	7093.56	-0.390173	0.425482	-0.917015	0.359135	0.999948
YML047W-A	4.65159	-0.390149	1.41488	-0.275747	0.782743	0.999948
YIL029C	125.691	-0.388913	0.332106	-1.17105	0.241579	0.999948
YIL076W	1424.97	-0.38889	0.468568	-0.829954	0.406565	0.999948
YDR258C	2340.31	-0.388884	0.626591	-0.620634	0.53484	0.999948
YPL132W	460.807	-0.388532	0.435944	-0.891243	0.372799	0.999948
YNL056W	584.84	-0.388406	0.363868	-1.06744	0.285775	0.999948
YNL019C	34.8621	-0.387848	0.578604	-0.670317	0.502656	0.999948
YGR253C	2686.09	-0.387694	0.484878	-0.799571	0.423959	0.999948
YDR319C	1580.02	-0.387687	0.387806	-0.999694	0.317459	0.999948
YHR177W	483.308	-0.387654	0.430522	-0.900429	0.367892	0.999948
YDL125C	6337.05	-0.385739	0.353498	-1.0912	0.275183	0.999948
YAL061W	2198.35	-0.385573	0.610084	-0.632001	0.527386	0.999948
YPR058W	671.455	-0.385153	0.327644	-1.17552	0.239785	0.999948
YDR500C	7782.1	-0.384917	0.374924	-1.02665	0.304584	0.999948
YNL249C	445.511	-0.38488	0.262161	-1.46811	0.142076	0.999948
YGR012W	690.325	-0.384641	0.383197	-1.00377	0.31549	0.999948
YDL248W	1346.06	-0.384464	0.428447	-0.897342	0.369536	0.999948
YPL199C	428.889	-0.383904	0.517107	-0.742408	0.45784	0.999948
YKL006W	10342.6	-0.383464	0.518362	-0.739762	0.459444	0.999948
YJL059W	507.449	-0.383292	0.555897	-0.689501	0.490508	0.999948
YPL234C	3422.32	-0.382779	0.589932	-0.648853	0.516433	0.999948
YNL148C	250.535	-0.382677	0.301784	-1.26805	0.204781	0.999948
YGL201C	876.835	-0.382427	0.264299	-1.44695	0.147911	0.999948
YOL096C	464.304	-0.382414	0.421261	-0.907785	0.363992	0.999948
YLR329W	142.929	-0.381586	0.493233	-0.773641	0.439143	0.999948
YML104C	748.338	-0.381577	0.348848	-1.09382	0.274034	0.999948
YDR220C	12.139	-0.381534	0.717243	-0.531946	0.594763	0.999948
YOR013W	58.7742	-0.381061	0.438935	-0.86815	0.385312	0.999948
YPL134C	1467.05	-0.380712	0.478088	-0.796322	0.425845	0.999948
YOR266W	405.641	-0.380574	0.323823	-1.17525	0.239893	0.999948
YGR101W	1332.83	-0.380411	0.489421	-0.777267	0.437001	0.999948
YER076C	255.408	-0.380081	0.41276	-0.920828	0.35714	0.999948
YLR447C	4602.22	-0.379579	0.322518	-1.17692	0.239226	0.999948
YLR049C	673.087	-0.379397	0.433807	-0.874575	0.381805	0.999948
YDL090C	504.312	-0.379198	0.268908	-1.41014	0.158498	0.999948
YOR055W	7.12072	-0.379134	1.03299	-0.367025	0.7136	0.999948
YOR356W	1284.9	-0.379068	0.33688	-1.12523	0.260492	0.999948
YBR189W	18245.4	-0.37906	0.401573	-0.943937	0.345202	0.999948
YNL216W	1241.83	-0.378799	0.279593	-1.35482	0.175474	0.999948
YGR086C	16143.1	-0.378418	0.284206	-1.33149	0.183027	0.999948
YJR006W	581.744	-0.378283	0.306675	-1.2335	0.21739	0.999948
YNL168C	793.789	-0.378261	0.348753	-1.08461	0.278094	0.999948
YCR031C	28252.3	-0.37796	0.510737	-0.74003	0.459282	0.999948
YBR127C	9565.58	-0.377949	0.346761	-1.08994	0.275739	0.999948
YNL302C	10959.3	-0.377924	0.34745	-1.08771	0.276724	0.999948
YFR005C	655.683	-0.377839	0.278455	-1.35691	0.174809	0.999948
YDR073W	480.039	-0.37755	0.391393	-0.964632	0.334729	0.999948
YPL251W	8.20896	-0.377492	0.904456	-0.417369	0.676409	0.999948
YHR090C	325.601	-0.376876	0.551322	-0.683585	0.494237	0.999948
YKL068W-A	207.908	-0.376869	0.487697	-0.772751	0.43967	0.999948
YLR439W	1547.49	-0.3766	0.327088	-1.15137	0.24958	0.999948
YPL252C	492.866	-0.376411	0.36001	-1.04556	0.295766	0.999948
YLR203C	3018.82	-0.376015	0.378498	-0.99344	0.320495	0.999948
YML127W	1448.62	-0.375914	0.293958	-1.2788	0.200966	0.999948
YCR044C	1403.23	-0.375897	0.707288	-0.531462	0.595098	0.999948
YHR116W	321.044	-0.375202	0.441683	-0.849482	0.395613	0.999948
YNR064C	551.013	-0.374989	0.364065	-1.03	0.303008	0.999948
YGR204C-A	45.2655	-0.374971	0.526429	-0.712291	0.476285	0.999948
YBR179C	815.624	-0.374628	0.414846	-0.903052	0.366499	0.999948
YDR112W	20.629	-0.37453	0.697312	-0.537105	0.591195	0.999948
YDR169C-A	20.5626	-0.374437	0.691298	-0.541643	0.588064	0.999948
YER134C	301.851	-0.374397	0.320715	-1.16738	0.243056	0.999948
YIL087C	690.655	-0.37439	0.487212	-0.768432	0.442231	0.999948
YGR132C	3278.73	-0.374378	0.325929	-1.14865	0.250701	0.999948
YGR155W	12175.1	-0.374186	0.353585	-1.05826	0.289935	0.999948
YOR130C	574.352	-0.373127	0.317471	-1.17531	0.239871	0.999948
YJR123W	54505.1	-0.372705	0.489297	-0.761714	0.446231	0.999948
YDL185C-A	115.301	-0.372567	0.49623	-0.750794	0.452777	0.999948
YJL167W	7578.86	-0.372207	0.304217	-1.22349	0.221144	0.999948
YGL235W	0.936095	-0.372189	2.29123	-0.162441	0.870958	0.999948
YBL007C	3668.35	-0.372108	0.324631	-1.14625	0.251692	0.999948
YOR164C	896.384	-0.372097	0.400167	-0.929856	0.352446	0.999948
YDR254W	473.991	-0.371975	0.43184	-0.861371	0.389034	0.999948
YBL087C	6832.45	-0.371047	0.393106	-0.943885	0.345228	0.999948
YPR021C	639.886	-0.370923	0.335161	-1.1067	0.268422	0.999948
YDL205C	776.389	-0.370775	0.645503	-0.574397	0.565699	0.999948
YOL013W-A	34.5541	-0.370332	0.868514	-0.426398	0.669818	0.999948
YML056C	7527.29	-0.370322	0.63012	-0.587701	0.556733	0.999948
YGR229C	1322.68	-0.370302	0.287761	-1.28684	0.19815	0.999948
YCR067C	2541.87	-0.370243	0.47198	-0.784445	0.432779	0.999948
YHR181W	925.191	-0.369433	0.55051	-0.671074	0.502173	0.999948
YGL230C	33.3938	-0.3694	0.547206	-0.675066	0.499634	0.999948
YEL069C	30.2277	-0.369163	0.590265	-0.625418	0.531697	0.999948
YGL208W	653.05	-0.368884	0.328649	-1.12243	0.261682	0.999948
YHR139C-A	56.54	-0.368868	0.683143	-0.539957	0.589226	0.999948
YJR070C	3149.66	-0.368744	0.489895	-0.752701	0.451629	0.999948
YDR175C	1147.58	-0.368419	0.483487	-0.762006	0.446057	0.999948
YJR105W	6734.84	-0.368244	0.613312	-0.600419	0.548227	0.999948
YJL039C	1842.76	-0.36821	0.237406	-1.55097	0.120908	0.999948
YDR124W	180.816	-0.368175	0.351958	-1.04608	0.295526	0.999948
YPR053C	126.625	-0.367961	0.788021	-0.466943	0.640541	0.999948
YER117W	11896.5	-0.367822	0.434197	-0.847132	0.396921	0.999948
YDL054C	1186.98	-0.367393	0.603157	-0.609117	0.542447	0.999948
YKL182W	23739.4	-0.367315	0.490538	-0.7488	0.453978	0.999948
YNL115C	1478.97	-0.366376	0.436428	-0.839488	0.401196	0.999948
YGR260W	2441.29	-0.365091	0.515343	-0.708441	0.478671	0.999948
YNL159C	702.757	-0.365048	0.358449	-1.01841	0.308483	0.999948
YML024W	11071.7	-0.364593	0.425057	-0.85775	0.391031	0.999948
YOL061W	4553.1	-0.364229	0.471752	-0.772078	0.440068	0.999948
YLR450W	1733.85	-0.364109	0.588148	-0.619078	0.535865	0.999948
YNL280C	2379.14	-0.364071	0.445571	-0.817089	0.413878	0.999948
YJR122W	577.581	-0.363988	0.313103	-1.16252	0.245025	0.999948
YDL102W	596.666	-0.363899	0.307285	-1.18424	0.236319	0.999948
YGR075C	357.487	-0.363796	0.292449	-1.24396	0.213514	0.999948
YDR090C	685.394	-0.36379	0.513475	-0.708485	0.478644	0.999948
YHR019C	14042.8	-0.36324	0.437254	-0.83073	0.406126	0.999948
YER178W	12020.3	-0.363168	0.435292	-0.83431	0.404106	0.999948
YGR211W	3275.84	-0.36287	0.438543	-0.827446	0.407984	0.999948
YDL097C	3686.51	-0.362668	0.454009	-0.798812	0.424399	0.999948
YDR404C	1255.77	-0.362632	0.625644	-0.579613	0.562176	0.999948
YGR047C	316.254	-0.362499	0.292529	-1.23919	0.215276	0.999948
YHR080C	757.394	-0.362012	0.418624	-0.864765	0.387168	0.999948
YLR241W	2415.7	-0.361976	0.4261	-0.84951	0.395598	0.999948
YGR065C	670.308	-0.361881	0.491886	-0.735701	0.461913	0.999948
YDR130C	258.77	-0.361465	0.51844	-0.697217	0.485667	0.999948
YPL210C	1492.22	-0.361285	0.443007	-0.815529	0.41477	0.999948
YHR123W	1080.45	-0.361157	0.646017	-0.559052	0.576126	0.999948
YJL002C	4959.73	-0.3611	0.569588	-0.633966	0.526103	0.999948
YBR191W	12838.3	-0.360917	0.419038	-0.861299	0.389073	0.999948
YLR124W	38.109	-0.36079	0.495429	-0.728236	0.466469	0.999948
YDL007W	3331.33	-0.360315	0.475925	-0.757083	0.449	0.999948
YHR072W	2613.21	-0.360104	0.253899	-1.4183	0.156104	0.999948
YBL102W	1369.58	-0.360097	0.438705	-0.820816	0.411751	0.999948
YFR017C	1677.47	-0.359814	0.685893	-0.524593	0.599866	0.999948
YLL006W	569.011	-0.359742	0.381569	-0.942796	0.345785	0.999948
YLR149C-A	134.869	-0.359235	0.336971	-1.06607	0.286392	0.999948
YFL039C	63097.4	-0.359205	0.583616	-0.615482	0.538237	0.999948
YLR253W	1220	-0.359008	0.32626	-1.10037	0.27117	0.999948
YFL016C	2869.68	-0.358889	0.488391	-0.73484	0.462437	0.999948
YNL166C	500.327	-0.358693	0.50213	-0.714343	0.475015	0.999948
YLL018C	9528.82	-0.358353	0.357731	-1.00174	0.316469	0.999948
YHL026C	305.554	-0.35822	0.327856	-1.09261	0.274564	0.999948
YOR302W	391.359	-0.357948	0.570857	-0.627036	0.530636	0.999948
YGL048C	3506.83	-0.35729	0.405843	-0.880364	0.378662	0.999948
YAL054C	1144.84	-0.35707	0.621942	-0.574122	0.565885	0.999948
YGR266W	927.547	-0.356931	0.270881	-1.31767	0.187615	0.999948
YML036W	427.146	-0.356559	0.283543	-1.25751	0.208568	0.999948
YLR438W	1514.35	-0.356547	0.660022	-0.540205	0.589056	0.999948
YJR044C	1518.21	-0.356491	0.467555	-0.762458	0.445787	0.999948
YGL101W	568.771	-0.35603	0.388186	-0.917165	0.359056	0.999948
YEL026W	2959.2	-0.355926	0.752283	-0.473129	0.636121	0.999948
YNL008C	1507.4	-0.355844	0.327737	-1.08576	0.277584	0.999948
YFR057W	6.19025	-0.355785	2.04067	-0.174347	0.861593	0.999948
YDR317W	270.239	-0.355721	0.407621	-0.872675	0.38284	0.999948
YGR182C	864.759	-0.355456	0.39323	-0.90394	0.366027	0.999948
YGL253W	41708.3	-0.355394	0.389637	-0.912116	0.361708	0.999948
YDR493W	393.552	-0.35417	0.454413	-0.779402	0.435743	0.999948
YOR293C-A	8.13295	-0.354151	1.06893	-0.331313	0.740408	0.999948
YDR452W	2337.62	-0.353955	0.338342	-1.04614	0.295495	0.999948
YDR216W	4610.15	-0.353242	0.38722	-0.912251	0.361637	0.999948
YBL047C	5526.95	-0.353054	0.451812	-0.781419	0.434556	0.999948
YBR120C	381.462	-0.3529	0.621933	-0.567424	0.570426	0.999948
YDR435C	993.246	-0.352784	0.360943	-0.977394	0.328374	0.999948
YDR148C	3409.66	-0.352642	0.331227	-1.06465	0.287032	0.999948
YLR134W	478.096	-0.352046	0.424388	-0.829539	0.406799	0.999948
YLR445W	8.18985	-0.352007	0.968525	-0.363446	0.716271	0.999948
YLR261C	2.10695	-0.351156	1.78518	-0.196706	0.844058	0.999948
YCL057C-A	1880.73	-0.350158	0.565978	-0.618677	0.536129	0.999948
YDL184C	5155.62	-0.349469	0.504932	-0.692111	0.488868	0.999948
YOR141C	893.803	-0.349343	0.414714	-0.84237	0.399581	0.999948
YPR124W	1109.56	-0.349267	0.553007	-0.631578	0.527663	0.999948
YBL050W	1252.12	-0.348982	0.423784	-0.823491	0.410229	0.999948
YPR140W	492.137	-0.348951	0.357399	-0.976363	0.328885	0.999948
YBR031W	21473.1	-0.348878	0.532074	-0.655694	0.512021	0.999948
YPL186C	312.61	-0.348634	0.776719	-0.448855	0.653536	0.999948
YDL016C	362.457	-0.348145	0.567352	-0.613631	0.539459	0.999948
YPL143W	818.243	-0.347842	0.497018	-0.699858	0.484016	0.999948
YLR245C	227.022	-0.347587	0.364664	-0.953169	0.340505	0.999948
YER067C-A	13.4521	-0.347236	1.01796	-0.341108	0.733023	0.999948
YHL050C	6.95103	-0.347226	1.10169	-0.315177	0.752628	0.999948
YOR060C	223.738	-0.347042	0.409753	-0.846954	0.397021	0.999948
YIL102C-A	222.849	-0.346133	0.423226	-0.817845	0.413446	0.999948
YML031C-A	0.585396	-0.346129	2.92415	-0.118369	0.905775	0.999948
YGR289C	731.586	-0.345899	0.521202	-0.663656	0.506911	0.999948
YHR024C	2460.1	-0.34566	0.270029	-1.28009	0.200515	0.999948
YNL156C	1675.35	-0.345654	0.242305	-1.42652	0.153717	0.999948
YMR110C	2594.64	-0.345428	0.413218	-0.835947	0.403185	0.999948
YMR061W	977.167	-0.345262	0.482991	-0.714841	0.474708	0.999948
YHR041C	1150.63	-0.344731	0.66767	-0.51632	0.605631	0.999948
YHR011W	408.643	-0.343323	0.375898	-0.913341	0.361063	0.999948
YBR036C	10326.7	-0.343298	0.535125	-0.641529	0.521179	0.999948
YCL057W	3211	-0.343276	0.393874	-0.871537	0.383461	0.999948
YPL158C	566.402	-0.343013	0.447631	-0.766285	0.443506	0.999948
YIL156W-B	339.802	-0.34288	0.459367	-0.74642	0.455414	0.999948
YNL146W	62.4318	-0.341683	0.474191	-0.72056	0.47118	0.999948
YNL009W	256.709	-0.341262	0.63549	-0.537005	0.591264	0.999948
YPL010W	2610.89	-0.340734	0.311469	-1.09396	0.273973	0.999948
YDL096C	11.3009	-0.340383	1.18468	-0.287321	0.773867	0.999948
YER179W	101.631	-0.340277	0.441185	-0.77128	0.440541	0.999948
YDL130W	20153.4	-0.339596	0.690335	-0.49193	0.622769	0.999948
YKR015C	335.713	-0.339485	0.711328	-0.477255	0.63318	0.999948
YBR074W	1076.04	-0.339375	0.431463	-0.786567	0.431535	0.999948
YDL165W	627.248	-0.339325	0.371995	-0.912176	0.361676	0.999948
YDL055C	30608.4	-0.339262	0.472686	-0.717733	0.472922	0.999948
YJR009C	116364	-0.339111	0.525069	-0.645842	0.518382	0.999948
YBR029C	2053.79	-0.338796	0.58217	-0.581955	0.560597	0.999948
YLR008C	972.942	-0.338751	0.373773	-0.9063	0.364777	0.999948
YPL079W	9141.26	-0.3383	0.44682	-0.757128	0.448973	0.999948
YPL076W	418.222	-0.33808	0.515863	-0.655367	0.512232	0.999948
YPR138C	743.723	-0.33807	0.750952	-0.450188	0.652575	0.999948
YHL034W-A	34.259	-0.337957	0.602632	-0.560802	0.574932	0.999948
YGR116W	1894.33	-0.337891	0.338397	-0.998505	0.318034	0.999948
YGL257C	1210.89	-0.337528	0.288471	-1.17006	0.241976	0.999948
YAL026C	1068.31	-0.336325	0.283365	-1.1869	0.235268	0.999948
YLR047C	638.177	-0.335963	0.647314	-0.519011	0.603753	0.999948
YHR132W-A	551.415	-0.335935	0.492563	-0.682014	0.49523	0.999948
YER088C-A	203.889	-0.335302	0.580545	-0.577565	0.563558	0.999948
YKL181W	5139.35	-0.335286	0.298496	-1.12325	0.261331	0.999948
YNR016C	12543.5	-0.335158	0.504896	-0.663815	0.506809	0.999948
YDL033C	349.108	-0.334922	0.30409	-1.10139	0.270726	0.999948
YDL199C	601.02	-0.334814	0.419333	-0.798443	0.424614	0.999948
YOR310C	4250.87	-0.334662	0.30614	-1.09317	0.274321	0.999948
YNL048W	3336.31	-0.334443	0.295648	-1.13122	0.257962	0.999948
YER140W	300.839	-0.334222	0.237429	-1.40767	0.159229	0.999948
YOR199W	150.203	-0.333504	0.500465	-0.66639	0.505162	0.999948
YLR367W	4540.58	-0.333432	0.404139	-0.825042	0.409347	0.999948
YGL001C	5634.35	-0.333002	0.318995	-1.04391	0.296528	0.999948
YLR339C	93.0658	-0.332923	0.703282	-0.473384	0.635939	0.999948
YNL049C	3936.9	-0.332884	0.345362	-0.963872	0.33511	0.999948
YGR062C	586.664	-0.332539	0.356748	-0.932141	0.351264	0.999948
YDR247W	2295.4	-0.331971	0.712018	-0.46624	0.641044	0.999948
YDR353W	5407.81	-0.331918	0.372021	-0.892201	0.372285	0.999948
YGL192W	2402.55	-0.331812	0.538284	-0.616426	0.537614	0.999948
YML001W	1407.57	-0.331621	0.338846	-0.978678	0.327739	0.999948
YGR264C	3828.34	-0.331406	0.320083	-1.03538	0.300493	0.999948
YER182W	742.818	-0.330834	0.652059	-0.507368	0.611896	0.999948
YDL142C	515.39	-0.330661	0.301995	-1.09492	0.273552	0.999948
YPL074W	588.499	-0.330606	0.315267	-1.04866	0.294336	0.999948
YOL066C	525.533	-0.330473	0.25786	-1.2816	0.199983	0.999948
YPL173W	795.333	-0.330143	0.5245	-0.629443	0.529059	0.999948
YDL105W	101.222	-0.329879	0.454696	-0.725493	0.46815	0.999948
YKR098C	836.019	-0.329606	0.416334	-0.791688	0.428543	0.999948
YDR096W	1976.75	-0.329152	0.499809	-0.658557	0.510181	0.999948
YDR244W	587.02	-0.3287	0.502198	-0.654522	0.512775	0.999948
YPR034W	921.016	-0.328533	0.240567	-1.36566	0.172045	0.999948
YDR375C	1104.05	-0.328175	0.291707	-1.12502	0.260582	0.999948
YDR411C	2328.02	-0.328035	0.451714	-0.726201	0.467716	0.999948
YJL102W	420.283	-0.328021	0.368768	-0.889505	0.373732	0.999948
YHR026W	4914.88	-0.32791	0.694803	-0.471946	0.636965	0.999948
YJR065C	6421.95	-0.327622	0.372869	-0.878653	0.37959	0.999948
YBR296C-A	3.97737	-0.326986	1.4474	-0.225913	0.821269	0.999948
YML091C	1474.01	-0.326734	0.509189	-0.641676	0.521084	0.999948
YAL021C	3116.14	-0.326024	0.468152	-0.696406	0.486175	0.999948
YPL248C	618.303	-0.325583	0.37177	-0.875766	0.381157	0.999948
YNL336W	1404.28	-0.325369	0.355228	-0.915943	0.359697	0.999948
YDR388W	4788.16	-0.325171	0.340243	-0.955704	0.339222	0.999948
YDR255C	799.205	-0.324875	0.307295	-1.05721	0.290418	0.999948
YAL065C	14.5946	-0.324684	0.602127	-0.539229	0.589729	0.999948
YAL042W	3274.12	-0.323915	0.420786	-0.769786	0.441427	0.999948
YPR196W	222.067	-0.323712	0.320144	-1.01114	0.311948	0.999948
YGL228W	1706.6	-0.3237	0.246904	-1.31103	0.189847	0.999948
YOR345C	1.08959	-0.323546	2.4881	-0.130038	0.896537	0.999948
YHR099W	1555.87	-0.323359	0.264722	-1.2215	0.221895	0.999948
YEL016C	607.393	-0.323026	0.328116	-0.984487	0.324876	0.999948
YKR094C	7825.23	-0.322917	0.45087	-0.716208	0.473863	0.999948
YER095W	2173.89	-0.32277	0.492792	-0.654983	0.512479	0.999948
YPR139C	391.84	-0.322369	0.302813	-1.06458	0.287066	0.999948
YAR071W	28.396	-0.32168	0.608222	-0.528886	0.596884	0.999948
YGR011W	50.7483	-0.321568	0.391677	-0.821004	0.411644	0.999948
YNL096C	4334.07	-0.321544	0.387873	-0.828992	0.407109	0.999948
YBL077W	41.2188	-0.320838	0.60201	-0.532944	0.594072	0.999948
YIL125W	5779.74	-0.320803	0.417303	-0.768752	0.442041	0.999948
YLL025W	82.59	-0.320587	0.344339	-0.931021	0.351843	0.999948
YNL118C	1529.28	-0.320317	0.320388	-0.999777	0.317419	0.999948
YDL137W	5790.07	-0.319395	0.259978	-1.22854	0.219243	0.999948
YIL021W	467.76	-0.319301	0.401792	-0.794693	0.426792	0.999948
YLR123C	27.0854	-0.31918	0.555042	-0.575055	0.565254	0.999948
YML092C	3566.31	-0.318811	0.288451	-1.10525	0.269051	0.999948
YML025C	1249.83	-0.31858	0.386031	-0.825269	0.409219	0.999948
YEL052W	2106.93	-0.318325	0.328874	-0.967925	0.333082	0.999948
YLR381W	647.299	-0.318076	0.369214	-0.861495	0.388966	0.999948
YGR265W	10.841	-0.31802	0.779191	-0.408141	0.68317	0.999948
YDL078C	2254.95	-0.317927	0.351081	-0.905565	0.365166	0.999948
YPL274W	875.332	-0.317903	0.610148	-0.521026	0.602349	0.999948
YMR091C	641.917	-0.317744	0.410306	-0.774408	0.43869	0.999948
YMR079W	2223.39	-0.317707	0.495352	-0.641376	0.521278	0.999948
YDR387C	1664.76	-0.317349	0.580124	-0.547036	0.584354	0.999948
YBL020W	1389.71	-0.317258	0.641374	-0.494653	0.620845	0.999948
YJR112W-A	469.403	-0.317253	0.276427	-1.14769	0.251095	0.999948
YBR213W	137.769	-0.317028	0.338551	-0.936428	0.349053	0.999948
YIL043C	5387.29	-0.316689	0.489393	-0.647106	0.517564	0.999948
YOR133W	3721.8	-0.316531	0.438684	-0.721547	0.470573	0.999948
YOR355W	3228.81	-0.315546	0.608532	-0.518537	0.604084	0.999948
YCL025C	2726.81	-0.31541	0.574672	-0.548852	0.583107	0.999948
YMR242C	12763	-0.315147	0.474677	-0.663918	0.506742	0.999948
YHR045W	970.776	-0.314462	0.43744	-0.718869	0.472222	0.999948
YCR045C	535.889	-0.314312	0.587695	-0.534822	0.592773	0.999948
YML026C	12537.9	-0.314052	0.417697	-0.751867	0.452131	0.999948
YIR037W	3262.28	-0.313968	0.332428	-0.944468	0.344931	0.999948
YMR184W	412.79	-0.313947	0.444575	-0.706173	0.48008	0.999948
YPL155C	584.986	-0.313722	0.239002	-1.31263	0.189307	0.999948
YBR210W	436.39	-0.313581	0.39049	-0.803046	0.421948	0.999948
YER177W	17868.8	-0.31323	0.340278	-0.920513	0.357305	0.999948
YGL171W	552.071	-0.313027	0.48615	-0.64389	0.519647	0.999948
YJL134W	854.633	-0.312762	0.496694	-0.629687	0.528899	0.999948
YGR162W	3708.18	-0.312761	0.335204	-0.933045	0.350797	0.999948
YKL146W	1972.09	-0.312607	0.478849	-0.65283	0.513866	0.999948
YEL073C	147.443	-0.312536	0.484072	-0.64564	0.518512	0.999948
YOR214C	3.07599	-0.312428	1.2888	-0.242418	0.808456	0.999948
YMR193W	573.389	-0.31233	0.643475	-0.48538	0.627407	0.999948
YDR197W	444.821	-0.311724	0.349665	-0.891493	0.372665	0.999948
YDR116C	1274.05	-0.311335	0.408788	-0.761604	0.446296	0.999948
YDL047W	2073.07	-0.311252	0.261102	-1.19207	0.233234	0.999948
YDR408C	1566.33	-0.311223	0.247727	-1.25631	0.209003	0.999948
YGR028W	1540.33	-0.31109	0.358512	-0.867726	0.385544	0.999948
YHL016C	356.592	-0.310972	0.396895	-0.783512	0.433327	0.999948
YLR073C	126.436	-0.310577	0.675772	-0.459588	0.645812	0.999948
YNL111C	1732.46	-0.31054	0.45181	-0.687324	0.491879	0.999948
YDR517W	2017.6	-0.310459	0.408405	-0.760174	0.447151	0.999948
YLR088W	1032.58	-0.310115	0.36303	-0.854241	0.392972	0.999948
YML119W	501.468	-0.309576	0.336881	-0.918948	0.358123	0.999948
YPL118W	1745.47	-0.309563	0.485375	-0.637782	0.523616	0.999948
YLR370C	3169.78	-0.30949	0.341217	-0.907018	0.364397	0.999948
YER037W	1019.45	-0.309343	0.483882	-0.639295	0.522631	0.999948
YDR511W	736.921	-0.309226	0.394321	-0.784198	0.432924	0.999948
YBR216C	774.657	-0.308891	0.290223	-1.06432	0.287182	0.999948
YBR196C	32752.7	-0.308552	0.389052	-0.793087	0.427727	0.999948
YLR141W	439.812	-0.308445	0.507343	-0.607961	0.543213	0.999948
YGL173C	4296.29	-0.308138	0.228779	-1.34688	0.178018	0.999948
YGR149W	1360.24	-0.307962	0.517795	-0.594756	0.552006	0.999948
YGL160W	1795.38	-0.307684	0.402218	-0.764968	0.444291	0.999948
YGR213C	1544.89	-0.307634	0.545311	-0.564144	0.572656	0.999948
YDR304C	11452.4	-0.307613	0.341223	-0.9015	0.367322	0.999948
YDL212W	3093.43	-0.307188	0.45294	-0.678209	0.497639	0.999948
YLL023C	3750.17	-0.307023	0.61999	-0.495207	0.620454	0.999948
YPR184W	2655.03	-0.30669	0.639877	-0.479295	0.631729	0.999948
YNL135C	8151.78	-0.306661	0.412727	-0.743012	0.457474	0.999948
YLR239C	483.3	-0.306495	0.355716	-0.861627	0.388893	0.999948
YJR115W	595.754	-0.30648	0.88679	-0.345606	0.729639	0.999948
YML078W	3683.33	-0.30521	0.388349	-0.785916	0.431916	0.999948
YDR074W	14565.1	-0.305108	0.540845	-0.564132	0.572665	0.999948
YKL013C	2742.01	-0.304775	0.301084	-1.01226	0.311413	0.999948
YDR321W	2382.69	-0.304655	0.569217	-0.535218	0.592499	0.999948
YBR137W	843.76	-0.304265	0.371674	-0.818635	0.412995	0.999948
YGL213C	567.378	-0.303724	0.307777	-0.986831	0.323725	0.999948
YHR215W	35.1021	-0.303365	0.466338	-0.650527	0.515352	0.999948
YGR094W	10966.2	-0.303363	0.209643	-1.44705	0.147884	0.999948
YLR268W	1001.22	-0.302725	0.290301	-1.04279	0.297043	0.999948
YNL021W	577.934	-0.302292	0.22279	-1.35685	0.17483	0.999948
YPL067C	648.683	-0.302233	0.407298	-0.742045	0.45806	0.999948
YER062C	4990.94	-0.301813	0.464282	-0.650064	0.515651	0.999948
YEL040W	4191.2	-0.301001	0.831172	-0.36214	0.717247	0.999948
YIL075C	7215.48	-0.300416	0.359874	-0.83478	0.403841	0.999948
YER010C	748.905	-0.300264	0.358996	-0.836399	0.40293	0.999948
YER074W	8319.68	-0.299266	0.328638	-0.910625	0.362493	0.999948
YMR117C	172.285	-0.299071	0.349123	-0.856636	0.391646	0.999948
YFR039C	1512.34	-0.299041	0.287981	-1.03841	0.299081	0.999948
YCR002C	2112.76	-0.298953	0.30106	-0.993003	0.320709	0.999948
YGL154C	404.893	-0.298465	0.290405	-1.02776	0.304064	0.999948
YDR297W	10897.4	-0.298438	0.686601	-0.434659	0.66381	0.999948
YOR297C	678.637	-0.297736	0.420358	-0.708293	0.478763	0.999948
YGL131C	467.784	-0.297725	0.304375	-0.97815	0.328	0.999948
YIL062C	2553.31	-0.297557	0.412471	-0.721402	0.470662	0.999948
YOL145C	1466.52	-0.297041	0.317293	-0.936171	0.349185	0.999948
YDL160C-A	212.716	-0.296183	0.592606	-0.499798	0.617218	0.999948
YPL009C	1713.06	-0.29613	0.307135	-0.96417	0.334961	0.999948
YGL204C	180.233	-0.29579	0.374615	-0.789584	0.429771	0.999948
YIL131C	396.74	-0.29579	0.375263	-0.78822	0.430568	0.999948
YMR049C	1866.77	-0.295573	0.391183	-0.755587	0.449897	0.999948
YCL014W	712.849	-0.294703	0.35853	-0.821975	0.411091	0.999948
YGL223C	626.445	-0.2947	0.424207	-0.694709	0.487238	0.999948
YBL009W	776.183	-0.294627	0.35592	-0.827791	0.407789	0.999948
YGR175C	11949.8	-0.294335	0.517526	-0.568734	0.569536	0.999948
YOL067C	261.764	-0.294047	0.307097	-0.957505	0.338312	0.999948
YGR171C	521	-0.293181	0.284626	-1.03006	0.302984	0.999948
YBR126W-A	533.005	-0.293039	0.356756	-0.821399	0.411419	0.999948
YLR327C	7731.77	-0.292654	0.870559	-0.336167	0.736745	0.999948
YNL106C	275.913	-0.292601	0.305726	-0.957069	0.338533	0.999948
YER056C	7139.21	-0.292381	0.852994	-0.34277	0.731772	0.999948
YDR427W	2364.54	-0.292016	0.446824	-0.653538	0.51341	0.999948
YMR148W	383.327	-0.291811	0.475775	-0.613339	0.539652	0.999948
YDL141W	921.679	-0.291703	0.426479	-0.68398	0.493988	0.999948
YNL003C	1871.98	-0.291216	0.422717	-0.688914	0.490877	0.999948
YDR434W	1168.93	-0.290916	0.28512	-1.02033	0.307572	0.999948
YHR074W	2551.56	-0.290597	0.304597	-0.95404	0.340063	0.999948
YJR005C-A	4.13413	-0.290107	1.27153	-0.228156	0.819525	0.999948
YLR289W	279.555	-0.290008	0.441627	-0.656681	0.511386	0.999948
YML073C	10030.1	-0.289881	0.340312	-0.85181	0.394319	0.999948
YMR099C	2431.38	-0.289126	0.336399	-0.859474	0.390079	0.999948
YNL169C	1119	-0.289047	0.428692	-0.674254	0.50015	0.999948
YBR132C	872.986	-0.288653	0.574668	-0.502296	0.61546	0.999948
YDR484W	321.037	-0.288507	0.515584	-0.559574	0.57577	0.999948
YER057C	3810.17	-0.288425	0.401225	-0.71886	0.472227	0.999948
YMR281W	765.818	-0.288345	0.327582	-0.88022	0.37874	0.999948
YJL121C	2261.79	-0.288204	0.593293	-0.48577	0.62713	0.999948
YCR088W	3933.95	-0.287844	0.317098	-0.907744	0.364014	0.999948
YKL188C	351.363	-0.287366	0.545739	-0.526564	0.598497	0.999948
YDR498C	769.464	-0.287333	0.268653	-1.06953	0.284829	0.999948
YDR243C	390.642	-0.287295	0.249212	-1.15281	0.248987	0.999948
YBR200W	450.537	-0.287242	0.2775	-1.0351	0.30062	0.999948
YOL122C	1304.11	-0.286877	0.641088	-0.447485	0.654525	0.999948
YHL030W	1333.35	-0.286348	0.379208	-0.755121	0.450176	0.999948
YEL027W	13209.6	-0.286219	0.589734	-0.485335	0.627438	0.999948
YER080W	982.952	-0.286189	0.389018	-0.735671	0.461931	0.999948
YDL014W	10377.8	-0.286087	0.54129	-0.528527	0.597134	0.999948
YML086C	2401.81	-0.285944	0.31775	-0.899905	0.368171	0.999948
YKR047W	60.584	-0.285844	0.497671	-0.574365	0.565721	0.999948
YDL159W-A	9.39637	-0.2857	1.09451	-0.261029	0.79407	0.999948
YML106W	4366.24	-0.284868	0.495752	-0.574618	0.56555	0.999948
YOR358W	537.269	-0.284822	0.358782	-0.793858	0.427278	0.999948
YER086W	6550.67	-0.28482	0.473448	-0.601587	0.547449	0.999948
YBR201C-A	134.45	-0.284554	0.608601	-0.467554	0.640103	0.999948
YNL126W	365.567	-0.284336	0.337517	-0.842437	0.399543	0.999948
YDR406W-A	9.20664	-0.284281	0.933124	-0.304655	0.760629	0.999948
YGR165W	1455.58	-0.284222	0.408954	-0.694998	0.487057	0.999948
YKL176C	2366.11	-0.28393	0.572422	-0.496015	0.619884	0.999948
YAL016C-A	77.1383	-0.283881	0.49424	-0.574378	0.565712	0.999948
YBR223C	286.168	-0.283856	0.311571	-0.911045	0.362272	0.999948
YJR062C	720.639	-0.283313	0.282261	-1.00373	0.315511	0.999948
YOR051C	1200.86	-0.28321	0.447905	-0.632298	0.527192	0.999948
YNL287W	4456.09	-0.28312	0.252582	-1.1209	0.262328	0.999948
YJL216C	402.912	-0.282891	0.593443	-0.476694	0.63358	0.999948
YJL061W	1017.66	-0.282573	0.192779	-1.46579	0.142706	0.999948
YDR320C-A	268.576	-0.282104	0.343751	-0.820665	0.411837	0.999948
YML003W	72.1221	-0.282024	0.537058	-0.525128	0.599494	0.999948
YPL094C	3354.83	-0.281878	0.44728	-0.630205	0.528561	0.999948
YNL303W	111.267	-0.281761	0.516051	-0.545994	0.58507	0.999948
YDL113C	686.247	-0.281371	0.561476	-0.501127	0.616282	0.999948
YJR114W	23.0155	-0.281303	0.619285	-0.454238	0.649658	0.999948
YPL078C	4237.41	-0.28117	0.314623	-0.893675	0.371496	0.999948
YKL136W	17.6496	-0.280181	0.759575	-0.368866	0.712228	0.999948
YLR028C	6167.2	-0.280055	0.258559	-1.08314	0.278748	0.999948
YOR086C	2242.14	-0.279991	0.291746	-0.959705	0.337204	0.999948
YOL127W	18390.3	-0.279876	0.472679	-0.592107	0.553779	0.999948
YNL330C	1541.16	-0.279623	0.35981	-0.777139	0.437077	0.999948
YIL114C	539.081	-0.279609	0.563206	-0.49646	0.61957	0.999948
YJR034W	279.807	-0.279334	0.547247	-0.510434	0.609747	0.999948
YGR083C	1045.42	-0.27932	0.342866	-0.814662	0.415266	0.999948
YJL062W	1497.47	-0.278801	0.678581	-0.410858	0.681177	0.999948
YIL148W	14289.6	-0.278761	0.407583	-0.683937	0.494015	0.999948
YGR169C	361.825	-0.278719	0.326022	-0.854908	0.392602	0.999948
YLR277C	715.152	-0.27867	0.243977	-1.1422	0.253372	0.999948
YMR080C	1825.27	-0.278607	0.324004	-0.859889	0.38985	0.999948
YIL078W	8720.49	-0.278522	0.302167	-0.921748	0.35666	0.999948
YOR373W	616.774	-0.278016	0.329343	-0.844153	0.398584	0.999948
YMR136W	1727.28	-0.277927	0.493042	-0.563698	0.572959	0.999948
YEL013W	1854.15	-0.277703	0.523194	-0.530783	0.595569	0.999948
YPL180W	583.343	-0.276247	0.317731	-0.869439	0.384607	0.999948
YNR061C	952.342	-0.275979	0.680784	-0.405384	0.685195	0.999948
YER133W	2837.5	-0.275385	0.273096	-1.00838	0.313273	0.999948
YKL052C	417.532	-0.275229	0.294638	-0.934124	0.35024	0.999948
YBR286W	19866.7	-0.275204	0.474268	-0.580271	0.561732	0.999948
YBR154C	806.82	-0.275087	0.533856	-0.515283	0.606355	0.999948
YJL156C	754.903	-0.27488	0.223924	-1.22756	0.219612	0.999948
YLL050C	8117.79	-0.27464	0.342172	-0.802639	0.422183	0.999948
YDL043C	227.526	-0.274329	0.556295	-0.493136	0.621917	0.999948
YGR070W	705.757	-0.274081	0.561894	-0.48778	0.625705	0.999948
YLR271W	274.436	-0.273562	0.64379	-0.424925	0.670892	0.999948
YPR001W	317.003	-0.273526	0.43659	-0.626505	0.530984	0.999948
YKL081W	21499.5	-0.27326	0.555725	-0.491719	0.622918	0.999948
YCR086W	163.298	-0.273074	0.45134	-0.60503	0.545159	0.999948
YKR067W	1408	-0.273054	0.426994	-0.639479	0.522511	0.999948
YDR119W	1878.48	-0.27282	0.592807	-0.460217	0.645361	0.999948
YDR097C	651.177	-0.272432	0.411603	-0.66188	0.508048	0.999948
YGR027C	17424.6	-0.272317	0.4242	-0.641953	0.520904	0.999948
YEL056W	859.143	-0.272105	0.283449	-0.959979	0.337066	0.999948
YHR109W	458.924	-0.271989	0.242127	-1.12333	0.261296	0.999948
YDR418W	3408.06	-0.271375	0.378926	-0.71617	0.473887	0.999948
YGL132W	8.81016	-0.271268	0.920542	-0.294682	0.768236	0.999948
YHL034C	2159.17	-0.270588	0.407777	-0.663568	0.506967	0.999948
YOR239W	2489.26	-0.270352	0.281457	-0.960544	0.336781	0.999948
YER078W-A	3.37989	-0.270152	1.35591	-0.19924	0.842075	0.999948
YNL306W	1470.58	-0.270114	0.468512	-0.576536	0.564253	0.999948
YML023C	715.49	-0.270044	0.362221	-0.745523	0.455956	0.999948
YGR288W	587.855	-0.270017	0.397806	-0.678767	0.497286	0.999948
YER019C-A	1926.32	-0.269857	0.330708	-0.815998	0.414501	0.999948
YGR080W	1536.66	-0.269828	0.329646	-0.818539	0.41305	0.999948
YPL198W	1313.47	-0.269802	0.402065	-0.671041	0.502194	0.999948
YOR375C	4724.17	-0.268947	0.367742	-0.731348	0.464567	0.999948
YJL127C-B	477.018	-0.268256	0.353793	-0.75823	0.448314	0.999948
[truncated: 4,601 more rows]
